# Supplementary material for: Multi-omics profiling of high-carotenoid hybrid potato lines reveals coordinated metabolic reprogramming and associates with distinct tuber microbiota
Source: NPJ Sci Food. 2026 Jul 4;10:213. doi: 10.1038/s41538-026-00842-3 (PMC13338389; doi:10.1038/s41538-026-00842-3)
Supplement: Supplementary file 1 — 41538_2026_842_MOESM1_ESM [file 41538_2026_842_MOESM1_ESM.xlsx]

## Sheet: Sheet1
Name	mz	exact_mass	formula	precursor_type	super_class	class	KEGG	Sub class	A_1	A_2	A_3	F_1	F_2	F_3	M_1	M_2	M_3	Z_1	Z_2	Z_3	H4_1	H4_2	H4_3	H14_1	H14_2	H14_3
L-Ornithine	116.071	132.09	C5H12N2O2	[M-NH3+H]+	Organic acids and derivatives	Carboxylic acids and derivatives	C00077	4	1.22498e+08	1.00087e+08	1.0058e+08	3.60735e+08	3.93241e+08	3.85388e+08	3.96409e+08	2.66847e+08	3.83016e+08	4.0839e+08	4.94027e+08	4.8071e+08	6.1162e+08	6.49042e+08	5.66129e+08	5.43576e+08	2.6294e+08	4.91306e+08
2-Keto-6-aminocaproate	128.071	145.074	C6H11NO3	[M-H2O+H]+	Organic acids and derivatives	Keto acids and derivatives	C03239	3	1.15683e+06	1.38978e+06	1.31038e+06	1.21981e+06	1.24638e+06	1.53575e+06	1.70131e+06	1.90735e+06	7.96898e+06	1.00703e+07	1.7589e+06	1.97103e+06	1.06063e+07	8.84707e+06	1.12773e+07	3.79554e+06	2.10195e+07	2.46853e+07
Stearidonic acid	277.216	276.209	C18H28O2	[M+H]+	Lipids and lipid-like molecules	Fatty Acyls	C16300	3	1.68795e+06	2.43046e+06	1.972e+06	1.59876e+06	7.00607e+06	1.73897e+06	2.26147e+06	1.12079e+07	1.39242e+07	7.38562e+06	6.21701e+06	8.63824e+06	3.31883e+07	1.06942e+07	3.8312e+07	2.09482e+07	3.39244e+07	3.79217e+07
Glycerophosphocholine	258.11	257.103	C8H20NO6P	[M+H]+	Lipids and lipid-like molecules	Glycerophospholipids	C00670	4	2.16933e+08	1.71565e+08	1.84821e+08	3.97771e+08	2.11391e+08	3.31718e+08	1.71886e+08	3.3387e+08	2.57365e+08	2.34561e+08	2.85686e+08	3.82457e+08	6.94591e+08	6.72528e+08	5.89498e+08	5.49139e+08	2.90836e+08	4.99582e+08
Dihydroandrosterone	293.248	292.24	C19H32O2	[M+H]+	Lipids and lipid-like molecules	Steroids and steroid derivatives	C03852	3	1.074e+06	4.1465e+06	756287	7.25205e+06	7.09502e+06	9.77836e+06	1.09122e+07	1.37639e+07	1.86683e+07	4.18738e+06	1.16017e+07	4.04821e+06	1.56398e+07	2.43499e+07	2.47559e+07	1.61987e+07	5.75939e+07	1.60195e+07
Norepinephrine	187.108	169.074	C8H11NO3	[M+NH4]+	Benzenoids	Phenols	C00547	4	768798	676062	2.67706e+06	288186	466930	300662	2.58999e+06	2.5019e+06	3.38763e+06	299047	254610	280561	7.5252e+06	7.08338e+06	4.93966e+06	6.38296e+06	893383	4.06858e+06
Sphinganine	284.295	301.298	C18H39NO2	[M-H2O+H]+	Organic nitrogen compounds	Organonitrogen compounds	C00836	3	1.01594e+07	1.29662e+07	1.94152e+07	3.49612e+07	6.9967e+06	1.03407e+07	4.3565e+07	1.82615e+07	4.09378e+07	5.92883e+07	2.53902e+07	2.03073e+07	4.26553e+07	2.81662e+07	3.73726e+07	5.80172e+07	5.42443e+07	2.12325e+06
L-Glutamine	147.076	146.069	C5H10N2O3	[M+H]+	Organic acids and derivatives	Carboxylic acids and derivatives	C00064	2	2.75474e+09	1.83359e+09	2.56183e+09	4.17266e+09	3.83474e+09	3.57144e+09	2.35511e+09	2.14498e+09	2.75855e+09	3.55386e+09	4.05834e+09	3.77372e+09	1.32471e+09	1.51657e+09	1.41326e+09	2.46822e+09	1.01496e+09	1.7353e+09
2-Pentanone	104.107	86.0732	C5H10O	[M+NH4]+	Organic oxygen compounds	Organooxygen compounds	C01949	2	1.0319e+07	8.86556e+06	8.14099e+06	4.37269e+07	4.3949e+07	3.43584e+07	1.24843e+07	5.19848e+06	6.91204e+06	1.75518e+07	1.81367e+07	1.98432e+07	1.89798e+07	5.62645e+07	4.26162e+07	5.0159e+06	3.48937e+06	1.21366e+07
L-Homoserine	120.066	119.058	C4H9NO3	[M+H]+	Organic acids and derivatives	Carboxylic acids and derivatives	C00263	1	5.10881e+07	5.13571e+07	4.85975e+07	2.22445e+08	2.22312e+08	2.31358e+08	1.28505e+08	1.10521e+08	1.37293e+08	2.5735e+08	2.65183e+08	2.7407e+08	1.80544e+08	2.09824e+08	1.95611e+08	1.95321e+08	1.3636e+08	2.12197e+08
Acetyl-L-carnitine	204.123	203.116	C9H17NO4	[M+H]+	Lipids and lipid-like molecules	Fatty Acyls		5	7.93677e+06	7.19977e+06	8.77162e+06	5.11772e+06	5.34503e+06	5.6508e+06	3.33068e+06	2.72728e+06	3.35065e+06	2.62903e+06	3.16584e+06	2.54917e+06	3.4606e+06	3.57285e+06	3.23566e+06	2.19223e+06	1.17179e+06	1.48407e+06
Caffeic acid	163.039	180.042	C9H8O4	[M-H2O+H]+	Phenylpropanoids and polyketides	Cinnamic acids and derivatives	C01197	3	9.597e+06	1.12013e+07	9.72475e+06	9.39458e+06	7.98393e+06	9.1747e+06	1.1229e+07	1.51451e+07	1.5641e+07	1.1342e+07	1.31994e+07	1.3839e+07	1.18792e+07	1.18326e+07	1.27174e+07	1.48341e+07	1.80003e+07	1.30903e+07
O-Acetylserine	148.06	147.053	C5H9NO4	[M+H]+	Organic acids and derivatives	Carboxylic acids and derivatives	C00979	4	1.57921e+08	7.32721e+07	1.49101e+08	1.56128e+08	8.65685e+07	1.40524e+08	7.10284e+07	5.9054e+07	9.60273e+07	1.45427e+08	1.7058e+08	1.50124e+08	2.14887e+08	2.56723e+08	2.55901e+08	3.06395e+08	7.42003e+07	1.87622e+08
Dihydroxyacetone phosphate	152.995	169.998	C3H7O6P	[M-H2O+H]+	Organic oxygen compounds	Organooxygen compounds	C00111	3	6.36807e+06	7.21937e+06	5.73805e+06	4.80889e+06	4.30049e+06	4.9194e+06	6.56083e+06	6.95272e+06	6.20253e+06	5.38082e+06	5.73046e+06	5.37498e+06	5.7121e+06	6.54497e+06	6.71543e+06	5.32302e+06	8.88473e+06	6.48492e+06
Leucyl-leucine	245.186	244.179	C12H24N2O3	[M+H]+	Organic acids and derivatives	Carboxylic acids and derivatives	C11332	4	2.68073e+07	1.84963e+07	2.22485e+07	1.61539e+07	1.76927e+07	1.55066e+07	1.47463e+07	2.32912e+07	3.17475e+07	2.30715e+07	1.03298e+07	1.54262e+07	3.19381e+07	3.31567e+07	1.86318e+07	2.63583e+07	1.52521e+07	1.48326e+07
Bornyl_acetate	214.18	196.146	C12H20O2	[M+NH4]+	Lipids and lipid-like molecules	Prenol lipids	C11338	3	8.48118e+06	1.07409e+07	8.48298e+06	9.21972e+06	9.02699e+06	9.15926e+06	1.00958e+07	1.34273e+07	1.304e+07	1.17159e+07	9.62362e+06	1.09688e+07	1.14367e+07	1.41056e+07	1.10626e+07	1.04316e+07	1.45792e+07	1.15455e+07
Methylimidazole acetaldehyde	125.071	124.064	C6H8N2O	[M+H]+	Organoheterocyclic compounds	Azoles	C05827	3	642846	660288	6.85092e+06	600170	695959	679276	902877	8.62992e+06	974974	6.00637e+06	7.71635e+06	994126	6.93916e+06	870920	669311	875838	1.09107e+07	2.89969e+06
2-Aminobenzoic acid	138.055	137.048	C7H7NO2	[M+H]+	Benzenoids	Benzene and substituted derivatives	C00108	6	1.79712e+08	1.46842e+08	1.62971e+08	5.53645e+07	5.17678e+07	5.94964e+07	2.97174e+08	2.33957e+08	3.3692e+08	4.84984e+07	6.01438e+07	5.54337e+07	2.47252e+06	4.68255e+06	3.68297e+06	4.16864e+06	1.93573e+06	7.51254e+06
Citrulline	176.103	175.096	C6H13N3O3	[M+H]+	Organic acids and derivatives	Carboxylic acids and derivatives	C00327	2	1.13281e+07	8.30967e+06	1.16403e+07	9.13899e+06	9.29598e+06	1.11159e+07	7.96675e+06	6.79478e+06	8.84043e+06	1.15317e+07	1.16613e+07	1.09862e+07	1.17408e+06	9.86987e+06	9.27212e+06	1.14252e+07	1.85693e+06	6.26321e+06
Glycerophosphoinositol	335.074	334.067	C9H19O11P	[M+H]+	Lipids and lipid-like molecules	Glycerophospholipids	C01225	3	1.39232e+07	1.02323e+07	1.13086e+07	3.30254e+06	2.42245e+06	3.87379e+06	2.19475e+07	3.43071e+07	2.1866e+07	4.96371e+06	5.39485e+06	6.9071e+07	1.71595e+07	1.48507e+07	2.05066e+07	3.18958e+07	3.50502e+07	1.94835e+07
Pseudoecgonine	203.139	185.105	C9H15NO3	[M+NH4]+	Alkaloids and derivatives	Tropane alkaloids	C12449	6	9.57437e+06	7.79754e+06	7.96517e+06	1.80537e+06	3.31152e+06	1.58965e+06	7.48322e+06	1.26404e+07	1.41686e+07	3.81588e+06	4.19327e+06	5.70364e+06	3.13693e+06	2.60271e+06	2.32299e+06	6.50507e+06	1.06457e+07	1.88678e+06
5-Hydroxyindoleacetic acid	192.066	191.058	C10H9NO3	[M+H]+	Organoheterocyclic compounds	Indoles and derivatives	C05635	4	5.89895e+06	3.88994e+06	6.10983e+06	1.0789e+07	9.15557e+06	9.40171e+06	6.47715e+06	5.11342e+06	8.55185e+06	7.65469e+06	8.30457e+06	7.1754e+06	1.52838e+07	1.56367e+07	1.60459e+07	1.30614e+07	7.1786e+06	1.01267e+07
Tyramine	138.091	137.084	C8H11NO	[M+H]+	Benzenoids	Benzene and substituted derivatives	C00483	5	8.17845e+07	6.73636e+07	7.41373e+07	1.66829e+07	1.65757e+07	1.92204e+07	2.39196e+06	2.24505e+06	1.80362e+06	1.91464e+07	2.34516e+07	2.01378e+07	5.73619e+07	5.76161e+07	5.55449e+07	2.12949e+07	2.1936e+07	3.74281e+07
N-alpha-acetylornithine	175.108	174.1	C7H14N2O3	[M+H]+	Organic acids and derivatives	Carboxylic acids and derivatives	C00437	2	9.31636e+07	3.71658e+07	4.00079e+07	5.62114e+07	5.73934e+07	4.71769e+07	3.78397e+07	3.084e+07	4.44847e+07	4.71472e+07	5.51942e+07	5.25092e+07	3.00037e+07	3.18266e+07	2.83133e+07	3.36406e+07	3.96225e+07	2.41713e+07
Avenoleic acid	279.232	296.235	C18H32O3	[M-H2O+H]+	Lipids and lipid-like molecules	Fatty Acyls		3	5.2799e+06	2.07504e+07	8.86922e+07	6.01835e+06	4.18506e+06	1.94864e+07	2.92307e+07	4.79374e+07	5.24344e+07	3.11424e+07	1.99554e+07	3.45708e+07	3.31626e+07	4.25242e+07	4.75711e+07	2.65239e+07	6.69981e+07	4.22447e+07
Hexanal	118.123	100.089	C6H12O	[M+NH4]+	Organic oxygen compounds	Organooxygen compounds	C02373	5	5.46134e+06	5.46327e+06	4.86296e+06	3.82108e+06	4.0117e+06	3.39684e+06	3.29335e+06	3.81116e+06	5.14903e+06	4.00403e+06	2.86347e+06	3.8382e+06	6.2701e+06	4.62172e+06	4.27854e+06	3.05761e+06	2.22232e+06	2.09008e+06
Cytosine	112.051	111.043	C4H5N3O	[M+H]+	Organoheterocyclic compounds	Diazines	C00380	4	6.38089e+06	6.10474e+06	4.92323e+06	2.62512e+06	4.30025e+06	2.40217e+06	4.11146e+06	6.07257e+06	6.98354e+06	5.63681e+06	1.43573e+07	3.63834e+06	2.09421e+07	1.98325e+07	1.20243e+07	9.29519e+06	1.66965e+07	5.96188e+06
Monoethylglycinexylidide	207.149	206.142	C12H18N2O	[M+H]+	Organic acids and derivatives	Carboxylic acids and derivatives	C16561	4	7.42358e+06	5.30729e+06	5.8893e+06	1.39158e+07	1.40904e+07	1.27865e+07	1.93984e+07	1.41293e+07	2.13846e+07	1.26788e+07	1.64255e+07	1.56513e+07	3.81491e+07	3.55941e+07	3.16889e+07	3.84755e+07	1.12738e+07	2.26958e+07
Palmitic acid	274.274	256.24	C16H32O2	[M+NH4]+	Lipids and lipid-like molecules	Fatty Acyls	C00249	6	5.93704e+07	7.06242e+07	5.63551e+07	4.64885e+07	7.13176e+07	5.66601e+07	5.87421e+07	7.5288e+07	9.03826e+07	5.00561e+07	5.7462e+07	7.10445e+07	7.1867e+07	6.94803e+07	6.17695e+07	5.32502e+07	7.46801e+07	5.12379e+07
L-Kynurenine	209.092	208.085	C10H12N2O3	[M+H]+	Organic oxygen compounds	Organooxygen compounds	C00328	4	7.22061e+06	7.31666e+06	7.60242e+06	161639	84446.5	167014	3.30419e+06	4.67306e+06	3.94569e+06	167411	236679	185259	2.16358e+07	2.49614e+07	2.3182e+07	1.89315e+07	1.04879e+07	2.38054e+07
Palmitaldehyde	258.279	240.245	C16H32O	[M+NH4]+	Lipids and lipid-like molecules	Fatty Acyls	C00517	4	9.88097e+06	1.27967e+07	8.7559e+06	5.97858e+06	8.65149e+06	7.42932e+06	1.04684e+07	9.21472e+06	9.94149e+06	6.86301e+06	7.24694e+06	8.21353e+06	9.45891e+06	1.20643e+07	1.1283e+07	7.90641e+06	1.26249e+07	7.53881e+06
Argininosuccinic acid disodium	291.13	290.123	C10H18N4O6	[M+H]+	Organic acids and derivatives	Carboxylic acids and derivatives	C03406	4	2.03344e+06	184521	1.51639e+06	3.19058e+06	1.47277e+06	2.17513e+06	1.21213e+06	232088	289808	4.13657e+06	7.28471e+06	4.95067e+06	8.58861e+06	7.42395e+06	7.30046e+06	1.36769e+07	3.70791e+06	8.04016e+06
Vomifoliol	207.138	224.141	C13H20O3	[M-H2O+H]+	Lipids and lipid-like molecules	Prenol lipids	C01760	6	410721	432676	389381	548925	1.83099e+06	492649	2.88702e+06	2.45346e+06	3.74087e+06	570515	2.23962e+06	3.30932e+06	2.67161e+06	2.24046e+06	2.26093e+06	2.21828e+06	684864	1.80785e+06
Nα-Acetyl-L-lysine	189.124	188.116	C8H16N2O3	[M+H]+	Organic acids and derivatives	Carboxylic acids and derivatives	C02727	4	3.09461e+07	2.37888e+07	2.66653e+07	2.54067e+07	2.30841e+07	2.22127e+07	3.19189e+07	2.52509e+07	3.60514e+07	2.35541e+07	2.58737e+07	2.70704e+07	7.60984e+07	7.19374e+07	6.59423e+07	6.42605e+07	3.20081e+07	4.62192e+07
L-Tryptophan	205.097	204.09	C11H12N2O2	[M+H]+	Organoheterocyclic compounds	Indoles and derivatives	C00078	4	3.77531e+07	3.35677e+07	3.65207e+07	8.07298e+08	8.05513e+08	8.324e+08	4.64932e+08	3.33878e+08	4.48022e+08	7.2616e+08	7.77605e+08	7.93451e+08	1.42038e+09	1.48704e+09	1.41565e+09	1.35157e+09	6.48264e+08	1.46256e+09
Creatinine	114.066	113.059	C4H7N3O	[M+H]+	Organic acids and derivatives	Carboxylic acids and derivatives	C00791	4	1.09484e+06	7.71451e+06	2.63961e+06	1.76839e+07	2.48439e+06	1.08118e+07	3.12905e+06	2.73429e+07	1.97372e+07	1.52464e+07	5.43771e+07	1.50722e+07	3.43713e+07	6.0493e+07	7.39202e+06	5.84587e+07	7.81169e+06	3.11386e+06
3-Hydroxyphenylacetic acid	170.081	152.047	C8H8O3	[M+NH4]+	Benzenoids	Phenols	C05593	4	8.0882e+06	8.75171e+06	7.02569e+06	5.61968e+06	6.04192e+06	5.62586e+06	6.42726e+06	1.213e+07	1.16917e+07	8.78937e+06	1.10245e+07	1.25982e+07	1.71034e+07	1.55796e+07	1.44775e+07	9.63421e+06	1.24941e+07	9.65708e+06
Barbituric acid	111.019	128.022	C4H4N2O3	[M-H2O+H]+	Organoheterocyclic compounds	Diazines	C00813	3	3.04034e+07	1.90378e+07	2.17541e+07	2.86714e+07	6.3879e+06	3.77031e+07	1.33965e+07	3.03926e+07	3.7382e+07	2.73023e+07	2.61148e+07	1.62316e+07	3.05059e+07	8.58812e+06	2.70962e+07	2.35703e+07	3.71289e+07	2.79208e+07
L-Aspartic acid	134.045	133.038	C4H7NO4	[M+H]+	Organic acids and derivatives	Carboxylic acids and derivatives	C00049	4	1.06512e+08	4.78423e+07	9.91219e+07	5.81559e+07	3.41549e+07	5.9994e+07	3.77424e+07	3.11253e+07	4.46917e+07	5.13586e+07	6.90586e+07	4.60617e+07	1.04429e+08	1.06814e+08	9.58297e+07	1.80844e+08	5.78269e+07	1.06618e+08
(R)-2,3-Dihydroxy-3-methylvalerate	149.081	148.074	C6H12O4	[M+H]+	Lipids and lipid-like molecules	Fatty Acyls	C06007	2	1.60062e+07	1.12194e+07	1.51362e+07	2.43928e+07	1.77643e+07	2.00306e+07	1.41319e+07	1.19516e+07	1.77308e+07	1.92914e+07	2.2456e+07	2.06241e+07	8.0405e+06	9.3865e+06	6.8449e+06	1.43525e+07	5.17393e+06	9.12687e+06
L-Tyrosine	182.081	181.074	C9H11NO3	[M+H]+	Organic acids and derivatives	Carboxylic acids and derivatives	C00082	4	2.83696e+07	4.18695e+07	3.13481e+07	1.09332e+09	1.02278e+09	1.07801e+09	4.79469e+08	3.80584e+08	2.83348e+08	8.61963e+08	1.19552e+09	1.09158e+09	2.29511e+09	2.45041e+09	2.44988e+09	2.79254e+09	1.46198e+09	2.83835e+09
Spermidine	146.165	145.158	C7H19N3	[M+H]+	Organic nitrogen compounds	Organonitrogen compounds	C00315	1	5.12841e+07	3.30977e+06	2.68839e+07	2.97737e+07	6.92482e+06	1.69758e+07	3.16251e+06	135132	2.59315e+06	1.42759e+07	6.90958e+07	8.39825e+06	7.06071e+06	3.13713e+06	3.32095e+06	7.40862e+07	31106.5	2.68186e+06
Phenylacetaldehyde	121.065	120.058	C8H8O	[M+H]+	Benzenoids	Benzene and substituted derivatives	C00601	4	307892	333253	351964	9.8904e+06	8.25789e+06	7.51777e+06	2.65125e+06	2.69952e+06	1.85501e+06	6.58286e+06	8.24996e+06	6.31748e+06	8.00835e+07	8.64371e+07	4.60577e+07	4.71391e+07	3.15169e+07	5.3101e+07
γ-Aminobutyric acid	104.07	103.063	C4H9NO2	[M+H]+	Organic acids and derivatives	Carboxylic acids and derivatives	C00334	2	1.07299e+09	9.48967e+08	1.02515e+09	1.27794e+09	1.14673e+09	1.13449e+09	7.93859e+08	6.49181e+08	9.09001e+08	1.18653e+09	1.25986e+09	1.11337e+09	9.57898e+08	9.92099e+08	6.90865e+08	8.12505e+08	3.53482e+08	6.3112e+08
2-Oxovaleric acid	134.081	116.047	C5H8O3	[M+NH4]+	Organic acids and derivatives	Keto acids and derivatives	C06255	4	8.58727e+06	7.50971e+06	7.14047e+06	7.79034e+06	7.80963e+06	6.65594e+06	7.83716e+06	5.42661e+06	8.24334e+06	7.59004e+06	7.71128e+06	7.72372e+06	1.17324e+07	1.23423e+07	9.67564e+06	8.72548e+06	4.90832e+06	8.12472e+06
Lipoxin A4	309.242	352.225	C20H32O5	[M-CO2+H]+	Lipids and lipid-like molecules	Fatty Acyls	C06314	4	2.27608e+06	6.42681e+06	3.78993e+06	1.402e+07	3.45962e+07	4.21158e+07	3.51006e+07	3.006e+07	4.24533e+07	1.346e+07	2.88765e+07	1.78954e+07	6.13112e+07	6.60891e+07	5.15705e+07	3.00531e+07	9.46721e+07	4.05877e+07
Asparagine	133.061	132.053	C4H8N2O3	[M+H]+	Organic acids and derivatives	Carboxylic acids and derivatives	C00152	1	5.73644e+08	3.59213e+08	5.1028e+08	6.53829e+08	6.28571e+08	7.54612e+08	4.19557e+08	3.33693e+08	4.9734e+08	8.24596e+08	1.03398e+09	7.82822e+08	5.81208e+08	5.98998e+08	5.86615e+08	8.98642e+08	2.89882e+08	6.69283e+08
Myristic acid	246.243	228.209	C14H28O2	[M+NH4]+	Lipids and lipid-like molecules	Fatty Acyls	C06424	6	5.06415e+06	6.06004e+06	5.22005e+06	3.82523e+06	5.61826e+06	4.70036e+06	5.48333e+06	6.23112e+06	6.6542e+06	4.38115e+06	4.72942e+06	5.79008e+06	5.51938e+06	5.48027e+06	5.31299e+06	4.3467e+06	6.31173e+06	4.14399e+06
2,4-Toluenediamine	123.092	122.084	C7H10N2	[M+H]+	Benzenoids	Benzene and substituted derivatives	C14401	3	3.31418e+06	1.08858e+06	998130	957918	875648	3.87961e+06	1.31173e+06	1.21911e+07	1.73645e+06	4.53167e+06	568026	4.76809e+06	1.30809e+07	6.6086e+06	1.46775e+06	1.51836e+06	7.28143e+06	1.25847e+07
Jasmonic acid	211.133	210.126	C12H18O3	[M+H]+	Lipids and lipid-like molecules	Fatty Acyls	C08491	4	1.72776e+07	2.10774e+07	1.95985e+07	1.62008e+07	1.84799e+07	1.9357e+07	2.33907e+07	2.74215e+07	3.6984e+07	1.91753e+07	2.09896e+07	2.42754e+07	5.69055e+07	6.21205e+07	6.06574e+07	3.73727e+07	7.28851e+07	5.40632e+07
Stearic acid	302.305	284.272	C18H36O2	[M+NH4]+	Lipids and lipid-like molecules	Fatty Acyls	C01530	6	2.41888e+07	2.95049e+07	2.14257e+07	1.68007e+07	2.22392e+07	1.9508e+07	2.27794e+07	2.79299e+07	2.91263e+07	2.2161e+07	2.03512e+07	2.43659e+07	2.53926e+07	2.77758e+07	2.36058e+07	1.65687e+07	2.64057e+07	2.02473e+07
(R)-Pelletierine	142.123	141.115	C8H15NO	[M+H]+	Organoheterocyclic compounds	Piperidines	C06182	5	7.69347e+06	6.39217e+06	6.32116e+06	3.00941e+06	3.72709e+06	3.66427e+06	4.64691e+06	3.02551e+06	4.81434e+06	4.61931e+06	5.38783e+06	5.68798e+06	5.3619e+06	4.99377e+06	5.12012e+06	6.33395e+06	4.15014e+06	4.36389e+06
Sulcatone	109.101	126.104	C8H14O	[M-H2O+H]+	Organic oxygen compounds	Organooxygen compounds	C07287	4	2.20153e+06	2.94023e+06	607048	2.63344e+06	3.75343e+06	2.74518e+06	2.509e+06	3.65087e+06	3.29929e+06	2.63191e+06	2.46488e+06	2.43493e+06	8.99726e+06	1.0194e+07	7.73009e+06	1.05627e+06	8.87096e+06	1.94672e+06
Indoleacrylic acid	205.097	187.063	C11H9NO2	[M+NH4]+	Organoheterocyclic compounds	Indoles and derivatives	C21283	4	9.79197e+06	9.49536e+06	7.90486e+06	1.67466e+08	4.75127e+07	5.26001e+07	5.3216e+07	5.74171e+07	7.05289e+07	7.63626e+07	4.55288e+07	9.17258e+07	1.95421e+08	2.87914e+08	8.74666e+07	6.87231e+07	7.54713e+07	6.90637e+07
dihydro-3-hydroxy-4,4-dimethyl- 2(3H)-Furanone	148.097	130.063	C6H10O3	[M+NH4]+	Organoheterocyclic compounds	Lactones	C01012	4	6.59727e+06	5.63883e+06	5.67694e+06	8.74042e+06	8.04221e+06	9.75678e+06	9.26722e+06	8.13379e+06	1.00767e+07	8.44255e+06	1.02705e+07	8.83319e+06	1.12871e+07	1.09439e+07	9.81402e+06	1.18487e+07	7.21045e+06	7.65167e+06
12-oxo-PDA	275.201	292.204	C18H28O3	[M-H2O+H]+	Lipids and lipid-like molecules	Fatty Acyls	C01226	3	3.31991e+06	1.26253e+07	4.77784e+06	1.00866e+07	4.78906e+06	9.08946e+06	2.60766e+07	3.28669e+07	3.62941e+07	1.35636e+07	3.15809e+06	3.00422e+07	2.26653e+07	1.06793e+07	4.12092e+07	1.54432e+07	7.56489e+07	2.01837e+07
Glycinol	273.076	272.068	C15H12O5	[M+H]+	Phenylpropanoids and polyketides	Isoflavonoids	C01263	5	6.47802e+06	5.64016e+06	5.28282e+06	4.25259e+06	4.37314e+06	4.55653e+06	4.16003e+06	5.62584e+06	4.75603e+06	4.30148e+06	4.15265e+06	3.62135e+06	3.22112e+06	3.27625e+06	3.22285e+06	3.53395e+06	5.25663e+06	2.96324e+06
cis-p-Coumaric acid	165.054	164.047	C9H8O3	[M+H]+	Phenylpropanoids and polyketides	Cinnamic acids and derivatives	C06738	4	5.6202e+06	5.43819e+06	5.97023e+06	1.69839e+08	1.6039e+08	1.69813e+08	7.55071e+07	5.86149e+07	6.65021e+07	1.44428e+08	1.91927e+08	1.79088e+08	3.7583e+08	4.03858e+08	4.07658e+08	4.11998e+08	2.34144e+08	4.66908e+08
4-Methylbenzoic acid	119.049	136.052	C8H8O2	[M-H2O+H]+	Benzenoids	Benzene and substituted derivatives	C01454	4	3.27021e+06	24515.5	10478	5.00049e+06	4.63772e+06	6.48695e+06	2.27309e+06	1.59516e+06	1.52754e+06	2.56219e+06	6.03949e+06	5.49994e+06	1.67634e+07	1.81266e+07	1.27449e+07	1.91941e+07	1.04062e+07	1.42655e+07
FA 18_4;O	293.211	292.204	C18H28O3	[M+H]+	Lipids and lipid-like molecules	Fatty Acyls	C16320	6	8.03875e+06	1.13096e+08	6.86347e+07	7.31739e+06	9.60001e+06	9.35457e+06	9.21466e+07	7.94774e+07	1.48189e+08	1.22465e+07	1.73731e+07	1.02747e+08	2.34313e+07	2.00544e+07	2.47434e+07	1.9569e+07	3.7026e+07	3.61879e+07
L-Arginine	175.119	174.112	C6H14N4O2	[M+H]+	Organic acids and derivatives	Carboxylic acids and derivatives	C00062	1	1.08929e+09	5.67657e+08	9.25711e+08	1.14187e+09	1.06068e+09	1.47283e+09	1.10395e+09	8.63026e+08	1.17004e+09	1.65841e+09	2.5741e+09	1.56606e+09	5.04731e+08	5.36562e+08	5.22196e+08	1.37162e+09	4.38974e+08	6.10856e+08
benzaldehyde	107.049	106.042	C7H6O	[M+H]+	Benzenoids	Benzene and substituted derivatives	C00261	4	82887.3	43758.9	62499.3	1.12565e+07	9.7271e+06	9.97554e+06	4.85068e+06	3.01128e+06	4.95376e+06	8.54373e+06	1.00143e+07	9.02443e+06	1.5701e+07	1.71527e+07	1.42717e+07	1.47333e+07	4.43418e+06	1.1859e+07
Androsterone	291.231	290.225	C19H30O2	[M+H]+	Lipids and lipid-like molecules	Steroids and steroid derivatives	C00523	3	909452	4.58848e+06	375849	4.30449e+06	3.6998e+06	6.49007e+06	1.21933e+07	1.41853e+07	2.34827e+07	2.4696e+06	5.92235e+06	3.23862e+06	1.1084e+07	1.59335e+07	1.22108e+07	5.91749e+06	4.43591e+07	1.37599e+07
ST 27_1;O3	419.353	418.345	C27H46O3	[M+H]+	Lipids and lipid-like molecules	Steroids and steroid derivatives	C05445	3	1.64668e+06	3.68454e+06	947470	2.17072e+06	2.84393e+06	4.15946e+06	1.07546e+07	1.10712e+07	1.45566e+07	7.15114e+06	2.79225e+06	8.68513e+06	6.48088e+06	8.34982e+06	1.27826e+07	6.58581e+06	1.65907e+07	9.72999e+06
P-Hydroxyphenylethanolamine	136.076	153.079	C8H11NO2	[M-H2O+H]+	Benzenoids	Phenols	C04227	4	2.12835e+06	2.82464e+06	2.96692e+06	5.14918e+07	4.71239e+07	4.96475e+07	2.73694e+07	2.28522e+07	2.43687e+07	4.5397e+07	6.1268e+07	5.68282e+07	1.13847e+08	1.22609e+08	1.21117e+08	1.32537e+08	7.55086e+07	1.44969e+08
Methionine sulfoxide	166.054	165.046	C5H11NO3S	[M+H]+	Organic acids and derivatives	Carboxylic acids and derivatives	C02989	1	1.26526e+07	9.69998e+06	1.00948e+07	2.61775e+07	2.28746e+07	2.86972e+07	1.94604e+07	2.67323e+07	2.55752e+07	3.89983e+07	4.50853e+07	6.00501e+07	7.71358e+06	7.88505e+06	8.13083e+06	7.02416e+06	7.06745e+06	1.51325e+07
Histamine	112.087	111.08	C5H9N3	[M+H]+	Organic nitrogen compounds	Organonitrogen compounds	C00388	3	774145	1.32801e+07	690633	2.17108e+06	2.65567e+06	1.15614e+07	1.07715e+06	1.67541e+07	1.24842e+06	5.18099e+06	5.53618e+06	4.26571e+06	802338	801054	1.32888e+07	1.91209e+06	1.76466e+07	1.4294e+06
L-Lysopine	219.134	218.127	C9H18N2O4	[M+H]+	Organic acids and derivatives	Carboxylic acids and derivatives	C04020	4	9.98918e+06	1.21242e+07	8.51686e+06	6.61335e+06	6.37124e+06	5.86983e+06	9.5402e+06	1.57375e+07	1.85588e+07	9.20391e+06	6.02432e+06	1.23581e+07	3.00284e+07	2.94115e+07	1.50425e+07	2.30862e+07	1.48962e+07	1.48153e+07
cathinone	132.081	149.084	C9H11NO	[M-H2O+H]+	Organic oxygen compounds	Organooxygen compounds	C08301	6	1.51745e+07	1.75703e+07	1.77162e+07	1.47207e+06	1.39338e+06	1.39378e+06	2.51354e+07	2.66348e+07	359717	941223	2.82366e+07	2.74538e+07	3.20085e+06	3.10218e+06	2.71366e+06	2.1473e+06	790653	3.10793e+06
5-Acetamidovalerate	160.097	159.09	C7H13NO3	[M+H]+	Lipids and lipid-like molecules	Fatty Acyls	C03087	5	9.3313e+07	9.58168e+07	9.20263e+07	8.00989e+07	7.17077e+07	7.67232e+07	2.42714e+07	2.31819e+07	2.83413e+07	6.86979e+07	6.59896e+07	6.74482e+07	6.09315e+07	7.00312e+07	5.76591e+07	4.79865e+07	3.52938e+07	4.72413e+07
Prostaglandin H2	309.242	352.225	C20H32O5	[M-CO2+H]+	Lipids and lipid-like molecules	Fatty Acyls	C00427	3	2.38407e+07	9.97891e+07	5.41782e+07	1.13158e+08	1.44785e+08	1.13183e+08	1.34211e+08	9.99487e+06	1.456e+07	5.03968e+07	1.40091e+08	4.0587e+07	3.03625e+08	4.07844e+08	7.90946e+06	8.01398e+07	9.45105e+08	2.95099e+08
P-Coumaraldehyde	149.06	148.052	C9H8O2	[M+H]+	Phenylpropanoids and polyketides	Cinnamaldehydes	C05608	4	3.7619e+06	2.79449e+06	7.66511e+06	6.31391e+07	5.76621e+07	5.77841e+07	2.55653e+07	1.72672e+07	2.88005e+07	4.74757e+07	5.51121e+07	4.88479e+07	8.7622e+07	9.57481e+07	8.17422e+07	7.82683e+07	2.4846e+07	6.32692e+07
L-Lysine	147.113	146.106	C6H14N2O2	[M+H]+	Organic acids and derivatives	Carboxylic acids and derivatives	C00047	6	1.2137e+07	1.20768e+07	9.84005e+06	1.94447e+07	3.39873e+07	4.78041e+07	7.12706e+08	6.19596e+08	8.50889e+08	2.04104e+07	9.54458e+07	5.25429e+07	3.92227e+08	2.15406e+07	1.64169e+07	8.11924e+07	2.77351e+08	2.66852e+07
4-Hydroxybenzaldehyde	123.044	122.037	C7H6O2	[M+H]+	Organic oxygen compounds	Organooxygen compounds	C00633	5	757797	4.5141e+06	631626	2.32788e+06	2.01224e+06	517576	2.45544e+06	626255	2.80459e+06	2.05764e+06	497551	1.97578e+06	476211	2.0078e+06	1.47473e+06	1.60841e+06	562740	2.90671e+06
Adenosine	268.103	267.097	C10H13N5O4	[M+H]+	Nucleosides, nucleotides, and analogues	Purine nucleosides	C00212	6	7.83022e+07	2.09615e+07	1.76834e+07	6.69331e+07	7.73112e+07	7.50149e+07	3.45193e+08	3.97665e+08	3.99461e+08	2.23636e+07	2.46799e+07	2.48877e+07	1.75439e+08	1.7976e+08	1.55613e+08	4.95183e+07	4.30089e+07	5.17126e+07
Indole	118.065	117.058	C8H7N	[M+H]+	Organoheterocyclic compounds	Indoles and derivatives	C00463	3	3.26462e+06	3.68212e+06	3.446e+06	4.98999e+06	5.20865e+06	5.83062e+06	5.8277e+06	6.13101e+06	6.79999e+06	6.94345e+06	6.76978e+06	6.8605e+06	8.09082e+06	7.00556e+06	7.73622e+06	7.16208e+06	7.66681e+06	9.25132e+06
4-Hydroxysphinganine	318.3	317.293	C18H39NO3	[M+H]+	Organic nitrogen compounds	Organonitrogen compounds	C12144	6	4.83976e+06	6.01656e+06	4.32336e+06	3.57952e+06	5.52218e+06	4.09388e+06	5.19034e+06	5.66731e+06	6.42808e+06	3.54325e+06	4.47929e+06	5.84396e+06	5.19807e+06	5.68297e+06	4.87173e+06	3.80894e+06	6.63569e+06	3.83662e+06
Nitrobenzene	124.04	123.032	C6H5NO2	[M+H]+	Benzenoids	Benzene and substituted derivatives	C06813	3	2.80418e+07	6.48395e+07	1.50115e+07	1.5521e+07	1.75173e+07	1.52248e+07	2.25592e+07	2.30724e+07	2.45884e+07	1.80196e+07	1.64785e+07	2.3151e+07	1.12327e+07	1.05892e+07	8.69437e+06	1.10716e+08	2.2513e+07	7.84325e+06
7,8-diaminopelargonate	171.15	188.152	C9H20N2O2	[M-H2O+H]+	Lipids and lipid-like molecules	Fatty Acyls	C01037	1	1.18918e+07	7.83767e+06	2.50652e+06	8.49868e+06	2.0697e+06	9.72678e+06	2.4652e+06	1.46921e+07	2.94683e+06	9.29066e+06	1.41132e+07	1.0255e+07	8.29112e+06	2.59189e+06	2.59653e+06	9.20525e+06	3.44969e+06	1.11172e+07
Linoleamide	280.264	279.256	C18H33NO	[M+H]+	Lipids and lipid-like molecules	Fatty Acyls		5	3.86107e+06	3.63809e+06	1.34286e+07	494454	3.44675e+06	3.26472e+06	540637	2.62021e+06	4.63192e+06	6.38431e+06	4.27749e+06	4.53382e+06	693980	546868	6.24672e+06	1.49969e+06	705977	2.22037e+06
Sucrose	360.149	342.116	C12H22O11	[M+NH4]+	Organic oxygen compounds	Organooxygen compounds	C00089	6	1.48767e+08	1.93856e+08	7.41771e+07	5.66782e+07	8.0772e+07	4.87302e+07	2.77436e+08	1.11932e+08	2.91604e+08	1.01346e+08	7.56723e+07	1.90222e+08	2.11139e+08	1.19911e+08	1.75977e+08	1.3604e+08	5.91027e+07	4.29439e+07
Phenol	112.076	94.0419	C6H6O	[M+NH4]+	Benzenoids	Phenols	C00146	4	1.96253e+07	6.07576e+07	2.20125e+07	1.07731e+08	2.01707e+07	2.31008e+07	1.19217e+08	1.00398e+08	3.11252e+07	9.80495e+07	9.39876e+07	7.07135e+06	9.16334e+07	1.86236e+08	1.07125e+08	1.49059e+08	3.33022e+07	2.83544e+07
Cyclohexan	102.127	84.0939	C6H12	[M+NH4]+	Hydrocarbons	Saturated hydrocarbons	C11249	6	6.82606e+07	4.74014e+07	3.36177e+07	3.00249e+07	3.82093e+07	4.68437e+07	1.1115e+08	4.99076e+07	4.29221e+07	5.33616e+07	5.02996e+07	5.54386e+07	4.5962e+07	3.62262e+07	5.47301e+07	5.24749e+07	4.11904e+07	4.72348e+07
Behenic acid	358.367	340.334	C22H44O2	[M+NH4]+	Lipids and lipid-like molecules	Fatty Acyls	C08281	5	3.75157e+07	3.93997e+07	4.61537e+07	3.30984e+07	9.7489e+06	3.22288e+07	1.08253e+07	4.77753e+07	5.02463e+07	1.10242e+07	3.48453e+07	4.03344e+07	4.45974e+07	3.96886e+07	5.27968e+07	1.03217e+07	3.6391e+07	6.55212e+06
L-Methionine	150.059	149.051	C5H11NO2S	[M+H]+	Organic acids and derivatives	Carboxylic acids and derivatives	C00073	2	4.55061e+08	3.05388e+08	4.25086e+08	1.60986e+09	1.1475e+09	1.13866e+09	4.99907e+08	3.45452e+08	5.30328e+08	1.18341e+09	1.65248e+09	1.36994e+09	4.76923e+08	4.34154e+08	3.9271e+08	4.13971e+08	1.24762e+08	2.93578e+08
13-OxoODE	295.226	294.219	C18H30O3	[M+H]+	Lipids and lipid-like molecules	Fatty Acyls	C14765	1	4.29858e+07	1.12459e+08	5.8802e+07	1.25017e+08	2.33977e+08	9.06508e+07	3.74636e+08	1.16558e+07	2.00119e+08	3.3789e+08	1.85488e+08	1.42093e+08	1.2528e+08	5.88119e+06	2.7581e+07	2.77438e+08	1.28145e+07	2.99669e+07
L-3-Aminodihydro-2(3H)-furanone	102.055	101.048	C4H7NO2	[M+H]+	Organic acids and derivatives	Carboxylic acids and derivatives	C02926	1	7.70941e+06	8.22713e+06	7.30808e+06	6.76955e+06	6.17789e+06	7.05917e+06	2.45898e+07	8.68614e+06	8.52774e+06	4.24204e+07	3.73056e+07	3.67402e+07	2.20379e+07	3.23885e+07	2.54068e+07	5.85867e+07	2.10576e+07	7.17304e+06
Gamma-glutamylglutamine	293.144	275.112	C10H17N3O6	[M+NH4]+	Organic acids and derivatives	Carboxylic acids and derivatives	C05283	4	5.84918e+06	4.0966e+06	4.9855e+06	1.4965e+07	1.58271e+07	1.76814e+07	3.74664e+06	3.39069e+06	3.90915e+06	8.19847e+06	1.18227e+07	7.60364e+06	2.12437e+07	1.92889e+07	1.84235e+07	1.66916e+07	1.05051e+07	1.15006e+07
Guanosine	284.098	283.092	C10H13N5O5	[M+H]+	Nucleosides, nucleotides, and analogues	Purine nucleosides	C00387	4	9.73906e+07	1.07502e+08	9.68498e+07	6.1781e+07	2.92369e+07	7.71872e+07	3.78046e+07	5.38962e+07	6.82538e+07	7.60079e+07	6.09648e+07	5.29859e+07	2.83379e+08	1.63933e+08	2.28775e+08	1.31665e+08	1.66946e+08	5.12343e+07
N-Ethylglycine	104.07	103.063	C4H9NO2	[M+H]+	Organic acids and derivatives	Carboxylic acids and derivatives	C11735	4	1.40362e+06	1.29474e+06	1.47017e+06	1.85414e+06	6.58747e+06	1.26602e+06	1.84901e+06	1.59322e+06	1.81446e+06	5.43766e+06	2.28251e+06	1.1034e+07	8.49862e+06	1.30633e+07	3.84443e+06	7.06439e+06	1.63932e+06	5.00611e+06
gamma-Butyrolactone	104.07	86.0368	C4H6O2	[M+NH4]+	Organoheterocyclic compounds	Lactones	C01770	4	1.78412e+06	1.7865e+06	1.99629e+06	2.24405e+06	773944	1.81687e+07	2.51291e+06	2.37282e+06	2.87271e+06	1.34985e+07	1.78048e+07	1.0122e+07	2.54902e+07	5.33644e+06	1.87442e+07	7.9114e+06	2.91898e+06	1.77056e+07
ST 27_2;O2	401.34	400.334	C27H44O2	[M+H]+	Lipids and lipid-like molecules	Steroids and steroid derivatives	C05455	6	5.6345e+06	1.18583e+07	5.76352e+06	9.04793e+06	8.86654e+06	1.26716e+07	3.22068e+07	3.837e+07	3.97362e+07	2.00721e+07	8.83322e+06	1.01816e+07	2.34039e+07	2.65747e+07	4.42696e+07	1.81893e+07	1.50405e+07	3.18263e+07
(3a,5b,7a)-3,7-Dihydroxycholan-24-oic acid	785.596	392.293	C24H40O4	[2M+H]+	Lipids and lipid-like molecules	Steroids and steroid derivatives		6	5.16777e+06	2.98917e+07	2.25038e+06	3.94896e+06	2.87043e+07	6.18731e+06	7.27002e+06	4.83899e+07	3.36553e+07	3.34318e+07	8.24897e+06	8.64558e+06	1.84194e+07	6.93246e+06	3.55499e+07	4.51054e+06	9.4039e+06	7.74683e+06
(+)-Gallocatechin	307.083	306.074	C15H14O7	[M+H]+	Phenylpropanoids and polyketides	Flavonoids	C12127	3	1.3163e+07	1.85858e+06	7.92558e+06	9.61376e+06	3.35406e+06	6.80997e+06	590132	715762	2.40023e+06	9.92067e+06	2.49541e+07	9.42267e+06	1.7223e+07	9.74801e+06	1.00365e+07	6.88207e+07	1.96948e+07	1.08175e+07
Capecitabine	360.155	359.149	C15H22FN3O6	[M+H]+	Nucleosides, nucleotides, and analogues	5'-deoxyribonucleosides	C12650	1	2.31733e+07	1.76157e+07	3.98783e+07	4.95192e+07	2.01761e+07	3.54091e+07	2.65013e+07	4.35384e+06	2.82079e+07	6.63981e+07	1.98894e+07	2.01124e+07	1.78575e+07	4.83417e+07	1.51936e+07	7.20137e+07	8.41929e+06	5.20222e+07
Hydroquinone	128.07	110.037	C6H6O2	[M+NH4]+	Benzenoids	Phenols	C00530	1	2.31269e+06	2.63062e+06	2.50264e+06	2.32852e+06	2.23454e+06	2.65715e+06	3.06109e+06	3.54286e+06	1.3454e+07	4.94499e+07	1.30895e+07	3.49801e+06	9.64676e+06	1.33647e+07	1.15921e+06	1.59158e+07	2.86992e+07	2.15049e+07
Dimethylglycine	104.071	103.063	C4H9NO2	[M+H]+	Organic acids and derivatives	Carboxylic acids and derivatives	C01026	2	2.70008e+08	2.02723e+08	2.37358e+08	3.32554e+08	2.70834e+08	2.94894e+08	1.74433e+08	1.45614e+08	2.00235e+08	2.99925e+08	3.36421e+08	2.62686e+08	2.22916e+08	2.32736e+08	1.7424e+08	2.0097e+08	8.78173e+07	1.58997e+08
Hexadecanedioic acid	573.433	286.214	C16H30O4	[2M+H]+	Lipids and lipid-like molecules	Fatty Acyls	C19615	6	5.57953e+06	3.52025e+06	5.16455e+06	7.43244e+06	7.05852e+06	9.29375e+06	2.18902e+07	3.82378e+07	2.84559e+07	1.33041e+07	7.91647e+06	1.94286e+07	1.62104e+07	1.50074e+07	6.88184e+06	9.6839e+06	9.72271e+06	1.83567e+06
5-Aminoimidazole ribonucleotide	296.066	295.057	C8H14N3O7P	[M+H]+	Organic oxygen compounds	Organooxygen compounds	C03373	4	1.37527e+08	1.12718e+08	3.21494e+07	1.71493e+08	1.19001e+08	1.2589e+08	9.19203e+07	1.24734e+08	1.09479e+08	1.20222e+08	1.45382e+08	1.73169e+08	1.98567e+08	2.41677e+08	2.25036e+08	2.12561e+08	7.25884e+07	1.48176e+08
(R)-2-Benzylsuccinate	231.062	208.074	C11H12O4	[M+Na]+	Phenylpropanoids and polyketides	Phenylpropanoic acids	C09816	1	2.09955e+06	1.49609e+06	1.97017e+06	2.09405e+06	1.73411e+06	2.47909e+06	2.11661e+06	2.06461e+06	2.59943e+06	2.77085e+06	2.84556e+06	3.06132e+06	2.14087e+06	1.71968e+06	1.87679e+06	3.41856e+06	2.136e+06	2.17199e+06
L-Proline	116.07	115.063	C5H9NO2	[M+H]+	Organic acids and derivatives	Carboxylic acids and derivatives	C00148	1	1.09238e+07	3.35063e+06	3.31356e+06	3.64363e+06	3.4631e+06	2.01359e+07	1.40283e+07	4.61015e+06	1.35135e+07	5.00753e+06	6.70262e+07	1.30081e+07	2.23496e+07	2.16308e+07	4.7088e+06	4.80087e+06	5.18154e+06	4.66217e+06
beta-Cryptoxanthin	536.417	552.433	C40H56O	[M-NH3+H]+	Lipids and lipid-like molecules	Prenol lipids	C08591	2	2.5788e+06	2.07926e+06	2.29029e+06	3.57158e+06	3.29877e+06	1.22404e+07	5.93008e+06	3.25841e+06	3.47326e+06	3.04471e+06	4.79012e+06	746749	3.58494e+06	7.80037e+06	3.591e+06	1.27804e+06	2.50722e+06	4.86342e+06
Leukotriene E4	423.222	439.239	C23H37NO5S	[M-NH3+H]+	Lipids and lipid-like molecules	Fatty Acyls	C05952	3	485222	93025.1	294245	383446	391771	82789.6	338231	378231	583253	428466	355991	88178.8	440589	413071	209283	645566	701587	108468
Desethyl atrazine	170.06	187.062	C6H10ClN5	[M-H2O+H]+	Organoheterocyclic compounds	Triazines	C06559	4	727116	829457	778220	2.63063e+06	3.04538e+06	3.05813e+06	898770	799275	1.03697e+06	2.63641e+06	2.88545e+06	3.16306e+06	6.36355e+06	5.62334e+06	4.62797e+06	5.27033e+06	1.83242e+06	5.82292e+06
2,3,4,5-Tetrahydro-2-pyridinecarboxylic acid	128.07	127.063	C6H9NO2	[M+H]+	Organic acids and derivatives	Carboxylic acids and derivatives	C00450	3	1.46429e+06	1.62337e+06	1.60002e+06	1.58269e+06	1.40367e+06	1.91443e+06	1.98949e+06	2.30391e+06	1.05212e+07	1.94957e+06	3.12513e+07	2.42507e+06	1.64445e+07	2.97129e+06	1.89775e+06	1.64107e+07	2.57279e+07	2.32326e+07
1,3-Benzenediol	128.07	110.037	C6H6O2	[M+NH4]+	Benzenoids	Phenols	C01751	3	2.45084e+06	2.63152e+06	2.66777e+06	2.45885e+06	2.45803e+06	2.90069e+06	3.30073e+06	3.68708e+06	2.15287e+07	1.0955e+07	2.88309e+07	3.9145e+06	2.84811e+07	1.1551e+07	1.44474e+07	1.55258e+07	2.0403e+07	1.23645e+07
Prostaglandin-c2	335.219	334.214	C20H30O4	[M+H]+	Lipids and lipid-like molecules	Fatty Acyls	C05955	3	2.10842e+07	5.60114e+07	3.16761e+07	2.70543e+07	4.52749e+07	3.1709e+07	3.47844e+07	2.64705e+07	1.00923e+08	4.03793e+07	2.6234e+07	6.45761e+07	9.31064e+07	9.11328e+07	7.27733e+07	2.36511e+07	1.34035e+08	1.03092e+08
Monoethylhexyl phthalic acid	279.161	278.152	C16H22O4	[M+H]+	Benzenoids	Benzene and substituted derivatives	C03343	3	2.34766e+08	2.64037e+08	2.47017e+08	2.49602e+08	2.26108e+08	2.84321e+08	3.11227e+08	3.16652e+08	3.40386e+08	3.76508e+08	3.91741e+08	3.79221e+08	3.13911e+08	3.36385e+08	3.39429e+08	3.96701e+08	4.63242e+08	3.48938e+08
FA 20_5;O2	335.219	334.214	C20H30O4	[M+H]+	Lipids and lipid-like molecules	Fatty Acyls	C14815	4	1.25445e+06	1.48415e+07	1.41446e+06	1.66428e+06	1.82025e+06	1.67999e+06	2.27642e+06	8.96863e+06	9.3043e+06	5.19345e+06	1.62907e+06	2.3241e+06	1.48026e+07	1.6947e+07	2.65855e+07	6.43911e+06	2.46988e+07	1.66046e+07
Phosphonoacetate	140.996	139.987	C2H5O5P	[M+H]+	Organic acids and derivatives	Organic phosphonic acids and derivatives	C05682	3	5.3141e+06	6.03649e+06	5.15587e+06	4.74911e+06	4.49541e+06	4.95228e+06	5.86839e+06	6.68464e+06	4.35595e+06	6.15715e+06	5.96057e+06	6.39354e+06	6.0587e+06	3.1988e+06	6.59997e+06	6.02238e+06	9.22325e+06	3.5702e+06
(2'E,4'Z,8E)-Colneleic acid	589.442	294.219	C18H30O3	[2M+H]+	Lipids and lipid-like molecules	Fatty Acyls	C19827	6	8.00594e+06	1.81697e+07	7.82496e+06	9.20081e+06	8.92412e+06	1.50825e+07	4.81502e+07	6.66279e+07	6.75918e+07	2.76756e+07	8.2585e+06	4.72864e+07	2.39506e+07	9.01088e+06	3.92829e+07	2.00526e+07	7.66988e+07	4.46118e+07
Betaine	118.085	117.079	C5H11NO2	[M+H]+	Organic acids and derivatives	Carboxylic acids and derivatives	C00719	1	2.90026e+08	4.36059e+07	4.65963e+07	6.16857e+08	5.70564e+08	1.14423e+09	5.99976e+08	6.55394e+07	6.68906e+08	1.22555e+09	6.52873e+08	1.44543e+09	4.36651e+08	4.64458e+08	4.22533e+08	4.09622e+08	3.93021e+08	3.08764e+08
Phosphoglycolic acid	156.991	155.982	C2H5O6P	[M+H]+	Organic acids and derivatives	Organic phosphoric acids and derivatives	C00988	3	7.5379e+07	1.54969e+08	1.79569e+08	1.4907e+08	1.63445e+07	9.35019e+07	2.53321e+08	1.68586e+08	4.24412e+07	1.10414e+08	1.75142e+08	7.0934e+06	7.99761e+07	2.12784e+08	6.45134e+07	2.49089e+08	1.66549e+08	9.89825e+07
9-cis-beta-Carotene	537.449	536.438	C40H56	[M+H]+	Lipids and lipid-like molecules	Prenol lipids	C20484	3	1.34047e+07	1.2195e+07	4.61161e+06	4.79511e+06	2.1914e+07	6.12142e+06	3.01585e+07	2.3773e+07	2.3757e+07	2.27983e+06	2.53838e+07	4.06547e+07	1.78142e+07	4.862e+07	5.19746e+07	2.96129e+07	2.9872e+07	7.01378e+07
L-Isoleucine	132.101	131.095	C6H13NO2	[M+H]+	Organic acids and derivatives	Carboxylic acids and derivatives	C00407	4	7.93033e+08	5.91112e+08	6.8324e+08	4.01721e+09	3.56729e+09	3.36997e+09	1.42248e+09	9.86567e+08	1.53854e+09	3.08227e+09	3.78233e+09	3.61386e+09	6.71778e+09	7.46215e+09	5.40545e+09	5.95977e+09	1.99878e+09	4.2692e+09
beta-Carotene	537.45	536.438	C40H56	[M+H]+	Lipids and lipid-like molecules	Prenol lipids	C02094	4	1.36824e+07	2.30807e+07	1.69698e+07	1.49864e+07	6.81411e+06	1.99462e+07	1.34516e+07	1.6004e+07	2.90472e+07	3.39104e+07	1.57659e+07	2.83967e+07	6.17336e+07	1.3701e+07	6.44988e+07	4.99411e+06	5.11545e+07	7.95934e+07
Diethylphosphate	155.046	154.039	C4H11O4P	[M+H]+	Organic acids and derivatives	Organic phosphoric acids and derivatives	C06608	3	1.14536e+07	1.20458e+07	1.24719e+07	1.05556e+07	1.05265e+07	1.26111e+07	1.45228e+07	1.77163e+07	1.79375e+07	1.67611e+07	1.76559e+07	1.68984e+07	1.53143e+07	1.62534e+07	1.80957e+07	1.72602e+07	2.09408e+07	1.91465e+07
Ectoine	126.054	142.074	C6H10N2O2	[M-NH3+H]+	Organic acids and derivatives	Carboxylic acids and derivatives	C06231	3	8.86559e+06	2.70575e+06	2.38214e+06	1.20014e+07	2.1078e+06	2.49541e+06	2.42076e+06	5.89797e+06	2.29077e+07	3.19533e+06	3.10515e+06	2.78737e+06	2.68359e+06	2.77318e+06	2.83121e+06	6.20077e+06	1.29231e+07	2.34881e+07
Quinone	126.054	108.021	C6H4O2	[M+NH4]+	Organic oxygen compounds	Organooxygen compounds	C00472	6	1.99036e+07	1.04328e+07	1.00256e+07	3.62628e+07	8.46538e+06	5.36677e+07	4.18993e+07	7.77464e+07	6.33672e+07	4.28837e+07	3.63558e+07	4.66456e+07	2.91487e+07	3.74016e+07	3.34748e+07	3.24678e+07	4.87684e+07	3.0432e+06
11-cis-Retinol	573.462	286.23	C20H30O	[2M+H]+	Lipids and lipid-like molecules	Prenol lipids	C00899	3	1.39944e+07	2.99014e+07	1.39309e+07	2.16782e+07	1.40163e+07	1.52944e+07	3.48081e+07	5.53832e+07	6.9787e+07	3.39035e+07	1.47531e+07	5.32184e+07	5.87478e+07	4.29117e+07	1.11961e+08	4.77096e+07	1.40915e+08	8.35526e+07
Morphine-3-glucuronide	462.18	461.169	C23H27NO9	[M+H]+	Alkaloids and derivatives	Morphinans	C16643	4	5.32489e+06	7.78173e+06	7.58137e+06	1.05159e+07	2.56694e+07	2.15137e+07	3.30036e+07	2.79212e+07	2.92772e+07	3.85631e+07	3.62534e+07	4.98918e+07	5.33241e+07	5.37454e+07	5.13605e+07	3.69677e+07	2.96589e+07	5.7193e+07
Pipecolic acid	130.087	129.079	C6H11NO2	[M+H]+	Organic acids and derivatives	Carboxylic acids and derivatives	C00408	4	4.15811e+08	3.597e+08	3.6312e+08	3.06205e+08	2.78096e+08	2.84906e+08	2.60675e+08	2.56415e+08	3.18111e+08	3.15011e+08	3.12379e+08	3.01553e+08	1.7567e+09	1.6817e+09	1.52133e+09	1.3708e+09	6.00778e+08	1.07193e+09
20-Hydroxy-leukotriene B4	353.229	352.225	C20H32O5	[M+H]+	Lipids and lipid-like molecules	Fatty Acyls	C04853	3	1.32738e+06	7.87809e+06	7.17961e+06	5.53224e+06	9.08172e+06	6.39594e+06	5.84401e+06	6.66546e+06	9.07973e+06	7.56609e+06	6.09949e+06	6.13956e+06	1.23082e+07	1.58276e+07	1.23335e+07	4.36324e+06	4.66759e+07	1.27988e+07
Pyridoxal	185.094	167.058	C8H9NO3	[M+NH4]+	Organoheterocyclic compounds	Pyridines and derivatives	C00250	1	8.02501e+06	1.87944e+07	9.13741e+06	2.25722e+07	8.6884e+06	1.00256e+07	4.61227e+07	1.29837e+07	2.77314e+07	3.21048e+07	7.08404e+07	3.51868e+07	1.58988e+07	1.06833e+07	1.25824e+07	1.01901e+07	1.31793e+07	5.27294e+07
Nicotinamide riboside	256.103	255.098	C11H15N2O5+	[M+H]+	Organic oxygen compounds	Organooxygen compounds	C03150	5	2.16473e+07	1.7249e+07	2.04718e+07	1.13583e+07	1.47633e+07	1.31558e+07	1.08706e+07	1.72461e+07	1.07388e+07	9.90048e+06	1.12034e+07	9.96349e+06	1.22905e+07	9.47485e+06	1.04678e+07	8.49054e+06	7.97191e+06	7.31341e+06
5-Hydroxyisourate	185.032	184.023	C5H4N4O4	[M+H]+	Organoheterocyclic compounds	Imidazopyrimidines	C11821	2	2.8243e+08	2.17535e+08	2.77593e+08	4.0323e+08	3.58624e+08	4.06007e+08	2.01035e+08	1.68038e+08	2.45883e+08	3.30306e+08	4.06419e+08	2.95467e+08	1.00266e+08	1.14161e+08	1.10988e+08	1.40412e+08	4.76851e+07	9.87414e+07
Codeine-6-glucuronide	476.187	475.184	C24H29NO9	[M+H]+	Alkaloids and derivatives	Morphinans	C16577	4	3.57732e+06	1.84797e+06	3.50513e+06	3.48012e+06	2.52442e+06	3.9147e+06	7.76135e+06	1.53056e+06	5.93449e+06	5.75417e+06	1.34979e+07	1.0919e+07	1.02028e+07	1.07709e+07	1.05716e+07	1.65511e+07	1.33238e+06	9.08278e+06
Galactitol	183.084	182.079	C6H14O6	[M+H]+	Organic oxygen compounds	Organooxygen compounds	C01697	4	2.97601e+06	2.14892e+06	1.73744e+06	1.07361e+08	9.95009e+07	1.02948e+08	4.62919e+07	3.47271e+07	3.25285e+07	8.54015e+07	1.14573e+08	1.06884e+08	2.29952e+08	2.43855e+08	2.44732e+08	2.71971e+08	1.34004e+08	1.78774e+08
Triethanolamine	132.101	149.105	C6H15NO3	[M-H2O+H]+	Organic nitrogen compounds	Organonitrogen compounds	C06771	3	9.97858e+06	7.18369e+06	1.21485e+07	2.05436e+07	6.53953e+07	4.5929e+06	3.28035e+07	1.69997e+07	1.82368e+07	1.63474e+07	4.22305e+06	6.5153e+07	4.26429e+07	2.92617e+07	5.82766e+07	9.12219e+07	2.21643e+07	9.1292e+07
L-Valine	118.085	117.079	C5H11NO2	[M+H]+	Organic acids and derivatives	Carboxylic acids and derivatives	C00183	4	6.41084e+07	1.98642e+07	2.20154e+07	5.34311e+07	6.64161e+07	1.20803e+07	1.10459e+07	1.11856e+07	1.19841e+07	2.14395e+08	7.71893e+06	1.38261e+07	1.86408e+08	4.39545e+07	3.94217e+07	3.57365e+07	7.23956e+07	7.65148e+07
Aminocaproic acid	132.101	131.095	C6H13NO2	[M+H]+	Lipids and lipid-like molecules	Fatty Acyls	C02378	4	1.15635e+07	3.38065e+07	1.37235e+07	3.02353e+07	2.587e+07	1.68754e+07	7.86851e+07	2.06258e+07	2.13444e+07	1.93044e+07	1.7705e+07	3.51522e+07	3.48104e+07	4.03273e+07	9.8789e+07	6.17566e+07	2.44335e+07	6.17209e+07
13(S)-Hydroperoxylinolenic acid	311.218	310.214	C18H30O4	[M+H]+	Lipids and lipid-like molecules	Fatty Acyls	C04785	3	1.90913e+07	7.98041e+06	8.26952e+06	3.54169e+06	4.36716e+06	1.59655e+07	2.64047e+07	1.56358e+07	4.02712e+07	1.7279e+07	4.51308e+06	7.02093e+06	7.83646e+06	6.07329e+06	4.7012e+06	6.71949e+06	5.42725e+07	4.10479e+07
2-Methoxyestrone	318.203	300.173	C19H24O3	[M+NH4]+	Lipids and lipid-like molecules	Steroids and steroid derivatives	C05299	4	1.92128e+06	2.80567e+06	1.58879e+06	2.44369e+06	2.90656e+06	2.16642e+06	4.07967e+06	3.17311e+06	4.22413e+06	3.477e+06	1.88889e+06	4.10491e+06	6.79218e+06	9.51283e+06	3.88073e+06	6.70599e+06	5.80947e+06	2.29601e+06
N4-Acetylaminobutanal	130.085	129.079	C6H11NO2	[M+H]+	Organic oxygen compounds	Organooxygen compounds	C05936	1	4.20965e+07	8.33427e+07	1.9743e+08	1.06528e+08	1.15062e+08	2.29109e+08	1.33902e+08	4.89039e+07	2.35347e+08	1.62909e+08	7.12429e+07	1.71093e+08	2.29989e+08	9.26687e+06	8.06783e+07	2.31343e+08	1.44182e+08	9.01316e+07
L-Leucine	132.1	131.095	C6H13NO2	[M+H]+	Organic acids and derivatives	Carboxylic acids and derivatives	C00123	2	6.9223e+06	8.54342e+06	8.28193e+06	1.65488e+07	4.2998e+07	1.10808e+08	4.74467e+07	1.23335e+07	1.39907e+07	1.24289e+07	3.05698e+07	9.52993e+07	2.90227e+07	2.71767e+07	3.82254e+07	5.23552e+07	1.5897e+07	2.97353e+07
8(S)-HPETE	673.459	336.23	C20H32O4	[2M+H]+	Lipids and lipid-like molecules	Fatty Acyls	C04822	6	719674	1.07901e+06	1.08728e+06	1.15917e+06	2.49941e+06	3.39045e+06	8.87387e+06	1.13162e+07	2.07703e+06	6.15211e+06	4.49439e+06	8.86833e+06	2.1456e+06	2.1944e+06	1.84446e+07	2.3704e+06	3.19485e+06	3.11303e+06
2-Aminomuconic acid semialdehyde	142.052	141.043	C6H7NO3	[M+H]+	Organic acids and derivatives	Carboxylic acids and derivatives	C03824	1	2.30746e+06	1.49921e+06	1.95827e+06	1.83644e+06	1.44256e+06	2.05001e+06	1.57227e+06	2.08345e+06	2.18958e+06	2.9919e+06	3.13381e+06	2.56097e+06	2.15339e+06	1.8404e+06	1.62538e+06	3.15679e+06	1.9572e+06	1.757e+06
Se-Methylselenocysteine	183.99	182.98	C4H9NO2Se	[M+H]+	Organic acids and derivatives	Carboxylic acids and derivatives	C05689	5	1.9419e+07	2.05355e+07	1.73105e+07	1.47813e+07	1.3843e+07	1.48526e+07	1.80697e+07	1.9256e+07	1.89218e+07	1.51428e+07	1.51076e+07	1.65553e+07	1.50329e+07	1.61432e+07	1.59354e+07	1.25127e+07	2.12117e+07	1.71161e+07
Boldione	302.207	284.178	C19H24O2	[M+NH4]+	Lipids and lipid-like molecules	Steroids and steroid derivatives	C20144	4	1.35944e+07	9.09068e+06	7.36579e+06	6.59396e+06	7.60357e+06	8.14337e+06	9.21161e+06	1.07026e+07	1.47901e+07	7.89463e+06	6.43923e+06	8.17045e+06	1.91059e+07	1.93003e+07	1.09487e+07	1.49644e+07	1.4114e+07	9.6993e+06
Theophylline	181.069	180.065	C7H8N4O2	[M+H]+	Organoheterocyclic compounds	Imidazopyrimidines	C07130	4	4.23542e+07	1.14055e+07	6.08e+07	4.73473e+07	3.67522e+07	4.22744e+07	1.84336e+07	2.60568e+07	1.17254e+07	2.16876e+07	6.51679e+07	2.9957e+06	2.09004e+07	2.26777e+07	7.43916e+07	4.76639e+07	4.91441e+07	3.85932e+07
Guanine	152.054	151.049	C5H5N5O	[M+H]+	Organoheterocyclic compounds	Imidazopyrimidines	C00242	1	4.09265e+06	3.68109e+06	3.68914e+06	1.35007e+07	4.59226e+07	4.97641e+07	1.96728e+07	1.42457e+07	1.8695e+07	5.18452e+07	5.57545e+07	5.0867e+07	9.75288e+06	1.10156e+07	6.8084e+06	5.0436e+06	3.64983e+07	4.97212e+06
(3S,6E,10E)-1,6,10,14-Phytatetraen-3-ol	273.254	290.261	C20H34O	[M-H2O+H]+	Lipids and lipid-like molecules	Prenol lipids	C20681	6	1.68602e+07	1.76087e+07	1.95745e+07	1.73575e+07	1.57177e+07	1.80463e+07	2.25872e+07	2.01864e+07	2.3359e+07	2.31109e+07	2.13669e+07	1.93494e+07	1.69706e+07	1.8024e+07	1.34648e+07	1.98916e+07	1.8822e+07	1.5211e+07
Theobromine	181.069	180.065	C7H8N4O2	[M+H]+	Organoheterocyclic compounds	Imidazopyrimidines	C07480	1	9.32863e+07	2.8656e+07	7.33155e+07	8.13861e+07	2.8797e+07	4.24908e+07	2.3824e+07	2.72728e+07	3.48909e+07	1.11603e+08	8.58684e+07	4.65324e+07	5.75401e+07	3.84659e+07	3.4102e+07	5.4231e+07	4.14668e+07	1.1442e+08
Tris(2-chloropropyl) phosphate	327.008	326.001	C9H18Cl3O4P	[M+H]+	Organic acids and derivatives	Organic phosphoric acids and derivatives		3	1.18854e+07	1.22477e+07	1.12122e+07	1.02566e+07	1.04865e+07	1.1346e+07	1.35208e+07	1.65743e+07	1.3623e+07	1.42603e+07	1.44358e+07	1.39118e+07	1.36119e+07	1.45975e+07	1.56964e+07	1.43489e+07	1.88811e+07	1.65343e+07
Alantolactone	233.154	232.146	C15H20O2	[M+H]+	Lipids and lipid-like molecules	Prenol lipids	C09289	4	5.76749e+06	2.10115e+06	4.26374e+06	3.67661e+06	5.00933e+06	2.43659e+06	1.4128e+06	548278	1.71329e+06	3.47685e+06	3.70735e+06	2.91747e+06	8.53928e+06	6.75329e+06	8.24974e+06	5.59669e+06	3.12719e+06	7.10535e+06
Lauroyl diethanolamide	288.253	287.246	C16H33NO3	[M+H]+	Lipids and lipid-like molecules	Fatty Acyls		3	2.02255e+06	2.78974e+06	2.00675e+06	1.66745e+06	2.42852e+06	1.6375e+06	2.17166e+06	1.77735e+06	2.59014e+06	2.15149e+06	2.44081e+06	2.03523e+06	2.97333e+06	2.88035e+06	2.46925e+06	1.97069e+06	1.60256e+07	2.56121e+06
FA 20_5;O	336.253	318.219	C20H30O3	[M+NH4]+	Lipids and lipid-like molecules	Fatty Acyls	C13843	6	3.46335e+07	6.3986e+07	3.55539e+07	3.43254e+07	3.32359e+07	4.89977e+07	9.95981e+07	1.29916e+08	1.22664e+08	6.34863e+07	3.67451e+07	1.03472e+08	6.94968e+07	6.22366e+07	9.21987e+07	5.97921e+07	1.15083e+08	8.33499e+07
Isoleucyl-Glutamate	261.144	260.137	C11H20N2O5	[M+H]+	Organic acids and derivatives	Carboxylic acids and derivatives		3	4.89414e+06	3.85529e+06	3.90684e+06	3.39463e+06	3.73878e+06	3.06375e+06	3.90886e+06	5.73044e+06	7.90738e+06	4.86176e+06	3.80037e+06	6.35875e+06	8.48311e+06	8.69718e+06	4.46449e+06	8.89917e+06	5.04307e+06	4.46494e+06
4-Methyltridecanoylcarnitine	372.311	371.304	C21H41NO4	[M+H]+	Lipids and lipid-like molecules	Fatty Acyls		3	6.04188e+06	9.51028e+06	7.72202e+06	7.85062e+06	8.85957e+06	1.10527e+07	1.07887e+07	1.3726e+07	1.47872e+07	1.23207e+07	1.54095e+07	1.32393e+07	1.6874e+07	1.95446e+07	1.61542e+07	1.44501e+07	2.42971e+07	1.47581e+07
Isoleucyl-Methionine	263.142	262.135	C11H22N2O3S	[M+H]+	Organic acids and derivatives	Carboxylic acids and derivatives		3	1.5494e+06	1.42082e+06	1.5873e+06	853084	1.31662e+06	773546	1.68679e+06	1.8851e+06	3.40048e+06	1.14744e+06	759990	1.44411e+06	3.25431e+06	858189	2.33719e+06	4.10708e+06	1.76147e+06	2.8487e+06
9-Deoxy-delta12-PGD2	354.264	336.23	C20H32O4	[M+NH4]+	Lipids and lipid-like molecules	Fatty Acyls		3	2.42742e+07	9.99513e+07	3.52355e+07	2.79514e+07	5.63631e+07	2.90912e+07	4.27459e+07	7.58492e+07	7.06295e+07	4.35517e+07	3.47183e+07	5.20342e+07	1.09932e+08	9.1747e+07	8.60558e+07	2.77203e+07	1.93163e+08	1.02011e+08
Aminofructose 6-phosphate	260.053	259.046	C6H14NO8P	[M+H]+	Organic oxygen compounds	Organooxygen compounds	C12214	1	682668	713110	2.16364e+06	3.42236e+06	1.58486e+06	3.52407e+06	643168	5.72669e+06	2.56407e+06	2.18416e+06	5.40557e+06	1.03191e+07	4.63855e+06	3.68037e+06	3.75762e+06	5.78101e+06	4.30023e+06	3.52866e+06
(Z)-8-Tetradecenal	228.232	210.198	C14H26O	[M+NH4]+	Lipids and lipid-like molecules	Fatty Acyls		3	3.1702e+06	4.36382e+06	3.23764e+06	2.81288e+06	3.29616e+06	3.93326e+06	4.04885e+06	8.08799e+06	9.34381e+06	7.75269e+06	6.16203e+06	8.21579e+06	6.95708e+06	4.75178e+06	9.25374e+06	6.14199e+06	6.26286e+06	8.6948e+06
13-Hydroxy-9-methoxy-10-oxo-11-octadecenoic acid	360.274	342.241	C19H34O5	[M+NH4]+	Lipids and lipid-like molecules	Fatty Acyls		3	3.57804e+06	4.75789e+06	3.93816e+06	4.18706e+06	4.99526e+06	4.99921e+06	9.16009e+06	1.20181e+07	1.21652e+07	6.18977e+06	5.95535e+06	6.05046e+06	8.47255e+06	5.92443e+06	8.7926e+06	8.88861e+06	1.48677e+07	6.78754e+06
Chenodeoxycholylhistidine	530.359	529.352	C30H47N3O5	[M+H]+	Lipids and lipid-like molecules	Steroids and steroid derivatives		4	1.23482e+06	1.32802e+06	1.64583e+06	2.03232e+06	3.15014e+06	1.78254e+06	3.13308e+06	4.978e+06	3.73541e+06	3.70035e+06	1.22167e+07	4.97355e+06	5.25053e+06	9.77969e+06	7.39245e+06	3.56251e+06	1.18881e+07	3.4445e+06
L-beta-aspartyl-L-leucine	247.129	246.122	C10H18N2O5	[M+H]+	Organic acids and derivatives	Peptidomimetics		1	2.44728e+06	496807	2.05966e+06	7.95573e+06	6.39414e+06	7.35805e+06	3.84206e+06	2.72682e+06	5.95e+06	8.76767e+06	1.21969e+07	9.08348e+06	5.64109e+06	5.38125e+06	4.73918e+06	8.04054e+06	2.84314e+06	3.41039e+06
Punicic_acid	279.232	278.225	C18H30O2	[M+H]+	Lipids and lipid-like molecules	Fatty Acyls	C08364	4	1.16847e+07	2.1382e+06	1.38618e+06	8.01402e+06	2.59782e+06	2.853e+06	2.1267e+06	2.88347e+06	4.56641e+06	1.89851e+06	9.40055e+06	9.54462e+06	9.71661e+06	1.46835e+07	5.43647e+06	2.50774e+06	1.35929e+07	9.81741e+06
1,4-Ipomeadiol	171.102	170.094	C9H14O3	[M+H]+	Organoheterocyclic compounds	Heteroaromatic compounds		6	9.70831e+06	1.46293e+07	7.34588e+06	9.63082e+06	8.45316e+06	1.19486e+07	2.58393e+07	2.99278e+07	4.00801e+07	1.72211e+07	9.97854e+06	2.59838e+07	2.01222e+07	1.93234e+07	2.47639e+07	1.55842e+07	4.01537e+07	2.30415e+07
(S,E)-Lyratol propanoate	226.18	208.146	C13H20O2	[M+NH4]+	Organic acids and derivatives	Carboxylic acids and derivatives		3	2.14801e+07	2.82744e+07	2.34531e+07	2.2916e+07	2.57652e+07	2.81637e+07	2.9275e+07	3.45587e+07	4.03927e+07	3.32163e+07	3.0228e+07	3.41895e+07	3.54925e+07	4.50683e+07	3.39722e+07	3.12873e+07	4.30486e+07	3.59873e+07
Dehydroevodiamine	285.102	301.122	C19H15N3O	[M-NH3+H]+	Organoheterocyclic compounds	Diazanaphthalenes		4	1.32538e+07	1.00445e+07	9.63442e+06	6.06023e+06	7.28689e+06	4.44051e+06	6.08943e+06	4.03207e+06	5.13406e+06	5.51956e+06	5.00812e+06	1.22783e+06	2.13076e+07	2.7425e+07	2.34114e+07	1.20182e+07	9.3757e+06	1.0747e+07
1,6-Digalloyl-beta-D-glucopyranose	467.082	484.085	C20H20O14	[M-H2O+H]+	Phenylpropanoids and polyketides	Tannins	C04101	5	4.40658e+06	3.2394e+06	3.06649e+06	3.36091e+06	2.43467e+06	2.79553e+06	2.90956e+06	2.6897e+06	2.47945e+06	2.83182e+06	2.18542e+06	2.47557e+06	2.10279e+06	1.52729e+06	1.68062e+06	1.62881e+06	1.8347e+06	1.48553e+06
3,5-Dimethoxytoluene	109.101	152.084	C9H12O2	[M-CO2+H]+	Benzenoids	Benzene and substituted derivatives		4	562856	4.68354e+06	3.50877e+06	2.15185e+06	2.77177e+06	2.73024e+06	674471	857127	892741	700694	548029	774080	1.55614e+07	1.75109e+07	1.80466e+07	1.78943e+07	1.4412e+07	3.31649e+07
N6,N6,N6-Trimethyl-L-lysine	189.16	188.152	C9H20N2O2	[M+H]+	Organic acids and derivatives	Carboxylic acids and derivatives	C03793	4	8.84071e+06	4.04431e+06	7.43661e+06	8.9552e+06	6.78571e+06	9.0016e+06	6.48577e+06	4.26603e+06	7.10467e+06	1.18089e+07	1.62719e+07	1.10319e+07	1.37998e+07	1.32915e+07	1.15123e+07	2.62065e+07	4.833e+06	9.59571e+06
Asparaginyl-Leucine	246.145	245.138	C10H19N3O4	[M+H]+	Organic acids and derivatives	Carboxylic acids and derivatives		4	4.12994e+06	3.52855e+06	3.37388e+06	2.09156e+06	2.83082e+06	2.10982e+06	3.35176e+06	5.80278e+06	7.30701e+06	3.52612e+06	2.29454e+06	4.66642e+06	9.69907e+06	1.0089e+07	5.22604e+06	9.24576e+06	5.42334e+06	5.07824e+06
Isoeugenyl acetate	207.101	206.094	C12H14O3	[M+H]+	Benzenoids	Phenol esters		6	1.29037e+06	1.37152e+06	363187	483695	2.12049e+06	1.98161e+06	1.92844e+06	2.88559e+06	2.88458e+06	3.01249e+06	837253	3.37797e+06	1.31923e+06	1.33981e+06	1.29918e+06	1.6269e+06	1.95553e+06	1.69722e+06
Dihydropanaxacol	281.211	280.204	C17H28O3	[M+H]+	Lipids and lipid-like molecules	Fatty Acyls		3	2.54134e+06	3.44327e+06	840736	766953	5.39036e+06	1.11594e+06	3.96934e+06	1.14308e+07	2.58163e+06	1.47205e+06	977318	4.94767e+06	7.85769e+06	1.01742e+07	7.73968e+06	3.26851e+06	1.97446e+07	1.24353e+07
5-Methyl-2,4-bis(3-methyl-2-butenyl)-6-(2-methyl-1-oxopropyl)-5-(4-methyl-3-pentenyl)cyclohexanone	383.331	400.334	C27H44O2	[M-H2O+H]+	Lipids and lipid-like molecules	Prenol lipids		3	66079.5	441513	217539	238500	223455	1.50826e+06	3.63654e+06	2.88057e+06	3.96197e+06	2.50809e+06	458088	3.80948e+06	2.32121e+06	3.0687e+06	3.5411e+06	3.21783e+06	5.86302e+06	5.54222e+06
Acetyl tributyl citrate	403.233	402.225	C20H34O8	[M+H]+	Organic acids and derivatives	Carboxylic acids and derivatives		3	2.33163e+07	2.26177e+07	1.66433e+07	1.55922e+07	1.49713e+07	1.6334e+07	2.08465e+07	2.40033e+07	2.40405e+07	2.17954e+07	2.52676e+07	2.21046e+07	2.18814e+07	2.14918e+07	2.66661e+07	2.27721e+07	3.08193e+07	2.79052e+07
Tridecanoylglycine	272.222	271.215	C15H29NO3	[M+H]+	Organic acids and derivatives	Carboxylic acids and derivatives		3	2.79035e+06	3.50156e+06	3.22755e+06	2.59619e+06	2.43123e+06	2.77434e+06	3.83854e+06	4.45868e+06	3.75764e+06	3.43516e+06	3.19824e+06	3.21816e+06	4.15801e+06	4.39032e+06	3.04833e+06	3.22438e+06	4.31401e+06	3.58491e+06
4-Ethyl-5-methyl-2-pentyloxazol	182.154	181.147	C11H19NO	[M+H]+	Organoheterocyclic compounds	Azoles		4	273892	845750	713172	866764	341484	392910	475893	497496	556456	1.15721e+06	426987	1.13353e+06	1.17483e+06	1.01574e+06	1.21724e+06	365271	1.52053e+06	496026
13-HOTE	277.216	294.219	C18H30O3	[M-H2O+H]+	Lipids and lipid-like molecules	Fatty Acyls	C16316	3	805068	2.30706e+06	997500	3.09592e+07	8.82488e+06	1.01891e+07	1.36714e+07	1.76315e+07	2.77522e+07	1.66652e+07	1.24537e+07	3.9862e+06	2.61673e+07	2.65757e+07	1.58844e+07	8.37963e+06	4.89715e+07	3.42688e+07
Carboxyethyl-GABA	176.092	175.084	C7H13NO4	[M+H]+	Organic acids and derivatives	Carboxylic acids and derivatives		5	7.43996e+07	7.49558e+07	7.34097e+07	2.78359e+07	2.34859e+07	2.55868e+07	1.61274e+07	1.59385e+07	1.79173e+07	2.10346e+07	2.12417e+07	2.01585e+07	6.11517e+07	6.64752e+07	6.10952e+07	4.44647e+07	3.64721e+07	4.20321e+07
2,3-Bis(3,4-dihydroxyphenyl)butanedioic acid	335.076	334.069	C16H14O8	[M+H]+	Phenylpropanoids and polyketides	Stilbenes		1	1.05544e+07	1.86074e+06	1.62661e+07	1.31903e+07	5.90138e+06	9.84086e+06	2.64068e+06	5.77899e+06	1.35222e+07	1.26489e+07	3.66893e+07	6.64119e+06	4.08242e+06	6.68719e+06	3.27436e+06	5.71836e+06	4.17727e+06	3.24553e+06
Phosphocreatine	194.033	211.036	C4H10N3O5P	[M-H2O+H]+	Organic acids and derivatives	Carboxylic acids and derivatives	C02305	4	4.23191e+06	2.97432e+06	3.88277e+06	1.13386e+07	1.07815e+07	1.34779e+07	7.55056e+06	6.1219e+06	8.21918e+06	1.07939e+07	1.31574e+07	9.83538e+06	1.68876e+07	1.77955e+07	1.5788e+07	1.8919e+07	9.76973e+06	1.56966e+07
28-Glucosyl-19(29)-dehydroursolic acid 3-arabinoside	749.447	748.44	C41H64O12	[M+H]+	Lipids and lipid-like molecules	Prenol lipids		4	2.54239e+06	1.18633e+07	2.80097e+06	336833	1.19583e+06	3.11002e+06	4.38762e+06	1.12769e+06	841768	549472	278140	543906	1.32613e+06	6.07661e+06	1.1136e+07	1.88508e+06	7.15578e+06	4.50315e+06
Lysylhydroxyproline	260.161	259.153	C11H21N3O4	[M+H]+	Organic acids and derivatives	Carboxylic acids and derivatives		3	5.20603e+06	3.12788e+06	4.55414e+06	2.79406e+06	3.52089e+06	2.97835e+06	4.13407e+06	7.96277e+06	1.28917e+07	4.44216e+06	3.02566e+06	5.88712e+06	1.47541e+07	1.19735e+07	5.87908e+06	1.60353e+07	1.03128e+07	6.4913e+06
8-Ocimenyl acetate	212.165	194.131	C12H18O2	[M+NH4]+	Lipids and lipid-like molecules	Fatty Acyls		3	2.48239e+06	2.76973e+06	2.34832e+06	2.46061e+06	2.42682e+06	2.88258e+06	3.11553e+06	3.58782e+06	3.83899e+06	4.01803e+06	3.0502e+06	3.57546e+06	3.05645e+06	3.46946e+06	3.10382e+06	3.08018e+06	4.23732e+06	3.38882e+06
Alanyltyrosine	253.118	252.111	C12H16N2O4	[M+H]+	Organic acids and derivatives	Carboxylic acids and derivatives		4	2.82823e+06	2.37446e+06	2.68422e+06	1.71869e+06	2.03543e+06	1.48339e+06	3.03723e+06	3.77585e+06	5.05881e+06	2.79962e+06	2.0546e+06	3.53537e+06	8.49063e+06	8.35604e+06	4.46616e+06	7.8447e+06	4.98199e+06	4.86875e+06
Glycylvaline	175.108	174.1	C7H14N2O3	[M+H]+	Organic acids and derivatives	Carboxylic acids and derivatives		2	3.64167e+07	1.19314e+07	1.42679e+07	2.40549e+07	2.21296e+07	1.74605e+07	1.31262e+07	1.38369e+07	1.60644e+07	1.13072e+07	2.09165e+07	2.38219e+07	1.02192e+07	1.02057e+07	9.76566e+06	1.88816e+07	7.35324e+06	1.14177e+07
2-Pentadecanone	244.264	226.23	C15H30O	[M+NH4]+	Organic oxygen compounds	Organooxygen compounds		6	3.06563e+07	4.61794e+07	2.39241e+07	1.57115e+07	5.03615e+07	2.23275e+07	3.16129e+07	4.47023e+07	5.82522e+07	2.0318e+07	2.67639e+07	3.32434e+07	4.42654e+07	2.81517e+07	2.83376e+07	2.5007e+07	2.49841e+07	2.23479e+07
Threonylisoleucine	233.15	232.142	C10H20N2O4	[M+H]+	Organic acids and derivatives	Carboxylic acids and derivatives		4	4.00122e+06	3.30576e+06	2.58542e+06	2.60474e+06	3.18524e+06	2.45229e+06	3.91219e+06	6.54953e+06	8.78715e+06	4.40423e+06	2.3971e+06	5.52155e+06	1.28167e+07	1.31319e+07	6.08939e+06	8.94826e+06	6.66316e+06	5.52111e+06
Monoisobutyl phthalic acid	205.086	222.089	C12H14O4	[M-H2O+H]+	Benzenoids	Benzene and substituted derivatives		3	4.9767e+07	5.33105e+07	5.14144e+07	4.63491e+07	4.67879e+07	5.47313e+07	6.38225e+07	7.9505e+07	8.34981e+07	7.45396e+07	7.86727e+07	7.8878e+07	7.27623e+07	8.8825e+07	7.82852e+07	7.88631e+07	1.028e+08	9.26997e+07
D-Arabitol	135.065	152.068	C5H12O5	[M-H2O+H]+	Organic oxygen compounds	Organooxygen compounds	C01904	1	9.10738e+06	6.19696e+06	6.27756e+06	7.7514e+06	1.05631e+07	1.32706e+07	8.24001e+06	6.51923e+06	7.83259e+06	1.25915e+07	1.12982e+07	9.58212e+06	7.92928e+06	9.67604e+06	9.48637e+06	1.29037e+07	9.33339e+06	1.32553e+07
Cyclic GMP	346.055	345.047	C10H12N5O7P	[M+H]+	Nucleosides, nucleotides, and analogues	Purine nucleotides	C00942	4	1.03217e+07	8.28843e+06	6.82422e+06	7.81223e+06	6.8153e+06	4.90668e+06	5.39976e+06	1.70479e+06	4.22085e+06	3.96715e+06	4.98102e+06	4.29421e+06	2.89504e+07	2.63154e+07	2.90787e+07	9.07892e+06	3.92264e+06	7.59025e+06
Octylamine	130.159	129.152	C8H19N	[M+H]+	Organic nitrogen compounds	Organonitrogen compounds	C01740	1	9.54534e+06	1.90971e+06	1.11428e+07	6.84271e+06	5.72594e+06	760957	7.14946e+06	5.13511e+06	1.06266e+06	4.0146e+07	7.87632e+06	7.58399e+06	1.43576e+06	1.52823e+06	5.28494e+06	1.55283e+06	5.3166e+06	6.31447e+06
beta1-Chaconine	706.453	705.445	C39H63NO10	[M+H]+	Phenylpropanoids and polyketides	Tannins		5	5.39613e+07	3.43331e+07	4.09671e+07	1.2396e+07	1.09119e+07	1.01915e+07	3.12755e+06	3.08303e+06	4.24346e+06	1.24283e+07	1.49781e+07	1.05232e+07	1.62344e+07	4.78155e+06	9.99389e+06	8.6676e+06	4.86917e+06	6.73353e+06
Santene hydrate	123.117	140.12	C9H16O	[M-H2O+H]+	Lipids and lipid-like molecules	Prenol lipids		4	1.61977e+06	1.99271e+06	1.56086e+06	1.64577e+06	1.70523e+06	1.22873e+06	1.13631e+06	1.22243e+06	1.39642e+06	1.39983e+06	1.29926e+06	2.22795e+06	3.49173e+06	2.14642e+06	2.94005e+06	2.07525e+06	4.40302e+06	2.13611e+06
L-Histidinol	124.087	141.09	C6H11N3O	[M-H2O+H]+	Organic nitrogen compounds	Organonitrogen compounds	C00860	4	1.76274e+08	2.18931e+08	1.67422e+08	4.81697e+07	1.59141e+08	8.63297e+07	2.29952e+08	1.77901e+07	2.14535e+08	1.05759e+08	2.9154e+08	1.56263e+08	2.71441e+08	8.03752e+07	2.30489e+08	6.11634e+07	1.86439e+08	2.58113e+08
Isophosphamide mustard	242.983	219.994	C4H11Cl2N2O2P	[M+Na]+	Organic acids and derivatives	Organic phosphoric acids and derivatives	C16559	6	2.57065e+06	5.20856e+06	4.26192e+06	825917	3.38455e+06	4.31925e+06	1.39895e+07	1.05202e+07	4.14402e+06	4.75995e+06	1.51846e+07	7.6732e+06	3.53967e+06	4.8574e+06	7.45235e+06	7.06684e+06	1.14001e+07	3.55371e+06
Vinaginsenoside R3	887.572	930.555	C48H82O17	[M-CO2+H]+	Lipids and lipid-like molecules	Prenol lipids		3	3.09941e+06	9.73358e+06	6.58851e+06	2.87812e+06	2.76262e+06	3.50095e+06	7.52921e+06	4.67795e+06	5.10679e+06	4.4424e+06	9.69452e+06	9.11933e+06	7.18944e+06	1.82251e+07	1.31396e+06	5.55293e+06	2.16578e+07	1.1501e+07
Arabinofuranosylcytosine	244.093	243.086	C9H13N3O5	[M+H]+	Nucleosides, nucleotides, and analogues	Pyrimidine nucleosides		4	1.7472e+07	1.60165e+07	1.25477e+07	7.21561e+06	1.21746e+07	6.81976e+06	9.71327e+06	1.33306e+07	1.63594e+07	1.34327e+07	7.5845e+06	9.4633e+06	4.55492e+07	4.10511e+07	2.48894e+07	2.17169e+07	3.72204e+07	1.59043e+07
2-Propenyl cyclohexanebutanoate	228.196	210.162	C13H22O2	[M+NH4]+	Lipids and lipid-like molecules	Fatty Acyls		3	2.73149e+08	2.98595e+08	2.60718e+08	2.51341e+08	2.6602e+08	2.56995e+08	2.98375e+08	3.17004e+08	3.22845e+08	3.02795e+08	2.69097e+08	3.16433e+08	2.90596e+08	3.37237e+08	3.12933e+08	2.85755e+08	3.91809e+08	3.07539e+08
4-Decenoic acid, (4E)-	171.138	170.131	C10H18O2	[M+H]+	Lipids and lipid-like molecules	Fatty Acyls		1	1.39448e+06	1.48443e+06	883569	1.21993e+06	3.29235e+06	4.49957e+06	2.47446e+06	5.54371e+06	4.63574e+06	6.89331e+06	1.63642e+06	6.48329e+06	3.52621e+06	3.05767e+06	3.33755e+06	1.20698e+06	3.39641e+06	1.80138e+06
Corchorifatty acid D	309.206	308.199	C18H28O4	[M+H]+	Lipids and lipid-like molecules	Fatty Acyls		3	1.94124e+07	4.49635e+07	1.40048e+07	1.80517e+07	1.43274e+07	1.73437e+07	3.69568e+07	5.25494e+07	7.27309e+07	1.60123e+07	2.37901e+07	3.37151e+07	4.72977e+07	3.67295e+07	4.80547e+07	2.63058e+07	8.85806e+07	4.25183e+07
2-Isopropyl-5-methylfuran	125.096	124.089	C8H12O	[M+H]+	Organoheterocyclic compounds	Heteroaromatic compounds		3	1.07166e+06	6.77387e+06	2.71285e+06	2.3695e+06	3.03975e+06	3.85503e+06	6.94549e+06	9.40851e+06	9.80226e+06	5.01435e+06	3.1235e+06	7.64386e+06	5.34138e+06	5.22615e+06	7.48594e+06	4.30584e+06	1.32481e+07	8.22835e+06
Valylisoleucine	231.17	230.163	C11H22N2O3	[M+H]+	Organic acids and derivatives	Carboxylic acids and derivatives		4	1.12018e+07	1.16668e+07	9.24067e+06	6.21508e+06	8.00628e+06	6.29e+06	1.18062e+07	1.90978e+07	2.21503e+07	9.55387e+06	6.19954e+06	1.20137e+07	2.88917e+07	3.02199e+07	1.43666e+07	2.38289e+07	1.37456e+07	1.39586e+07
Leucyl-Valine	231.17	230.163	C11H22N2O3	[M+H]+	Organic acids and derivatives	Carboxylic acids and derivatives		4	2.10745e+06	302789	688464	1.71531e+06	441813	1.3125e+06	402722	518973	4.15111e+06	1.51606e+06	1.13846e+06	442957	5.3081e+06	1.21155e+06	2.43862e+06	582234	557390	468442
Alanylleucine	203.139	202.132	C9H18N2O3	[M+H]+	Organic acids and derivatives	Carboxylic acids and derivatives		2	176881	172959	124801	2.1582e+06	1.89791e+06	1.56149e+06	1.20975e+06	523622	1.55859e+06	1.56374e+06	2.05203e+06	1.94035e+06	274666	287775	318983	279117	346491	360969
8-Methylundecanoylcarnitine	344.279	343.272	C19H37NO4	[M+H]+	Lipids and lipid-like molecules	Fatty Acyls		3	1.2659e+06	7.14445e+06	1.62332e+06	1.0383e+07	8.40562e+06	1.21004e+07	2.96502e+06	1.16454e+07	3.67351e+06	1.88874e+06	3.11579e+06	5.49279e+06	1.24765e+07	5.71384e+06	1.05016e+07	8.81118e+06	2.55331e+07	1.3254e+07
Avocadyne 4-acetate	344.279	326.246	C19H34O4	[M+NH4]+	Lipids and lipid-like molecules	Fatty Acyls		4	1.7634e+06	1.23622e+07	1.264e+07	1.20382e+07	1.67933e+07	1.91426e+07	2.54445e+07	1.05564e+07	3.3908e+07	1.36779e+07	3.26273e+07	2.8559e+06	3.72918e+07	5.91401e+07	1.9531e+07	7.35048e+06	5.13164e+07	1.96576e+07
Cyclocalopin B	383.17	382.163	C19H26O8	[M+H]+	Organoheterocyclic compounds	Furopyrans		5	3.65705e+06	4.69434e+06	3.47772e+06	1.88355e+06	2.75438e+06	2.06674e+06	2.3599e+06	2.16213e+06	2.46341e+06	1.77237e+06	1.61664e+06	1.49126e+06	4.10226e+06	3.75025e+06	3.46144e+06	2.0466e+06	3.65676e+06	2.97308e+06
2,4-Hexadienyl propionate	155.107	154.099	C9H14O2	[M+H]+	Organic acids and derivatives	Carboxylic acids and derivatives		4	1.16567e+07	1.04675e+07	7.38464e+06	6.0278e+06	7.49169e+06	6.67315e+06	8.08479e+06	7.3399e+06	1.04479e+07	7.42455e+06	6.09861e+06	7.19868e+06	8.03041e+07	9.26831e+07	4.65683e+07	4.36293e+07	4.03524e+07	8.78741e+07
Theaspirone A	209.154	208.146	C13H20O2	[M+H]+	Organic oxygen compounds	Organooxygen compounds		4	2.04037e+06	531023	456932	536800	502687	484811	2.25554e+06	568735	3.22899e+06	575299	2.57858e+06	2.66002e+06	1.58099e+07	1.78177e+07	3.32458e+06	1.53557e+07	5.74758e+06	1.11304e+07
Allantoic acid	177.062	176.055	C4H8N4O4	[M+H]+	Organic acids and derivatives	Carboxylic acids and derivatives	C00499	5	1.438e+07	8.53483e+06	1.39592e+07	7.94966e+06	3.69437e+06	7.09909e+06	3.53336e+06	3.33451e+06	4.92884e+06	2.82985e+06	5.10576e+06	826165	4.74596e+06	7.54527e+06	1.02525e+07	1.17994e+06	267865	3.54365e+06
2,6-Dimethoxy-4-methylphenol	151.076	168.079	C9H12O3	[M-H2O+H]+	Benzenoids	Phenols		1	5.85654e+06	1.50721e+06	1.17041e+06	3.08209e+06	1.73319e+06	3.65327e+06	4.20418e+06	4.28271e+06	1.7324e+06	3.86618e+06	5.72845e+06	3.82918e+06	5.35419e+06	4.74335e+06	1.47544e+06	1.9971e+06	1.6993e+06	2.95011e+06
PC(P-18_1(9Z)_14_1(9Z))	714.544	713.536	C40H76NO7P	[M+H]+	Lipids and lipid-like molecules	Glycerophospholipids		3	4.20348e+06	4.46514e+06	1.8753e+06	3.24304e+06	3.84011e+06	2.72243e+06	7.86327e+06	7.07039e+06	1.07722e+07	9.12196e+06	1.18756e+07	6.80689e+06	6.63407e+06	8.17214e+06	1.17794e+07	6.77567e+06	9.871e+06	8.04297e+06
Neurotensin 11-13	408.25	407.242	C21H33N3O5	[M+H]+	Organic acids and derivatives	Carboxylic acids and derivatives		3	574915	585568	417517	757538	714696	720708	871419	1.01864e+06	1.20911e+06	851012	459509	835357	3.02026e+06	2.74326e+06	2.56218e+06	3.21814e+06	6.43645e+06	1.83127e+06
Palmitoyl Serinol	330.301	329.293	C19H39NO3	[M+H]+	Lipids and lipid-like molecules	Fatty Acyls		5	1.36574e+06	3.14546e+06	1.58557e+06	2.08586e+06	2.82186e+06	696744	743075	685385	1.82386e+06	1.14541e+06	836711	1.09887e+06	1.05102e+06	940501	1.25249e+06	1.0764e+06	826442	1.66434e+06
3,4-Dihydroxy-tamoxifen	360.232	403.215	C26H29NO3	[M-CO2+H]+	Phenylpropanoids and polyketides	Stilbenes		3	619157	437015	354519	859910	711634	473704	707337	1.13684e+06	1.23348e+06	814817	531865	1.01122e+06	1.10176e+06	1.19657e+06	854612	1.36084e+06	1.29586e+06	375851
1-linoleoyl-GPC (18_2)	520.34	519.332	C26H50NO7P	[M+H]+	Lipids and lipid-like molecules	Glycerophospholipids		5	1.7092e+07	4.69037e+07	2.45444e+07	1.01449e+07	1.10881e+07	8.50192e+06	1.17941e+07	1.16411e+07	1.346e+07	7.15108e+06	5.53421e+06	9.11224e+06	2.12777e+07	3.24429e+07	3.16124e+07	7.52428e+06	2.68272e+07	1.62901e+07
5-Pentyl-1,4-dioxan-2-one	173.117	172.11	C9H16O3	[M+H]+	Organoheterocyclic compounds	Dioxanes		4	6.86487e+06	9.83759e+06	7.11814e+06	5.0919e+06	7.6418e+06	5.94222e+06	5.74668e+06	5.62446e+06	7.73954e+06	5.52837e+06	1.20272e+06	1.39841e+06	5.03139e+07	1.06158e+08	5.41888e+07	4.58385e+07	8.64913e+07	1.01569e+08
Phytanate	330.337	312.303	C20H40O2	[M+NH4]+	Lipids and lipid-like molecules	Prenol lipids	C01607	6	5.07026e+07	4.53607e+07	4.1743e+07	3.72195e+07	4.12143e+07	3.15159e+07	3.81993e+07	5.6808e+07	5.64473e+07	4.36715e+07	4.10769e+07	4.81013e+07	4.8625e+07	4.70646e+07	4.34052e+07	3.72721e+07	4.81977e+07	3.5642e+07
17alpha-Estradiol	273.185	272.178	C18H24O2	[M+H]+	Lipids and lipid-like molecules	Steroids and steroid derivatives	C02537	3	1.20966e+07	1.7116e+07	1.0888e+07	1.07362e+07	1.54138e+07	1.64892e+07	2.03003e+07	2.38581e+07	2.75925e+07	1.74784e+07	1.23151e+07	2.49568e+07	2.53009e+07	2.29477e+07	3.73926e+07	1.44072e+07	4.19401e+07	2.76228e+07
Isoamyl 2-furonpropionate	211.133	210.126	C12H18O3	[M+H]+	Lipids and lipid-like molecules	Fatty Acyls		6	9.57056e+06	2.36404e+07	1.2728e+07	1.39797e+07	2.41769e+07	2.48244e+07	3.47065e+07	6.4632e+07	8.14382e+07	2.47094e+07	2.11518e+07	4.7669e+07	3.97392e+07	1.97033e+07	3.51093e+07	1.22528e+07	6.37116e+07	3.69164e+07
5-Methyl-2-phenyl-2-hexenal	189.128	188.12	C13H16O	[M+H]+	Benzenoids	Benzene and substituted derivatives		2	1.81664e+06	1.02525e+06	1.29294e+06	2.66241e+06	2.42364e+06	2.30259e+06	2.1642e+06	1.25811e+06	2.45374e+06	2.56218e+06	3.33554e+06	2.95583e+06	1.22078e+06	1.21656e+06	959209	1.26533e+06	570039	846035
Propyl 2,4-decadienoate	211.169	210.162	C13H22O2	[M+H]+	Lipids and lipid-like molecules	Fatty Acyls		3	3.25675e+06	6.91955e+06	3.5129e+06	3.35483e+06	5.38792e+06	5.49761e+06	8.71921e+06	1.37462e+07	1.39632e+07	8.99562e+06	5.7065e+06	9.83769e+06	8.5172e+06	9.10291e+06	1.04357e+07	7.89945e+06	1.2758e+07	1.17455e+07
alpha-Terpineol propanoate	211.169	210.162	C13H22O2	[M+H]+	Lipids and lipid-like molecules	Prenol lipids		3	8.92986e+06	1.02801e+07	8.71678e+06	8.12303e+06	8.53903e+06	9.81721e+06	9.89693e+06	1.12793e+07	1.25713e+07	9.79451e+06	1.02523e+07	1.00783e+07	1.00131e+07	1.17357e+07	9.33965e+06	9.90936e+06	1.33577e+07	1.10545e+07
Methyl 2-amino-3-(4-chlorophenyl)propanoate	214.063	213.056	C10H12ClNO2	[M+H]+	Organic acids and derivatives	Carboxylic acids and derivatives		3	1.48351e+07	1.63368e+07	1.39132e+07	1.32324e+07	1.30242e+07	1.44688e+07	1.733e+07	1.94458e+07	2.05213e+07	1.72996e+07	1.67422e+07	1.93585e+07	1.78894e+07	1.80803e+07	1.85371e+07	1.7289e+07	2.27531e+07	2.07349e+07
Dihydrocapsaicin	308.222	307.215	C18H29NO3	[M+H]+	Benzenoids	Phenols	C16952	3	397576	9.13771e+06	889349	189651	3.66961e+06	294901	9.05797e+06	3.4742e+06	8.45154e+06	563512	48271.5	231032	4.64183e+07	5.71254e+07	1.90233e+07	4.41912e+06	3.41652e+07	1.13281e+08
Kanzonol K	437.195	436.189	C26H28O6	[M+H]+	Phenylpropanoids and polyketides	Isoflavonoids		5	5.28138e+07	9.54681e+07	6.91542e+07	4.91751e+06	9.1195e+06	3.31066e+07	8.37044e+07	9.62298e+06	8.14138e+06	8.06624e+06	5.80773e+06	8.01689e+06	4.48105e+06	7.50595e+07	7.60952e+07	4.66511e+07	8.87734e+07	2.11058e+07
Subaphylline	265.155	264.147	C14H20N2O3	[M+H]+	Phenylpropanoids and polyketides	Cinnamic acids and derivatives	C10497	4	5.25122e+06	5.10893e+06	4.48176e+06	1.89917e+07	9.12392e+06	7.66261e+06	6.71111e+06	9.75918e+06	1.26675e+07	5.45264e+06	4.4737e+06	7.36705e+06	1.49591e+07	1.5133e+07	9.68659e+06	1.47032e+07	1.26734e+07	9.06083e+06
Costunolide	233.154	232.146	C15H20O2	[M+H]+	Lipids and lipid-like molecules	Prenol lipids	C09382	3	5.1127e+06	6.75253e+06	3.79745e+06	5.68032e+06	5.76236e+06	7.71152e+06	1.0966e+07	1.28053e+07	1.29879e+07	9.73268e+06	6.4324e+06	1.23679e+07	9.82884e+06	1.05751e+07	1.62938e+07	9.59185e+06	2.34745e+07	9.16105e+06
3-(4-Hydroxyphenyl)-1-propanol	153.091	152.084	C9H12O2	[M+H]+	Benzenoids	Phenols		4	2.42866e+06	2.44526e+06	632850	2.2655e+06	1.85542e+06	560680	566805	772129	810729	621205	660510	765235	3.80962e+06	2.99788e+06	2.42287e+06	2.66406e+06	1.02542e+06	3.93053e+06
Phytol	314.341	296.308	C20H40O	[M+NH4]+	Lipids and lipid-like molecules	Prenol lipids	C01389	3	9.8942e+06	9.66992e+06	8.42023e+06	7.0859e+06	8.73396e+06	8.07629e+06	8.43281e+06	9.37175e+06	1.0373e+07	9.04435e+06	1.05233e+07	9.5669e+06	9.46512e+06	8.50641e+06	1.11247e+07	1.1735e+07	1.13336e+07	9.69126e+06
Apstatin	460.255	459.248	C23H33N5O5	[M+H]+	Organic acids and derivatives	Peptidomimetics		3	1.95108e+06	3.19808e+06	6.72241e+06	1.34748e+06	2.58941e+06	1.92363e+06	1.67398e+07	629943	1.96871e+06	2.10255e+06	2.55621e+06	2.54416e+06	2.38497e+06	7.63026e+06	1.25525e+07	7.18713e+06	3.77165e+07	1.4105e+06
Estriol	289.179	288.173	C18H24O3	[M+H]+	Lipids and lipid-like molecules	Steroids and steroid derivatives	C05141	3	7.2964e+06	9.96911e+06	1.08084e+07	1.19843e+07	1.22516e+07	1.11439e+07	9.9672e+06	1.95148e+07	1.57477e+07	1.2711e+07	1.20584e+07	1.80813e+07	1.38137e+07	2.37327e+07	2.12784e+07	1.22131e+07	2.91884e+07	2.19644e+07
Homoarecoline	170.118	169.11	C9H15NO2	[M+H]+	Alkaloids and derivatives			6	3.69476e+06	2.91282e+06	4.08831e+06	2.51877e+06	3.15288e+06	3.42609e+06	3.69082e+06	4.20975e+06	5.16135e+06	4.27749e+06	2.80089e+06	4.36763e+06	3.84131e+06	3.36012e+06	3.66029e+06	3.48186e+06	4.59969e+06	3.868e+06
3,5-Di-tert-butyl-4-hydroxybenzaldehyde	235.17	234.162	C15H22O2	[M+H]+	Organic oxygen compounds	Organooxygen compounds		3	7.22845e+06	7.24474e+06	6.04264e+06	5.4006e+06	5.73305e+06	6.19594e+06	8.0605e+06	1.08976e+07	1.30058e+07	7.83514e+06	7.78246e+06	8.45653e+06	1.01776e+07	8.60106e+06	1.02629e+07	8.05121e+06	1.47638e+07	1.17932e+07
2-Chloro-1-(chloromethyl)ethyl carbamate	171.992	170.985	C4H7Cl2NO2	[M+H]+	Organic acids and derivatives	Carboxylic acids and derivatives		3	8.24226e+06	9.18929e+06	8.35081e+06	7.7603e+06	6.64169e+06	7.89066e+06	9.70559e+06	1.24399e+07	1.31131e+07	1.05248e+07	1.03294e+07	1.24183e+07	1.25073e+07	1.41532e+07	1.4367e+07	1.19033e+07	2.21536e+07	1.77956e+07
Heliannuol B	249.149	248.141	C15H20O3	[M+H]+	Organoheterocyclic compounds	Benzoxepines		3	3.19318e+06	5.44216e+06	949947	2.37974e+06	2.76505e+06	5.48156e+06	6.90382e+06	1.15332e+07	1.2507e+07	7.09045e+06	1.18385e+06	7.93171e+06	1.4216e+07	8.65087e+06	8.20578e+06	6.2452e+06	1.98056e+07	9.41734e+06
3-Ethyl-5-methylphenol	137.096	136.089	C9H12O	[M+H]+	Benzenoids	Phenols		4	5.9043e+06	1.89882e+06	4.33392e+06	4.91766e+06	4.96584e+06	4.07146e+06	1.93785e+06	3.16099e+06	3.72888e+06	4.13281e+06	4.75828e+06	5.62283e+06	1.04763e+07	1.12604e+07	1.04155e+07	8.43918e+06	6.53411e+06	8.42412e+06
Dodecanamide	200.201	199.194	C12H25NO	[M+H]+	Lipids and lipid-like molecules	Fatty Acyls	C13831	6	9.0609e+06	1.07368e+07	9.7006e+06	9.73784e+06	8.05304e+06	9.9963e+06	1.23983e+07	1.39684e+07	1.12891e+07	1.16621e+07	1.10018e+07	1.25293e+07	1.00534e+07	9.99402e+06	1.21573e+07	9.1147e+06	1.58634e+07	1.09239e+07
4-(4-Methylphenyl)-2-butanone	163.112	162.104	C11H14O	[M+H]+	Benzenoids	Benzene and substituted derivatives		3	1.55333e+07	1.2801e+07	1.62376e+07	1.27274e+07	1.13832e+07	1.69252e+07	1.75182e+07	1.35124e+07	1.82142e+07	2.24256e+07	1.98627e+07	2.15526e+07	1.63148e+07	2.15104e+07	1.57242e+07	1.82255e+07	2.79152e+07	1.96053e+07
2,3-Diisopropyl-5-methylphenol	193.159	192.151	C13H20O	[M+H]+	Lipids and lipid-like molecules	Prenol lipids		4	684415	841390	248901	1.07372e+06	301177	988523	565660	301378	1.14402e+06	283149	288538	1.53416e+06	267923	1.90206e+06	309739	1.27763e+06	293593	325445
13-L-Hydroperoxylinoleic acid	313.237	312.23	C18H32O4	[M+H]+	Lipids and lipid-like molecules	Fatty Acyls	C04717	3	7.19593e+06	2.20431e+07	1.38053e+07	6.87359e+06	4.61289e+06	4.48815e+06	1.54116e+07	2.13594e+07	2.45502e+07	9.42949e+06	4.40136e+06	9.51878e+06	8.48835e+06	3.25889e+07	3.0592e+07	1.19769e+07	7.60426e+07	4.46299e+07
N-Undecanoylglycine	244.19	243.183	C13H25NO3	[M+H]+	Organic acids and derivatives	Carboxylic acids and derivatives		1	8.05516e+06	1.69534e+06	1.05699e+07	1.20703e+07	4.46738e+06	1.70555e+06	1.91207e+06	2.0916e+07	2.41901e+06	7.60649e+06	6.89923e+06	1.71249e+07	6.25343e+06	2.10467e+06	6.99444e+06	4.84638e+06	6.12167e+06	6.3536e+06
Pipericine	336.325	335.319	C22H41NO	[M+H]+	Lipids and lipid-like molecules	Fatty Acyls		1	4.19907e+06	1.04299e+07	3.12388e+06	1.77305e+06	6.96932e+06	9.31183e+06	3.09671e+06	1.55022e+07	1.29383e+06	3.85291e+06	9.94404e+06	1.13421e+07	8.12952e+06	5.74137e+06	5.07423e+06	3.69596e+06	4.53935e+06	3.92269e+06
Glycylleucine	189.124	188.116	C8H16N2O3	[M+H]+	Organic acids and derivatives	Carboxylic acids and derivatives	C02155	4	3.38898e+06	9.19733e+06	3.12292e+06	1.06769e+07	1.55902e+06	5.0174e+06	1.14712e+07	1.01152e+07	1.4894e+07	5.83173e+06	2.1868e+06	7.68382e+06	3.47991e+07	2.10368e+07	1.63191e+07	2.15263e+07	2.499e+06	1.11075e+07
FOH 5_1	104.107	86.0732	C5H10O	[M+NH4]+	Organic oxygen compounds	Organooxygen compounds	C01390	5	7.11332e+08	6.49809e+08	5.61738e+08	4.34312e+08	4.20651e+08	4.35244e+08	5.12988e+08	5.29339e+08	6.64752e+08	4.95519e+08	5.23567e+08	5.56158e+08	5.99023e+08	5.94772e+08	4.99958e+08	5.00136e+08	2.85294e+08	4.34097e+08
N-Methylethanolaminium phosphate	156.042	155.035	C3H10NO4P	[M+H]+	Organic acids and derivatives	Organic phosphoric acids and derivatives	C01210	4	2.45964e+06	2.57751e+06	2.26584e+06	1.75431e+06	250471	1.78238e+06	3.59335e+06	1.86369e+06	2.63878e+06	1.3017e+06	342466	273201	5.74825e+06	5.45541e+06	5.86144e+06	7.33429e+06	2.84064e+06	5.81048e+06
Gynocardin	286.092	303.095	C12H17NO8	[M-H2O+H]+	Organic oxygen compounds	Organooxygen compounds	C08331	4	6.69059e+07	4.44102e+07	6.12086e+07	9.13663e+07	7.43148e+07	7.37924e+07	9.14616e+07	7.18711e+07	1.03029e+08	7.5396e+07	7.65087e+07	7.16347e+07	2.54391e+08	2.35852e+08	2.11888e+08	2.46758e+08	1.0787e+08	1.99864e+08
Geranyl arabinopyranosyl-glucoside	466.264	448.231	C21H36O10	[M+NH4]+	Lipids and lipid-like molecules	Prenol lipids		2	230402	84133.4	46125	1.34045e+06	2.533e+06	2.369e+06	589369	382482	741036	2.02688e+06	2.81067e+06	1.87283e+06	432338	509277	101029	256149	27202.8	56000.9
Propofol	179.143	178.136	C12H18O	[M+H]+	Benzenoids	Benzene and substituted derivatives	C07523	3	7.95252e+06	2.5136e+07	9.49324e+06	6.14469e+06	1.12887e+07	1.12042e+07	1.8837e+07	3.87265e+07	2.94e+07	1.71087e+07	8.88505e+06	2.99869e+07	1.8787e+07	2.68379e+07	1.98748e+07	9.74198e+06	5.47616e+07	4.45244e+07
2-Deoxyribonic acid	134.034	150.053	C5H10O5	[M-NH3+H]+	Organic acids and derivatives	Hydroxy acids and derivatives		3	5.37308e+06	1.27484e+07	4.84525e+06	9.40058e+06	8.7316e+06	9.35101e+06	8.62992e+06	7.2819e+06	1.0307e+07	8.95913e+06	1.31456e+07	1.14485e+07	3.17461e+06	2.5571e+07	2.39192e+07	4.22861e+07	1.38323e+07	2.64421e+07
Methyl 4Z-octenoate	157.123	156.115	C9H16O2	[M+H]+	Lipids and lipid-like molecules	Fatty Acyls		6	371332	839137	464885	500113	717203	640104	2.78992e+06	4.43432e+06	1.49216e+07	2.52425e+06	482476	6.04244e+06	5.83583e+06	1.22193e+07	1.31519e+06	600921	6.25801e+06	3.94406e+06
Tranexamic Acid	158.117	157.11	C8H15NO2	[M+H]+	Organic acids and derivatives	Carboxylic acids and derivatives	C12535	6	4.74965e+06	7.70598e+06	6.05421e+06	3.90294e+06	1.15933e+06	1.50312e+06	6.88624e+06	2.15278e+06	8.63917e+06	7.26241e+06	1.10777e+07	2.053e+06	931318	2.00051e+06	4.4804e+06	8.13455e+06	2.45347e+06	2.00718e+06
Palmitoylethanolamide	300.289	299.282	C18H37NO2	[M+H]+	Organic acids and derivatives	Carboximidic acids and derivatives	C16512	3	5.2606e+06	7.38012e+06	5.62269e+06	5.34641e+06	5.55971e+06	5.54063e+06	7.67215e+06	9.27662e+06	1.15038e+07	1.03271e+07	8.10575e+06	9.78663e+06	1.08042e+07	1.09711e+07	9.38429e+06	8.30613e+06	1.23433e+07	9.82488e+06
8,9-Dihydro-5-hydroxy-8-(1-hydroxy-1-methylethyl)-6-(2-methyl-1-oxopropyl)-4-phenyl-2H-furo[2,3-h]-1-benzopyran-2-one	426.192	408.157	C24H24O6	[M+NH4]+	Phenylpropanoids and polyketides	Neoflavonoids		4	3.15628e+06	4.22277e+06	3.00108e+06	5.85445e+06	2.36677e+06	5.94883e+06	2.37356e+06	8.6262e+06	8.29129e+06	5.92377e+06	4.70385e+06	4.69061e+06	1.16537e+07	1.20806e+07	1.06513e+07	7.25258e+06	4.92168e+06	9.032e+06
Pimobendan	335.151	334.143	C19H18N4O2	[M+H]+	Organoheterocyclic compounds	Benzimidazoles		4	2.59459e+06	3.16018e+06	2.19636e+06	3.70104e+06	4.08302e+06	4.06145e+06	5.61553e+06	4.06651e+06	4.94962e+06	5.53386e+06	4.64058e+06	4.03004e+06	5.12754e+06	7.66068e+06	7.52316e+06	4.93648e+06	7.01453e+06	6.89126e+06
LucidenicacidC	460.257	476.277	C27H40O7	[M-NH3+H]+	Lipids and lipid-like molecules	Prenol lipids		3	2.47221e+08	9.18567e+07	2.96749e+07	2.1441e+06	3.54884e+06	9.69183e+07	1.20824e+08	1.40383e+07	3.33673e+06	1.16144e+07	2.29753e+07	1.02488e+07	2.20052e+07	4.02119e+07	6.87688e+07	2.29011e+07	5.23123e+08	4.79295e+07
Linalyl propionate	228.196	210.162	C13H22O2	[M+NH4]+	Lipids and lipid-like molecules	Prenol lipids		1	1.7181e+07	7.45341e+06	3.68479e+06	1.01669e+07	3.33501e+06	1.21744e+07	3.72165e+06	1.75244e+07	1.475e+07	4.23497e+07	4.19053e+06	1.39775e+07	4.12416e+06	1.38749e+07	4.7909e+06	6.75534e+06	4.79571e+06	4.73803e+06
Resolvin D2	360.205	376.225	C22H32O5	[M-NH3+H]+	Lipids and lipid-like molecules	Fatty Acyls	C18179	4	721672	1.00128e+06	783180	651436	868269	588189	1.39621e+06	3.02206e+06	3.05536e+06	467069	858473	2.30324e+06	1.4354e+07	1.65e+07	1.50655e+07	7.39277e+06	1.22271e+07	2.0592e+07
Isoprenyl alcohol	104.107	86.0732	C5H10O	[M+NH4]+	Organic oxygen compounds	Organooxygen compounds	C21402	6	1.96554e+09	2.01063e+09	1.80927e+09	1.57086e+09	1.5407e+09	1.57541e+09	1.86902e+09	2.0108e+09	2.26685e+09	1.84115e+09	1.87597e+09	2.0063e+09	2.23753e+09	2.20713e+09	1.93417e+09	2.08839e+09	1.60539e+09	1.83124e+09
(2S)-3-[3-[(4-Carbamimidoylbenzoyl)amino]propanoylamino]-2-[(4-ethylphenyl)sulfonylamino]propanoic acid	490.174	489.168	C22H27N5O6S	[M+H]+	Benzenoids	Benzene and substituted derivatives		4	4.7553e+07	2.32866e+07	2.93742e+07	3.52757e+07	1.52981e+07	2.38268e+07	4.00647e+07	3.83348e+07	5.39747e+07	2.65216e+07	5.07832e+07	5.45017e+07	9.96967e+07	1.40029e+08	1.45649e+08	1.42276e+08	5.97078e+07	9.9344e+07
2,5-Furandicarboxylic acid	139.987	156.006	C6H4O5	[M-NH3+H]+	Organoheterocyclic compounds	Furans	C20450	1	1.22485e+07	1.29952e+07	3.19282e+06	2.91891e+06	2.88658e+06	3.38386e+06	3.62419e+06	1.27064e+07	4.28475e+06	2.18773e+07	1.61418e+07	1.55446e+07	2.22304e+07	5.55194e+06	3.66494e+06	1.38017e+07	4.71999e+06	4.49199e+06
Capsianoside IV	662.373	644.341	C32H52O13	[M+NH4]+	Lipids and lipid-like molecules	Fatty Acyls		5	3.61967e+06	3.9228e+06	2.49729e+06	1.21548e+06	1.27339e+06	1.52482e+06	3.4443e+06	3.34142e+06	2.82555e+06	2.13372e+06	268282	2.90033e+06	1.73255e+06	1.63029e+06	1.41296e+06	1.12159e+06	2.01829e+06	774187
Quinoline	130.065	129.058	C9H7N	[M+H]+	Organoheterocyclic compounds	Quinolines and derivatives	C06413	5	4.52185e+07	4.96914e+07	4.63274e+07	2.60863e+06	2.78429e+06	2.6133e+06	1.64701e+06	1.03935e+06	5.76619e+07	2.62338e+06	1.63405e+06	2.89778e+06	5.11121e+06	4.96329e+06	5.29935e+06	4.32784e+06	3.05157e+06	4.66809e+06
Glucoiberin	407.012	423.033	C11H21NO10S3	[M-NH3+H]+	Organic oxygen compounds	Organooxygen compounds	C08411	2	5.29434e+06	4.8054e+06	5.16434e+06	9.07842e+06	7.28609e+06	7.71872e+06	4.89672e+06	3.14176e+06	4.59015e+06	5.1276e+06	6.49181e+06	5.25316e+06	918080	941326	923320	366694	39869.7	943631
N2,N2-Dimethylguanosine	312.129	311.123	C12H17N5O5	[M+H]+	Nucleosides, nucleotides, and analogues	Purine nucleosides	C74036	4	6.67313e+06	5.01061e+06	5.8446e+06	6.9362e+06	6.70776e+06	6.27236e+06	6.47201e+06	5.83784e+06	9.6581e+06	9.19246e+06	8.93132e+06	1.02663e+07	2.98111e+07	2.43352e+07	2.21262e+07	1.89244e+07	8.97239e+06	2.27159e+07
Brisoral	428.204	389.105	C18H19N3O5S	[M+K]+	Organic acids and derivatives	Carboxylic acids and derivatives		6	2.84891e+06	2.40404e+06	1.85749e+06	1.92967e+06	1.6411e+06	1.65233e+06	2.82804e+06	6.12301e+06	5.59774e+06	2.86429e+06	2.4835e+06	5.61951e+06	3.00281e+06	3.31246e+06	3.11651e+06	3.23724e+06	2.27368e+06	2.59579e+06
Hexylamine	102.127	101.12	C6H15N	[M+H]+	Organic nitrogen compounds	Organonitrogen compounds	C08306	5	1.26284e+07	6.15678e+07	2.81076e+07	1.42463e+07	1.65075e+07	5.47273e+06	5.98505e+06	6.98707e+06	2.36028e+07	2.59838e+07	4.05165e+07	2.92237e+07	3.59938e+07	2.52916e+07	3.15352e+07	2.0255e+07	3.04209e+07	2.58315e+07
Fosinopril	520.317	563.301	C30H46NO7P	[M-CO2+H]+	Organic acids and derivatives	Carboxylic acids and derivatives	C07016	4	1.46714e+06	1.10969e+06	1.32257e+06	1.13667e+06	1.09652e+06	440561	734631	1.23854e+06	1.74005e+06	585265	1.77291e+06	1.76487e+06	1.76583e+06	1.338e+06	1.60599e+06	1.08981e+06	1.75187e+06	1.38987e+06
1-Isothiocyanato-7-(methylthio)heptane	204.087	203.08	C9H17NS2	[M+H]+	Organosulfur compounds	Isothiocyanates		4	2.3693e+06	2.42974e+06	1.83302e+06	1.34596e+06	1.48364e+06	1.55921e+06	1.54938e+06	1.53787e+06	1.43126e+06	1.44628e+06	1.31241e+06	2.14187e+06	9.84669e+06	6.42622e+06	3.48915e+06	3.76234e+06	6.07445e+06	6.30239e+06
1,2-Distearoyllecithin	790.629	789.625	C44H88NO8P	[M+H]+	Lipids and lipid-like molecules	Glycerophospholipids		3	8.62627e+06	1.6506e+07	2.13773e+07	1.16046e+07	1.16487e+07	1.24492e+07	9.21174e+06	2.59148e+07	1.66821e+07	2.06248e+07	8.47021e+06	1.96681e+07	4.08871e+07	7.15927e+06	2.15692e+07	4.34255e+07	1.93475e+07	5.57038e+07
Chlorphenesin	203.048	202.04	C9H11ClO3	[M+H]+	Benzenoids	Phenol ethers	C07928	3	4.03473e+07	4.10216e+07	3.89897e+07	3.67285e+07	3.63906e+07	4.13464e+07	4.50325e+07	5.10129e+07	5.68821e+07	5.54088e+07	5.52308e+07	5.57724e+07	4.95261e+07	5.28972e+07	5.60984e+07	5.55064e+07	6.62786e+07	6.04384e+07
Dihydrovaltrate	425.215	424.21	C22H32O8	[M+H]+	Lipids and lipid-like molecules	Prenol lipids	C09776	3	1.8471e+07	1.73001e+07	1.25655e+07	1.44286e+07	1.05675e+07	1.2636e+07	1.38668e+07	1.97271e+07	1.96723e+07	2.10931e+07	2.28325e+07	2.02184e+07	1.87977e+07	2.08584e+07	2.37126e+07	1.10301e+07	2.94221e+07	2.19943e+07
Oxolan-3-one	104.07	86.0368	C4H6O2	[M+NH4]+	Organoheterocyclic compounds	Dihydrofurans		1	865616	884227	934398	1.08132e+06	1.70504e+06	1.08591e+06	1.24424e+06	1.25293e+06	1.37986e+06	2.64314e+06	7.34949e+06	7.14637e+06	1.5035e+06	1.30879e+06	8.58487e+06	1.23812e+07	1.30428e+06	2.84502e+06
Maslinic acid	473.361	472.355	C30H48O4	[M+H]+	Lipids and lipid-like molecules	Prenol lipids	C16939	6	2.23344e+06	5.93557e+06	2.75271e+06	3.95865e+06	4.04418e+06	5.4603e+06	1.63961e+07	1.76029e+07	2.17853e+07	9.51746e+06	3.76382e+06	1.48972e+07	4.74466e+06	7.11977e+06	2.09773e+07	3.91086e+06	2.39678e+07	1.10933e+07
1,4-Dideoxy-1,4-imino-D-ribitol	116.07	133.074	C5H11NO3	[M-H2O+H]+	Organoheterocyclic compounds	Pyrrolidines		1	1.22113e+07	1.54743e+06	2.45849e+06	5.97667e+06	2.34562e+06	1.4436e+07	1.80702e+07	3.27586e+06	3.47339e+06	3.3689e+06	2.10515e+07	3.21563e+07	1.51662e+07	2.43387e+07	1.50806e+07	1.57636e+07	2.95667e+06	3.4611e+06
Piribedil	299.149	298.143	C16H18N4O2	[M+H]+	Organoheterocyclic compounds	Diazinanes		3	3.4754e+06	8.81638e+06	6.91918e+06	23526.9	125420	1.07601e+07	1.27561e+07	144431	131562	67734	38596.9	122538	129876	8.46233e+06	8.9454e+06	6.36941e+06	1.31124e+07	1.90322e+06
5-Mercapto-2-nitro-benzoic acid	200	198.994	C7H5NO4S	[M+H]+	Benzenoids	Benzene and substituted derivatives		6	2.55721e+06	2.93979e+06	2.03337e+06	2.08744e+06	1.60728e+06	1.83737e+06	3.99548e+06	2.58351e+06	5.37732e+06	4.50721e+06	2.22302e+06	4.93492e+06	4.87975e+06	2.1689e+06	5.81696e+06	2.31404e+06	3.44669e+06	2.80057e+06
Rosamicin	564.356	581.356	C31H51NO9	[M-H2O+H]+	Organic oxygen compounds	Organooxygen compounds		5	6.85917e+06	6.76139e+06	4.97268e+06	3.91957e+06	1.30747e+06	3.4607e+06	3.75335e+06	1.23041e+06	3.7396e+06	2.25283e+06	3.56603e+06	1.17492e+06	1.6953e+06	2.61704e+06	742000	2.17969e+06	2.63056e+06	2.24254e+06
PE(16_0_18_1(9Z))	718.542	717.531	C39H76NO8P	[M+H]+	Lipids and lipid-like molecules	Glycerophospholipids	C13877	6	6.54806e+06	1.84312e+07	5.97071e+06	1.05106e+07	1.04698e+07	1.27562e+07	6.39576e+06	1.03238e+07	3.32183e+07	7.27998e+06	1.39624e+07	1.2311e+07	5.10023e+06	1.50117e+07	1.03192e+07	1.29326e+07	5.396e+06	1.50417e+07
4-(Dimethylamino)butyl carbamimidothioate	176.123	175.114	C7H17N3S	[M+H]+	Organosulfur compounds	Isothioureas		1	7.058e+07	3.51056e+07	5.82305e+07	7.59629e+07	7.5442e+07	1.01709e+08	6.96668e+07	5.26016e+07	7.49035e+07	1.05371e+08	1.6601e+08	9.78064e+07	3.13972e+07	3.21547e+07	3.19936e+07	8.7062e+07	2.7698e+07	3.95042e+07
4-Hydroxy-2-butenoic acid gamma-lactone	102.055	84.0211	C4H4O2	[M+NH4]+	Organoheterocyclic compounds	Dihydrofurans	C17601	1	3.18385e+07	8.65698e+06	7.8268e+06	7.04013e+06	6.50301e+06	7.44907e+06	4.03141e+07	9.01025e+06	4.13282e+07	7.72965e+07	6.32214e+07	2.3513e+07	4.49812e+07	2.54752e+07	2.87081e+06	1.6162e+07	2.63854e+07	8.13672e+06
Avocadyne	268.214	284.235	C17H32O3	[M-NH3+H]+	Lipids and lipid-like molecules	Fatty Acyls		1	436620	499929	456308	528042	729438	1.03949e+06	6.22521e+06	1.74609e+06	2.77172e+06	6.98688e+06	1.01876e+07	4.52197e+06	3.55406e+06	1.8174e+06	3.06774e+06	405525	9.67608e+06	971838
2-Decaprenyl-6-methoxyphenol	788.655	804.678	C57H88O2	[M-NH3+H]+	Lipids and lipid-like molecules	Prenol lipids		5	9.25615e+06	4.3453e+06	794817	5.57646e+06	668732	2.82835e+06	806713	1.97936e+06	1.6278e+06	3.00732e+06	7.53051e+06	2.43103e+06	619119	2.33206e+06	525212	3.41944e+06	3.60715e+06	440680
2,2'_5',2'-Terthiophene	266.011	247.979	C12H8S3	[M+NH4]+	Organoheterocyclic compounds	Bi- and oligothiophenes	C08460	4	209808	296186	108780	1.17355e+07	1.24822e+07	1.13567e+07	8.0878e+06	7.8117e+06	7.12812e+06	8.44355e+06	6.55399e+06	8.76961e+06	1.29179e+07	1.39523e+07	1.49309e+07	6.99712e+06	1.02861e+07	1.2792e+07
Ananasic acid	489.355	488.35	C30H48O5	[M+H]+	Lipids and lipid-like molecules	Steroids and steroid derivatives		6	1.96352e+06	4.60136e+06	1.69114e+06	2.10229e+06	1.90203e+06	4.2811e+06	1.38157e+07	2.11337e+07	2.55729e+07	7.52877e+06	2.03884e+06	1.69201e+07	6.88425e+06	5.26264e+06	1.01147e+07	5.57679e+06	1.75009e+07	1.11995e+07
furaneol (keto form)	111.02	127.04	C6H7O3-	[M-NH3+H]+	Organoheterocyclic compounds	Dihydrofurans		6	4.50615e+09	4.6425e+09	4.18092e+09	3.05196e+09	2.60012e+09	1.69092e+09	4.00491e+09	5.0384e+09	4.12196e+09	5.08736e+09	4.37047e+09	3.27578e+09	3.39576e+09	4.31924e+09	3.15002e+09	5.02133e+09	4.11034e+09	3.74268e+09
Phenylacetyl-CoA	869.143	885.157	C29H42N7O17P3S	[M-NH3+H]+	Lipids and lipid-like molecules	Fatty Acyls	C00582	5	1.45877e+07	5.64023e+06	9.00701e+06	5.31758e+06	6.5735e+06	8.27989e+06	8.14144e+06	7.94554e+06	7.6766e+06	6.56805e+06	7.10493e+06	4.86041e+06	5.27215e+06	3.3587e+06	3.40815e+06	5.26926e+06	6.60806e+06	6.24586e+06
4'-O-Methylequol	279.101	256.11	C16H16O3	[M+Na]+	Phenylpropanoids and polyketides	Isoflavonoids		2	3.27371e+06	1.21742e+06	2.46286e+06	7.76487e+06	8.16515e+06	8.93537e+06	1.2733e+06	399452	1.51956e+06	8.16184e+06	9.61558e+06	8.10355e+06	663078	570390	590869	1.34993e+06	288642	685689
3-Hexaprenyl-4-hydroxy-5-methoxybenzoic acid	560.402	576.418	C38H56O4	[M-NH3+H]+	Lipids and lipid-like molecules	Prenol lipids	C05313	5	7.34724e+06	1.22761e+06	6.79816e+06	1.04676e+06	1.12861e+06	691471	293928	263169	879281	1.53617e+06	1.73348e+06	1.57766e+06	3.03705e+06	1.86518e+06	1.53156e+06	1.94705e+06	482609	1.75459e+06
D-Threitol	145.048	122.058	C4H10O4	[M+Na]+	Organic oxygen compounds	Organooxygen compounds	C16884	1	3.81797e+07	6.84716e+07	2.57019e+07	4.4566e+07	2.93225e+07	7.20138e+07	6.93972e+07	7.83201e+07	6.88337e+07	1.06605e+08	6.60401e+07	6.9947e+07	5.98732e+07	4.60564e+07	5.13778e+07	1.01956e+08	5.12063e+07	7.88118e+07
Theasapogenol A	507.365	506.361	C30H50O6	[M+H]+	Lipids and lipid-like molecules	Prenol lipids		6	2.25892e+06	3.23678e+06	971832	1.94503e+06	2.61125e+06	3.6335e+06	1.24122e+07	1.63848e+07	2.33744e+07	5.69804e+06	1.86714e+06	1.75618e+07	6.2808e+06	6.26664e+06	1.15313e+07	6.66023e+06	2.18612e+07	5.19024e+06
Astromicin	388.253	405.259	C17H35N5O6	[M-H2O+H]+	Organic oxygen compounds	Organooxygen compounds		6	1.86277e+07	9.23819e+06	1.1082e+07	1.36155e+07	1.2003e+07	9.97684e+06	1.18302e+07	1.18737e+07	1.49835e+07	1.19471e+07	1.34386e+07	1.42098e+07	1.56342e+07	1.56495e+07	1.29109e+07	9.94022e+06	9.39023e+06	9.19685e+06
1,3-Dichloroacetone	126.972	125.964	C3H4Cl2O	[M+H]+	Organic oxygen compounds	Organooxygen compounds		3	3.64352e+06	4.86812e+06	4.20793e+06	3.72095e+06	3.75035e+06	3.97922e+06	5.32495e+06	6.05195e+06	5.92219e+06	5.22868e+06	5.19748e+06	5.51116e+06	5.87586e+06	6.89164e+06	6.53349e+06	4.87665e+06	9.2405e+06	7.05973e+06
28-Homobrassinolide	512.391	494.361	C29H50O6	[M+NH4]+	Lipids and lipid-like molecules	Steroids and steroid derivatives		3	29030.8	285819	140723	353355	2.08035e+06	3.39974e+06	3.53317e+06	8.64687e+06	7.74032e+06	8.81679e+06	4.93219e+06	8.39581e+06	8.81285e+06	1.43504e+07	1.09866e+07	5.57371e+06	2.18377e+07	7.35687e+06
reynoutrin	869.183	434.085	C20H18O11	[2M+H]+	Phenylpropanoids and polyketides	Flavonoids		6	569022	488702	627482	504485	721797	807946	1.42633e+06	873309	1.41375e+06	1.48903e+06	1.31964e+06	715375	614672	1.10966e+06	1.19573e+06	648980	916922	643376
Valtrate	196.048	212.068	C10H12O5	[M-NH3+H]+	Lipids and lipid-like molecules	Prenol lipids	C09801	1	2.53538e+06	1.65129e+06	2.37594e+06	2.63419e+06	2.40263e+06	3.442e+06	2.68978e+06	2.24166e+06	3.22816e+06	3.40985e+06	5.83505e+06	3.15217e+06	1.52604e+06	1.37622e+06	1.45404e+06	3.4104e+06	1.17514e+06	1.59658e+06
2-Amino-a-carboline	184.086	183.08	C11H9N3	[M+H]+	Organoheterocyclic compounds	Indoles and derivatives	C19186	4	2.15203e+06	1.72381e+06	2.16152e+06	2.14751e+06	3.34932e+06	3.58139e+06	1.22608e+06	1.50171e+06	644223	1.74576e+06	3.07145e+06	3.12548e+06	8.69007e+06	9.74216e+06	6.92193e+06	1.22106e+07	6.10189e+06	1.32655e+07
Hydromorphone-3-glucoside	448.193	447.189	C23H29NO8	[M+H]+	Alkaloids and derivatives	Morphinans		2	1.25772e+07	5.72605e+06	8.9869e+06	3.26154e+07	2.70048e+07	2.7406e+07	2.94195e+06	2.40548e+06	3.31273e+06	2.87299e+07	3.81506e+07	2.67366e+07	120035	444572	50992.1	159974	5332.26	58750.5
2,4,6-Trimethyl-1,3,5-dioxathiane	149.064	148.056	C6H12O2S	[M+H]+	Organoheterocyclic compounds	Dioxathiolanes		4	1.7694e+07	1.24441e+07	1.8475e+07	2.24468e+07	1.20143e+07	1.53024e+07	1.16087e+07	1.53715e+07	1.38593e+07	1.88999e+07	2.36194e+07	1.94096e+07	3.89985e+07	3.89119e+07	3.97712e+07	4.06766e+07	2.00173e+07	3.38723e+07
PE(18_1_18_1)	744.559	743.546	C41H78NO8P	[M+H]+	Lipids and lipid-like molecules	Glycerophospholipids		6	1.79711e+07	8.54178e+06	1.21205e+07	1.37036e+07	1.17549e+07	1.79586e+06	2.64276e+07	1.13636e+07	1.79959e+07	5.01116e+06	1.87958e+07	1.64448e+07	4.61119e+06	1.39168e+07	1.27536e+07	4.32328e+06	5.93327e+06	5.08419e+06
Tetradecanol	198.209	214.23	C14H30O	[M-NH3+H]+	Lipids and lipid-like molecules	Fatty Acyls		2	2.36658e+07	1.1705e+07	2.13641e+07	2.20758e+07	1.57692e+07	2.18942e+07	1.1948e+07	3.42969e+06	9.18221e+06	2.00028e+07	3.36253e+07	1.60429e+07	2.50708e+07	2.38729e+07	2.11316e+07	3.0881e+07	99447.4	1.4864e+07
Trimethyloxazole	112.075	111.068	C6H9NO	[M+H]+	Organoheterocyclic compounds	Azoles		2	1.50863e+08	1.52773e+08	1.34684e+08	1.27501e+08	1.26294e+08	1.56364e+08	1.64652e+08	1.89328e+08	4.91406e+07	1.5244e+08	1.59943e+08	1.63818e+08	1.56931e+08	1.53275e+08	1.59502e+08	1.4967e+08	1.73786e+08	4.35167e+07
Cinncassiol C3	383.204	382.199	C20H30O7	[M+H]+	Lipids and lipid-like molecules	Prenol lipids	C17641	3	2.3234e+07	3.02074e+07	2.54526e+07	2.87494e+07	2.32458e+07	3.07227e+07	3.55523e+07	4.29434e+07	4.99675e+07	4.8092e+07	4.74745e+07	4.62758e+07	4.83269e+07	4.85423e+07	4.17961e+07	4.76641e+07	6.49445e+07	5.57582e+07
Bicarbonate phosphorus	236.939	213.951	C3H3O9P	[M+Na]+	Organic oxygen compounds	Organic oxoanionic compounds		6	1.98267e+07	2.9458e+07	3.81466e+07	1.82706e+07	4.10812e+06	1.40065e+07	4.16654e+07	4.08591e+07	3.60871e+06	1.83594e+07	5.01484e+07	8.13889e+06	8.27095e+06	3.79633e+07	2.22331e+06	8.1331e+06	2.75977e+07	3.67745e+07
7-beta-D-Glucopyranosyloxybutylidenephthalide	367.141	366.131	C18H22O8	[M+H]+	Organic oxygen compounds	Organooxygen compounds		3	5.76746e+06	2.34371e+07	9.66055e+06	3.99875e+06	7.54868e+06	6.8466e+06	1.47629e+07	2.50342e+07	2.56272e+07	8.70636e+06	6.17515e+06	1.33506e+07	2.43806e+07	2.71588e+07	1.9655e+07	1.92224e+07	4.14063e+07	4.39392e+07
Hydroxydesmthyl doxepin glucuronide	472.2	471.189	C25H29NO8	[M+H]+	Organoheterocyclic compounds	Benzoxepines		4	5.83057e+06	1.68295e+06	2.96461e+06	3.14936e+06	3.08617e+06	2.48471e+06	4.32991e+06	2.65307e+06	4.87853e+06	3.1038e+06	4.01526e+06	5.36853e+06	4.75765e+07	4.31358e+07	2.17225e+07	3.03449e+07	1.01059e+07	2.49054e+07
Epicatechin Gallate	443.094	442.09	C22H18O10	[M+H]+	Phenylpropanoids and polyketides	Flavonoids	C22594	5	2.79707e+07	2.46517e+07	2.14826e+07	1.20436e+07	9.40768e+06	2.08726e+07	1.11297e+07	2.18586e+07	2.06755e+07	2.02322e+07	1.43097e+07	8.29933e+06	1.60765e+07	1.47105e+07	1.45998e+07	1.10502e+07	1.46507e+07	1.43028e+07
Maltol	127.038	126.032	C6H6O3	[M+H]+	Organoheterocyclic compounds	Pyrans	C11918	6	5.00839e+06	1.3168e+07	1.24446e+07	1.17318e+07	1.07465e+07	5.89588e+06	4.35942e+07	6.42947e+07	1.32571e+08	1.64072e+07	1.65055e+07	4.65212e+07	1.62689e+07	7.54057e+07	1.10797e+08	4.17873e+07	2.14082e+07	6.32055e+07
Prolylproline	196.095	212.116	C10H16N2O3	[M-NH3+H]+	Organic acids and derivatives	Carboxylic acids and derivatives		5	2.88432e+07	2.45035e+07	2.30728e+07	1.56741e+06	7.10897e+06	8.57498e+06	9.08485e+06	1.00884e+07	9.86009e+06	1.86196e+06	8.42206e+06	8.27874e+06	7.11699e+06	7.4508e+06	9.22364e+06	5.74866e+06	9.14012e+06	9.82225e+06
mescaline	194.116	211.121	C11H17NO3	[M-H2O+H]+	Benzenoids	Benzene and substituted derivatives	C06546	3	3.78678e+06	4.15277e+06	3.86631e+06	3.69473e+06	3.62554e+06	4.36158e+06	5.06466e+06	1.57451e+07	1.0871e+07	1.65552e+07	2.29013e+07	1.63283e+07	4.97221e+06	2.85497e+07	2.93462e+07	2.68246e+07	3.63756e+07	1.64067e+07
Phthalic anhydride	149.022	148.016	C8H4O3	[M+H]+	Organoheterocyclic compounds	Benzofurans		1	3.69352e+07	3.52444e+07	3.7043e+07	3.55559e+07	9.02501e+06	1.05494e+07	1.16642e+07	2.31525e+07	6.16685e+07	5.36515e+07	2.5991e+07	5.92448e+07	1.3769e+07	5.72573e+07	5.49413e+07	5.91146e+07	1.73368e+07	1.65775e+07
Sorbitol	166.058	182.079	C6H14O6	[M-NH3+H]+	Organic oxygen compounds	Organooxygen compounds	C00794	4	1.23147e+07	1.07491e+07	1.20216e+07	4.00622e+07	1.01466e+07	4.63357e+07	2.27153e+07	2.21836e+07	2.50939e+07	1.14557e+07	2.11778e+07	3.3231e+07	3.47168e+07	3.63696e+07	3.59782e+07	4.23595e+07	2.16995e+07	2.7657e+07
Fucose 1-phosphate	201.051	244.035	C6H13O8P	[M-CO2+H]+	Organic oxygen compounds	Organooxygen compounds	C02985	3	3.81661e+06	9.72342e+06	1.18772e+07	2.89791e+07	1.96536e+07	6.8692e+06	2.35802e+07	1.06305e+07	2.45953e+07	8.39485e+06	8.07351e+06	1.06383e+07	8.71874e+06	1.01169e+07	2.15232e+07	1.71731e+07	1.28709e+07	2.69289e+07
Ginsenoside F1	639.452	638.439	C36H62O9	[M+H]+	Lipids and lipid-like molecules	Prenol lipids		6	5.59345e+06	1.66466e+06	779221	508476	1.44881e+06	1.83758e+06	2.46804e+06	2.62198e+06	2.91942e+06	2.13104e+06	1.09712e+06	2.68078e+06	1.66283e+06	1.47674e+06	1.20993e+06	2.04559e+06	4.27545e+06	1.50714e+06
2-Bromo-1H-indole-3-carboxaldehyde	223.972	222.963	C9H6BrNO	[M+H]+	Organoheterocyclic compounds	Indoles and derivatives		4	5.00524e+06	2.57949e+06	4.54479e+06	2.85725e+06	1.18745e+06	2.58478e+06	1.67623e+06	1.24269e+06	2.02442e+06	2.16557e+06	2.53628e+06	1.70306e+06	5.9995e+06	5.28528e+06	5.29167e+06	5.57787e+06	997207	2.68505e+06
Capsidiol	275.278	236.178	C15H24O2	[M+K]+	Lipids and lipid-like molecules	Prenol lipids	C09627	6	9.88471e+06	1.21038e+07	9.47774e+06	8.15987e+06	1.29478e+07	9.29375e+06	9.99638e+06	1.27762e+07	1.48868e+07	8.38894e+06	1.06731e+07	1.2083e+07	1.21788e+07	1.17815e+07	1.02201e+07	8.86719e+06	1.24453e+07	8.35113e+06
5-Imino-2-methyl-1-cyclopenten-1-ol	112.075	111.068	C6H9NO	[M+H]+	Organic nitrogen compounds	Organonitrogen compounds		6	8.7576e+06	1.68952e+07	4.84723e+07	5.39263e+06	9.6592e+06	2.61018e+08	4.1677e+08	1.45343e+07	1.67209e+08	1.01997e+08	1.48822e+07	1.31526e+07	1.31712e+07	2.28081e+07	1.21247e+07	7.62681e+07	7.02446e+06	4.48175e+07
Citrinin	289.179	250.084	C13H14O5	[M+K]+	Organoheterocyclic compounds	Benzopyrans	C16765	4	6.11015e+06	2.1491e+06	5.50466e+06	6.19786e+06	6.44068e+06	6.63922e+06	2.68653e+06	3.33358e+06	3.68054e+06	7.1198e+06	5.01623e+06	2.78552e+06	8.96066e+06	9.81793e+06	3.24153e+06	6.10144e+06	4.55429e+06	8.86919e+06
alpha-Solanine	868.513	867.498	C45H73NO15	[M+H]+	Phenylpropanoids and polyketides	Depsides and depsidones	C10820	5	2.23547e+08	2.16539e+08	1.70713e+08	2.63924e+07	3.18457e+07	1.77273e+07	1.32101e+07	1.82745e+07	3.01559e+07	3.40594e+07	3.44194e+07	3.33305e+07	4.56963e+07	1.03378e+08	7.33634e+07	6.11043e+07	2.07402e+07	5.0594e+07
Corticosterone	347.219	346.214	C21H30O4	[M+H]+	Lipids and lipid-like molecules	Steroids and steroid derivatives	C02140	3	47314.9	1.56098e+06	106649	1.05516e+06	1.50976e+06	1.77118e+06	429141	3.47681e+06	4.42938e+06	84242.4	3.25799e+06	156311	3.80601e+06	7.60998e+06	2.35425e+06	130786	1.22349e+07	7.35795e+06
13-Docosenamide	338.339	337.334	C22H43NO	[M+H]+	Lipids and lipid-like molecules	Fatty Acyls		3	1.8146e+06	2.10638e+06	6.41131e+06	3.40029e+07	4.44576e+06	7.52976e+06	4.98408e+07	5.35251e+07	7.65552e+06	2.48986e+07	1.27548e+07	3.03604e+07	3.19503e+06	8.04279e+06	8.56524e+07	8.7024e+07	2.70722e+07	1.42382e+07
Oxynarcotine	432.169	431.158	C22H25NO8	[M+H]+	Phenylpropanoids and polyketides	Stilbenes		4	4.24448e+06	4.48378e+06	4.65694e+06	2.46897e+07	1.59569e+07	1.09645e+07	1.58171e+07	1.52594e+07	2.1072e+07	2.27337e+07	1.70628e+07	2.66401e+07	2.08313e+07	4.23207e+07	2.98329e+07	2.61833e+07	1.54311e+07	3.06289e+07
16-Hydroxy-10-oxohexadecanoic acid	309.207	286.214	C16H30O4	[M+Na]+	Lipids and lipid-like molecules	Fatty Acyls		4	2.579e+07	2.37827e+07	1.82564e+07	3.23095e+07	2.82393e+07	3.08157e+07	2.30369e+07	2.99536e+07	4.1458e+07	3.03663e+07	3.72769e+07	3.6703e+07	4.85082e+07	5.35495e+07	5.3659e+07	3.06012e+07	4.38547e+07	4.40599e+07
o-(pentafluorobenzyloxycarbonyl)-2,3,4,5-tetrafluorobenzoyl chloride	438.982	437.971	C15H4ClF9O3	[M+H]+	Benzenoids	Benzene and substituted derivatives		1	4.3629e+07	2.74741e+06	1.28448e+07	1.01041e+07	5.17039e+06	3.87081e+07	2.76941e+06	2.90277e+06	1.38368e+07	4.65615e+07	7.88476e+07	1.68346e+07	2.32581e+06	2.36953e+06	2.68722e+06	1.00866e+08	4.1208e+06	2.99473e+06
Ononin	448.164	430.126	C22H22O9	[M+NH4]+	Phenylpropanoids and polyketides	Isoflavonoids	C10509	3	1.22287e+07	1.4097e+07	1.33889e+07	2.47685e+07	1.78882e+07	1.59562e+07	2.14311e+07	2.0411e+07	2.48245e+07	2.7349e+07	3.72815e+07	1.46217e+07	4.60556e+07	3.35738e+07	1.84588e+07	5.04555e+07	2.48861e+07	4.72072e+07
Guanosine diphosphate mannose	589.063	605.077	C16H25N5O16P2	[M-NH3+H]+	Nucleosides, nucleotides, and analogues	Purine nucleotides	C00096	1	2.17666e+07	5.78171e+06	1.67199e+07	1.65048e+07	7.48576e+06	1.02545e+07	6.06747e+06	1.02365e+07	7.15702e+06	1.69532e+07	3.99881e+07	1.87082e+07	1.52737e+07	1.221e+07	1.15246e+07	3.11029e+07	9.04805e+06	1.27988e+07
O-Desmethyltramadol	250.178	249.173	C15H23NO2	[M+H]+	Benzenoids	Benzene and substituted derivatives		5	2.11135e+07	2.25764e+07	2.02155e+07	1.77993e+07	1.78411e+07	1.94011e+07	1.962e+07	2.177e+07	2.09904e+07	1.99132e+07	1.78241e+07	1.82308e+07	2.00155e+07	2.02935e+07	1.52108e+07	1.67626e+07	2.07933e+07	1.79947e+07
1-(7Z-Hexadecenoyl)-2-(4Z,7Z,10Z,13Z,16Z,19Z-docosahexaenoyl)-sn-glycero-3-phosphocholine	804.561	803.546	C46H78NO8P	[M+H]+	Lipids and lipid-like molecules	Glycerophospholipids		2	1.40879e+07	1.72092e+07	1.31097e+07	1.58352e+07	9.96745e+06	1.93952e+07	1.82968e+07	1.19542e+07	1.24575e+07	1.15003e+07	9.70396e+06	7.79447e+06	4.94701e+06	4.81753e+06	2.70117e+06	2.06629e+06	1.68607e+06	394106
Cytosine-5-carboxylic acid	156.039	155.033	C5H5N3O3	[M+H]+	Organoheterocyclic compounds	Diazines		3	4.8946e+07	4.76524e+07	4.52644e+07	4.42866e+07	4.30014e+07	4.86027e+07	5.68491e+07	6.0766e+07	6.92294e+07	6.16623e+07	6.75122e+07	6.45199e+07	6.19947e+07	6.144e+07	6.31833e+07	6.49776e+07	8.22955e+07	6.97171e+07
Uridine triphosphate	440.982	483.969	C9H15N2O15P3	[M-CO2+H]+	Nucleosides, nucleotides, and analogues	Pyrimidine nucleotides	C00075	1	6.68095e+06	3.02788e+06	7.92642e+06	4.52889e+06	1.81596e+06	5.06574e+06	3.36412e+06	5.73852e+06	6.1837e+06	8.79207e+06	1.23173e+07	7.0812e+06	3.1205e+06	1.42503e+06	2.90942e+06	1.18304e+07	5.89768e+06	4.50452e+06
17-Hydroxyprogesterone	331.224	330.219	C21H30O3	[M+H]+	Lipids and lipid-like molecules	Steroids and steroid derivatives	C01176	3	2.92762e+06	1.05273e+07	3.59256e+06	9.9948e+06	1.09721e+07	1.34548e+07	1.33148e+07	1.81101e+07	2.67218e+07	4.74919e+06	1.58459e+07	4.48472e+06	4.37839e+07	4.22847e+07	1.88397e+07	7.95977e+06	7.58419e+07	2.5511e+07
Plumbagin	189.053	188.047	C11H8O3	[M+H]+	Benzenoids	Naphthalenes	C10387	5	1.29585e+06	1.93433e+06	1.26842e+06	769290	1.24474e+06	1.03521e+06	1.26569e+06	1.03537e+06	974291	907280	2.32832e+06	728719	776570	928571	749560	1.67081e+06	605045	1.03297e+06
N-(2-Methylacryloyl)-L-histidine	224.101	223.096	C10H13N3O3	[M+H]+	Organic acids and derivatives	Carboxylic acids and derivatives		3	1.23785e+07	1.31497e+07	7.11385e+06	4.24548e+06	1.79102e+06	2.76769e+06	6.15358e+06	6.46849e+06	8.31677e+06	5.30779e+06	3.57552e+06	4.53322e+06	1.49935e+07	8.02537e+06	7.92785e+06	1.02953e+07	1.46206e+07	7.98913e+06
Aminomethylphosphonic acid	112.017	111.009	CH6NO3P	[M+H]+	Organic acids and derivatives	Organic phosphonic acids and derivatives	C11033	6	7.5522e+06	2.8226e+06	7.96043e+06	4.14047e+06	8.32249e+06	2.88244e+06	3.05285e+06	2.43876e+07	2.60222e+07	6.45507e+06	1.24862e+07	3.16208e+06	1.00132e+07	1.07953e+07	1.43125e+07	1.23756e+07	4.12833e+06	1.33406e+07
3,3\\%27-Diindolylmethane	269.108	246.116	C17H14N2	[M+Na]+	Organoheterocyclic compounds	Indoles and derivatives		6	7.31298e+06	1.69376e+06	1.64396e+06	8.61376e+06	8.13406e+06	7.74556e+06	3.79349e+07	3.70074e+07	3.76408e+07	569252	2.05254e+06	3.26253e+06	1.64046e+07	1.96902e+07	1.57063e+07	4.56878e+06	4.43267e+06	4.37032e+06
(E)-2-Methylglutaconic acid	145.048	144.042	C6H8O4	[M+H]+	Lipids and lipid-like molecules	Fatty Acyls		1	1.86457e+07	9.22334e+06	2.24201e+07	2.74311e+07	1.91537e+07	1.803e+07	1.71336e+07	2.89339e+07	2.27861e+07	2.76471e+07	3.25863e+07	5.80236e+07	4.42355e+07	2.69665e+07	3.13887e+07	2.63809e+07	3.34411e+07	5.15578e+07
2,3-Dimethylbut-2-enedioic acid	145.048	144.042	C6H8O4	[M+H]+	Lipids and lipid-like molecules	Fatty Acyls		6	3.34162e+07	2.74718e+07	2.95439e+07	3.46525e+07	1.30443e+07	1.93813e+06	5.04628e+07	8.05824e+07	1.63732e+07	1.44684e+07	5.39546e+07	2.1655e+07	5.66061e+07	2.5695e+07	1.49225e+07	2.32359e+06	7.90075e+07	4.33692e+07
N-Methyl-a-aminoisobutyric acid	118.085	117.079	C5H11NO2	[M+H]+	Organic acids and derivatives	Carboxylic acids and derivatives		4	2.97346e+07	7.60794e+06	1.88101e+07	3.67654e+07	2.51383e+07	9.91468e+06	1.08046e+07	1.17597e+07	1.21148e+07	1.18174e+07	5.78602e+06	1.28288e+07	5.3553e+07	7.65515e+07	5.05729e+07	4.24614e+07	6.47475e+07	1.29647e+07
N-methylvaline	132.101	131.095	C6H13NO2	[M+H]+	Organic acids and derivatives	Carboxylic acids and derivatives		3	1.15577e+07	3.78681e+07	1.43619e+07	1.42753e+07	5.47724e+07	7.54994e+06	7.7356e+07	2.10474e+07	2.16167e+07	1.94526e+07	2.21851e+07	1.94363e+07	4.57265e+07	5.03175e+07	4.49609e+07	6.92928e+07	2.582e+07	7.74219e+07
Gibberellin A38	385.158	362.173	C20H26O6	[M+Na]+	Lipids and lipid-like molecules	Prenol lipids		3	7.74661e+06	2.39448e+07	6.98768e+06	9.97659e+06	1.47729e+07	1.14038e+07	1.23619e+07	1.35581e+07	1.04045e+07	1.05787e+07	9.06459e+06	8.46648e+06	1.59556e+07	1.20765e+07	7.11414e+06	1.82899e+07	2.41744e+07	2.57078e+07
5-(4,6-Dichlorotriazinyl)aminofluorescein	495.02	494.018	C23H12Cl2N4O5	[M+H]+	Organoheterocyclic compounds	Benzopyrans		4	4.51641e+06	1.67619e+06	1.37876e+06	4.15676e+06	4.47948e+06	1.32513e+06	5.47892e+06	2.25851e+06	8.22494e+06	2.36873e+06	2.40565e+06	7.64679e+06	7.50761e+06	7.89984e+06	8.3046e+06	9.49575e+06	1.61434e+06	3.53713e+06
Dyspropterin	475.175	237.086	C9H11N5O3	[2M+H]+	Organoheterocyclic compounds	Pteridines and derivatives	C03684	4	2.48146e+08	2.64068e+08	2.57012e+08	3.5306e+08	3.16445e+08	2.61932e+08	4.70107e+08	2.3933e+08	2.83635e+08	4.46756e+08	7.64869e+08	5.45006e+08	5.65971e+08	6.96588e+08	7.08136e+08	7.8401e+08	4.07522e+08	8.48322e+08
PC 36_4	782.578	781.562	C44H80NO8P	[M+H]+	Lipids and lipid-like molecules	Glycerophospholipids		5	5.69547e+07	4.23563e+07	1.50058e+07	4.09343e+07	1.38688e+07	1.66271e+07	3.38892e+07	1.76047e+07	4.02605e+07	1.7335e+07	1.72152e+07	1.64922e+07	8.04687e+06	1.36772e+07	1.1447e+07	3.54994e+06	7.12409e+06	7.31704e+06
5-Tetradecenoic acid	249.185	226.193	C14H26O2	[M+Na]+	Lipids and lipid-like molecules	Fatty Acyls		6	418014	4.42647e+06	984568	436983	3.21495e+06	2.09026e+06	5.44542e+06	5.79558e+06	5.3432e+06	1.05968e+06	636250	896697	6.00372e+06	4.26056e+06	3.8392e+06	542176	2.69951e+06	2.73128e+06
3-Methylbut-3-enoic acid	123.04	100.052	C5H8O2	[M+Na]+	Lipids and lipid-like molecules	Fatty Acyls		1	1.91963e+08	1.21593e+08	1.74747e+08	1.6685e+08	1.41891e+08	1.85282e+08	1.52123e+08	1.44453e+08	1.75566e+08	2.33442e+08	2.76152e+08	2.28491e+08	1.53142e+08	1.36018e+08	1.4025e+08	2.49651e+08	1.51071e+08	1.63184e+08
Dialifor	375.995	393.003	C14H17ClNO4PS2	[M-H2O+H]+	Organoheterocyclic compounds	Isoindoles and derivatives	C19028	2	1.61472e+07	9.20884e+06	1.43142e+07	2.38398e+07	1.62425e+07	1.93622e+07	9.09859e+06	1.20393e+07	1.4119e+07	2.04715e+07	2.39236e+07	2.0343e+07	4.3231e+06	4.42576e+06	4.97973e+06	4.64829e+06	3.49045e+06	5.65194e+06
2-Thioxo-4-thiazolidinone	115.964	132.966	C3H3NOS2	[M-H2O+H]+	Organoheterocyclic compounds	Azolidines	C07280	6	1.69316e+08	7.43886e+07	1.72095e+08	7.63886e+07	2.15298e+08	1.42963e+08	2.96658e+08	2.78426e+08	3.39126e+08	1.73739e+08	1.97431e+08	3.33112e+08	6.16247e+07	1.69302e+08	4.35325e+07	5.91272e+07	9.64408e+07	2.15774e+08
2'-O-Methylcajanone	437.191	436.189	C26H28O6	[M+H]+	Phenylpropanoids and polyketides	Isoflavonoids		4	7.20085e+06	3.07821e+07	3.94047e+06	303559	687985	3.23526e+07	1.62303e+07	446302	467821	366612	246284	383331	632274	3.10943e+07	3.61277e+07	1.01594e+07	3.09539e+07	2.87951e+06
Acrylyl-CoA	804.114	821.126	C24H38N7O17P3S	[M-H2O+H]+	Lipids and lipid-like molecules	Fatty Acyls	C00894	5	4.99997e+06	5.80266e+06	2.96057e+06	1.06521e+06	2.06399e+06	2.17304e+06	3.51136e+06	3.46677e+06	3.12914e+06	2.76811e+06	2.94346e+06	2.42712e+06	861538	818436	1.47345e+06	1.29109e+06	1.75097e+06	579223
Docetaxel	846.435	807.347	C43H53NO14	[M+K]+	Lipids and lipid-like molecules	Prenol lipids	C11231	5	7.23475e+06	1.93592e+07	2.14481e+07	11537.9	82985	2.99494e+07	2.50756e+07	78486.8	13303.3	1.5696e+06	1.97945e+06	2.44651e+06	18840.7	1.68309e+07	1.6844e+07	7.79859e+06	1.34352e+07	1.12118e+06
Famprofazone	378.25	377.247	C24H31N3O	[M+H]+	Organoheterocyclic compounds	Azoles		3	994420	924122	1.21507e+06	1.16642e+06	1.10236e+06	1.29613e+06	1.68804e+06	1.96453e+06	8.46508e+06	2.11735e+06	8.35005e+06	8.1503e+06	5.59921e+06	7.52119e+06	2.03562e+06	4.78186e+06	1.08922e+07	4.22397e+06
Anthrone	195.083	194.073	C14H10O	[M+H]+	Benzenoids	Anthracenes		5	5.28274e+08	6.16575e+08	9.06358e+08	4.90227e+08	2.80407e+07	4.72109e+08	3.11563e+08	2.80678e+08	3.75291e+08	2.79309e+07	2.42359e+08	2.22267e+07	2.43687e+08	2.41025e+08	3.78898e+08	2.26345e+08	2.44989e+07	3.26708e+08
Phosphodimethylethanolamine	153.033	169.05	C4H12NO4P	[M-NH3+H]+	Organic acids and derivatives	Organic phosphoric acids and derivatives	C13482	1	1.76378e+08	1.06223e+08	1.55509e+08	1.50908e+08	1.28096e+08	1.64986e+08	1.2901e+08	1.27116e+08	1.55694e+08	1.99751e+08	2.34032e+08	1.99319e+08	1.30431e+08	1.08455e+08	1.1068e+08	2.13309e+08	1.19897e+08	1.29116e+08
beta-Solanine	722.439	721.44	C39H63NO11	[M+H]+	Lipids and lipid-like molecules	Steroids and steroid derivatives		5	3.50136e+06	2.73579e+06	2.55704e+06	539756	1.15257e+06	790208	584309	846561	867007	1.02358e+06	1.11999e+06	1.26704e+06	1.03184e+06	1.44818e+06	919139	412556	239927	251551
L-2,3-Dihydrodipicolinate	170.047	169.038	C7H7NO4	[M+H]+	Organic acids and derivatives	Carboxylic acids and derivatives	C03340	1	1.26863e+07	8.53362e+06	1.14241e+07	1.08718e+07	8.92555e+06	1.16335e+07	9.30675e+06	8.80214e+06	1.10607e+07	1.36538e+07	1.66472e+07	1.33914e+07	9.29236e+06	7.61913e+06	8.28021e+06	1.52791e+07	9.19058e+06	9.51689e+06
Isonipecotic acid	130.085	129.079	C6H11NO2	[M+H]+	Organoheterocyclic compounds	Piperidines		3	1.23345e+07	1.36851e+07	2.99145e+07	1.08601e+07	2.04182e+07	1.14783e+07	4.40411e+07	5.66806e+07	1.56004e+07	1.40703e+07	1.44878e+07	4.10268e+07	8.84445e+07	3.44047e+07	1.4539e+07	5.27046e+07	5.17863e+07	3.98611e+07
But-2-enedioic acid	155.107	116.011	C4H4O4	[M+K]+	Organic acids and derivatives	Carboxylic acids and derivatives		4	1.45117e+06	7.64057e+06	6.28093e+06	5.2802e+06	7.92212e+06	6.94791e+06	1.61302e+06	6.59621e+06	8.15421e+06	6.69109e+06	5.69533e+06	6.17057e+06	5.78524e+06	6.59561e+06	2.17437e+07	2.65958e+06	2.31932e+07	5.18552e+06
Gentiatibetine	166.084	165.079	C9H11NO2	[M+H]+	Organoheterocyclic compounds	Pyranopyridines		5	2.7467e+07	7.6988e+06	2.91369e+07	2.65287e+07	2.16922e+07	4.26423e+06	2.43686e+07	2.03326e+07	1.84633e+07	1.07805e+07	2.22746e+06	1.57429e+07	1.53489e+07	2.94567e+07	2.76187e+07	4.81818e+06	2.27633e+07	6.33925e+06
alpha-hydroxysalmeterol	432.28	431.267	C25H37NO5	[M+H]+	Benzenoids	Benzene and substituted derivatives		5	1.67028e+07	1.28005e+07	8.83005e+06	9.86879e+06	8.89111e+06	8.52147e+06	1.01038e+07	9.72514e+06	1.0595e+07	8.74583e+06	9.46493e+06	9.70665e+06	8.25367e+06	1.03959e+07	8.97915e+06	6.84336e+06	7.87427e+06	6.61173e+06
Camalexin	201.051	200.041	C11H8N2S	[M+H]+	Organoheterocyclic compounds	Indoles and derivatives	C21721	3	1.20873e+08	1.29841e+08	1.18055e+08	1.13687e+08	1.04504e+08	1.26174e+08	1.37398e+08	1.67114e+08	1.81832e+08	1.53953e+08	1.72788e+08	1.67347e+08	1.59616e+08	1.57996e+08	1.57782e+08	1.66746e+08	2.07118e+08	1.81584e+08
4-Methyl-5-vinylthiazole	126.039	125.03	C6H7NS	[M+H]+	Organoheterocyclic compounds	Azoles		1	1.23587e+06	1.06448e+06	1.34857e+06	1.83899e+06	1.25404e+06	1.81189e+06	1.53404e+06	1.63306e+06	1.76752e+06	1.76625e+06	2.7236e+06	2.48624e+06	1.42662e+06	1.26805e+06	1.14921e+06	2.5689e+06	1.8457e+06	1.57768e+06
Octaprenyl diphosphate	706.434	722.444	C40H68O7P2	[M-NH3+H]+	Lipids and lipid-like molecules	Prenol lipids	C04146	5	3.04255e+06	1.63942e+07	7.36601e+06	4.4385e+06	1.62851e+06	1.39689e+06	776391	644111	1.12724e+06	4.31927e+06	444744	4.6741e+06	4.86185e+06	1.68344e+06	3.29439e+06	657942	1.41793e+06	710151
3-Demethylubiquinone-9	763.612	780.606	C53H80O4	[M-H2O+H]+	Lipids and lipid-like molecules	Prenol lipids	C03226	5	3.30214e+07	1.00732e+08	9.75304e+07	2.35219e+07	2.83941e+07	2.70707e+07	4.367e+07	3.37173e+07	5.31756e+07	1.03872e+08	3.2725e+07	3.80058e+07	1.24832e+07	2.41096e+07	1.25718e+07	1.16415e+07	3.46117e+07	1.13115e+07
Tetrahydrofolic acid	446.184	445.171	C19H23N7O6	[M+H]+	Organoheterocyclic compounds	Imidazopyrimidines	C00101	6	3.06025e+07	2.82103e+07	2.59e+07	3.03124e+07	1.74285e+07	1.74489e+07	3.48372e+07	2.30037e+07	3.7007e+07	2.5563e+07	1.72364e+07	1.99666e+07	2.6138e+07	3.42626e+07	3.30695e+07	3.77779e+07	1.30829e+07	2.30265e+07
L-Rhamnose	121.084	164.068	C6H12O5	[M-CO2+H]+	Organic oxygen compounds	Organooxygen compounds	C00507	4	4.69735e+06	3.72193e+06	4.19042e+06	1.05841e+08	9.79554e+07	9.71714e+07	4.44022e+07	2.96283e+07	4.86997e+07	8.15303e+07	9.5674e+07	8.46756e+07	1.49462e+08	1.65856e+08	1.40408e+08	1.32551e+08	4.12459e+07	1.11537e+08
2-(Methylthio)-3H-phenoxazin-3-one	244.039	243.035	C13H9NO2S	[M+H]+	Organoheterocyclic compounds	Benzoxazines		5	783364	1.24054e+06	757207	434671	129458	448648	541502	95212.2	750360	466364	70764.3	97772.8	699622	610645	597371	84901.9	809753	609810
Hydroxymethoxyphenylcarboxylic acid-O-sulphate	233.992	250.015	C8H10O7S	[M-NH3+H]+	Benzenoids	Phenols		3	287019	1.22924e+06	1.12167e+06	904712	859317	269543	1.28438e+06	1.46703e+06	1.33302e+06	1.25329e+06	1.36724e+06	1.43222e+06	1.20393e+06	1.41145e+06	1.27596e+06	1.47383e+06	1.46311e+06	1.76537e+06
Betonicine	143.072	159.09	C7H13NO3	[M-NH3+H]+	Organic acids and derivatives	Carboxylic acids and derivatives	C08269	4	459916	639110	574186	780730	991064	588330	661572	749122	857358	954737	639769	1.2074e+06	2.38515e+06	1.96623e+06	2.70522e+06	1.56952e+06	875886	2.7844e+06
2-(2,4-Dihydroxyphenyl)-5,6-dimethoxybenzofuran	287.095	286.084	C16H14O5	[M+H]+	Phenylpropanoids and polyketides	2-arylbenzofuran flavonoids		4	9.15654e+06	5.92239e+06	8.4461e+06	8.96622e+06	7.10268e+06	7.44295e+06	1.13316e+07	1.01749e+07	1.30718e+07	9.64326e+06	1.0243e+07	9.44802e+06	3.31191e+07	2.85862e+07	2.80665e+07	3.37914e+07	1.34844e+07	2.34742e+07
Barban	239.994	257.001	C11H9Cl2NO2	[M-H2O+H]+	Benzenoids	Benzene and substituted derivatives	C19059	3	3.99011e+06	5.00998e+06	4.54146e+06	4.05208e+06	4.35383e+06	4.18658e+06	5.2424e+06	6.74474e+06	6.21959e+06	4.73181e+06	5.03537e+06	6.15709e+06	5.35493e+06	5.8873e+06	5.66487e+06	4.57306e+06	8.95343e+06	5.84231e+06
2,5-Diisothiocyanatobenzenesulfonate	272.942	271.938	C8H4N2O3S3	[M+H]+	Benzenoids	Benzene and substituted derivatives		3	2.20878e+07	2.05725e+07	1.97431e+07	1.70269e+07	1.64518e+07	1.92653e+07	2.27864e+07	2.73702e+07	2.93688e+07	2.59754e+07	2.51079e+07	2.762e+07	2.63306e+07	2.60858e+07	2.80006e+07	2.8988e+07	3.93682e+07	3.48411e+07
(3-Phenoxyphenyl)methanol	183.078	200.084	C13H12O2	[M-H2O+H]+	Benzenoids	Benzene and substituted derivatives	C19800	3	954402	632912	775033	933155	958401	882928	1.54495e+06	1.67363e+06	1.32347e+06	1.50661e+06	1.56815e+06	1.51635e+06	926246	1.4977e+06	1.39314e+06	1.73637e+06	2.13786e+06	1.33979e+06
Nevanimibe	422.323	421.309	C27H39N3O	[M+H]+	Benzenoids	Benzene and substituted derivatives		3	5.16288e+06	6.76708e+06	6.36663e+06	5.38441e+06	5.65615e+06	7.59352e+06	8.036e+06	8.78154e+06	8.14187e+06	9.22336e+06	7.04218e+06	5.16816e+06	8.15489e+06	3.76147e+06	8.12093e+06	8.20805e+06	1.22765e+07	7.5471e+06
Diisopentyl thiomalate	308.193	290.155	C14H26O4S	[M+NH4]+	Lipids and lipid-like molecules	Fatty Acyls		4	3.09106e+06	984883	2.70394e+06	2.47846e+06	2.68969e+06	809424	1.13225e+06	1.44782e+06	1.60069e+06	2.77633e+06	2.20483e+06	1.16118e+06	4.04052e+06	1.18116e+06	5.01829e+06	2.94015e+06	2.07123e+06	3.80308e+06
Tiagabine	376.134	375.133	C20H25NO2S2	[M+H]+	Organoheterocyclic compounds	Piperidines	C07503	4	88408.8	76454	56442.2	425642	636514	549632	726138	691970	194937	917430	117587	843559	115231	708554	1.49164e+06	691513	1.16274e+06	94005
Aldoifosfamide	277.031	276.02	C7H15Cl2N2O3P	[M+H]+	Organic acids and derivatives	Organic phosphoric acids and derivatives	C16556	5	4.96171e+07	3.97348e+07	4.16123e+07	8.90884e+06	6.17034e+06	2.15204e+07	5.33736e+06	3.41207e+06	2.4031e+07	2.04247e+07	5.26639e+06	4.04506e+06	3.24878e+07	3.10697e+07	3.38847e+07	2.39879e+07	7.5329e+06	1.9557e+07
2,5-Dichloro-carboxymethylenebut-2-en-4-olide	208.943	207.933	C6H2Cl2O4	[M+H]+	Organoheterocyclic compounds	Dihydrofurans	C12834	3	1.18496e+06	1.12532e+06	1.29749e+06	969674	1.04105e+06	1.24468e+06	1.50601e+06	2.00744e+06	2.06574e+06	1.65691e+06	1.58192e+06	2.04519e+06	2.08007e+06	1.98115e+06	2.30983e+06	2.24738e+06	3.40609e+06	2.82307e+06
Starch acetate	329.079	306.095	C12H18O9	[M+Na]+	Organic acids and derivatives	Carboxylic acids and derivatives		2	801763	128318	741908	560845	717718	689541	633067	99275	758979	928132	1.42733e+06	812713	41624.6	44477.4	48085.7	221995	17252.2	59691.2
11Z-Eicosenoic acid（20_1）	294.264	310.287	C20H38O2	[M-NH3+H]+	Lipids and lipid-like molecules	Fatty Acyls	C16526	4	870764	767440	196674	730179	211618	941500	811153	265733	878209	1.13476e+06	1.65595e+06	1.10407e+06	1.249e+06	1.10615e+06	1.3726e+06	1.45295e+06	1.36061e+06	1.18931e+06
Leukotriene B4	354.264	336.23	C20H32O4	[M+NH4]+	Lipids and lipid-like molecules	Fatty Acyls	C02165	4	8.75099e+06	1.87457e+07	1.09235e+07	1.31976e+07	9.26878e+06	1.73399e+07	9.91261e+06	2.57234e+07	2.48269e+07	3.28259e+07	9.5381e+06	3.27078e+07	8.27836e+06	4.04402e+07	3.51357e+07	1.16726e+07	4.23894e+07	9.36128e+06
Prostaglandin A1	354.264	336.23	C20H32O4	[M+NH4]+	Lipids and lipid-like molecules	Fatty Acyls	C04685	3	5.8391e+06	8.78238e+06	7.40229e+06	7.06379e+06	9.01299e+06	7.84507e+06	1.71198e+07	2.06412e+07	2.20568e+07	1.27303e+07	1.22769e+07	1.76305e+07	1.78934e+07	2.41678e+07	2.4099e+07	1.78966e+07	3.79196e+07	4.94563e+07
(E)-1-Cinnamoylpyrrolidine	219.149	201.115	C13H15NO	[M+NH4]+	Phenylpropanoids and polyketides	Cinnamic acids and derivatives		2	294920	104259	91283.2	5.47787e+06	1.23233e+07	1.11257e+07	6.62288e+06	4.5132e+06	6.78332e+06	9.39858e+06	5.00459e+06	5.6193e+06	179922	173873	119982	328567	384598	519907
Calonectrin	307.19	350.173	C19H26O6	[M-CO2+H]+	Lipids and lipid-like molecules	Prenol lipids		6	1.54604e+07	5.29082e+06	1.47551e+07	1.4154e+07	1.73427e+07	1.58712e+07	2.14337e+07	2.81183e+07	2.75756e+07	1.74415e+07	3.64402e+06	2.05868e+07	2.33831e+07	2.2967e+07	2.67482e+07	1.31251e+07	1.08568e+07	6.45988e+06
2,6 Dimethylheptanoyl carnitine	302.233	301.225	C16H31NO4	[M+H]+	Lipids and lipid-like molecules	Fatty Acyls		3	781541	891911	735957	754811	708706	795919	1.38298e+06	1.06674e+06	1.19633e+06	237587	1.10871e+06	908726	915598	1.00471e+06	900392	961533	1.26122e+06	1.32054e+06
Isoleucylproline	229.155	228.147	C11H20N2O3	[M+H]+	Organic acids and derivatives	Carboxylic acids and derivatives		4	9.77905e+06	3.90945e+06	5.56549e+06	4.21628e+06	4.34009e+06	3.90699e+06	6.33802e+06	3.83042e+06	5.90081e+06	982401	5.08693e+06	4.42055e+06	1.50095e+07	1.45126e+07	1.21365e+07	1.3736e+07	3.71373e+06	9.04727e+06
beta-Santalyl acetate	263.2	262.193	C17H26O2	[M+H]+	Lipids and lipid-like molecules	Prenol lipids		4	3.36587e+06	2.48208e+06	2.92218e+06	7.2147e+06	4.22346e+06	3.85025e+06	899336	609047	762068	4.3678e+06	5.13504e+06	3.76262e+06	4.26638e+06	5.30309e+06	9.44415e+06	3.57562e+06	3.11336e+06	3.69713e+06
11,12,15-THETA	372.274	354.241	C20H34O5	[M+NH4]+	Lipids and lipid-like molecules	Fatty Acyls	C14782	4	911896	4.31942e+06	4.59012e+06	5.15491e+06	6.49801e+06	1.81846e+06	5.78658e+06	1.03465e+07	1.19852e+07	7.14799e+06	8.62224e+06	9.12918e+06	4.3932e+06	1.94209e+07	1.87362e+07	2.13927e+06	5.82083e+06	5.08016e+06
Prostaglandin E2	370.259	352.225	C20H32O5	[M+NH4]+	Lipids and lipid-like molecules	Fatty Acyls	C00584	4	8.86659e+06	1.23626e+07	1.41556e+07	1.8191e+07	1.19223e+07	1.66278e+07	8.7987e+06	1.81451e+07	3.45949e+07	2.29703e+07	1.03143e+07	1.64792e+07	5.72514e+07	5.89635e+07	2.9949e+07	2.13058e+07	4.89123e+07	3.59025e+07
Corchorifatty acid A	291.195	308.199	C18H28O4	[M-H2O+H]+	Lipids and lipid-like molecules	Fatty Acyls		4	5.44229e+07	3.70562e+07	2.5322e+07	5.61507e+07	3.59139e+07	5.16361e+07	2.93672e+07	2.13011e+07	7.12633e+07	7.7002e+07	8.48921e+07	4.00506e+07	4.86145e+07	1.00927e+08	5.29909e+07	4.34891e+07	3.73159e+07	6.10782e+07
myo-Inositol 1-phosphate	261.037	260.03	C6H13O9P	[M+H]+	Organic oxygen compounds	Organooxygen compounds	C01177	3	1.08239e+07	1.00774e+07	1.03602e+07	9.0505e+06	7.47462e+06	1.10434e+07	2.18123e+07	2.49672e+07	2.72227e+07	1.51393e+07	1.7615e+07	1.94225e+07	2.94229e+07	2.569e+07	2.56164e+07	3.13476e+07	2.35929e+07	3.14518e+07
(Z)-7-[(1R,3S,4S,5R)-3-[(E,3R)-3-Hydroxyoct-1-enyl]-6-thiabicyclo[3.1.1]heptan-4-yl]hept-5-enoic acid	367.23	366.223	C21H34O3S	[M+H]+	Lipids and lipid-like molecules	Fatty Acyls		3	607007	1.41393e+06	758751	572737	1.01366e+06	1.25361e+06	3.03344e+06	3.59558e+06	3.96988e+06	1.62528e+06	805235	3.19049e+06	1.67942e+06	1.42788e+06	2.59572e+06	1.24843e+06	5.37424e+06	2.67279e+06
5(S)-Hydroperoxyeicosatetraenoic acid	354.264	336.23	C20H32O4	[M+NH4]+	Lipids and lipid-like molecules	Fatty Acyls	C05356	6	1.09737e+07	3.31064e+07	1.5861e+07	1.73937e+07	1.14754e+07	9.18309e+06	1.83777e+07	2.4357e+07	2.6509e+07	7.27797e+06	1.37855e+07	1.96311e+07	1.37929e+07	3.63278e+07	8.42575e+06	4.62954e+06	1.57111e+07	9.29437e+06
2,4-Diamino-6-nitrotoluene	124.087	167.07	C7H9N3O2	[M-CO2+H]+	Benzenoids	Benzene and substituted derivatives	C16396	3	1.11033e+07	6.45463e+06	2.68607e+07	1.04159e+07	1.22623e+07	2.40266e+07	4.16897e+07	3.03189e+07	1.66138e+07	2.64613e+07	3.75519e+07	2.58904e+07	2.71625e+07	2.80853e+07	3.45895e+07	3.28005e+07	2.6264e+07	4.08237e+07
Deoxycytidine	210.087	227.091	C9H13N3O4	[M-H2O+H]+	Nucleosides, nucleotides, and analogues	Pyrimidine nucleosides	C00881	4	1.56873e+06	1.82782e+06	9.75004e+06	1.57098e+06	1.67832e+06	6.93935e+06	2.19361e+06	1.18143e+07	2.62402e+06	1.10935e+07	982045	1.38503e+07	2.39359e+06	8.83825e+06	1.49891e+07	2.67595e+06	3.419e+06	1.05759e+07
17a-Hydroxypregnenolone	350.269	332.235	C21H32O3	[M+NH4]+	Lipids and lipid-like molecules	Steroids and steroid derivatives	C05138	3	1.31011e+06	5.47078e+06	1.52823e+06	4.70299e+06	4.59303e+06	8.01809e+06	1.46748e+07	1.55306e+07	2.29244e+07	2.12499e+06	5.43093e+06	2.78901e+06	1.11776e+07	1.23257e+07	1.16598e+07	4.84734e+06	4.29859e+07	1.2231e+07
gamma-Glutamylphenylalanine	295.129	294.122	C14H18N2O5	[M+H]+	Organic acids and derivatives	Carboxylic acids and derivatives		4	31386.1	5320	6480.14	6.36366e+06	4.09333e+06	5.06505e+06	1.25745e+06	186649	360909	5.31567e+06	6.05708e+06	5.12573e+06	6.93907e+06	6.06501e+06	5.9912e+06	8.84114e+06	391579	5.28889e+06
Coriandrone A	293.138	292.131	C16H20O5	[M+H]+	Organoheterocyclic compounds	Benzopyrans		6	1.21944e+06	257654	803357	998066	228073	707155	1.04766e+06	1.18459e+06	1.23865e+06	1.34089e+06	1.30152e+06	236512	1.06352e+06	917002	198252	810697	1.30999e+06	1.12308e+06
Fluorene	150.059	166.078	C13H10	[M-NH3+H]+	Benzenoids	Fluorenes	C07715	1	3.82165e+08	3.123e+08	1.69033e+06	2.78309e+08	9.55608e+08	1.11428e+09	4.36768e+08	3.17713e+08	4.67588e+08	1.17917e+09	1.23897e+09	1.15217e+09	4.1304e+08	4.45592e+08	3.74714e+08	4.24473e+06	1.47923e+08	3.31392e+08
1-Carboxyethylphenylalanine	255.134	237.1	C12H15NO4	[M+NH4]+	Organic acids and derivatives	Carboxylic acids and derivatives		2	3.73277e+06	1.8189e+06	3.80526e+06	8.5122e+06	6.84925e+06	8.51007e+06	5.72708e+06	3.62615e+06	6.94448e+06	6.65428e+06	7.4944e+06	6.17854e+06	7.91393e+06	7.02128e+06	6.40396e+06	5.37905e+06	125070	2.51642e+06
(±)-2-Methylthiazolidine	104.053	103.046	C4H9NS	[M+H]+	Organoheterocyclic compounds	Azolidines		2	2.68718e+07	1.90995e+07	2.81432e+07	9.97793e+07	7.60718e+07	7.38998e+07	3.46109e+07	2.3723e+07	3.45181e+07	7.7099e+07	1.05601e+08	9.39168e+07	3.12746e+07	2.75507e+07	2.4523e+07	2.50081e+07	8.31567e+06	2.08653e+07
Homo-L-arginine	189.135	188.127	C7H16N4O2	[M+H]+	Organic acids and derivatives	Carboxylic acids and derivatives	C01924	2	1.13626e+07	6.2956e+06	9.46315e+06	1.30116e+07	1.16586e+07	1.37879e+07	1.36903e+07	1.02881e+07	1.46143e+07	1.40106e+07	1.91701e+07	1.38315e+07	6.24022e+06	6.73804e+06	1.55466e+07	1.50464e+07	2.97722e+06	5.78919e+06
(9Z,11E,13E,15Z)-4-Oxo-9,11,13,15-octadecatetraenoic acid	291.195	290.188	C18H26O3	[M+H]+	Lipids and lipid-like molecules	Fatty Acyls		3	1.12446e+08	1.60795e+08	1.0867e+08	1.15429e+08	1.39484e+08	1.33151e+08	1.77531e+08	2.00761e+08	2.46076e+08	1.6562e+08	1.16874e+08	2.03583e+08	2.33107e+08	2.61224e+08	3.2889e+08	1.49432e+08	3.96771e+08	2.38152e+08
2-Hydroxy-6-pentadecylbenzoic acid	349.274	348.266	C22H36O3	[M+H]+	Benzenoids	Benzene and substituted derivatives	C10759	3	71889.9	163943	132682	103323	46188	141919	1.97406e+06	3.4333e+06	4.73834e+06	409218	353850	263582	1.56362e+06	1.43693e+06	2.03797e+06	5.16765e+06	1.25701e+07	1.08142e+07
4-Acetamido-2-aminobutanoic acid	143.082	160.085	C6H12N2O3	[M-H2O+H]+	Organic acids and derivatives	Carboxylic acids and derivatives	C06442	3	861895	2.1881e+06	9.69744e+06	2.69736e+06	7.44875e+06	1.80499e+07	1.23072e+07	3.60356e+06	1.20045e+07	1.19198e+07	1.31542e+07	6.44332e+06	1.53378e+07	3.38791e+06	1.31037e+07	1.3605e+07	1.85395e+06	1.87372e+07
PC(20_4(5Z,8Z,11Z,14Z)_20_3(8Z,11Z,14Z))	788.595	831.578	C48H82NO8P	[M-CO2+H]+	Lipids and lipid-like molecules	Glycerophospholipids		5	5.85255e+07	5.16746e+07	2.57774e+07	5.73371e+07	7.33778e+06	1.99093e+07	9.4536e+06	5.26307e+07	1.53769e+07	1.11717e+07	4.38848e+07	1.62385e+07	2.23724e+07	4.00584e+07	2.26796e+06	2.95799e+07	6.08613e+07	3.28353e+07
Dimethyl sulphone	133.107	94.0088	C2H6O2S	[M+K]+	Organosulfur compounds	Sulfonyls	C11142	4	5.35397e+07	4.04034e+07	4.96987e+07	2.75086e+08	2.472e+08	2.38644e+08	1.00763e+08	7.04308e+07	1.09316e+08	2.08448e+08	2.51066e+08	2.45416e+08	4.52414e+08	4.60895e+08	3.9702e+08	3.97731e+08	1.43329e+08	2.92857e+08
L-Dopa	215.103	197.069	C9H11NO4	[M+NH4]+	Organic acids and derivatives	Carboxylic acids and derivatives	C00355	3	760612	4.19248e+06	3.61289e+06	837437	1.00185e+06	827246	948147	4.25359e+06	1.14466e+06	1.01739e+06	3.72662e+06	969216	7.94085e+06	9.36308e+06	2.23965e+06	5.78853e+06	1.06269e+07	9.68837e+06
(20R)-Ginsenoside Rh2	640.479	622.444	C36H62O8	[M+NH4]+	Lipids and lipid-like molecules	Prenol lipids	C22128	6	2.28264e+06	6.20212e+06	1.75385e+06	3.5938e+06	8.07909e+06	1.31027e+07	1.39383e+07	2.70077e+07	2.2945e+06	3.7561e+07	2.3196e+06	1.97901e+06	1.15335e+07	8.54981e+06	1.32035e+07	1.00761e+07	6.28926e+06	9.59772e+06
N-Acetyl-5-methoxykynuramine	193.134	236.116	C12H16N2O3	[M-CO2+H]+	Organic oxygen compounds	Organooxygen compounds		6	1.34481e+06	1.26394e+06	1.31432e+06	287382	286339	240440	8.2695e+06	5.67336e+06	8.39977e+06	1.2255e+06	465487	1.2315e+06	9.82799e+06	7.23997e+06	5.54035e+06	5.50862e+06	2.60575e+06	4.67122e+06
Traumatin	213.149	212.141	C12H20O3	[M+H]+	Lipids and lipid-like molecules	Fatty Acyls	C16309	3	2.9423e+06	3.67693e+06	2.39246e+06	3.06215e+06	2.76674e+06	2.6229e+06	4.92511e+06	5.69135e+06	5.56969e+06	3.1369e+06	2.62825e+06	3.5289e+06	9.64674e+06	1.11843e+07	9.10887e+06	5.67139e+06	1.45944e+07	1.0515e+07
Coenzyme Q2	275.201	318.183	C19H26O4	[M-CO2+H]+	Lipids and lipid-like molecules	Prenol lipids		3	923171	4.76839e+06	1.19071e+06	767011	3.34566e+06	2.96865e+06	3.60807e+06	5.75288e+06	6.76493e+06	827086	1.01109e+06	4.00977e+06	2.43317e+06	2.60686e+06	5.94814e+06	5.56423e+06	1.02991e+07	1.11351e+07
Octahydro-2H-1-benzopyran-2-one	155.107	154.099	C9H14O2	[M+H]+	Organoheterocyclic compounds	Benzopyrans		3	4.45965e+06	6.3581e+06	3.6413e+06	4.16388e+06	4.50552e+06	7.14088e+06	1.14963e+07	1.39195e+07	1.64726e+07	8.37533e+06	5.78045e+06	1.53257e+07	8.7389e+06	8.33364e+06	1.65809e+07	9.39994e+06	2.51377e+07	1.11527e+07
(2S)-2-(4-Chloroanilino)propanoic acid	200.048	199.04	C9H10ClNO2	[M+H]+	Organic acids and derivatives	Carboxylic acids and derivatives		3	1.21616e+09	1.31104e+09	1.20485e+09	1.13252e+09	1.06958e+09	1.26293e+09	1.36133e+09	1.58062e+09	1.6734e+09	1.54784e+09	1.71874e+09	1.6732e+09	1.50459e+09	1.58868e+09	1.56632e+09	1.67558e+09	2.08172e+09	1.82116e+09
Difructose anhydride III	325.113	324.106	C12H20O10	[M+H]+	Organic oxygen compounds	Organooxygen compounds	C04420	6	4.01565e+06	1.04398e+07	3.32894e+06	8.53435e+06	1.6283e+06	1.6162e+06	1.5214e+07	1.53057e+07	1.8049e+07	2.9738e+06	9.82341e+06	3.2749e+06	8.74129e+06	7.05172e+06	2.14592e+06	3.55758e+06	6.29653e+06	9.9825e+06
(3S,5S)-3,5-Diaminohexanoate	129.102	146.106	C6H14N2O2	[M-H2O+H]+	Organic acids and derivatives	Carboxylic acids and derivatives	C01186	1	1.03388e+06	588810	738445	2.26549e+06	1.8035e+06	2.05214e+06	647115	878884	927445	2.70658e+06	4.68473e+06	2.56048e+06	1.37432e+06	1.32296e+06	715036	3.3272e+06	1.21632e+06	1.45122e+06
Stachydrine	166.084	143.095	C7H13NO2	[M+Na]+	Organic acids and derivatives	Carboxylic acids and derivatives	C10172	1	4.00154e+06	1.32909e+07	2.85667e+07	1.50073e+07	6.09844e+06	5.9601e+07	3.52356e+07	7.70408e+06	2.56048e+07	5.57518e+07	5.1101e+07	1.63457e+07	1.91282e+06	1.05552e+07	5.66868e+07	1.73811e+07	1.654e+07	8.66622e+06
4,8,12,15-Octadecatetraenoic acid	277.216	276.209	C18H28O2	[M+H]+	Lipids and lipid-like molecules	Fatty Acyls		3	5.51853e+06	1.91011e+07	2.63606e+07	2.21798e+07	3.2265e+07	8.26032e+06	5.93278e+07	2.12174e+07	2.43955e+07	4.19665e+07	1.90876e+07	1.38487e+07	2.01886e+07	8.70596e+07	2.10375e+07	9.03367e+06	3.07074e+07	1.25362e+08
Loganin	408.186	390.153	C17H26O10	[M+NH4]+	Lipids and lipid-like molecules	Prenol lipids	C01433	5	5.69307e+07	8.63467e+07	5.88701e+07	3.96673e+07	3.75058e+07	2.93844e+07	3.45667e+07	4.61958e+07	3.52219e+07	3.33377e+07	2.04413e+07	2.36093e+07	5.32822e+07	5.52848e+07	3.56595e+07	1.82529e+07	7.29852e+07	4.06578e+07
Phosphoribosyl-AMP	577.106	559.072	C15H23N5O14P2	[M+NH4]+	Nucleosides, nucleotides, and analogues	Purine nucleotides	C02741	2	2.74974e+06	2.22155e+06	1.6597e+06	6.1641e+06	4.27801e+06	4.47869e+06	902528	80197.4	1.05904e+06	3.18904e+06	2.46637e+06	2.24408e+06	948965	3.82657e+06	2.62741e+06	3.02185e+06	133344	1.68965e+06
Tetrahydropteridine	159.064	136.075	C6H8N4	[M+Na]+	Organoheterocyclic compounds	Pteridines and derivatives	C05650	2	2.06604e+07	1.43385e+07	2.0051e+07	1.91807e+07	1.65643e+07	2.06063e+07	1.55058e+07	1.49552e+07	1.62487e+07	2.19069e+07	2.36641e+07	2.02177e+07	1.30517e+07	1.01129e+07	1.07194e+07	1.81434e+07	1.14578e+07	1.03921e+07
dehydro-beta-Ionone	191.143	190.136	C13H18O	[M+H]+	Lipids and lipid-like molecules	Prenol lipids		4	229487	214521	206432	1.26613e+06	1.27604e+06	1.17201e+06	212382	280001	283342	1.83385e+06	2.02647e+06	2.07482e+06	1.19582e+07	1.30772e+07	1.07712e+07	9.72277e+06	1.31588e+07	1.09515e+07
Leu-Leu-Leu	358.269	357.263	C18H35N3O4	[M+H]+	Organic acids and derivatives	Carboxylic acids and derivatives		3	5.86011e+06	4.62619e+06	4.299e+06	5.41712e+06	6.56202e+06	6.22563e+06	7.83794e+06	1.3155e+07	1.67025e+07	7.86884e+06	4.85513e+06	9.89131e+06	1.76796e+07	1.72465e+07	1.43489e+07	1.87955e+07	3.48417e+07	1.25977e+07
linustatin	819.322	409.158	C16H27NO11	[2M+H]+	Organic oxygen compounds	Organooxygen compounds	C08333	5	9.11183e+06	810652	6.44578e+06	924418	972207	1.22338e+06	1.81852e+06	709863	970363	2.1425e+06	2.66427e+06	1.89969e+06	9942.85	23163.4	341696	5866.12	91303.9	8385.61
(1R,2R)-Isocitric acid	215.017	192.027	C6H8O7	[M+Na]+	Organic acids and derivatives	Carboxylic acids and derivatives	C04617	5	3.40163e+07	1.95786e+07	2.28143e+07	1.13057e+07	7.62209e+06	1.1345e+07	1.02883e+07	1.28442e+07	1.39728e+07	1.37917e+07	1.79616e+07	1.5427e+07	9.92959e+06	1.17045e+07	1.0763e+07	1.85531e+07	1.13648e+07	9.04532e+06
Ethionamide	205.155	166.056	C8H10N2S	[M+K]+	Organoheterocyclic compounds	Pyridines and derivatives	C07665	2	2.05389e+06	1.28903e+06	1.69078e+06	1.18311e+07	1.01751e+07	9.9627e+06	9.19868e+06	5.47877e+06	1.07289e+07	5.22147e+06	6.66172e+06	6.12254e+06	3.83583e+06	5.34483e+06	4.12743e+06	3.00025e+06	23551.3	392123
(+)-cis-abscisic aldehyde	249.148	248.141	C15H20O3	[M+H]+	Lipids and lipid-like molecules	Prenol lipids	C13455	3	2.89032e+06	958825	1.29437e+06	5.51914e+06	1.36093e+06	1.11888e+07	1.20145e+06	6.18925e+06	7.55542e+06	7.37617e+06	4.71851e+06	8.90464e+06	1.21898e+07	2.41315e+06	6.47288e+06	1.48875e+07	2.01951e+06	1.53209e+07
6-Phosphogluconic acid	277.031	276.025	C6H13O10P	[M+H]+	Organic oxygen compounds	Organooxygen compounds	C00345	2	4.39801e+07	2.6257e+07	3.2672e+07	3.89956e+07	4.22336e+07	1.66807e+07	2.4984e+07	2.5723e+07	1.79525e+07	1.54906e+07	3.25389e+07	3.02575e+07	3.12592e+07	2.85887e+07	2.87167e+07	2.08736e+07	3.74845e+06	1.58024e+07
6-Methoxymellein	226.107	208.074	C11H12O4	[M+NH4]+	Organoheterocyclic compounds	Benzopyrans	C02381	4	6.17895e+06	4.30345e+06	2.42568e+06	1.56713e+06	5.99389e+06	1.82175e+06	5.04497e+06	1.64674e+06	6.34221e+06	2.16055e+06	2.81863e+06	5.03166e+06	2.79694e+07	5.12928e+07	5.36445e+07	4.06049e+07	2.92252e+07	7.37053e+07
Tyrosyl-Leucine	295.164	294.158	C15H22N2O4	[M+H]+	Organic acids and derivatives	Carboxylic acids and derivatives		4	1.84789e+06	1.6393e+06	1.86801e+06	986510	1.12886e+06	938407	1.45507e+06	2.3742e+06	2.96937e+06	1.48917e+06	1.17029e+06	1.81151e+06	5.64342e+06	6.07212e+06	4.27368e+06	4.83986e+06	2.79315e+06	3.1946e+06
PC(20_5(5Z,8Z,11Z,14Z,17Z)_18_4(6Z,9Z,12Z,15Z))	756.53	799.515	C46H74NO8P	[M-CO2+H]+	Lipids and lipid-like molecules	Glycerophospholipids		6	1.42873e+07	1.53491e+08	5.71044e+07	3.2349e+07	4.06778e+07	4.46261e+07	4.8645e+07	5.76757e+07	1.15742e+08	4.52179e+07	1.15579e+08	4.41245e+06	1.21907e+08	1.10858e+08	3.96343e+07	1.71305e+07	1.75893e+07	1.22914e+07
DG(11M3_9M5_0_0)	656.479	672.496	C41H68O7	[M-NH3+H]+	Lipids and lipid-like molecules	Fatty Acyls		6	1.09889e+07	1.31622e+07	1.07136e+07	1.69531e+07	1.84013e+07	2.71376e+07	3.04338e+07	4.91848e+07	6.75463e+07	7.55148e+07	2.61708e+07	5.92641e+07	3.97369e+07	2.19732e+07	3.95386e+07	1.4491e+07	3.20195e+07	1.7204e+07
3-aminobutyryl-CoA	853.178	852.168	C25H43N8O17P3S	[M+H]+	Lipids and lipid-like molecules	Fatty Acyls	C05117	2	5.00995e+06	3.22768e+06	8.0783e+06	1.81581e+06	1.749e+06	2.62283e+06	23288.7	60253.2	16000.7	7.2635e+06	6.88784e+06	4.60129e+06	24858.5	31525.3	31309.5	28433.9	60238.2	30740
Dibenzodiazepine	195.092	194.084	C13H10N2	[M+H]+	Benzenoids			6	8.6713e+07	2.71453e+08	7.32084e+08	6.49585e+08	5.80917e+08	2.26582e+08	6.87261e+08	7.41068e+08	7.40725e+08	2.04829e+08	3.2717e+08	5.92828e+08	5.03572e+08	2.04712e+08	4.96941e+08	2.63429e+08	1.11913e+09	3.16165e+08
S-Methyl methanesulfinothioate	128.019	109.986	C2H6OS2	[M+NH4]+	Organic acids and derivatives	Thiosulfinic acid esters		1	3.30429e+08	2.06075e+08	3.00928e+08	2.97971e+08	2.58152e+08	3.25394e+08	2.59289e+08	2.59528e+08	3.14984e+08	4.02216e+08	4.75259e+08	4.07143e+08	2.71915e+08	2.2421e+08	2.32268e+08	4.48272e+08	2.61766e+08	2.73592e+08
PC(16_1(9Z)_22_6(4Z,7Z,10Z,13Z,16Z,19Z))	760.567	803.546	C46H78NO8P	[M-CO2+H]+	Lipids and lipid-like molecules	Glycerophospholipids		5	1.1014e+07	1.09791e+07	1.9146e+07	1.68063e+07	8.29867e+06	1.18777e+07	1.5757e+07	1.03615e+07	6.59182e+06	7.7062e+06	9.6121e+06	1.50515e+07	1.60015e+07	5.44704e+06	6.32424e+06	9.12795e+06	1.08982e+07	6.82258e+06
PC(18_2(9Z,12Z)_22_5(4Z,7Z,10Z,13Z,16Z))	788.592	831.578	C48H82NO8P	[M-CO2+H]+	Lipids and lipid-like molecules	Glycerophospholipids		4	2.84433e+06	1.93929e+06	2.42594e+07	5.65432e+07	1.03911e+07	1.37546e+07	8.63127e+06	6.52634e+06	2.58777e+07	2.14864e+07	2.1415e+07	2.2345e+07	3.56819e+07	5.17114e+07	1.80452e+07	1.59945e+07	2.04011e+07	1.61928e+07
Galactopinitol A	379.12	356.132	C13H24O11	[M+Na]+	Organic oxygen compounds	Organooxygen compounds		6	1.45795e+07	1.59514e+07	8.75948e+06	1.14932e+07	1.05292e+07	9.45929e+06	1.40444e+07	1.62434e+07	1.49277e+07	9.5242e+06	8.09993e+06	1.37178e+07	6.82069e+06	5.92343e+06	7.65882e+06	4.76837e+06	8.04619e+06	5.17019e+06
Di-N-propylamine	102.128	101.12	C6H15N	[M+H]+	Organic nitrogen compounds	Organonitrogen compounds		5	2.68974e+08	2.46314e+08	2.82704e+08	2.48752e+08	1.88872e+08	5.22891e+07	6.40378e+07	2.93226e+08	3.81263e+08	1.39463e+08	2.43629e+07	7.54299e+07	7.16899e+07	7.53474e+07	2.81367e+08	2.03073e+07	9.91918e+07	3.07769e+08
Coumarin	130.017	146.037	C9H6O2	[M-NH3+H]+	Phenylpropanoids and polyketides	Coumarins and derivatives	C05851	1	5.14396e+07	3.11084e+07	4.63293e+07	4.60075e+07	3.92774e+07	5.01435e+07	3.92487e+07	4.02601e+07	4.88635e+07	6.35893e+07	7.38001e+07	6.20115e+07	4.22566e+07	3.494e+07	3.63857e+07	7.08925e+07	4.03187e+07	4.20021e+07
PC(18_3(9Z,12Z,15Z)_14_1(9Z))	743.53	725.5	C40H72NO8P	[M+NH4]+	Lipids and lipid-like molecules	Glycerophospholipids		2	1.26964e+07	2.12126e+07	9.31716e+06	1.29934e+07	1.22356e+07	6.94434e+06	1.14103e+07	1.52173e+07	1.15922e+07	1.50487e+07	1.19103e+07	1.5101e+07	1.62174e+07	6.07627e+06	8.12791e+06	3.6026e+06	3.39157e+06	2.70308e+06
Deoxycholic acid	785.596	392.293	C24H40O4	[2M+H]+	Lipids and lipid-like molecules	Steroids and steroid derivatives	C04483	6	2.55251e+08	8.95127e+07	3.6667e+07	5.74667e+07	8.08957e+06	8.30722e+07	2.20695e+08	1.14865e+08	1.517e+08	1.11063e+08	1.07082e+08	1.23544e+08	4.87653e+07	3.83439e+07	5.11559e+07	4.98922e+07	9.3334e+07	5.12466e+07
5-Hydroxy-1-methylpyrrolidin-2-one	116.07	115.063	C5H9NO2	[M+H]+	Organoheterocyclic compounds	Pyrrolidines		4	9.99115e+06	1.08786e+07	1.69513e+07	1.58406e+07	5.84845e+06	1.29845e+07	2.86665e+07	5.20309e+06	1.31788e+07	5.19287e+06	1.56116e+07	5.17442e+06	1.06148e+07	6.02173e+07	1.63788e+07	1.54629e+07	5.86969e+06	5.22531e+06
Sakuranetin	270.063	286.084	C16H14O5	[M-NH3+H]+	Phenylpropanoids and polyketides	Flavonoids	C09833	6	2.57078e+06	6.32726e+06	686776	3.58348e+06	6.16345e+06	8.44417e+06	8.13029e+06	1.08376e+07	1.13764e+07	1.34777e+07	4.83831e+06	1.25568e+07	7.08091e+06	1.72581e+06	7.68364e+06	1.205e+06	2.12455e+06	5.38675e+06
PC(20_5(5Z,8Z,11Z,14Z,17Z)_P-16_0)	781.581	763.552	C44H78NO7P	[M+NH4]+	Lipids and lipid-like molecules	Glycerophospholipids		5	3.99032e+07	1.65371e+06	2.43067e+07	4.85815e+06	1.18689e+07	1.05188e+07	1.14033e+07	1.01098e+07	1.05262e+07	514147	6.24264e+06	6.92392e+06	1.3158e+07	4.01945e+06	4.12877e+06	3.175e+06	4.50391e+06	3.49627e+06
PC(14_1(9Z)_22_4(7Z,10Z,13Z,16Z))	780.558	779.546	C44H78NO8P	[M+H]+	Lipids and lipid-like molecules	Glycerophospholipids		5	8.81058e+07	1.12276e+08	4.83478e+07	1.5131e+07	9.0354e+06	8.60218e+06	1.45785e+07	1.64465e+07	2.04303e+06	2.0775e+07	1.1708e+07	4.27112e+06	3.60374e+06	1.10179e+07	2.87138e+06	9.01364e+06	2.88481e+06	2.72426e+06
N-acetylglucosaminylasparagine	374.228	335.133	C12H21N3O8	[M+K]+	Organic oxygen compounds	Organooxygen compounds	C04540	3	3.46861e+06	3.03987e+06	2.39286e+06	3.11587e+06	3.53617e+06	2.92074e+06	3.74836e+06	5.31055e+06	7.29263e+06	3.95908e+06	3.05555e+06	5.03558e+06	8.33246e+06	8.35535e+06	4.88849e+06	6.63093e+06	8.23627e+06	4.40632e+06
PC(18_4(6Z,9Z,12Z,15Z)_20_4(5Z,8Z,11Z,14Z))	758.544	801.531	C46H76NO8P	[M-CO2+H]+	Lipids and lipid-like molecules	Glycerophospholipids		1	5.7589e+06	6.19863e+06	6.16923e+06	1.72176e+07	2.21558e+07	4.85693e+06	2.47763e+07	6.46884e+06	6.63882e+06	5.62553e+06	3.25424e+07	1.97885e+07	4.69947e+06	1.80064e+07	3.86086e+06	1.71539e+07	2.3518e+07	2.89669e+07
Riboflavin (Vitamin B2)	399.13	376.138	C17H20N4O6	[M+Na]+	Organoheterocyclic compounds	Pteridines and derivatives	C00255	3	6.33298e+06	1.05297e+07	5.57283e+06	6.01869e+06	1.00781e+07	1.19642e+07	2.20291e+07	3.05554e+07	2.97313e+07	1.64558e+07	9.48924e+06	2.55684e+07	1.48804e+07	1.52886e+07	2.77803e+07	1.43136e+07	4.4113e+07	1.88931e+07
Salicin	325.201	286.105	C13H18O7	[M+K]+	Organic oxygen compounds	Organooxygen compounds	C01451	6	1.62368e+07	1.62383e+07	1.17864e+07	1.67411e+07	1.84717e+07	1.88694e+07	2.50386e+07	3.75259e+07	3.21104e+07	2.27359e+07	1.98705e+07	3.43579e+07	2.15174e+07	1.73447e+07	3.45851e+07	2.07918e+07	2.71436e+07	2.3183e+07
Choline phosphate	369.157	184.074	[C5H15NO4P]+	[2M+H]+	Organic nitrogen compounds	Organonitrogen compounds	C00588	3	1.58285e+07	3.85413e+07	2.3866e+07	1.8989e+07	2.75773e+07	1.73095e+07	3.21328e+07	3.46867e+07	4.41081e+07	2.33312e+07	1.78043e+07	2.72841e+07	4.6648e+07	4.06311e+07	4.07282e+07	1.5486e+07	5.913e+07	3.62319e+07
2,4-Dinitroanisole	216.06	198.028	C7H6N2O5	[M+NH4]+	Benzenoids	Benzene and substituted derivatives	C21159	3	4.76334e+06	5.10777e+06	4.63396e+06	4.16971e+06	4.14675e+06	4.65551e+06	5.36865e+06	6.39324e+06	6.44129e+06	5.56942e+06	5.4394e+06	5.94371e+06	5.42327e+06	5.62972e+06	6.04162e+06	5.38826e+06	6.92813e+06	6.65321e+06
PC(20_5(5Z,8Z,11Z,14Z,17Z)_18_3(9Z,12Z,15Z))	758.543	801.531	C46H76NO8P	[M-CO2+H]+	Lipids and lipid-like molecules	Glycerophospholipids		2	1.97029e+07	3.64241e+07	7.31388e+07	1.60625e+08	2.11976e+07	8.53564e+07	9.59964e+07	1.97865e+07	1.04777e+08	1.81287e+07	8.57273e+07	1.58616e+07	5.51776e+07	2.65737e+06	3.33723e+07	1.52204e+07	1.29527e+07	7.90139e+07
Erythromycin	690.483	733.461	C37H67NO13	[M-CO2+H]+	Organic oxygen compounds	Organooxygen compounds	C01912	6	197665	199304	351727	248488	274090	924395	3.93928e+06	1.59385e+07	1.40165e+07	5.58155e+06	1.12568e+06	2.54806e+07	3.1463e+06	1.1287e+06	6.97017e+06	9.56487e+06	1.6194e+07	6.43247e+06
PC(22_6(4Z,7Z,10Z,13Z,16Z,19Z)_20_4(5Z,8Z,11Z,14Z))	810.585	853.562	C50H80NO8P	[M-CO2+H]+	Lipids and lipid-like molecules	Glycerophospholipids		3	4.31382e+06	4.53805e+06	4.24573e+06	4.02607e+06	3.59666e+06	5.38017e+06	5.08813e+06	6.03778e+06	5.9523e+06	5.41512e+06	1.27883e+06	9.23009e+06	7.27486e+06	5.66636e+06	5.67086e+06	2.37249e+07	9.44946e+06	2.55148e+07
PC(22_6(4Z,7Z,10Z,13Z,16Z,19Z)_18_3(6Z,9Z,12Z))	784.569	827.546	C48H78NO8P	[M-CO2+H]+	Lipids and lipid-like molecules	Glycerophospholipids		6	1.12983e+07	1.25642e+07	7.47193e+06	8.20667e+06	7.65428e+06	1.79501e+07	1.84275e+07	6.17208e+06	2.80493e+07	6.2313e+06	9.99243e+06	7.31805e+06	1.11998e+07	1.29539e+07	1.27352e+07	9.34524e+06	1.38343e+07	6.68997e+06
FMNH2	476.157	458.12	C17H23N4O9P	[M+NH4]+	Nucleosides, nucleotides, and analogues	Flavin nucleotides	C01847	4	1.73502e+07	5.5582e+06	1.603e+07	5.47807e+06	5.29494e+06	7.01063e+06	7.83356e+06	5.18081e+06	8.20887e+06	1.16156e+07	1.37692e+07	1.49977e+07	1.3664e+07	4.52638e+07	3.97604e+07	2.24372e+07	7.49333e+06	1.72291e+07
Gibberellin A113	347.183	346.178	C20H26O5	[M+H]+	Lipids and lipid-like molecules	Prenol lipids		3	3.75682e+06	8.21334e+06	4.67584e+06	3.02486e+06	4.79638e+06	2.62078e+06	5.50845e+06	1.44882e+07	1.26016e+07	3.21213e+06	1.78844e+06	1.22196e+07	8.96976e+06	1.01971e+07	1.39336e+07	3.76173e+06	1.99602e+07	1.27546e+07
PC(18_3(6Z,9Z,12Z)_P-16_0)	757.58	739.552	C42H78NO7P	[M+NH4]+	Lipids and lipid-like molecules	Glycerophospholipids		4	1.09059e+08	1.05513e+07	4.42238e+07	2.60795e+07	4.11125e+07	5.93698e+07	1.14819e+08	2.88561e+07	2.45101e+06	4.41256e+07	2.51894e+07	5.82591e+07	1.19014e+08	5.52858e+07	8.68441e+07	6.1075e+07	3.97897e+07	5.8402e+07
(2S)-6-Oxa-1-azabicyclo[3.1.0]hexane-2-carboxylic acid	130.049	129.043	C5H7NO3	[M+H]+	Organic acids and derivatives	Carboxylic acids and derivatives		1	2.12674e+07	5.28174e+07	2.16385e+07	3.40338e+07	6.49457e+07	1.49053e+08	1.86213e+07	1.49768e+07	9.31367e+07	1.74679e+08	1.94507e+08	1.79852e+08	8.07481e+07	8.6602e+07	7.68794e+07	9.13259e+07	1.35676e+07	1.99384e+07
PC(20_4(8Z,11Z,14Z,17Z)_20_3(8Z,11Z,14Z))	788.601	831.578	C48H82NO8P	[M-CO2+H]+	Lipids and lipid-like molecules	Glycerophospholipids		6	1.59716e+07	1.29662e+07	1.10596e+07	9.78852e+06	1.92698e+07	1.12491e+07	1.07059e+07	1.61983e+07	3.11817e+07	1.15035e+07	2.78516e+07	6.7771e+06	8.44339e+06	1.22491e+07	1.71579e+07	1.95034e+07	8.16561e+06	6.83214e+06
Chrysophanol-9-anthrone	258.11	240.079	C15H12O3	[M+NH4]+	Benzenoids	Anthracenes	C10314	4	6.56938e+07	3.74609e+07	5.83631e+07	8.37293e+07	5.93838e+07	6.41741e+07	3.99845e+07	5.69517e+07	5.7899e+07	5.41787e+07	7.20045e+07	9.57382e+07	1.69542e+08	1.60456e+08	1.276e+08	1.4973e+08	3.71437e+07	9.24779e+07
PC(18_3(6Z,9Z,12Z)_P-18_1(11Z))	783.607	765.567	C44H80NO7P	[M+NH4]+	Lipids and lipid-like molecules	Glycerophospholipids		5	2.83851e+07	3.13592e+07	1.90733e+06	5.58215e+06	2.27021e+07	5.83647e+06	2.90207e+07	7.51052e+06	1.60603e+07	631329	2.15744e+06	372526	1.12903e+06	1.1561e+07	9.34164e+06	6.91906e+06	7.68735e+06	4.95688e+06
Prostaglandin G2	369.224	368.22	C20H32O6	[M+H]+	Lipids and lipid-like molecules	Fatty Acyls	C05956	4	1.49436e+06	2.47084e+06	1.79047e+06	1.56142e+06	2.05126e+06	1.94097e+06	2.48201e+06	3.01654e+06	5.05934e+06	2.61501e+06	2.17915e+06	3.12241e+06	1.07427e+07	9.76698e+06	1.31014e+07	7.37697e+06	1.63188e+07	8.10126e+06
3-Aminobenzene-1,2-diol	126.054	125.048	C6H7NO2	[M+H]+	Benzenoids	Phenols		5	6.5651e+07	9.81614e+06	7.49514e+07	8.08678e+06	2.64562e+07	3.26295e+07	5.38912e+07	1.72398e+07	2.97423e+07	9.19541e+06	3.07915e+07	2.10894e+07	2.32132e+06	7.17282e+07	5.67725e+07	3.52962e+07	5.37079e+07	2.447e+07
PC(18_3(6Z,9Z,12Z)_20_5(5Z,8Z,11Z,14Z,17Z))	758.542	801.531	C46H76NO8P	[M-CO2+H]+	Lipids and lipid-like molecules	Glycerophospholipids		4	3.78646e+07	1.5192e+08	5.40424e+07	1.43331e+08	2.79203e+07	1.0392e+08	5.6212e+07	4.06327e+07	4.32117e+07	3.36192e+07	3.30531e+07	3.08115e+07	3.27428e+08	4.14008e+07	2.27588e+07	3.23414e+08	2.58835e+07	2.01075e+07
FA 20_3;O4	353.229	370.236	C20H34O6	[M-H2O+H]+	Lipids and lipid-like molecules	Fatty Acyls	C05961	4	1.32807e+07	1.06485e+07	5.92695e+06	3.2282e+06	7.92349e+06	6.35151e+06	4.87265e+06	4.70779e+06	5.55594e+06	5.15236e+06	2.48613e+06	3.96219e+06	1.10039e+08	1.73137e+08	1.49057e+08	6.88019e+07	6.57123e+07	1.485e+08
cis-Zeatin O-glucoside	365.142	381.165	C16H23N5O6	[M-NH3+H]+	Lipids and lipid-like molecules	Fatty Acyls	C15546	5	1.59833e+06	1.07718e+07	4.7484e+06	3.49246e+06	3.19769e+06	3.94625e+06	2.00478e+06	9.31832e+06	2.95647e+06	3.10378e+06	1.83831e+06	5.68292e+06	927976	849285	2.96791e+06	465107	5.47911e+06	1.24419e+06
gamma-Chaconine	560.39	559.387	C33H53NO6	[M+H]+	Organic oxygen compounds	Organooxygen compounds		5	7.12869e+06	5.49172e+06	5.9137e+06	1.31343e+06	1.20596e+06	1.24519e+06	868003	806484	967088	886937	995484	876642	1.85015e+06	3.83161e+06	3.09033e+06	1.8881e+06	1.39682e+06	1.54626e+06
Lactic acid	181.069	90.0317	C3H6O3	[2M+H]+	Organic acids and derivatives	Hydroxy acids and derivatives	C00256	1	1.43972e+07	1.75118e+07	6.08695e+07	5.62358e+07	2.49454e+07	1.78743e+07	2.12401e+07	2.28623e+07	2.38152e+07	5.46445e+07	3.19592e+07	6.83249e+07	3.74237e+07	3.60667e+07	2.11135e+07	2.04537e+07	5.41587e+07	1.05725e+08
Ellagic acid	285.985	302.006	C14H6O8	[M-NH3+H]+	Phenylpropanoids and polyketides	Tannins	C10788	5	1.04964e+07	7.30118e+06	6.89157e+06	1.79933e+06	1.2983e+06	4.53535e+06	6.34857e+06	9.59843e+06	7.46051e+06	6.22275e+06	2.59939e+06	6.02859e+06	1.59313e+06	1.13136e+06	4.39919e+06	2.34332e+06	1.13741e+07	5.77288e+06
threo-hydroxyaspartic acid	172.02	149.032	C4H7NO5	[M+Na]+	Organic acids and derivatives	Carboxylic acids and derivatives		2	5.0201e+06	807553	4.20397e+06	4.76084e+06	4.44964e+06	4.88581e+06	3.15282e+06	2.19014e+06	3.81348e+06	4.94013e+06	5.99541e+06	3.76966e+06	3.56512e+06	3.43186e+06	3.94695e+06	4.68547e+06	1.86744e+06	2.87099e+06
4-hydroxymandelic acid	207.138	168.042	C8H8O4	[M+K]+	Benzenoids	Phenols	C11527	2	1.14664e+07	7.82898e+06	8.81821e+06	1.54442e+07	1.3849e+07	1.2935e+07	1.25303e+07	8.02129e+06	1.32614e+07	1.32206e+07	1.78356e+07	1.54447e+07	1.05511e+07	9.74075e+06	7.47362e+06	1.05177e+07	3.57333e+06	7.7826e+06
PC(20_5(5Z,8Z,11Z,14Z,17Z)_20_5(5Z,8Z,11Z,14Z,17Z))	782.541	825.531	C48H76NO8P	[M-CO2+H]+	Lipids and lipid-like molecules	Glycerophospholipids		5	7.2199e+07	1.65666e+07	6.41468e+07	8.22365e+07	8.11012e+06	5.4619e+07	1.03998e+07	1.02868e+07	5.18869e+07	9.74571e+06	6.71244e+06	5.71076e+06	3.73622e+06	3.27482e+06	9.8261e+06	6.43584e+06	1.99427e+06	1.26925e+06
9-Hydroxyphenanthrene	195.082	194.073	C14H10O	[M+H]+	Benzenoids	Phenanthrenes and derivatives	C11430	5	5.26108e+08	5.96885e+08	3.84776e+08	2.79465e+08	4.2245e+08	4.47172e+08	2.75792e+08	3.35666e+08	3.74024e+07	2.77983e+08	1.62002e+08	2.96524e+08	3.84894e+08	2.79825e+08	3.68582e+08	3.57045e+08	4.40561e+08	3.884e+08
Levoglucosan	145.048	162.053	C6H10O5	[M-H2O+H]+	Organoheterocyclic compounds	Oxepanes	C22350	3	1.34082e+08	3.92265e+07	1.37732e+07	4.57641e+07	6.9067e+07	8.76673e+07	6.73296e+07	7.33241e+06	2.39559e+08	1.82857e+08	5.12853e+06	5.69486e+07	1.63378e+08	8.16402e+07	1.17338e+07	1.98272e+08	1.02913e+07	1.00152e+08
1-Hydroxyphenanthrene	195.082	194.073	C14H10O	[M+H]+	Benzenoids	Phenanthrenes and derivatives	C11432	5	6.12954e+08	6.91655e+08	5.48402e+08	5.53737e+08	5.02287e+08	5.42304e+08	4.5997e+08	2.60401e+08	3.07893e+08	2.96103e+08	2.071e+08	3.19779e+08	4.58041e+08	1.91247e+08	4.37868e+08	4.23917e+08	5.23275e+08	4.35285e+08
(2R,3R,4R)-2-Amino-4-hydroxy-3-methylpentanoic acid	130.085	147.089	C6H13NO3	[M-H2O+H]+	Organic acids and derivatives	Carboxylic acids and derivatives	C20802	5	5.74922e+07	2.16906e+06	8.50245e+07	2.5428e+07	2.59872e+07	3.90504e+07	1.20076e+07	3.35782e+06	3.64946e+07	5.33041e+07	2.25904e+07	5.91475e+07	4.05537e+07	1.28073e+07	3.70814e+07	1.2162e+07	5.02097e+07	2.46215e+07
PA(P-16_0_18_2(9Z,12Z))	640.465	656.478	C37H69O7P	[M-NH3+H]+	Lipids and lipid-like molecules	Glycerophospholipids		6	423996	1.87317e+06	519011	1.09315e+06	2.23681e+06	3.77418e+06	1.08978e+06	1.6027e+07	1.66271e+07	3.65599e+06	2.73472e+06	1.86637e+07	6.16328e+06	3.82233e+06	6.84523e+06	5.71043e+06	9.19184e+06	4.71349e+06
PC(22_6(4Z,7Z,10Z,13Z,16Z,19Z)_18_4(6Z,9Z,12Z,15Z))	782.54	825.531	C48H76NO8P	[M-CO2+H]+	Lipids and lipid-like molecules	Glycerophospholipids		2	6.16557e+06	1.35309e+07	972396	2.44428e+07	1.79975e+07	2.93858e+06	3.50272e+06	7.48753e+06	3.14996e+06	4.0175e+07	4.7559e+06	1.45522e+06	2.36905e+07	940518	673782	548135	471099	342408
Canadine	378.249	339.147	C20H21NO4	[M+K]+	Alkaloids and derivatives	Protoberberine alkaloids and derivatives	C03329	4	9.78662e+06	7.94916e+06	6.50538e+06	6.84656e+06	1.0484e+07	7.8684e+06	7.48029e+06	9.31498e+06	9.39157e+06	8.81147e+06	6.91491e+06	1.12122e+07	1.02824e+07	1.04121e+07	1.37916e+07	9.71524e+06	9.25834e+06	5.29968e+06
2-Hydroxyphenanthrene	195.083	194.073	C14H10O	[M+H]+	Benzenoids	Phenanthrenes and derivatives		5	7.56578e+08	5.44113e+08	3.53307e+08	3.92795e+08	6.40759e+08	6.82441e+08	7.67816e+08	5.70601e+08	4.558e+08	3.37978e+08	2.7629e+08	1.58827e+08	8.53486e+07	4.45478e+08	4.90467e+08	2.3883e+08	1.44691e+09	4.22977e+07
Norvaline	118.085	117.079	C5H11NO2	[M+H]+	Organic acids and derivatives	Carboxylic acids and derivatives	C01799	3	7.34197e+07	2.65266e+07	1.99199e+07	4.52585e+07	1.87542e+07	1.16005e+07	1.1396e+07	1.22432e+07	1.27129e+07	5.22211e+07	7.46184e+07	1.43508e+07	6.9092e+07	3.61241e+07	7.79876e+06	7.04876e+07	5.10844e+06	1.49867e+08
Potassium salts of fatty acids	180.989	179.983	C6F4O2	[M+H]+	Organic oxygen compounds	Organooxygen compounds		3	2.19168e+07	2.12508e+07	2.07947e+07	1.72344e+07	1.6403e+07	1.83365e+07	2.08239e+07	2.31767e+07	2.29113e+07	1.88984e+07	1.95101e+07	1.99213e+07	1.94729e+07	1.97044e+07	2.03199e+07	1.77075e+07	2.69692e+07	2.08112e+07
Lecithin	758.578	757.562	C42H80NO8P	[M+H]+	Lipids and lipid-like molecules	Glycerophospholipids	C00157	6	2.32277e+09	9.74093e+07	7.67411e+08	5.51829e+08	7.54279e+08	6.97991e+08	1.3449e+09	4.38776e+09	1.51165e+09	8.71706e+08	8.72427e+08	9.34401e+08	3.86118e+08	5.31077e+08	3.76037e+08	3.61041e+08	7.44563e+08	3.64214e+08
PC(14_1(9Z)_22_2(13Z,16Z))	784.594	783.578	C44H82NO8P	[M+H]+	Lipids and lipid-like molecules	Glycerophospholipids		3	8.60445e+07	9.59975e+07	1.2694e+08	5.35687e+07	1.15172e+08	1.52745e+08	1.05958e+08	2.62327e+08	3.08958e+07	4.7e+08	7.30883e+08	2.49981e+08	6.12512e+08	1.24725e+08	3.85375e+08	5.50491e+08	3.14843e+08	7.46029e+08
Benzo[a]pyrene-7,8-diol	325.201	286.099	C20H14O2	[M+K]+	Benzenoids	Pyrenes	C14852	4	7.0802e+06	9.64309e+06	8.12717e+06	2.19e+06	2.24097e+06	3.47382e+06	2.11292e+06	5.30911e+06	1.74093e+07	2.00313e+06	2.13358e+06	5.71554e+06	1.73788e+07	1.84577e+07	1.4189e+07	9.61101e+06	1.40192e+07	1.53035e+07
PC(20_3(8Z,11Z,14Z)_16_1(9Z))	782.578	781.562	C44H80NO8P	[M+H]+	Lipids and lipid-like molecules	Glycerophospholipids		5	2.0605e+08	1.50136e+08	1.94965e+08	1.01962e+08	9.62739e+07	1.03932e+08	2.23271e+08	1.39326e+08	1.12855e+08	2.003e+08	2.57835e+08	8.35694e+07	1.91036e+08	5.04231e+07	6.87173e+07	1.33884e+08	6.19966e+07	2.24023e+07
9-Hydroxybenzo[a]pyrene	307.19	268.089	C20H12O	[M+K]+	Benzenoids	Pyrenes	C14556	4	1.33714e+06	4.38631e+06	1.12885e+06	3.04529e+06	4.60346e+06	3.4934e+06	1.04693e+06	1.67908e+06	1.75219e+06	4.50753e+06	3.87995e+06	6.24926e+06	4.87011e+06	2.75393e+06	8.65454e+06	3.04741e+06	1.57079e+07	2.17704e+06
PC(16_0_18_1(9Z))	782.558	759.578	C42H82NO8P	[M+Na]+	Lipids and lipid-like molecules	Glycerophospholipids	C13875	5	1.03297e+07	5.61286e+06	1.39436e+07	1.22527e+07	4.82088e+06	4.96464e+06	5.78704e+06	1.39494e+07	5.83179e+06	4.72702e+06	8.52219e+06	3.99276e+06	1.03548e+07	3.61536e+06	1.9746e+06	2.2091e+06	1.62726e+06	3.15112e+06
PC(18_2_18_2)	782.578	781.562	C44H80NO8P	[M+H]+	Lipids and lipid-like molecules	Glycerophospholipids		5	1.57891e+08	3.17448e+08	2.58899e+08	1.32481e+08	1.03472e+08	1.04013e+08	2.90388e+08	1.21278e+08	2.20996e+08	9.62141e+07	5.89955e+07	1.19166e+08	2.93014e+07	8.06318e+07	3.21561e+07	2.49113e+07	2.43621e+07	1.77611e+07
PA(20_1(11Z)_16_1(9Z))	684.477	700.504	C39H73O8P	[M-NH3+H]+	Lipids and lipid-like molecules	Glycerophospholipids		4	242692	1.07697e+06	1.10431e+06	838530	2.59916e+06	2.19229e+06	5.9643e+06	3.67373e+06	3.11981e+06	842019	1.30468e+06	5.45474e+06	3.622e+06	1.1542e+07	7.55163e+06	3.47125e+06	2.37749e+06	3.54642e+06
PC 36_6	734.557	777.531	C44H76NO8P	[M-CO2+H]+	Lipids and lipid-like molecules	Glycerophospholipids		3	722271	1.61239e+07	1.01142e+07	2.21266e+07	2.28906e+07	8.84835e+06	2.36344e+07	3.51162e+06	1.3059e+07	1.12542e+07	9.49467e+06	1.56582e+07	1.41317e+06	6.59216e+06	1.60849e+07	6.06433e+06	4.83132e+07	3.36196e+07
(8R,9R,10S,13S,14S)-13-Methyl-1,4,5,6,7,8,9,10,11,12,14,15,16,17-tetradecahydrocyclopenta[a]phenanthrene	228.197	244.219	C18H28	[M-NH3+H]+	Lipids and lipid-like molecules	Steroids and steroid derivatives		3	1.29567e+07	1.67483e+07	4.66686e+07	1.12353e+06	1.38607e+07	1.23851e+07	4.9391e+07	2.1429e+07	1.6888e+07	4.40866e+06	6.06499e+06	2.29941e+06	6.8258e+06	5.24282e+06	943118	6.50131e+06	7.2467e+07	1.30582e+08
PC(20_3(5Z,8Z,11Z)_14_0)	756.563	755.546	C42H78NO8P	[M+H]+	Lipids and lipid-like molecules	Glycerophospholipids		5	2.00856e+08	4.51887e+08	4.63931e+08	3.07558e+08	2.82768e+08	4.74537e+08	4.18643e+08	2.22715e+08	5.05912e+07	4.13737e+08	1.61432e+08	1.41551e+08	7.28371e+08	2.01934e+08	2.02377e+08	3.53653e+08	5.89178e+07	2.91639e+08
5'-Deoxyadenosine	290.196	251.102	C10H13N5O3	[M+K]+	Nucleosides, nucleotides, and analogues	5'-deoxyribonucleosides	C05198	2	1.11718e+06	1.34633e+06	1.01972e+06	1.28446e+06	1.44572e+06	2.33713e+06	1.73271e+06	1.24684e+06	2.24715e+06	2.32193e+06	1.5774e+06	2.63162e+06	2.92434e+06	2.50114e+06	2.07734e+06	394082	175953	249172
DG(22_5(4Z,7Z,10Z,13Z,16Z)_18_0_0_0)	653.542	670.554	C43H74O5	[M-H2O+H]+	Lipids and lipid-like molecules	Glycerolipids		3	2.04752e+06	868162	631970	2.35262e+06	2.1258e+06	6.37364e+06	1.51404e+06	5.09218e+06	6.70775e+06	3.39984e+06	7.88814e+06	5.4088e+06	7.91119e+06	6.64682e+06	2.54922e+06	3.27792e+06	8.96875e+06	1.51678e+07
PC(16_0_18_1(11Z))	743.549	759.578	C42H82NO8P	[M-NH3+H]+	Lipids and lipid-like molecules	Glycerophospholipids		6	1.2628e+07	1.87431e+07	6.27013e+06	1.60676e+07	4.99637e+06	1.03371e+07	2.76976e+07	1.86496e+07	2.18137e+07	1.0763e+07	9.78743e+06	1.16103e+07	4.95907e+06	1.018e+07	1.77217e+07	3.38747e+06	6.80344e+06	2.89611e+06
1-Phenyl-1,2-propanedione	166.084	148.052	C9H8O2	[M+NH4]+	Benzenoids	Benzene and substituted derivatives	C17268	3	2.88246e+06	1.42204e+07	1.29461e+07	4.94259e+06	3.88326e+06	2.02426e+07	1.18687e+07	2.02875e+07	1.34796e+07	2.16152e+07	5.2802e+06	6.01651e+06	2.5675e+07	1.97063e+07	5.49515e+06	1.46774e+07	3.10968e+07	5.61393e+06
Temurin	225.101	224.091	C9H12N4O3	[M+H]+	Organoheterocyclic compounds	Imidazopyrimidines		3	2.54046e+06	5.5945e+06	3.85652e+06	1.66668e+06	1.95638e+06	1.69592e+06	1.08798e+07	8.57403e+06	1.11181e+07	1.82008e+06	4.83253e+06	1.55698e+07	7.99514e+06	7.58729e+06	1.58088e+07	7.61552e+06	2.27188e+07	2.18075e+07
PA(16_0_18_2(9Z,12Z))	656.462	672.473	C37H69O8P	[M-NH3+H]+	Lipids and lipid-like molecules	Glycerophospholipids		1	5.85879e+06	1.42837e+07	4.99807e+06	1.44211e+07	1.42014e+07	1.09887e+07	1.15338e+07	8.58642e+06	2.63264e+07	5.53999e+07	1.82997e+07	4.07118e+07	2.70353e+07	1.5007e+07	5.84138e+06	5.14647e+06	1.53368e+07	9.45628e+06
PC(18_0_14_0)	756.542	733.562	C40H80NO8P	[M+Na]+	Lipids and lipid-like molecules	Glycerophospholipids		5	1.61639e+08	7.08918e+07	2.64524e+07	2.5582e+07	2.08333e+07	6.23158e+07	2.42801e+07	2.69372e+07	8.22263e+07	1.89589e+07	1.93556e+07	1.61956e+07	5.45542e+07	3.77036e+07	2.36958e+07	1.00273e+07	6.1875e+06	7.80126e+06
PC(18_2(9Z,12Z)_16_1(9Z))	756.563	755.546	C42H78NO8P	[M+H]+	Lipids and lipid-like molecules	Glycerophospholipids		5	3.45965e+07	4.51105e+07	5.58884e+07	3.29242e+07	1.4481e+07	5.65546e+07	3.3103e+07	1.83661e+07	4.65207e+07	8.46189e+06	2.71129e+07	3.94647e+07	2.68505e+07	1.54173e+07	4.69002e+06	5.02535e+06	8.80694e+06	7.85487e+06
PC(16_0_16_0)	756.542	733.562	C40H80NO8P	[M+Na]+	Lipids and lipid-like molecules	Glycerophospholipids		2	9.21972e+07	1.14208e+08	8.24904e+07	7.44123e+07	6.75525e+07	3.54983e+08	1.31514e+08	9.26374e+07	2.13635e+08	7.38307e+07	6.77163e+07	6.19462e+07	1.82555e+08	7.38227e+07	7.86558e+07	1.13637e+08	2.67886e+07	4.52102e+07
Pantetheine 4'-phosphate	381.09	358.096	C11H23N2O7PS	[M+Na]+	Organic acids and derivatives	Carboxylic acids and derivatives	C01134	4	7.71569e+07	2.40436e+07	2.53027e+07	3.06284e+07	2.60446e+07	9.24802e+07	2.27451e+07	1.18499e+08	1.77304e+08	1.60543e+08	1.70345e+08	1.60887e+08	3.05185e+07	3.90395e+08	2.0503e+08	3.09152e+07	1.22657e+07	2.01944e+08
PC(16_0_15_0)	742.526	719.546	C39H78NO8P	[M+Na]+	Lipids and lipid-like molecules	Glycerophospholipids		6	2.35714e+07	5.75509e+06	1.15571e+07	1.52697e+06	9.38574e+06	5.49101e+06	6.18838e+06	8.27422e+06	3.4085e+07	1.60599e+07	8.34807e+06	5.0455e+06	1.28628e+07	1.16143e+07	3.68256e+06	3.0331e+06	3.63458e+06	2.77947e+06
1-Chloro-2-nitrobenzene	139.988	156.993	C6H4ClNO2	[M-H2O+H]+	Benzenoids	Benzene and substituted derivatives	C14407	3	7.14401e+07	3.07232e+08	1.42552e+08	4.53969e+07	1.08762e+08	7.55868e+07	2.08245e+08	2.21608e+08	2.89874e+08	4.88527e+07	2.9674e+08	1.18366e+07	1.86271e+08	2.03414e+08	3.41241e+08	3.25996e+08	2.47735e+08	2.60329e+08
Uridine 5'-diphosphate	443.106	404.002	C9H14N2O12P2	[M+K]+	Nucleosides, nucleotides, and analogues	Pyrimidine nucleotides	C00015	2	1.66072e+07	1.60227e+07	1.39033e+07	1.81089e+07	1.98971e+07	7.83197e+06	1.98256e+07	8.65572e+06	8.55051e+06	5.722e+06	1.30324e+07	1.67414e+07	9.60587e+06	6.28998e+06	6.72905e+06	6.08187e+06	1.41486e+07	6.83947e+06
N-Lauroyl Valine	338.339	299.246	C17H33NO3	[M+K]+	Organic acids and derivatives	Carboxylic acids and derivatives		4	1.12911e+07	1.68183e+06	1.9141e+07	2.85241e+07	4.11977e+06	3.86588e+07	3.18223e+06	1.70109e+06	1.44981e+07	3.51047e+07	1.23988e+07	3.45322e+06	3.82339e+06	5.03028e+07	5.29162e+07	3.74692e+07	3.67104e+07	3.31997e+07
Ethionamide sulphoxide	365.105	182.051	C8H10N2OS	[2M+H]+	Organoheterocyclic compounds	Pyridines and derivatives		1	6.2017e+06	7.45279e+06	1.36722e+07	3.19569e+07	2.89619e+07	2.74175e+07	2.37819e+07	8.91835e+06	6.61777e+07	3.93417e+07	5.2592e+07	5.86173e+07	3.59984e+07	3.45496e+07	2.96126e+07	3.38828e+07	2.19362e+07	3.67933e+07
PA(15_0_20_2(11Z,14Z))	670.46	686.489	C38H71O8P	[M-NH3+H]+	Lipids and lipid-like molecules	Glycerophospholipids		6	2.86021e+06	5.16618e+06	4.26299e+06	3.48844e+06	8.42445e+06	1.20656e+07	1.26252e+07	4.50432e+07	2.31948e+07	2.3436e+07	7.47025e+06	2.50506e+07	6.65635e+06	6.76151e+06	1.62302e+07	2.25122e+06	6.74378e+06	3.78799e+06
Pyridoxate	182.046	183.053	C8H9NO4	[M-H]-	Organoheterocyclic compounds	Pyridines and derivatives	C00847	5	1.15866e+07	3.53844e+06	2.49198e+06	2.5792e+06	3.13181e+06	1.90589e+06	550408	7.0532e+06	8.61426e+06	3.49492e+06	572947	3.26438e+06	2.4297e+06	2.19516e+06	373942	2.65512e+06	4.90383e+06	1.99535e+06
L-Serine	104.035	105.043	C3H7NO3	[M-H]-	Organic acids and derivatives	Carboxylic acids and derivatives	C00065	#N/A	1.9174e+07	1.14584e+07	1.68229e+07	4.05516e+07	3.78795e+07	4.46714e+07	1.0983e+07	7.26754e+06	1.01489e+07	3.30405e+07	4.39262e+07	2.5598e+07	2.71517e+07	3.01293e+07	2.51967e+07	2.98325e+07	9.48676e+06	2.43042e+07
Acetylenedicarboxylic acid	112.988	113.995	C4H2O4	[M-H]-	Organic acids and derivatives	Carboxylic acids and derivatives	C03248	5	2.85423e+07	1.68988e+07	2.21015e+07	1.75266e+07	1.49968e+07	1.29518e+07	1.06406e+07	1.07954e+07	1.10858e+07	1.20258e+07	1.3233e+07	9.70045e+06	1.49406e+07	1.43953e+07	1.24151e+07	1.72572e+07	9.53566e+06	1.27899e+07
2-Methylcitric acid	205.035	206.043	C7H10O7	[M-H]-	Organic acids and derivatives	Carboxylic acids and derivatives	C02225	5	1.82194e+07	9.6881e+06	1.42939e+07	9.95339e+06	2.64804e+06	8.81913e+06	8.63651e+06	6.47497e+06	8.59198e+06	9.84049e+06	1.14726e+07	2.35067e+06	3.24401e+06	1.23326e+07	1.04514e+07	1.57386e+07	4.20882e+06	9.83376e+06
Malonic semialdehyde	133.014	88.016	C3H4O3	[M+HCOO]-	Organic oxygen compounds	Organooxygen compounds	C00222	4	2.11642e+07	1.02591e+07	1.55884e+07	1.00803e+07	1.19503e+07	6.94164e+06	1.23535e+07	8.49742e+06	1.30887e+07	4.29671e+07	1.33232e+07	3.86273e+07	1.13344e+08	4.32753e+07	1.29046e+08	1.52831e+07	2.85948e+07	9.13202e+07
DL-Malic acid	133.014	134.022	C4H6O5	[M-H]-	Organic acids and derivatives	Hydroxy acids and derivatives	C00149	1	1.31214e+09	7.13125e+08	1.11473e+09	2.21398e+09	1.52241e+09	1.41665e+09	6.10543e+08	4.14509e+08	6.02481e+08	1.74847e+09	2.4254e+09	1.5943e+09	1.70473e+09	1.73683e+09	1.48411e+09	2.54845e+09	7.29566e+08	1.68024e+09
Nerolidol	267.196	222.198	C15H26O	[M+HCOO]-	Lipids and lipid-like molecules	Prenol lipids	C09704	4	1.22938e+06	4.7536e+06	3.59671e+06	3.66494e+06	4.68955e+06	3.25526e+06	4.40665e+06	3.56146e+06	4.8793e+06	3.70807e+06	2.14918e+06	2.59465e+06	4.3439e+06	4.94269e+06	4.96826e+06	674234	5.76272e+06	5.28901e+06
Glycylglycine	131.046	132.053	C4H8N2O3	[M-H]-	Organic acids and derivatives	Carboxylic acids and derivatives	C02037	2	7.83024e+08	4.29799e+08	7.24504e+08	7.53958e+08	8.02098e+08	8.26583e+08	4.00063e+08	2.85962e+08	3.82242e+08	8.49485e+08	1.13312e+09	6.68628e+08	5.36285e+08	5.70962e+08	5.19583e+08	7.26952e+08	2.45183e+08	5.87796e+08
1-Aminocyclopropanecarboxylic acid	146.046	101.048	C4H7NO2	[M+HCOO]-	Organic acids and derivatives	Carboxylic acids and derivatives	C01234	4	3.10557e+07	1.20573e+07	2.6691e+07	2.90093e+07	2.18945e+07	2.37794e+07	2.22286e+06	6.98406e+06	1.00107e+07	2.39273e+07	3.45194e+07	2.01078e+07	3.61445e+07	3.15816e+07	3.12803e+07	4.24518e+07	7.45423e+06	2.07433e+07
Ribonic acid	165.041	166.048	C5H10O6	[M-H]-	Organic oxygen compounds	Organooxygen compounds	C01685	5	2.53642e+07	1.30448e+07	2.17408e+07	1.88758e+07	1.57788e+07	1.47055e+07	1.11783e+07	5.7927e+06	1.05975e+07	1.62109e+07	1.98721e+07	1.10934e+07	1.42301e+07	1.39997e+07	1.13994e+07	1.89923e+07	4.05283e+06	1.24174e+07
5-Hydroxyvalproic acid	159.103	160.11	C8H16O3	[M-H]-	Lipids and lipid-like molecules	Fatty Acyls	C16650	6	1.41355e+06	3.71904e+06	1.14214e+06	4.93858e+06	2.44096e+06	5.12581e+06	2.18538e+06	6.06637e+06	6.25707e+06	3.00869e+06	1.91488e+06	6.72434e+06	6.09615e+06	5.65012e+06	4.83977e+06	1.14617e+06	1.48348e+06	2.72083e+06
Pyroglutamic acid	128.035	129.043	C5H7NO3	[M-H]-	Organic acids and derivatives	Carboxylic acids and derivatives	C01879	2	3.50925e+08	1.90303e+08	3.1589e+08	6.50715e+08	5.26566e+08	4.55998e+08	2.03852e+08	1.38018e+08	2.17944e+08	3.87265e+08	4.70842e+08	3.26192e+08	1.50372e+08	1.75575e+08	1.42009e+08	1.41699e+08	4.45272e+07	1.17385e+08
Formyl-5-hydroxykynurenamine	207.078	208.085	C10H12N2O3	[M-H]-	Organic oxygen compounds	Organooxygen compounds	C05647	2	542625	353342	582743	5.38597e+06	5.25714e+06	4.91052e+06	4.58876e+06	230290	4.60247e+06	5.6213e+06	6.04877e+06	4.55439e+06	993343	922070	976225	872253	30181.4	901532
Glycerylphosphorylethanolamine	214.048	215.056	C5H14NO6P	[M-H]-	Lipids and lipid-like molecules	Glycerophospholipids	C01233	2	5.80975e+07	2.94048e+07	4.92294e+07	5.03157e+07	3.99567e+07	4.11071e+07	2.42058e+07	3.78109e+07	3.29591e+07	4.02907e+07	5.47244e+07	5.61231e+07	4.02835e+07	3.95319e+07	3.38482e+07	4.0626e+07	1.79285e+07	2.9361e+07
linolenate(18_3)	277.217	278.225	C18H30O2	[M-H]-	Lipids and lipid-like molecules	Fatty Acyls	C06427	3	6.27994e+06	2.13501e+07	1.0928e+07	4.82472e+06	7.35021e+06	5.58636e+06	9.34486e+06	1.55375e+07	1.75736e+07	4.47972e+06	1.02132e+06	6.3971e+06	2.07707e+07	2.88705e+07	8.13619e+06	5.03865e+06	3.70014e+07	1.64192e+08
Benzyl thiocyanate	194.028	149.03	C8H7NS	[M+HCOO]-	Benzenoids	Benzene and substituted derivatives	C02660	2	6.3265e+06	3.61299e+06	5.47673e+06	5.61488e+06	3.69761e+06	4.66487e+06	2.53433e+06	1.81961e+06	2.98177e+06	4.84582e+06	6.18742e+06	3.58485e+06	2.081e+06	1.58709e+06	1.74402e+06	6.01598e+06	1.45997e+06	1.89562e+06
L-Threonine	118.051	119.058	C4H9NO3	[M-H]-	Organic acids and derivatives	Carboxylic acids and derivatives	C00188	2	2.59002e+07	1.46944e+07	2.03054e+07	1.11962e+08	1.13597e+08	8.26434e+07	3.11107e+07	2.07833e+07	2.85344e+07	8.08519e+07	1.00824e+08	7.00531e+07	5.37836e+07	5.67168e+07	4.7466e+07	6.69256e+07	2.20081e+07	5.1166e+07
Piperitenone	195.103	150.104	C10H14O	[M+HCOO]-	Lipids and lipid-like molecules	Prenol lipids	C01951	6	1.49324e+06	1.72705e+06	1.18529e+06	1.59609e+06	1.13432e+06	1.37339e+06	2.5555e+06	3.74884e+06	2.61491e+06	1.64329e+06	1.15591e+06	2.17209e+06	1.33728e+06	1.39825e+06	1.89421e+06	1.26864e+06	2.32825e+06	1.94206e+06
Isoquercitrin	463.088	464.095	C21H20O12	[M-H]-	Phenylpropanoids and polyketides	Flavonoids	C05623	5	667174	330198	87445.7	538280	87845.8	170578	188395	91731.9	75448.4	87911.1	74176.3	18049.1	180475	13194.2	5649.95	86940.7	93426.1	155529
Iminoerythrose 4-phosphate	244.023	199.025	C4H10NO6P	[M+HCOO]-	Organic acids and derivatives	Organic phosphoric acids and derivatives	C12215	4	1.54737e+07	5.22534e+06	1.2116e+07	1.90459e+07	1.45127e+07	1.59928e+07	5.53572e+06	3.05876e+06	6.16168e+06	1.40942e+07	1.98731e+07	1.20311e+07	2.27352e+07	2.0447e+07	1.76286e+07	1.99179e+07	2.6555e+06	1.10805e+07
Pantothenic acid	218.104	219.111	C9H17NO5	[M-H]-	Organic oxygen compounds	Organooxygen compounds	C00864	2	2.09718e+07	1.20771e+07	2.40632e+07	2.20856e+07	1.89672e+07	1.59649e+07	1.21949e+07	7.80544e+06	8.56602e+06	1.49818e+07	2.31236e+07	1.56198e+07	1.98785e+07	1.92862e+07	2.16317e+07	1.68784e+07	5.54795e+06	1.46153e+07
1-Methoxy-4-(2-propenyl)benzene	193.087	148.089	C10H12O	[M+HCOO]-	Benzenoids	Phenol ethers	C10452	5	308470	340736	435579	277396	332749	217348	220326	207663	237581	249898	394876	330751	216625	222029	244944	238564	246737	406100
Purine	101.026	120.044	C5H4N4	[M-H2O-H]-	Organoheterocyclic compounds	Imidazopyrimidines	C15587	5	1.1426e+07	2.35401e+06	9.06505e+06	7.0569e+06	2.16961e+06	1.09875e+07	1.89156e+06	1.80543e+06	7.18049e+06	2.2585e+06	9.11782e+06	1.92304e+06	5.8428e+06	2.01794e+06	1.6932e+06	7.3031e+06	7.69838e+06	6.79951e+06
FA 12_2;O	211.134	212.141	C12H20O3	[M-H]-	Lipids and lipid-like molecules	Fatty Acyls	C16311	3	4.46771e+06	5.00945e+06	3.45748e+06	3.57604e+06	4.50684e+06	3.92782e+06	7.03783e+06	4.09754e+06	7.98846e+06	4.32264e+06	3.53253e+06	4.08307e+06	5.59191e+06	7.60923e+06	9.67739e+06	5.24649e+06	9.99772e+06	6.71629e+06
Glycerate	105.019	106.027	C3H6O4	[M-H]-	Organic oxygen compounds	Organooxygen compounds		4	1.2359e+07	6.91629e+06	1.16144e+07	1.61506e+07	1.22761e+07	1.07902e+07	6.22671e+06	3.77776e+06	6.56685e+06	1.04712e+07	1.09646e+07	8.08879e+06	1.60487e+07	1.58168e+07	1.11269e+07	1.18863e+07	3.78282e+06	9.22761e+06
2-Nitrophenol	138.02	139.027	C6H5NO3	[M-H]-	Benzenoids	Phenols	C01988	1	1.10372e+07	8.78904e+06	9.97959e+06	7.0592e+06	8.1406e+06	7.6408e+06	7.6497e+06	7.06272e+06	4.57765e+06	8.83198e+06	1.43926e+07	7.54933e+06	4.4751e+06	6.75472e+06	3.55711e+06	1.29699e+07	7.57024e+06	8.08329e+06
Pyridoxine	168.067	169.074	C8H11NO3	[M-H]-	Organoheterocyclic compounds	Pyridines and derivatives	C00314	#N/A	3.53774e+06	2.10582e+06	2.81726e+06	3.64717e+06	3.36635e+06	2.98467e+06	1.51815e+06	1.47391e+06	2.1696e+06	3.60302e+06	3.81229e+06	3.63232e+06	6.01827e+06	5.85775e+06	4.01567e+06	4.4817e+06	907540	2.05243e+06
Dehydroascorbic acid	347.025	174.016	C6H6O6	[2M-H]-	Organoheterocyclic compounds	Lactones	C05422	5	8.06187e+06	8.05201e+06	5.74941e+06	3.77752e+06	5.62734e+06	2.97931e+06	4.76247e+06	2.72471e+06	5.37649e+06	1.83218e+06	1.05249e+06	2.62591e+06	3.55546e+06	3.67808e+06	2.67487e+06	182105	895075	1.31814e+06
ST 21_4;O2	311.201	312.209	C21H28O2	[M-H]-	Lipids and lipid-like molecules	Steroids and steroid derivatives	C03207	6	5.06273e+06	5.21349e+06	8.82269e+06	6.61279e+06	3.48413e+06	4.99393e+06	4.86481e+06	9.53498e+06	1.0958e+07	9.84919e+06	6.63352e+06	4.5092e+06	5.92992e+06	4.51043e+06	4.42935e+06	5.55854e+06	1.02151e+07	4.77007e+06
6-Hydroxyhexanoic acid	131.072	132.079	C6H12O3	[M-H]-	Organic acids and derivatives	Hydroxy acids and derivatives	C06103	1	3.65927e+06	1.14629e+06	2.71614e+06	3.12217e+06	2.15321e+06	2.44547e+06	3.40432e+06	1.62685e+06	1.93764e+06	2.18188e+06	5.90732e+06	3.61576e+06	4.64699e+06	2.51426e+06	1.42404e+06	4.69207e+06	1.07008e+06	1.30909e+06
13-HODE + 9-HODE	295.228	296.235	C18H32O3	[M-H]-	Lipids and lipid-like molecules	Fatty Acyls	C14762	4	2.05686e+09	2.31216e+09	1.93374e+09	2.34752e+09	2.95419e+09	2.39568e+09	2.86916e+09	2.53262e+09	3.12517e+09	3.63549e+09	1.91947e+09	2.43338e+09	3.36463e+09	3.93056e+09	4.22651e+09	2.2434e+09	4.19257e+09	2.96615e+09
Valerate	147.066	102.068	C5H10O2	[M+HCOO]-	Lipids and lipid-like molecules	Fatty Acyls	C00803	#N/A	7.09765e+06	5.32405e+06	6.33254e+06	7.30458e+06	7.95823e+06	6.36789e+06	3.44093e+06	2.62941e+06	3.41136e+06	7.82157e+06	8.26542e+06	4.97037e+06	2.04915e+06	2.7455e+06	2.40707e+06	2.35874e+06	2.31127e+06	1.81402e+06
Aconitate [cis or trans]	173.01	174.016	C6H6O6	[M-H]-	Organic acids and derivatives	Carboxylic acids and derivatives	C00417	5	1.89449e+08	9.6656e+07	1.55101e+08	1.33421e+08	1.42258e+08	1.5395e+08	1.36936e+08	6.92337e+07	1.36827e+08	1.20405e+08	1.04349e+08	1.11452e+08	1.56251e+08	1.46161e+08	8.51798e+07	1.02773e+08	5.72299e+07	9.0046e+07
2-Phosphoglyceric acid	230.992	185.993	C3H7O7P	[M+HCOO]-	Organic oxygen compounds	Organooxygen compounds	C00631	1	4.34295e+06	2.00536e+06	3.41051e+06	1.43756e+07	1.00595e+07	8.42656e+06	2.55769e+06	1.53065e+06	2.6711e+06	9.97851e+06	1.40953e+07	8.97747e+06	1.14516e+07	1.07356e+07	8.41822e+06	1.49652e+07	2.01528e+06	9.07061e+06
Methylmalonic acid	117.019	118.027	C4H6O4	[M-H]-	Organic acids and derivatives	Carboxylic acids and derivatives	C02170	5	3.79987e+07	2.3588e+07	3.05007e+07	1.81908e+07	1.8806e+07	1.58932e+07	2.81391e+07	2.14574e+07	3.40544e+07	1.44959e+07	1.92254e+07	1.4191e+07	1.67999e+07	1.71361e+07	1.49573e+07	2.7172e+07	1.23934e+07	2.27692e+07
2-Hydroxyhexadecanoic acid	271.228	272.235	C16H32O3	[M-H]-	Lipids and lipid-like molecules	Fatty Acyls		5	1.6763e+07	1.36344e+07	1.47575e+07	2.50283e+06	1.23018e+07	2.87332e+06	1.03237e+07	1.28581e+07	1.41008e+07	1.10402e+07	2.54824e+06	2.94064e+06	1.15239e+07	1.49935e+07	1.15822e+07	2.60656e+06	1.54842e+07	1.38218e+07
FA 18_3;O	293.213	294.219	C18H30O3	[M-H]-	Lipids and lipid-like molecules	Fatty Acyls	C04780	2	2.47576e+08	4.81992e+08	2.11641e+08	2.37614e+08	5.60536e+08	4.21261e+08	4.15157e+08	2.48016e+08	3.56336e+08	4.51552e+08	6.07879e+07	1.9197e+08	4.18446e+08	3.77764e+08	2.81597e+08	4.29475e+07	1.36021e+08	2.53746e+08
Citraconic acid	129.02	130.027	C5H6O4	[M-H]-	Lipids and lipid-like molecules	Fatty Acyls	C02226	5	1.38812e+08	5.36338e+07	7.33179e+07	4.23981e+07	5.66743e+07	4.89964e+07	4.30988e+07	4.70179e+07	6.22525e+07	3.32902e+07	4.08066e+07	3.33619e+07	7.78874e+07	6.89032e+07	4.34243e+07	7.5784e+07	3.46847e+07	5.16911e+07
(R)-Sulcatol	127.113	128.12	C8H16O	[M-H]-	Lipids and lipid-like molecules	Fatty Acyls	C07288	4	1.64436e+06	349358	1.09274e+06	3.09547e+06	5.69604e+06	4.0074e+06	2.45802e+06	2.42951e+06	3.65338e+06	4.14936e+06	2.34556e+06	3.58806e+06	7.52327e+06	5.90025e+06	3.65219e+06	1.97126e+06	1.26955e+06	1.94397e+06
Dihydrozeatin	203.093	221.128	C10H15N5O	[M-NH3-H]-	Organoheterocyclic compounds	Imidazopyrimidines	C02029	6	1.34881e+06	1.11889e+06	293124	474271	4.97794e+06	3.49934e+06	3.75083e+06	4.18362e+06	7.40131e+06	8.87814e+06	491214	5.71363e+06	632511	532733	1.65177e+06	371218	900094	1.34052e+06
5a-Androstan-3b-ol	321.244	276.245	C19H32O	[M+HCOO]-	Lipids and lipid-like molecules	Steroids and steroid derivatives	C02945	4	5.5116e+06	6.59817e+06	5.18053e+06	7.09306e+06	1.31579e+07	6.76569e+06	4.4752e+06	5.1989e+06	5.5645e+06	1.06075e+07	7.6727e+06	7.4577e+06	8.23408e+06	8.47735e+06	1.25727e+07	4.21927e+06	8.50897e+06	6.65948e+06
2-Furanmethanol	143.035	98.0368	C5H6O2	[M+HCOO]-	Organoheterocyclic compounds	Heteroaromatic compounds	C20441	1	1.22059e+07	5.10967e+06	9.22903e+06	6.67654e+06	7.98927e+06	7.47086e+06	1.08527e+07	9.83391e+06	7.2219e+06	1.35907e+07	1.49002e+07	1.14526e+07	7.5324e+06	1.09076e+07	5.83729e+06	1.19573e+07	5.04282e+06	9.95936e+06
FA 8_0;O	205.109	160.11	C8H16O3	[M+HCOO]-	Lipids and lipid-like molecules	Fatty Acyls	C16649	5	1.33869e+06	1.57939e+06	767111	196008	200155	213027	179712	1.04702e+06	518316	427567	241911	506776	1.15104e+06	602941	237194	214098	207716	254371
Threonic acid	135.03	136.037	C4H8O5	[M-H]-	Organic oxygen compounds	Organooxygen compounds	C01620	4	1.79329e+07	8.09903e+06	1.17422e+07	1.3087e+07	1.03969e+07	9.9231e+06	8.50667e+06	5.51465e+06	8.82683e+06	9.10405e+06	1.13678e+07	7.53367e+06	1.48553e+07	1.32339e+07	1.36044e+07	1.46632e+07	3.37748e+06	7.22078e+06
D-Tartaric acid	130.999	150.016	C4H6O6	[M-H2O-H]-	Organic oxygen compounds	Organooxygen compounds	C02107	2	4.08766e+06	1.41361e+06	3.35379e+06	3.3708e+06	2.09678e+06	2.42841e+06	2.16008e+06	1.49795e+06	1.87016e+06	2.94702e+06	3.86872e+06	2.2013e+06	1.82726e+06	1.1333e+06	1.08239e+06	3.02972e+06	801470	1.11438e+06
5,6-Dihydrothymine	127.052	128.059	C5H8N2O2	[M-H]-	Organoheterocyclic compounds	Diazines	C00906	2	3.0199e+07	1.62399e+07	2.73552e+07	3.58873e+07	3.33577e+07	3.31813e+07	1.58569e+07	1.13301e+07	1.53301e+07	3.01541e+07	3.95871e+07	2.34692e+07	7.75468e+06	9.28435e+06	8.29965e+06	1.2151e+07	4.17781e+06	9.87375e+06
(-)-Bornesitol	253.094	194.079	C7H14O6	[M+CH3CO2]-	Organic oxygen compounds	Organooxygen compounds	C03659	6	4.18862e+06	3.08556e+06	3.77518e+06	3.54983e+06	3.67835e+06	3.47321e+06	3.88095e+06	6.19703e+06	5.20951e+06	4.47428e+06	5.00262e+06	5.25832e+06	5.28679e+06	4.31171e+06	4.17394e+06	4.20676e+06	3.02197e+06	3.38844e+06
8-Methylnonenoate	215.129	170.131	C10H18O2	[M+HCOO]-	Lipids and lipid-like molecules	Fatty Acyls	C18202	4	490510	3.14381e+06	1.8463e+06	291300	303135	1.66645e+06	367388	1.59446e+06	1.5932e+06	357582	299898	1.71154e+06	3.79967e+06	2.91776e+06	3.1602e+06	2.41185e+06	4.75374e+06	2.92353e+06
Oxoglutaric acid	145.015	146.022	C5H6O5	[M-H]-	Organic acids and derivatives	Keto acids and derivatives	C00026	4	2.21096e+06	4.78344e+06	6.50638e+06	7.76668e+06	7.72967e+06	7.75378e+06	4.59118e+06	3.20536e+06	5.34495e+06	5.70513e+06	8.56729e+06	5.65724e+06	1.50497e+07	1.40072e+07	9.91851e+06	8.68186e+06	2.156e+06	6.13967e+06
L-2-Amino-3-oxobutanoic acid	116.036	117.043	C4H7NO3	[M-H]-	Organic acids and derivatives	Carboxylic acids and derivatives	C03508	2	793689	485784	645116	2.50454e+06	2.56169e+06	2.44489e+06	1.80665e+06	1.64534e+06	2.16656e+06	1.97251e+06	2.95357e+06	1.44518e+06	1.28573e+06	823290	785119	1.25788e+06	497960	817224
2-Aminoisobutyric acid	102.056	103.063	C4H9NO2	[M-H]-	Organic acids and derivatives	Carboxylic acids and derivatives	C03665	4	7.04767e+06	2.92547e+06	6.05821e+06	5.36301e+06	4.80549e+06	5.13192e+06	2.27979e+06	1.40533e+06	2.37597e+06	4.89179e+06	6.98149e+06	4.28807e+06	7.47803e+06	6.81669e+06	6.40316e+06	7.37612e+06	1.54814e+06	4.43355e+06
2-n-Propyl-4-oxopentanoic acid	157.087	158.094	C8H14O3	[M-H]-	Organic acids and derivatives	Keto acids and derivatives	C16655	6	1.25961e+06	3.28448e+06	952202	4.8882e+06	7.8087e+06	8.792e+06	8.48918e+06	9.71319e+06	1.01607e+07	1.20536e+07	6.00115e+06	1.14509e+07	6.07569e+06	1.30903e+06	5.64539e+06	3.74535e+06	1.04955e+06	996679
Beta-D-Fructose 6-phosphate	259.023	260.03	C6H13O9P	[M-H]-	Organic oxygen compounds	Organooxygen compounds	C05345	2	6.20429e+07	2.63917e+07	4.96935e+07	4.93218e+07	6.0179e+07	7.19952e+07	3.19653e+07	2.36404e+07	3.2568e+07	4.02148e+07	5.1012e+07	3.75255e+07	4.44886e+07	4.75824e+07	3.80774e+07	5.27342e+07	1.64623e+07	3.95155e+07
Urocanic acid	137.036	138.043	C6H6N2O2	[M-H]-	Organoheterocyclic compounds	Azoles	C00785	3	686585	697442	637155	622500	1.12873e+06	1.03935e+06	1.03037e+06	1.62567e+06	1.76477e+06	1.37597e+06	1.74756e+06	1.42721e+06	759863	533875	698883	3.00191e+06	1.25144e+06	2.11263e+06
5-Aminopentanoic acid	116.071	117.079	C5H11NO2	[M-H]-	Organic acids and derivatives	Carboxylic acids and derivatives	C00431	2	5.87241e+06	4.00154e+06	5.37392e+06	1.07187e+08	1.08344e+08	8.35883e+07	3.1505e+07	5.08611e+06	2.77134e+07	1.00872e+08	9.54135e+07	7.16928e+07	6.49772e+07	6.47045e+07	4.91932e+07	6.01684e+07	4.56771e+06	4.55394e+07
1-Nitronaphthalene-7,8-oxide	188.036	189.043	C10H7NO3	[M-H]-	Benzenoids	Naphthalenes	C14802	4	6.36101e+06	4.85365e+06	5.14583e+06	2.14458e+06	3.5221e+06	2.05648e+06	3.82058e+06	3.10292e+06	3.74981e+06	3.56307e+06	3.21939e+06	3.40668e+06	9.16667e+06	7.60408e+06	7.12765e+06	3.37239e+06	1.86533e+06	6.33169e+06
L-Histidine	154.063	155.069	C6H9N3O2	[M-H]-	Organic acids and derivatives	Carboxylic acids and derivatives	C00135	4	2.00611e+07	9.71182e+06	1.82973e+07	3.91383e+07	4.00693e+07	4.29952e+07	2.15344e+07	1.5748e+07	1.75644e+07	4.11915e+07	4.40324e+07	2.5295e+07	3.66086e+07	4.10689e+07	3.45702e+07	5.28827e+07	3.65969e+07	4.08678e+07
2-Isopropyl-3-oxosuccinate	173.046	174.053	C7H10O5	[M-H]-	Organic acids and derivatives	Keto acids and derivatives	C04236	4	3.32563e+06	2.50184e+06	4.94523e+06	3.2413e+06	3.08664e+06	2.23341e+06	1.29067e+06	911513	1.32412e+06	1.548e+06	1.38741e+06	1.21561e+06	4.89436e+07	4.45023e+07	1.73003e+07	3.26595e+07	1.19617e+07	1.9178e+07
Uridine	243.063	244.07	C9H12N2O6	[M-H]-	Nucleosides, nucleotides, and analogues	Pyrimidine nucleosides	C00299	4	4.2566e+07	2.43137e+07	3.07386e+07	3.46676e+07	4.65532e+07	2.60799e+07	2.13804e+07	1.21854e+07	3.28928e+07	2.76221e+07	3.31961e+07	2.34585e+07	5.45544e+07	5.19763e+07	6.29819e+07	6.25426e+07	1.4131e+07	5.5308e+07
Isopren	113.061	68.0626	C5H8	[M+HCOO]-	Hydrocarbons	Unsaturated hydrocarbons	C16521	6	135910	734191	564617	98652.7	382092	77013.8	664477	1.33076e+06	1.04874e+06	381476	111583	1.15215e+06	55654.6	72050.3	344868	90675.2	933960	412335
Lactaldehyde	119.035	74.0368	C3H6O2	[M+HCOO]-	Organic oxygen compounds	Organooxygen compounds	C05999	1	8.21286e+06	4.51886e+06	8.11923e+06	9.77122e+06	8.54174e+06	8.45968e+06	9.53099e+06	5.83519e+06	7.37759e+06	9.61842e+06	1.54609e+07	1.08437e+07	9.45084e+06	1.0256e+07	7.2972e+06	1.44367e+07	7.68024e+06	9.51343e+06
Fumaric acid	115.004	116.011	C4H4O4	[M-H]-	Organic acids and derivatives	Carboxylic acids and derivatives	C00122	3	2.58562e+06	1.62316e+06	1.65921e+06	702146	1.38033e+06	1.07591e+06	1.00071e+06	2.71406e+06	1.69449e+06	3.60873e+06	801368	1.47263e+06	3.11546e+06	3.43693e+06	621635	848141	559857	6.35896e+06
Palmitoleic acid	253.218	254.225	C16H30O2	[M-H]-	Lipids and lipid-like molecules	Fatty Acyls	C08362	4	3.21452e+06	3.61678e+06	3.46361e+06	3.59822e+06	6.20425e+06	4.81787e+06	5.05332e+06	6.27988e+06	6.49789e+06	7.89163e+06	3.07395e+06	1.01826e+07	7.85537e+06	8.91145e+06	9.08444e+06	4.50357e+06	1.03905e+07	8.26811e+06
FA 12_3;O	209.119	210.126	C12H18O3	[M-H]-	Lipids and lipid-like molecules	Fatty Acyls	C16317	4	6.54972e+06	7.96012e+06	6.31768e+06	4.87357e+06	6.57647e+06	5.62057e+06	6.35795e+06	2.05263e+06	2.28754e+06	6.17354e+06	3.84989e+06	6.40432e+06	8.26475e+06	7.6924e+06	1.1349e+07	6.21353e+06	1.42119e+07	1.21934e+07
Galactosylglycerol	299.098	254.1	C9H18O8	[M+HCOO]-	Lipids and lipid-like molecules	Glycerolipids	C05401	6	2.96013e+06	3.354e+06	2.37738e+06	2.28653e+06	3.38346e+06	3.76007e+06	4.65753e+06	7.64034e+06	3.511e+06	1.94071e+06	3.30044e+06	4.67449e+06	4.04154e+06	2.34383e+06	4.25561e+06	4.16149e+06	827669	2.12295e+06
Glycerophosphoric acid	171.007	172.014	C3H9O6P	[M-H]-	Lipids and lipid-like molecules	Glycerophospholipids	C03189	6	5.06132e+06	4.18955e+06	5.08325e+06	5.70337e+06	6.02932e+06	1.12705e+07	1.10559e+07	8.72002e+06	1.02992e+07	7.82473e+06	7.25566e+06	9.3878e+06	4.30195e+06	4.08131e+06	4.90793e+06	7.27653e+06	6.32903e+06	6.32867e+06
(S)-10,16-Dihydroxyhexadecanoic acid	269.213	288.23	C16H32O4	[M-H2O-H]-	Lipids and lipid-like molecules	Fatty Acyls	C08285	5	1.32973e+07	1.59674e+07	1.32018e+07	8.43489e+06	1.18127e+07	8.71193e+06	6.12447e+06	1.28127e+07	4.33547e+06	3.56945e+06	2.85498e+06	3.81106e+06	1.25211e+07	1.28271e+07	5.6733e+06	2.85846e+06	4.79725e+06	1.42423e+07
Ethylbenzene	151.077	106.078	C8H10	[M+HCOO]-	Benzenoids	Benzene and substituted derivatives	C07111	6	1.54431e+06	2.16136e+06	1.28254e+06	1.01438e+06	1.61788e+06	1.55598e+06	4.62229e+06	3.61539e+06	5.14701e+06	1.92024e+06	960291	4.23188e+06	2.80634e+06	1.86685e+06	3.01322e+06	1.66325e+06	4.95247e+06	2.48196e+06
Pentanamide	146.083	101.084	C5H11NO	[M+HCOO]-	Lipids and lipid-like molecules	Fatty Acyls	C01842	5	2.91965e+06	259161	468518	1.18399e+06	782737	900398	592802	478282	717549	809393	800817	463293	733144	569381	490892	1.41079e+06	444924	405301
2-Furoic acid	111.009	112.016	C5H4O3	[M-H]-	Organoheterocyclic compounds	Furans	C01546	1	5.40838e+06	9.24707e+06	4.84472e+06	4.90963e+06	2.31003e+07	4.08372e+06	1.24939e+07	9.80955e+06	1.34819e+07	1.42505e+07	1.38058e+07	1.34155e+07	8.74972e+06	4.0392e+06	1.03208e+07	3.63914e+06	3.58278e+06	1.28506e+07
Allantoin	157.037	158.044	C4H6N4O3	[M-H]-	Organoheterocyclic compounds	Azoles	C01551	4	4.09876e+07	3.24148e+07	3.95246e+07	2.63723e+07	3.14177e+07	2.72796e+07	2.02349e+07	1.68856e+07	2.06815e+07	2.43274e+07	2.59608e+07	2.0152e+07	7.2816e+07	7.11256e+07	6.66059e+07	4.97204e+07	2.43171e+07	6.24114e+07
Creatine	113.036	131.069	C4H9N3O2	[M-NH3-H]-	Organic acids and derivatives	Carboxylic acids and derivatives	C00300	1	1.53834e+07	1.12379e+07	2.22506e+07	1.45852e+07	1.66568e+07	1.7068e+07	7.62158e+06	9.43564e+06	1.22929e+07	1.09031e+07	3.79811e+07	2.26585e+07	1.58248e+07	1.97589e+07	1.62398e+07	2.68086e+07	8.02149e+06	1.0842e+07
FAL 8_1	171.103	126.104	C8H14O	[M+HCOO]-	Organic oxygen compounds	Organooxygen compounds	C21138	4	9.74999e+07	1.23928e+07	7.3515e+07	1.22865e+08	2.22402e+08	1.60764e+08	1.48467e+08	1.37468e+08	2.06641e+08	1.67532e+08	1.39914e+08	1.41995e+08	3.11336e+08	2.41046e+08	1.60681e+08	1.15169e+08	7.94837e+07	1.18134e+08
FA 18_0;O	281.25	300.266	C18H36O3	[M-H2O-H]-	Lipids and lipid-like molecules	Fatty Acyls	C03195	6	5.66289e+06	3.76543e+06	4.73003e+06	6.07718e+06	972804	6.28187e+06	6.23018e+06	1.55374e+07	4.72849e+06	4.30113e+06	6.86881e+06	3.14474e+06	4.16352e+06	8.54421e+06	5.47224e+06	5.90207e+06	4.06091e+06	1.71647e+06
Adipic acid	145.051	146.058	C6H10O4	[M-H]-	Lipids and lipid-like molecules	Fatty Acyls	C06104	2	1.99798e+06	1.3212e+06	1.82246e+06	6.57448e+06	1.22421e+06	8.38022e+06	1.19167e+06	761393	1.25626e+06	657468	1.2957e+07	1.00556e+06	1.69216e+06	1.7579e+06	1.26571e+06	4.6287e+06	1.05211e+06	3.74777e+06
L-2-Amino-4-methylenepentanedioic acid	158.046	159.053	C6H9NO4	[M-H]-	Organic acids and derivatives	Carboxylic acids and derivatives	C00651	5	8.88767e+06	5.88428e+06	7.8235e+06	3.18091e+06	3.46437e+06	3.3727e+06	3.28621e+06	2.3279e+06	3.59159e+06	2.21088e+06	2.82614e+06	1.71355e+06	6.08186e+06	6.38324e+06	6.09923e+06	5.07781e+06	1.96096e+06	3.56482e+06
Sebacic acid	201.114	202.12	C10H18O4	[M-H]-	Lipids and lipid-like molecules	Fatty Acyls	C08277	3	9.15224e+06	8.31156e+06	7.29105e+06	6.33928e+06	6.34523e+06	5.78795e+06	4.91214e+06	8.21465e+06	8.26042e+06	6.08769e+06	6.80838e+06	1.05722e+07	1.83417e+07	9.16339e+06	8.73907e+06	8.22569e+06	1.88156e+07	1.69332e+07
4-Hydroxybenzoic acid	137.025	138.032	C7H6O3	[M-H]-	Benzenoids	Benzene and substituted derivatives	C00156	6	2.23784e+06	2.07035e+06	2.18104e+06	1.99119e+06	1.1066e+07	1.99549e+06	1.56344e+07	1.46944e+07	1.78256e+07	2.09985e+06	1.96111e+06	1.64195e+06	1.93429e+07	1.6727e+07	1.52375e+07	9.30697e+06	6.61538e+06	1.3626e+07
Uracil	111.02	112.027	C4H4N2O2	[M-H]-	Organoheterocyclic compounds	Diazines	C00106	5	2.58706e+07	1.16225e+07	6.5936e+06	1.37104e+06	1.13575e+07	7.175e+06	1.8398e+07	1.00488e+07	2.49761e+06	1.27504e+07	3.17106e+06	7.09877e+06	7.06077e+06	2.53843e+06	6.81838e+06	1.53105e+07	2.82987e+06	1.38063e+07
Adenine	134.048	135.054	C5H5N5	[M-H]-	Organoheterocyclic compounds	Imidazopyrimidines	C00147	4	2.92443e+08	3.19399e+08	4.13789e+08	2.53649e+08	2.4354e+08	2.12975e+08	6.28241e+07	4.06743e+07	5.939e+07	2.35176e+08	2.17921e+08	1.67275e+08	3.85661e+08	3.90696e+08	4.37441e+08	2.8941e+08	1.7253e+08	3.25981e+08
Benzeneacetonitrile	116.051	117.058	C8H7N	[M-H]-	Benzenoids	Benzene and substituted derivatives	C16074	5	2.45372e+06	1.89217e+06	2.23715e+06	171043	174075	174052	62703.6	1.87603e+06	2.1141e+06	116610	3.8028e+06	75490.1	158490	239996	113310	241476	1.97204e+06	227063
Mesalazine	152.036	153.043	C7H7NO3	[M-H]-	Benzenoids	Benzene and substituted derivatives	C07138	6	5.00365e+06	3.72695e+06	4.09577e+06	3.72746e+06	4.48811e+06	3.22062e+06	2.88438e+06	5.16268e+06	5.69901e+06	3.70088e+06	3.87242e+06	3.21051e+06	3.71928e+06	3.91073e+06	3.57424e+06	3.09934e+06	3.6978e+06	3.93514e+06
Phosphohydroxypyruvic acid	228.976	183.977	C3H5O7P	[M+HCOO]-	Organic oxygen compounds	Organooxygen compounds	C03232	1	2.76065e+06	1.6459e+06	2.68999e+06	2.06632e+06	1.05159e+06	1.71002e+06	862446	694516	999957	1.45268e+06	1.5479e+06	2.34044e+07	1.01499e+06	794346	667063	2.02575e+06	198071	550116
L-Erythrulose	101.024	120.042	C4H8O4	[M-H2O-H]-	Organic oxygen compounds	Organooxygen compounds	C02045	2	9.09518e+06	1.74703e+06	6.1315e+06	6.40512e+06	9.87411e+06	1.30701e+07	1.5646e+06	1.52632e+06	5.66763e+06	7.12596e+06	8.08341e+06	1.58464e+06	6.16464e+06	5.84004e+06	1.42238e+06	5.91498e+06	3.01175e+06	1.81948e+06
Inulobiose	341.108	342.116	C12H22O11	[M-H]-	Organic oxygen compounds	Organooxygen compounds	C01711	1	3.24132e+07	3.12198e+07	2.37435e+07	3.36585e+07	2.65944e+07	2.37771e+07	2.62367e+07	1.3259e+07	5.34941e+07	3.72547e+07	9.20805e+07	2.73798e+07	2.22882e+07	4.74748e+07	2.98178e+07	6.19296e+07	2.66702e+07	5.2741e+07
2,5-Dioxopentanoate	111.008	130.027	C5H6O4	[M-H2O-H]-	Organic acids and derivatives	Keto acids and derivatives	C00433	2	2.80551e+08	1.11236e+08	2.40179e+08	2.25042e+08	1.52761e+08	1.85164e+08	1.10741e+08	9.75064e+07	1.15658e+08	1.93978e+08	2.7011e+08	1.4264e+08	1.20025e+08	9.19737e+07	8.83492e+07	2.46262e+08	6.24748e+07	9.89776e+07
Azelaic acid	187.098	188.105	C9H16O4	[M-H]-	Lipids and lipid-like molecules	Fatty Acyls	C08261	6	1.54413e+08	1.37364e+08	1.69232e+08	1.36459e+08	1.87537e+08	1.46606e+08	1.69103e+08	3.35236e+08	2.65296e+08	1.89078e+08	1.48917e+08	2.87655e+08	2.72949e+08	2.48095e+08	2.15686e+08	1.23342e+08	1.92397e+08	1.61989e+08
Glutaric acid	131.036	132.042	C5H8O4	[M-H]-	Organic acids and derivatives	Carboxylic acids and derivatives	C00489	2	8.24692e+06	6.34241e+07	1.01371e+07	8.98513e+06	9.59353e+06	1.3778e+08	6.29863e+07	4.32489e+07	8.75286e+06	1.07843e+07	8.56992e+06	1.06035e+07	7.3856e+06	8.83284e+06	6.37034e+06	9.43481e+06	3.87663e+07	9.21671e+06
D-Sedoheptulose 7-phosphate	289.034	290.04	C7H15O10P	[M-H]-	Organic oxygen compounds	Organooxygen compounds	C20956	2	8.78046e+06	4.30284e+06	7.67646e+06	8.02631e+06	7.31895e+06	6.60035e+06	5.54582e+06	2.6723e+06	4.94074e+06	5.69407e+06	8.52437e+06	5.41906e+06	7.22898e+06	7.37587e+06	5.78489e+06	5.72485e+06	978897	4.02838e+06
3-carboxy-4-methyl-5-propyl-2-furanpropanoate (CMPF)	239.091	240.1	C12H16O5	[M-H]-	Lipids and lipid-like molecules	Fatty Acyls		4	262775	241818	250207	149111	288030	190886	198873	93754.9	202712	215638	256929	181224	382235	296634	179372	102696	233938	286790
2-O-(6-Phospho-alpha-mannosyl)-D-glycerate	393.042	348.046	C9H17O12P	[M+HCOO]-	Organic oxygen compounds	Organooxygen compounds	C16699	2	6.77153e+06	2.587e+06	5.55166e+06	6.40973e+06	5.48783e+06	6.02451e+06	2.02099e+06	1.71634e+06	2.48503e+06	4.34096e+06	5.73049e+06	4.16213e+06	5.00077e+06	4.71184e+06	3.4936e+06	7.26009e+06	1.04927e+06	3.91068e+06
9,10-Epoxy-18-hydroxy-octadecanoic acid	313.24	314.246	C18H34O4	[M-H]-	Lipids and lipid-like molecules	Fatty Acyls	C19620	3	372790	1.76292e+06	1.47369e+06	1.13121e+06	1.33193e+06	968038	272823	1.25032e+06	419442	1.33634e+06	883383	1.12279e+06	865508	4.13428e+06	774132	317975	5.81452e+06	5.0901e+06
Oxidized glutathione	611.141	612.152	C20H32N6O12S2	[M-H]-	Organic acids and derivatives	Carboxylic acids and derivatives	C00127	3	8.61458e+06	1.03367e+06	5.71691e+06	3.58526e+06	3.99917e+06	4.62161e+06	984709	165325	915623	7.4713e+06	2.00131e+07	4.65696e+06	1.05057e+07	5.94623e+06	5.54607e+06	4.59715e+07	2.33083e+06	3.98528e+06
Nicotinic acid ribonucleoside	255.073	256.082	C11H14NO6+	[M-H]-	Organic oxygen compounds	Organooxygen compounds	C05841	5	3.41433e+08	2.92322e+08	3.13737e+08	2.43453e+08	2.88824e+08	2.74661e+08	1.2298e+08	1.07527e+08	1.2163e+08	3.28806e+08	3.96025e+07	1.3262e+08	2.73823e+08	2.6757e+08	2.98182e+08	3.04216e+08	1.48855e+08	3.11065e+08
Alpha-ketobutyrate	101.024	102.032	C4H6O3	[M-H]-	Organic acids and derivatives	Keto acids and derivatives	C00109	1	1.35432e+07	2.00997e+07	1.68267e+07	1.37654e+07	1.45926e+07	3.0279e+07	7.83876e+06	7.59699e+06	2.29266e+07	2.93756e+07	3.92809e+07	3.43654e+07	3.8417e+07	2.61296e+07	7.31714e+06	2.27964e+07	4.89306e+07	3.62725e+07
8(R)-Hydroperoxylinoleic acid	311.225	312.23	C18H32O4	[M-H]-	Lipids and lipid-like molecules	Fatty Acyls	C14831	3	1.76886e+09	3.32569e+09	2.3766e+09	1.33159e+09	2.28113e+09	1.34715e+09	1.81906e+09	2.26929e+09	2.22732e+09	1.78516e+09	1.10762e+09	1.37009e+09	2.60053e+09	3.28299e+09	2.52091e+09	1.12044e+09	4.82532e+09	4.148e+09
Pyridine	124.04	79.0422	C5H5N	[M+HCOO]-	Organoheterocyclic compounds	Pyridines and derivatives	C00747	6	3.85328e+06	8.61316e+06	3.62038e+06	8.99452e+06	3.8748e+06	9.31844e+06	1.63489e+07	1.73536e+07	1.63728e+07	1.64328e+07	1.74193e+07	9.71352e+06	3.09553e+06	1.27166e+07	1.70804e+07	1.27261e+07	9.97243e+06	1.19063e+07
Cysteineglutathione disulfide	471.083	426.088	C13H22N4O8S2	[M+HCOO]-	Organic acids and derivatives	Carboxylic acids and derivatives	C05526	2	1.59438e+08	9.04004e+07	1.01834e+08	1.66238e+08	1.195e+08	9.70288e+07	9.69644e+07	6.59983e+07	1.01899e+08	1.29787e+08	1.54547e+08	6.82786e+07	1.84336e+08	8.36442e+07	1.24561e+08	9.98805e+07	5.79424e+07	7.11718e+07
Citric acid	191.018	192.027	C6H8O7	[M-H]-	Organic acids and derivatives	Carboxylic acids and derivatives	C00158	1	1.51694e+09	3.35518e+08	1.59425e+09	9.1653e+08	9.829e+08	1.08831e+09	9.87957e+08	8.3063e+08	7.89805e+08	1.31991e+09	1.74998e+09	9.85806e+08	8.35224e+08	6.65819e+08	6.98894e+08	1.45365e+09	5.08496e+08	6.09054e+08
D-Gal alpha 1->6D-Gal alpha 1->6D-Glucose	549.163	504.169	C18H32O16	[M+HCOO]-	Organic oxygen compounds	Organooxygen compounds	C05404	3	1.29129e+07	7.69038e+06	4.75029e+06	5.13991e+06	1.74257e+07	1.60235e+07	1.39642e+07	8.14827e+06	9.8918e+06	6.11146e+06	1.23617e+07	4.25419e+06	1.13216e+07	1.15752e+07	9.08178e+06	2.03539e+07	8.98617e+06	1.59601e+07
Paraxanthine	161.048	180.065	C7H8N4O2	[M-H2O-H]-	Organoheterocyclic compounds	Imidazopyrimidines	C13747	2	1.79209e+07	5.29658e+06	1.64054e+07	1.57098e+07	1.67607e+07	4.68382e+06	5.25525e+06	1.36126e+07	4.54541e+06	1.99413e+07	1.69256e+07	9.99671e+06	8.80039e+06	1.61012e+07	1.47231e+07	1.55083e+06	4.48197e+06	4.83552e+06
Solanesyl-PP	835.512	790.507	C45H76O7P2	[M+HCOO]-	Lipids and lipid-like molecules	Prenol lipids	C04145	3	6.31614e+06	9.19759e+06	9.66654e+06	5.8201e+06	8.19015e+06	4.94651e+06	4.39941e+06	4.08329e+06	5.58147e+06	5.10239e+06	4.24048e+06	4.19379e+06	5.70092e+06	8.1935e+06	5.90137e+06	6.2063e+06	7.87323e+06	1.63772e+07
Astragalin	447.098	448.101	C21H20O11	[M-H]-	Phenylpropanoids and polyketides	Flavonoids	C12249	5	1.22433e+06	351883	55580.4	408946	23339.7	142796	162581	62191.9	91480	50712.3	89459.4	11309.6	173272	6596.89	3770.1	18313.6	87397.4	74987
secologanin	387.125	388.137	C17H24O10	[M-H]-	Lipids and lipid-like molecules	Prenol lipids	C01852	4	1.66985e+08	2.33068e+08	3.9187e+07	5.15986e+07	4.14983e+07	1.11514e+08	1.58067e+08	1.25619e+08	4.85429e+07	3.1711e+08	2.29886e+08	1.67232e+08	2.53329e+08	2.39889e+08	3.92453e+08	1.00245e+08	3.12603e+07	7.30414e+07
Imidazole acetol-phosphate	219.015	220.025	C6H9N2O5P	[M-H]-	Organic acids and derivatives	Organic phosphoric acids and derivatives	C01267	5	1.14079e+08	6.61566e+07	5.77432e+07	6.02732e+07	7.39675e+07	4.45491e+07	4.48801e+07	3.75411e+07	8.29057e+07	6.23436e+07	3.82947e+07	3.89647e+07	4.78161e+07	4.89557e+07	3.89076e+07	2.59214e+07	2.28702e+07	3.6878e+07
Estrone	329.172	270.162	C18H22O2	[M+CH3CO2]-	Lipids and lipid-like molecules	Steroids and steroid derivatives	C00468	4	56242.7	47433.3	23586.5	1.33518e+06	2.7188e+06	1.2065e+06	134211	131343	281937	868685	948715	1.43886e+06	4.77353e+06	3.67489e+06	2.6171e+06	4.56349e+06	696467	2.22107e+06
Docosahexaenoic acid	327.229	328.24	C22H32O2	[M-H]-	Lipids and lipid-like molecules	Fatty Acyls	C06429	4	2.44208e+07	9.84162e+06	4.46878e+06	1.80227e+07	3.74982e+07	1.35936e+07	1.53241e+07	1.13135e+07	1.43391e+07	1.33432e+07	1.00698e+07	2.21689e+07	1.25002e+08	6.44626e+07	2.98292e+07	1.67463e+07	1.20321e+07	8.80265e+07
Xanthoxylol	401.129	356.126	C20H20O6	[M+HCOO]-	Lignans, neolignans and related compounds	Furanoid lignans	C21954	2	3.82608e+07	5.74747e+06	8.75949e+06	1.92492e+07	2.84662e+07	2.3038e+07	1.20358e+07	6.52785e+06	6.70258e+06	3.22075e+07	3.03554e+07	1.50634e+07	2.51587e+07	2.60017e+07	9.58174e+06	1.10483e+07	5.82307e+06	3.19733e+07
Epinephrine	164.07	183.09	C9H13NO3	[M-H2O-H]-	Benzenoids	Phenols	C00788	4	2.85722e+06	2.3327e+06	6.91135e+06	1.2583e+07	2.79017e+06	9.05876e+06	6.67803e+06	2.17207e+06	9.5174e+06	5.6124e+06	2.93142e+06	2.19856e+06	1.45825e+07	3.6086e+06	7.67176e+06	1.0133e+07	2.65254e+06	6.0671e+06
Galactose	179.059	180.063	C6H12O6	[M-H]-	Organic oxygen compounds	Organooxygen compounds	C00124	1	1.05052e+08	6.17037e+07	6.39961e+07	9.25605e+07	8.31002e+07	7.27693e+07	8.17685e+07	6.37153e+07	8.59231e+07	1.30485e+08	1.82844e+08	1.13425e+08	7.00135e+07	7.5877e+07	5.35718e+07	1.40709e+08	4.58673e+07	1.17547e+08
4-Hydroxytamoxifen	386.207	387.22	C26H29NO2	[M-H]-	Phenylpropanoids and polyketides	Stilbenes	C05011	5	1.1683e+06	270411	1.02224e+06	644256	814325	174709	410814	483464	376356	212928	301776	414632	710195	628998	276624	154165	607630	172345
Pyridoxal 5'-phosphate	228.994	247.025	C8H10NO6P	[M-NH3-H]-	Organoheterocyclic compounds	Pyridines and derivatives	C00018	5	9.87501e+06	1.11886e+07	8.36635e+06	6.75467e+06	1.04649e+07	5.74379e+06	1.00935e+07	8.36996e+06	8.14521e+06	5.73622e+06	4.78419e+06	6.90392e+06	7.2472e+06	7.31493e+06	6.55312e+06	3.0005e+06	2.44882e+06	6.71857e+06
(1aalpha,2beta,3alpha,11calpha)-1a,2,3,11c-Tetrahydro-6,11-dimethylbenzo[6,7]phenanthro[3,4-b]oxirene-2,3-diol	351.129	306.126	C20H18O3	[M+HCOO]-	Benzenoids	Phenanthrenes and derivatives	C19559	4	1.31821e+06	852537	882755	243778	293426	248558	28151.8	4397.28	60843	377709	818230	486112	8.2718e+06	7.09031e+06	5.18638e+06	5.18538e+06	897095	3.29126e+06
Cortol	367.243	368.256	C21H36O5	[M-H]-	Lipids and lipid-like molecules	Steroids and steroid derivatives	C05482	4	7.70717e+07	6.21607e+07	4.23416e+07	3.46633e+07	4.03488e+07	5.2248e+07	1.98867e+07	7.36052e+06	1.58219e+07	2.97523e+07	7.28063e+07	6.08178e+07	6.61214e+07	5.52443e+07	4.1383e+07	7.6723e+07	2.05379e+07	7.74126e+07
7-Methylxanthosine	344.103	299.099	C11H15N4O6+	[M+HCOO]-	Nucleosides, nucleotides, and analogues	Purine nucleosides	C16352	6	597699	21364.3	95641.8	820571	2.54721e+06	2.03052e+06	2.30977e+06	2.9925e+06	3.83913e+06	3.38515e+06	914658	3.96936e+06	1.5533e+06	1.29512e+06	1.14642e+06	56823.8	632778	604359
Cryptochlorogenic acid	353.088	354.095	C16H18O9	[M-H]-	Organic oxygen compounds	Organooxygen compounds		5	5.24904e+06	1.23032e+06	129824	1.94125e+06	569160	1.83059e+06	697460	167156	369940	733756	812191	467933	628989	15835.1	14544.7	42126.3	721702	2.54695e+06
Kaempferol-3-rutinoside	593.151	594.158	C27H30O15	[M-H]-	Phenylpropanoids and polyketides	Flavonoids	C21833	5	1.94707e+06	480887	143153	424501	47654.1	221825	239031	105224	79448.4	88868.2	117393	69165.3	271354	71130.5	14309.8	119293	151031	186331
Musanolone C	305.082	306.089	C19H14O4	[M-H]-	Benzenoids	Naphthalenes		2	383846	266016	232191	265682	309392	207430	226313	37914.5	44458.8	266759	361741	155402	31056	32072.6	33550.1	286197	17452.3	264592
Glycerophosphoglycerol	245.043	246.05	C6H15O8P	[M-H]-	Organic acids and derivatives	Organic phosphoric acids and derivatives		5	2.35777e+07	1.37039e+07	2.09257e+07	1.54527e+07	1.5067e+07	1.25527e+07	6.28486e+06	1.24492e+07	1.43744e+07	9.88652e+06	1.08427e+07	1.23946e+07	2.09493e+07	2.04526e+07	1.56474e+07	1.89312e+07	1.13864e+07	1.46265e+07
Acidissiminin epoxide	674.479	675.486	C43H65NO5	[M-H]-	Benzenoids	Benzene and substituted derivatives		5	1.95538e+08	9.67524e+07	7.61991e+07	5.15061e+07	5.17659e+07	3.90869e+07	5.93335e+07	5.97463e+07	5.34934e+07	4.38311e+07	7.15873e+07	4.36374e+07	4.80947e+07	8.89414e+07	1.48274e+07	6.34691e+07	4.66477e+07	3.69326e+07
4-Acetamido-2-amino-6-nitrotoluene	208.073	209.08	C9H11N3O3	[M-H]-	Benzenoids	Benzene and substituted derivatives	C16420	4	903058	2.57568e+06	3.24296e+06	2.60833e+06	702482	2.25201e+06	2.09434e+06	2.1277e+06	515790	2.406e+06	673958	2.07114e+06	2.79001e+06	5.51545e+06	633345	651249	3.03679e+06	778652
N-acetylneuraminate	308.099	309.106	C11H19NO9	[M-H]-	Organic oxygen compounds	Organooxygen compounds	C00270	1	4.21835e+06	1.78468e+06	1.8645e+06	1.5484e+07	9.67525e+06	8.32279e+06	4.95466e+06	3.21266e+06	4.26301e+06	1.61194e+07	2.42189e+07	1.36863e+07	3.07651e+06	3.63499e+06	2.12545e+06	6.28868e+06	1.07276e+06	5.26215e+06
Corchorusoside D	697.344	698.351	C35H54O14	[M-H]-	Lipids and lipid-like molecules	Steroids and steroid derivatives		4	127082	450461	579002	117828	550141	474781	256042	512339	512981	549245	420310	519026	1.10029e+06	661575	480614	608496	976092	324622
3-Iodothyronamine	354	355.007	C14H14INO2	[M-H]-	Benzenoids	Benzene and substituted derivatives		1	76219.3	48973.8	35975.6	39174.7	131803	978565	745395	833909	1.02537e+06	2.27888e+06	2.17926e+06	2.26539e+06	1.73133e+06	1.2626e+06	1.44634e+06	1.96667e+06	1.85843e+06	2.14554e+06
alpha-(Dimethylaminomethyl)-2-(3-ethyl-5-methyl-4-isoxazolyl)-1H-indole-3-methanol	312.172	313.179	C18H23N3O2	[M-H]-	Organoheterocyclic compounds	Indoles and derivatives		5	4.82093e+06	4.48168e+06	3.52265e+06	2.52954e+06	3.4457e+06	3.19886e+06	2.24611e+06	2.72056e+06	2.99864e+06	1.57066e+06	1.49118e+06	2.97222e+06	1.43985e+06	1.28149e+06	1.307e+06	1.63683e+06	1.61576e+06	1.56064e+06
Chalepin acetate	355.155	356.162	C21H24O5	[M-H]-	Phenylpropanoids and polyketides	Coumarins and derivatives	C09308	3	4.94219e+06	4.24724e+06	3.41763e+06	2.79086e+06	2.72483e+06	3.3918e+06	4.38703e+06	4.93207e+06	6.00587e+06	1.13684e+07	6.07494e+06	4.71881e+06	1.74598e+07	3.05963e+06	7.54194e+06	1.82828e+07	5.82103e+06	3.31281e+07
L-Quebrachitol	193.072	194.079	C7H14O6	[M-H]-	Organic oxygen compounds	Organooxygen compounds	C08257	5	8.4258e+06	4.67984e+06	6.56541e+06	5.44543e+06	4.82702e+06	3.79757e+06	4.1206e+06	2.39348e+06	3.91359e+06	3.06748e+06	3.46814e+06	2.38985e+06	6.64271e+06	6.19232e+06	4.68796e+06	5.03283e+06	1.08591e+06	3.74208e+06
Phosphoserine	230.007	185.009	C3H8NO6P	[M+HCOO]-	Organic acids and derivatives	Carboxylic acids and derivatives	C01005	4	9.95455e+06	3.39175e+06	8.29593e+06	7.84398e+06	6.42509e+06	6.69336e+06	2.98592e+06	1.71678e+06	3.14979e+06	5.89806e+06	7.4925e+06	3.49435e+06	1.13111e+07	1.26321e+07	8.92086e+06	1.59502e+07	1.72506e+06	8.39536e+06
Karion	181.072	182.079	C6H14O6	[M-H]-	Organic oxygen compounds	Organooxygen compounds	C00392	4	9.4014e+06	5.39314e+06	6.61491e+06	1.13021e+07	1.81147e+07	1.41345e+07	1.45681e+07	9.4499e+06	1.21121e+07	1.21442e+07	1.5232e+07	1.12693e+07	8.11673e+07	7.80412e+07	6.78559e+07	6.39131e+07	2.56655e+07	6.65888e+07
Succinic acid, sulfo-, 1,4-dioctyl ester	421.226	422.234	C20H38O7S	[M-H]-	Lipids and lipid-like molecules	Fatty Acyls		5	7.70585e+06	7.27801e+06	5.71474e+06	1.92239e+06	1.85668e+06	1.52986e+06	1.56004e+06	1.35876e+06	1.45036e+06	1.15268e+06	1.06341e+06	1.41304e+06	1.31714e+06	657817	589051	705879	1.31518e+06	1.21327e+06
Diflunisal glucuronide ether	425.069	426.076	C19H16F2O9	[M-H]-	Organic oxygen compounds	Organooxygen compounds		4	4.72605e+06	2.33158e+06	3.12917e+06	3.41512e+06	2.84086e+06	2.08146e+06	2.94803e+06	2.33687e+06	3.13365e+06	3.98317e+06	4.17756e+06	3.94024e+06	6.49783e+06	5.47869e+06	4.37629e+06	9.62912e+06	1.49554e+06	4.26355e+06
Cycloastragenol	489.358	490.366	C30H50O5	[M-H]-	Lipids and lipid-like molecules	Prenol lipids		3	266265	3.36142e+06	2.07401e+06	210200	1.60786e+06	1.75347e+06	164588	3.60002e+06	1.8566e+06	2.43857e+06	127504	2.45703e+06	5.3929e+06	8.78598e+06	5.22886e+06	4.19919e+06	1.01351e+07	1.62927e+07
6-Methoxy-7-methylquercetin	391.067	346.069	C17H14O8	[M+HCOO]-	Phenylpropanoids and polyketides	Flavonoids	C17788	5	3.97646e+07	1.98235e+07	2.64604e+07	1.07366e+07	1.32859e+07	1.0388e+07	2.654e+07	1.78852e+07	2.32773e+07	1.58269e+07	1.41579e+07	1.17088e+07	6.50687e+06	7.80352e+06	7.48376e+06	7.00629e+06	4.99379e+06	7.54121e+06
Corchorifatty acid F	327.218	328.225	C18H32O5	[M-H]-	Lipids and lipid-like molecules	Fatty Acyls		4	1.14755e+08	1.03424e+08	9.56115e+07	1.1524e+07	1.16075e+07	9.82109e+06	3.35448e+07	4.15213e+07	4.79585e+07	1.10617e+07	9.72974e+06	1.28719e+07	2.33616e+08	2.33518e+08	2.66784e+08	3.91995e+07	6.2669e+07	2.10809e+08
Ethyl gallate	257.066	198.053	C9H10O5	[M+CH3CO2]-	Benzenoids	Benzene and substituted derivatives		2	9.03282e+06	3.22385e+06	1.69732e+06	7.40485e+06	1.75331e+06	4.6821e+06	4.45079e+06	1.73503e+06	1.19608e+06	8.08949e+06	4.24865e+06	4.68294e+06	1.10638e+06	3.48237e+06	1.39578e+06	5.89641e+06	218536	3.07126e+06
Cyclic AMP	328.046	329.053	C10H12N5O6P	[M-H]-	Nucleosides, nucleotides, and analogues	Purine nucleotides	C00575	4	1.80536e+06	1.43501e+06	1.56196e+06	2.09235e+06	1.74495e+06	1.47432e+06	719127	58697.3	577967	717684	792463	604450	5.83657e+06	5.27658e+06	4.85921e+06	1.61218e+06	511982	1.47223e+06
Notoginsenoside J	833.491	834.498	C42H74O16	[M-H]-	Phenylpropanoids and polyketides	Coumarins and derivatives		5	1.32237e+07	2.43072e+08	4.76361e+07	5.64626e+07	1.29995e+07	2.95274e+07	7.99278e+06	1.65843e+07	1.40564e+07	7.70348e+06	2.65541e+07	1.92423e+06	6.65131e+06	4.36944e+06	8.67863e+06	2.12456e+07	3.0697e+07	3.24076e+07
Propyl acetate	203.129	102.068	C5H10O2	[2M-H]-	Organic acids and derivatives	Carboxylic acids and derivatives		2	380408	1.15961e+06	738215	723309	1.19058e+06	2.33733e+06	930940	1.53097e+06	1.07172e+06	2.62818e+06	869266	1.22093e+06	787131	669722	824286	721248	343972	438489
Arachidate (20_0)	311.296	312.303	C20H40O2	[M-H]-	Lipids and lipid-like molecules	Fatty Acyls	C06425	1	2.71288e+06	1.57407e+06	1.27536e+06	2.22602e+06	1.92045e+06	2.10002e+06	2.92476e+06	3.00312e+06	3.42916e+06	3.77331e+06	6.41053e+06	4.95457e+06	2.19537e+06	5.13972e+06	2.37661e+06	3.49157e+06	2.24145e+06	2.29326e+06
(-)-Abscisic acid	263.129	264.136	C15H20O4	[M-H]-	Lipids and lipid-like molecules	Prenol lipids		4	2.57857e+06	1.20718e+06	1.54425e+06	1.67382e+06	1.70172e+06	1.35304e+06	1.08339e+06	978240	1.16772e+06	1.40873e+06	1.65434e+06	1.29872e+06	2.13138e+06	2.16735e+06	1.68671e+06	1.70428e+06	833982	1.51251e+06
Phosphoethanolamine	200.033	141.019	C2H8NO4P	[M+CH3CO2]-	Organic acids and derivatives	Organic phosphoric acids and derivatives	C00346	2	4.88825e+06	3.13289e+06	4.25121e+06	2.23644e+07	2.03783e+07	1.84466e+07	6.37437e+06	3.43091e+06	5.82579e+06	1.61386e+07	1.91577e+07	1.29617e+07	1.34638e+07	1.26183e+07	9.08872e+06	1.372e+07	1.73941e+06	6.86735e+06
N-Jasmonoylisoleucine	305.175	323.21	C18H29NO4	[M-NH3-H]-	Organic acids and derivatives	Carboxylic acids and derivatives	C18699	6	6.63786e+07	8.92025e+07	5.89902e+07	4.50786e+07	6.05239e+07	5.5472e+07	8.93774e+07	1.05369e+08	1.02337e+08	6.30759e+07	3.72496e+07	8.7846e+07	7.18996e+07	7.51135e+07	1.00118e+08	5.5787e+07	1.16848e+08	8.35872e+07
Nicotinamide ribotide	333.05	334.057	C11H15N2O8P	[M-H]-	Nucleosides, nucleotides, and analogues	Pyridine nucleotides	C00455	2	4.11163e+07	3.51722e+07	3.94621e+07	3.15982e+07	3.49141e+07	3.16591e+07	3.1387e+07	3.02102e+07	1.08116e+07	3.72368e+07	4.04779e+07	3.15331e+07	9.6261e+06	3.46491e+07	2.6854e+07	3.57845e+07	9.99107e+06	1.1244e+07
Arginyl-arginyl-prolyl-tyrosyl-isoleucyl-leucine	815.489	816.497	C38H64N12O8	[M-H]-	Organic acids and derivatives	Carboxylic acids and derivatives		5	1.40236e+07	1.17597e+07	6.35073e+06	4.37189e+06	3.48813e+06	5.7237e+06	3.47729e+06	2.06045e+06	1.71177e+06	2.54401e+06	1.71437e+06	2.63968e+06	7.63216e+06	5.61337e+06	4.73373e+06	1.45015e+06	4.25273e+06	3.44255e+06
Quisqualic Acid	170.021	189.039	C5H7N3O5	[M-H2O-H]-	Organic acids and derivatives	Carboxylic acids and derivatives	C08296	2	1.34317e+06	9.34083e+06	1.06496e+06	5.92571e+06	4.59356e+06	2.14394e+06	3.79385e+06	6.79016e+06	884762	966270	1.2083e+07	1.61234e+06	461800	601269	1.05249e+06	2.71237e+06	5.88698e+06	1.22688e+06
3,4-Dihydroxymandelic acid	165.02	184.037	C8H8O5	[M-H2O-H]-	Benzenoids	Phenols	C05580	5	5.6385e+06	2.95536e+06	4.60785e+06	482730	1.26825e+06	883277	1.21607e+06	1.24613e+06	2.30177e+06	3.30443e+06	4.03156e+06	839803	862478	857096	709554	3.7236e+06	752513	2.44805e+06
N-Arachidonoylglycine	721.517	361.262	C22H35NO3	[2M-H]-	Organic acids and derivatives	Carboxylic acids and derivatives		2	2.87354e+07	1.36955e+07	5.98206e+07	3.09008e+08	1.41476e+08	2.96988e+07	1.36186e+07	1.76424e+07	1.83685e+07	4.99824e+06	2.05423e+07	2.52857e+07	3.30673e+07	4.56319e+07	2.18185e+07	2.4072e+07	1.21077e+06	5.72433e+07
3,5-Dihydroxydodecanoylcarnitine	420.261	375.262	C19H37NO6	[M+HCOO]-	Lipids and lipid-like molecules	Fatty Acyls		5	1.66576e+06	2.24105e+06	2.28337e+06	1.31865e+06	25424.8	1.0836e+06	1.77317e+06	1.29068e+06	1.56914e+06	1.70612e+06	1.40625e+06	1.45929e+06	1.29782e+06	1.2958e+06	1.39199e+06	1.24398e+06	1.53817e+06	1.29096e+06
L-Glutamic acid 5-phosphate	226.013	227.019	C5H10NO7P	[M-H]-	Organic acids and derivatives	Carboxylic acids and derivatives	C03287	2	5.08419e+06	2.77239e+06	4.00066e+06	2.1265e+07	1.61271e+07	1.34983e+07	4.87192e+06	3.16879e+06	4.77323e+06	1.14073e+07	1.37216e+07	8.97914e+06	2.92388e+06	4.10823e+06	2.83531e+06	3.07951e+06	550395	2.45598e+06
Fragransol C	355.156	356.162	C21H24O5	[M-H]-	Phenylpropanoids and polyketides	2-arylbenzofuran flavonoids		1	7.09494e+06	1.13919e+07	6.77312e+06	4.51794e+06	5.91101e+06	3.51429e+06	3.83836e+06	5.15891e+06	4.90545e+06	1.28478e+07	1.64034e+07	1.7296e+06	3.54148e+06	445121	5.96989e+06	6.6805e+06	4.63123e+06	1.58991e+07
Brassylic acid	225.15	244.167	C13H24O4	[M-H2O-H]-	Lipids and lipid-like molecules	Fatty Acyls		3	326226	279155	417428	211357	186676	253701	807814	137583	229443	228262	245007	811724	148621	200991	152022	266456	250222	973315
Isoketocamphoric acid	215.093	216.1	C10H16O5	[M-H]-	Lipids and lipid-like molecules	Fatty Acyls		3	104563	116265	151020	391568	231618	165588	451551	1.0065e+06	841565	169621	240755	919769	1.12412e+06	1.04884e+06	1.47891e+06	317244	2.95115e+06	628799
1,1,3,3-Tetramethoxypropane	145.087	164.105	C7H16O4	[M-H2O-H]-	Organic oxygen compounds	Organooxygen compounds		6	1.2933e+06	446942	1.03961e+06	1.28925e+06	1.5243e+06	910003	1.32808e+06	2.00914e+06	2.42721e+06	1.30124e+06	1.52754e+06	2.49381e+06	1.6827e+06	1.76741e+06	1.70832e+06	1.50737e+06	2.08871e+06	1.41428e+06
Ginsenoside Rh7	695.436	636.424	C36H60O9	[M+CH3CO2]-	Lipids and lipid-like molecules	Prenol lipids		2	7.38907e+06	1.083e+07	5.39206e+06	4.35923e+07	1.83387e+07	1.05851e+07	1.47338e+07	1.34339e+07	2.38238e+06	1.2012e+07	4.96681e+06	2.3185e+07	237616	4.02093e+06	2.19742e+06	3.45947e+06	8.02423e+06	4.36454e+06
Xanthosine	283.068	284.076	C10H12N4O6	[M-H]-	Nucleosides, nucleotides, and analogues	Purine nucleosides	C01762	2	275405	190948	240222	434210	639986	643926	369173	503422	559075	548309	312917	770311	185385	428142	393410	108949	71240.3	129978
Suberic acid	173.082	174.089	C8H14O4	[M-H]-	Lipids and lipid-like molecules	Fatty Acyls	C08278	6	1.83035e+07	1.14641e+07	1.19624e+07	1.13172e+07	1.78767e+07	1.62335e+07	1.52233e+07	2.65524e+07	2.32535e+07	1.85873e+07	1.18984e+07	2.77129e+07	1.95179e+07	1.75782e+07	1.27854e+07	9.535e+06	7.5911e+06	9.90895e+06
Enterolactone 3'-sulfate	377.071	378.077	C18H18O7S	[M-H]-	Lignans, neolignans and related compounds	Furanoid lignans		5	1.95847e+08	1.12892e+08	2.56024e+07	1.42172e+08	5.20567e+07	9.00602e+07	1.39224e+08	2.30661e+07	1.20521e+08	6.14192e+06	1.62632e+08	7.01865e+06	2.36189e+07	9.68018e+06	8.61177e+06	9.75851e+06	1.235e+06	9.34424e+07
Gingerol	293.176	294.183	C17H26O4	[M-H]-	Benzenoids	Phenols	C10462	5	2.57929e+07	2.04456e+07	2.50602e+07	1.636e+07	1.83737e+07	1.79414e+07	1.68985e+07	1.39128e+07	1.51346e+07	2.04489e+07	1.77317e+07	1.60501e+07	2.10544e+07	2.1866e+07	2.06703e+07	2.09975e+07	2.04828e+07	2.18095e+07
2-Pentylfuran	137.097	138.104	C9H14O	[M-H]-	Organoheterocyclic compounds	Heteroaromatic compounds		6	8.76723e+06	1.14008e+07	8.53226e+06	9.05628e+06	9.07459e+06	1.06251e+07	1.6122e+07	1.97612e+07	1.84872e+07	1.37849e+07	8.4349e+06	1.69179e+07	1.07021e+07	9.62483e+06	1.41978e+07	1.01524e+07	1.81596e+07	1.55433e+07
10-Hydroxydecanoic acid	187.134	188.141	C10H20O3	[M-H]-	Organic acids and derivatives	Hydroxy acids and derivatives	C02774	4	885565	633633	792662	466450	530683	520677	678238	447293	580722	644028	631214	559631	1.45932e+06	403142	1.51247e+06	1.02402e+06	608743	1.14182e+06
Glucocochlearin	357.033	375.066	C11H21NO9S2	[M-NH3-H]-	Organic oxygen compounds	Organooxygen compounds	C08407	2	1.75608e+06	914201	1.36068e+06	1.54379e+06	1.62204e+06	1.62562e+06	183412	370984	590522	960617	1.00729e+06	542611	40060.6	55704.5	25266.2	18943.8	30408.7	33441.1
Alpha-Ketooctanoic acid	157.087	158.094	C8H14O3	[M-H]-	Organic acids and derivatives	Keto acids and derivatives		1	2.58269e+06	371109	2.1246e+06	1.82893e+06	6.06409e+06	2.42643e+06	552734	4.03886e+06	4.03466e+06	1.14711e+07	2.61373e+06	4.336e+06	3.27528e+06	3.06396e+06	7.74297e+06	3.07393e+06	4.01433e+06	7.45121e+06
3-Hydroxysebacic acid	217.109	218.115	C10H18O5	[M-H]-	Organic acids and derivatives	Hydroxy acids and derivatives		3	6.59921e+06	1.75041e+06	6.18476e+06	6.87626e+06	7.31576e+06	7.25363e+06	6.74257e+06	1.23703e+07	1.16289e+07	7.65876e+06	8.40322e+06	1.42701e+07	1.12757e+07	1.14217e+07	1.16386e+07	9.91056e+06	2.23104e+07	1.02728e+07
Alanylisoleucine	201.125	202.132	C9H18N2O3	[M-H]-	Organic acids and derivatives	Carboxylic acids and derivatives		4	3.69574e+06	2.13943e+06	2.09735e+06	1.66311e+06	2.52808e+06	1.46507e+06	1.83027e+06	2.34161e+06	3.41321e+06	2.11403e+06	1.54186e+06	2.25182e+06	5.30329e+06	5.52905e+06	2.72307e+06	3.7003e+06	2.35142e+06	1.16275e+06
5-O-Methylembelin	307.192	308.199	C18H28O4	[M-H]-	Organic oxygen compounds	Organooxygen compounds	C10373	4	1.55362e+08	1.78827e+08	1.51661e+08	1.09481e+08	1.31048e+08	1.23425e+08	1.09912e+08	2.87424e+07	1.23188e+08	1.11464e+08	9.34462e+07	1.22396e+08	1.81783e+08	1.82044e+08	2.40878e+08	1.30997e+08	2.19356e+08	1.95081e+08
4-Nitrocatechol	154.015	155.022	C6H5NO4	[M-H]-	Benzenoids	Phenols	C02235	5	1.0787e+06	72576.2	908915	744738	456371	395895	54639.3	33852.5	49100.2	62118	547123	52192.2	290300	499658	86420	92403.5	39787.2	247334
Prostaglandin F1a	355.248	356.256	C20H36O5	[M-H]-	Lipids and lipid-like molecules	Fatty Acyls	C06475	1	2.43865e+06	1.82795e+06	1.15231e+06	3.36453e+06	3.24722e+06	4.59804e+06	2.74162e+06	4.18695e+06	5.13901e+06	6.27311e+06	2.8228e+06	8.05828e+06	2.17477e+06	2.06592e+06	2.33683e+06	1.19085e+06	3.97916e+06	2.83002e+06
Fenclofenac	294.993	296.001	C14H10Cl2O3	[M-H]-	Benzenoids	Benzene and substituted derivatives		5	4.19201e+07	3.58084e+07	3.93559e+07	2.77828e+07	3.30462e+07	2.56797e+07	3.37739e+07	3.02319e+07	3.25891e+07	3.19467e+07	3.82386e+07	2.4534e+07	2.16384e+07	2.24543e+07	2.54629e+07	3.29398e+07	3.00833e+07	2.98435e+07
Isopalmitic acid	255.234	256.24	C16H32O2	[M-H]-	Lipids and lipid-like molecules	Fatty Acyls		4	2.65233e+07	3.67769e+07	2.80638e+07	2.26584e+07	794838	5.72189e+07	7.24065e+07	1.29482e+07	2.14375e+07	2.5092e+07	1.42435e+08	2.45842e+07	1.22142e+08	9.65888e+07	4.74617e+07	8.05454e+07	8.0958e+07	6.48859e+07
Zeranol	321.172	322.178	C18H26O5	[M-H]-	Phenylpropanoids and polyketides	Macrolides and analogues	C14752	6	1.043e+07	9.32296e+06	7.50771e+06	5.49152e+06	4.19565e+06	8.65178e+06	8.2815e+06	1.03564e+07	1.10551e+07	1.44427e+07	5.92629e+06	1.03664e+07	1.48371e+07	8.55726e+06	9.30881e+06	5.1874e+06	1.40825e+07	8.40365e+06
Tetradecanedioic acid	257.177	258.183	C14H26O4	[M-H]-	Lipids and lipid-like molecules	Fatty Acyls		3	1.04083e+06	836049	541140	95758.7	104100	70045.5	507687	465212	162188	79989.7	76197.8	62248.5	267356	873895	866704	1.84797e+06	2.14801e+06	3.8012e+06
Octyl gallate	281.14	282.147	C15H22O5	[M-H]-	Benzenoids	Benzene and substituted derivatives		4	1.58466e+06	1.6827e+06	1.4851e+06	1.44016e+06	1.34142e+06	2.13752e+06	1.31562e+06	1.38226e+06	1.48323e+06	2.57993e+06	1.60416e+06	1.78273e+06	2.97054e+06	2.03393e+06	3.79564e+06	1.58872e+06	2.21229e+06	2.60701e+06
Tasidotin	605.438	606.447	C32H58N6O5	[M-H]-	Organic acids and derivatives	Peptidomimetics		6	1.13434e+07	3.91208e+07	1.35115e+07	8.64105e+06	1.75291e+07	1.9845e+07	3.72783e+07	5.23265e+07	7.41366e+07	1.83253e+07	8.31199e+06	3.59563e+07	2.02583e+07	2.93257e+07	2.69411e+07	9.98217e+06	4.3307e+07	4.03224e+07
3-Pyridylacetic acid	118.03	137.048	C7H7NO2	[M-H2O-H]-	Organoheterocyclic compounds	Pyridines and derivatives		3	44679.5	38840.4	49872.1	39461.8	36322.3	44466.8	43885.5	35084	37953	56028.8	60539.5	40496.7	45535.7	45775.7	38715.7	59649.5	56678.4	63191.3
FA 10_1	339.253	170.131	C10H18O2	[2M-H]-	Lipids and lipid-like molecules	Prenol lipids	C16462	6	3.1095e+06	5.32982e+06	3.69831e+06	6.02887e+06	5.464e+06	1.0124e+07	1.14072e+07	1.5322e+07	1.79409e+07	1.30861e+07	4.75412e+06	1.88111e+07	6.75873e+06	6.35431e+06	7.12316e+06	4.57541e+06	1.24168e+07	7.8539e+06
Pyridoxine 5'-phosphate	248.034	249.04	C8H12NO6P	[M-H]-	Organoheterocyclic compounds	Pyridines and derivatives	C00627	4	3.00069e+06	2.29784e+06	2.44728e+06	4.41942e+07	3.667e+07	3.2199e+07	1.03074e+07	4.82349e+06	1.03941e+07	2.35491e+07	3.02701e+07	1.77156e+07	3.82436e+07	3.93729e+07	3.01563e+07	4.06985e+07	3.22891e+06	1.90367e+07
2-Propylphenol	135.082	136.089	C9H12O	[M-H]-	Benzenoids	Benzene and substituted derivatives		3	8.37826e+06	1.23899e+07	7.17512e+06	5.50374e+06	9.07378e+06	9.45935e+06	1.67956e+07	1.88355e+07	1.80847e+07	1.01082e+07	4.7313e+06	1.51288e+07	1.02826e+07	1.06629e+07	1.72689e+07	8.81627e+06	2.6519e+07	1.2616e+07
2-(Ethoxymethyl)-1h-Imidazo[4,5-C]quinolin-4-Amine	241.109	242.117	C13H14N4O	[M-H]-	Organoheterocyclic compounds	Quinolines and derivatives		3	1.49107e+07	1.16118e+07	9.35586e+06	1.10873e+07	1.88673e+07	1.29961e+07	1.15153e+07	3.62837e+07	2.6886e+07	1.55238e+07	1.15078e+07	2.95994e+07	1.12068e+07	1.24464e+07	1.31919e+07	7.97462e+06	5.91433e+07	3.32902e+07
Tetrahydrocortisone	727.445	364.225	C21H32O5	[2M-H]-	Lipids and lipid-like molecules	Steroids and steroid derivatives	C05470	4	1.02805e+06	3.82838e+06	1.86368e+06	1.81346e+06	1.6922e+06	2.31542e+06	1.29025e+06	622178	1.71698e+06	3.65997e+06	680345	622074	3.52983e+06	5.06836e+06	3.98514e+06	2.17261e+06	5.42393e+06	7.44473e+06
Gibberellin A4 methyl ester	405.193	346.178	C20H26O5	[M+CH3CO2]-	Lipids and lipid-like molecules	Prenol lipids		3	2.36568e+06	5.75798e+06	4.25081e+06	3.20669e+06	3.08491e+06	1.99346e+06	4.23671e+06	4.50735e+06	4.08722e+06	2.91627e+06	3.33472e+06	4.9966e+06	2.79201e+06	3.80542e+06	2.94568e+06	2.93714e+06	6.02663e+06	7.53112e+06
Ethyl glucuronide	203.057	222.074	C8H14O7	[M-H2O-H]-	Organic oxygen compounds	Organooxygen compounds		4	727558	559443	316211	487586	438413	295889	175185	1.33241e+06	497236	527674	344295	307821	1.48786e+06	1.46057e+06	1.17631e+06	1.07272e+06	498002	1.01176e+06
PA 34_1	673.484	674.489	C37H71O8P	[M-H]-	Lipids and lipid-like molecules	Glycerophospholipids	C13889	5	5.53608e+08	3.55454e+08	3.33806e+08	2.24638e+08	1.34463e+08	2.55347e+08	1.4879e+08	1.59703e+08	2.01267e+08	2.31027e+08	2.44778e+08	8.93374e+07	2.77786e+08	1.98126e+08	1.40781e+08	1.83529e+08	5.54025e+07	1.07454e+08
Rotenone	393.136	394.142	C23H22O6	[M-H]-	Phenylpropanoids and polyketides	Isoflavonoids	C07593	3	626691	1.00835e+07	7.39647e+06	6.90976e+06	1.21028e+07	8.07913e+06	1.6803e+07	2.6724e+07	2.85915e+07	1.40308e+07	8.08626e+06	2.19974e+07	2.7747e+07	8.66155e+06	1.45582e+07	1.34418e+07	4.98288e+07	4.35256e+07
Pyridate	377.108	378.117	C19H23ClN2O2S	[M-H]-	Organoheterocyclic compounds	Diazines	C18803	6	528850	250678	369374	503454	921422	477164	608128	695186	870419	708502	143726	748750	546798	292537	522731	715471	295881	648487
6-Methyladenine	297.134	149.07	C6H7N5	[2M-H]-	Organoheterocyclic compounds	Imidazopyrimidines	C08434	3	687501	340483	267497	698704	882042	347641	425788	692359	714403	538596	536719	824382	1.06498e+06	841996	711215	376203	1.58113e+06	1.45249e+06
4-Chloro-L-phenylalanine	198.034	199.04	C9H10ClNO2	[M-H]-	Organic acids and derivatives	Carboxylic acids and derivatives		5	3.12147e+07	4.99428e+06	6.8522e+06	1.81479e+06	1.89775e+06	7.95058e+06	3.17104e+06	6.94462e+06	1.04468e+07	2.18812e+06	2.26642e+06	2.27283e+07	1.75682e+06	1.81685e+06	1.62577e+06	1.97695e+06	1.09628e+06	1.89831e+06
Elemicin	207.104	208.11	C12H16O3	[M-H]-	Benzenoids	Phenol ethers	C10451	3	3.21908e+06	5.13815e+06	2.89519e+06	1.59487e+06	1.57591e+06	2.9396e+06	3.88223e+06	7.76099e+06	7.9079e+06	4.63963e+06	3.97785e+06	9.27987e+06	3.23057e+06	3.27715e+06	4.38118e+06	5.46872e+06	9.57018e+06	5.4473e+06
2,3-Dinitrophenol	183.006	184.012	C6H4N2O5	[M-H]-	Benzenoids	Phenols		2	1.61757e+07	9.94444e+06	1.17101e+07	1.36828e+07	1.70503e+07	1.64826e+07	1.37065e+07	8.43447e+06	9.02255e+06	1.10266e+07	1.18034e+07	1.50018e+07	1.00528e+07	9.25547e+06	1.18938e+07	1.249e+07	9.85456e+06	1.06349e+07
Tyrosol 4-sulfate	217.017	218.025	C8H10O5S	[M-H]-	Organic acids and derivatives	Organic sulfuric acids and derivatives		5	6.3453e+07	4.12724e+07	6.40677e+07	4.33827e+07	3.93546e+07	4.59353e+07	3.92665e+07	3.63282e+07	3.77957e+07	4.98581e+07	5.75411e+07	3.76705e+07	2.74438e+07	2.00102e+07	2.43031e+07	4.6505e+07	2.46464e+07	2.67774e+07
Goltix	201.077	202.085	C10H10N4O	[M-H]-	Organoheterocyclic compounds	Triazines	C10930	4	1.50594e+06	1.13557e+06	1.12604e+06	1.00707e+06	1.92699e+06	1.05831e+06	1.50779e+06	1.4621e+06	1.30161e+06	1.91809e+06	1.06165e+06	1.81885e+06	2.71107e+06	2.24008e+06	1.5304e+06	927669	789531	347985
Chicoric acid	473.07	474.08	C22H18O12	[M-H]-	Organic acids and derivatives	Carboxylic acids and derivatives	C10437	4	9.16628e+06	6.4105e+06	9.68714e+06	1.10459e+07	8.14173e+06	8.49106e+06	8.35301e+06	4.06522e+06	6.01485e+06	1.48453e+07	8.84004e+06	1.07916e+07	1.76699e+07	1.02567e+07	1.19255e+07	2.20685e+07	4.22635e+06	1.37057e+07
D-threo-Isocitric acid	383.045	192.027	C6H8O7	[2M-H]-	Organic acids and derivatives	Carboxylic acids and derivatives	C00451	5	3.14427e+06	777830	2.41328e+06	2.32518e+06	398086	1.39837e+06	939542	673210	697697	1.82098e+06	2.53253e+06	913008	714214	306598	485947	1.9769e+06	296068	578595
Pelanin	355.23	356.235	C23H32O3	[M-H]-	Lipids and lipid-like molecules	Steroids and steroid derivatives	C12859	5	7.43992e+07	1.33532e+08	7.3395e+07	4.85199e+07	6.64325e+07	3.86447e+07	3.5314e+07	5.19139e+07	5.0742e+07	3.88152e+07	1.9393e+07	3.47267e+07	6.90604e+07	6.635e+07	7.98905e+07	2.34625e+07	1.05104e+08	7.85123e+07
Ginsenoside F2	843.507	784.497	C42H72O13	[M+CH3CO2]-	Lipids and lipid-like molecules	Prenol lipids	C20779	5	1.05603e+06	2.94961e+06	2.30911e+06	527204	1.45012e+06	1.49705e+06	760511	190641	792135	924660	743832	515508	1.58977e+06	1.69906e+06	1.16439e+06	739729	1.16225e+06	1.11135e+06
Arachidonic acid	303.231	304.24	C20H32O2	[M-H]-	Lipids and lipid-like molecules	Fatty Acyls	C00219	4	1.03536e+07	2.09624e+06	2.24495e+06	5.33555e+06	6.13548e+06	1.82982e+06	261765	1.6764e+06	1.76453e+06	3.09701e+06	4.95653e+06	2.35398e+06	1.38236e+07	1.03986e+07	2.07182e+06	1.80082e+06	1.68762e+06	5.46439e+06
Wistin	441.122	460.137	C23H24O10	[M-H2O-H]-	Phenylpropanoids and polyketides	Isoflavonoids		3	4.11525e+06	1.56569e+06	1.02483e+06	1.44987e+06	2.99894e+06	3.96043e+06	2.32763e+06	5.61819e+06	6.89141e+06	3.67601e+06	7.15934e+06	7.49113e+06	8.46236e+06	8.27713e+06	9.46054e+06	5.77088e+06	1.36265e+07	7.69903e+06
Tebuquine	464.128	465.137	C26H25Cl2N3O	[M-H]-	Benzenoids	Benzene and substituted derivatives		5	9.79646e+07	7.271e+07	4.88786e+07	1.59907e+07	6.69026e+06	5.41817e+06	5.70363e+06	1.24678e+07	1.17865e+07	1.31137e+07	5.00334e+06	6.63383e+06	3.83645e+06	1.57544e+07	3.79841e+06	4.00146e+06	4.34054e+06	8.30088e+06
D-Pyroglutamate	128.035	129.043	C5H7NO3	[M-H]-	Organoheterocyclic compounds	Pyrrolidines	C02237	3	7.12481e+06	5.38017e+07	7.20613e+06	3.84558e+06	5.26659e+07	7.24885e+06	4.5906e+07	4.32898e+07	4.76463e+07	6.48461e+06	1.1711e+07	6.9172e+06	6.30719e+06	8.03747e+06	5.24505e+07	6.32884e+07	5.77796e+07	1.67583e+06
PE(16_0_16_0)	672.494	691.515	C37H74NO8P	[M-H2O-H]-	Lipids and lipid-like molecules	Glycerophospholipids		2	1.48092e+07	2.42369e+07	2.81734e+07	6.21776e+07	8.4068e+07	1.97956e+08	9.44694e+07	7.61277e+07	7.12692e+07	5.40447e+07	2.77214e+07	1.90969e+07	1.79377e+07	2.54793e+07	5.19986e+06	5.17626e+07	9.29748e+06	2.06355e+07
Beta-Leucine	130.087	131.095	C6H13NO2	[M-H]-	Organic acids and derivatives	Carboxylic acids and derivatives	C02486	5	1.15175e+08	2.06101e+08	8.17451e+07	8.90117e+06	9.86933e+06	8.91752e+06	6.54422e+07	7.86769e+07	4.30578e+07	6.64367e+07	3.09792e+07	2.67019e+07	8.29143e+06	1.33182e+07	3.11152e+07	2.42517e+07	2.82802e+06	9.18924e+06
Caffeoyl tyrosine	342.1	343.106	C18H17NO6	[M-H]-	Organic acids and derivatives	Carboxylic acids and derivatives		4	61901.3	50101.1	54276.1	1768.29	13163.4	12589.7	7920.31	93172.7	133129	107301	12893.4	74092.9	113330	364899	38064.7	23055.8	109881	74097.1
Coumafuryl	297.075	298.084	C17H14O5	[M-H]-	Phenylpropanoids and polyketides	Coumarins and derivatives	C18599	5	2.07706e+06	779665	202458	485293	379047	245804	706107	336859	1.24826e+06	304526	404614	1.14567e+06	412572	353908	446357	328602	443201	277265
Bexarotene	347.2	348.209	C24H28O2	[M-H]-	Lipids and lipid-like molecules	Prenol lipids		5	1.84351e+08	2.31206e+08	1.21886e+08	1.12926e+08	1.00034e+08	1.15166e+08	1.53168e+08	1.69751e+08	4.48446e+07	1.25156e+08	5.31331e+07	1.41795e+08	9.81608e+07	9.33292e+07	1.39486e+08	9.03987e+07	1.71357e+08	1.35667e+08
(S,E)-Zearalenone	299.127	318.147	C18H22O5	[M-H2O-H]-	Phenylpropanoids and polyketides	Macrolides and analogues	C09981	4	334546	215639	314920	4.26467e+06	1.50221e+06	3.29851e+06	292742	443911	398842	2.11253e+06	3.16642e+06	1.19164e+06	4.30342e+06	5.93474e+06	3.04039e+06	4.85406e+06	384352	1.11469e+06
(Z)-4',6-Dihydroxyaurone	507.106	254.058	C15H10O4	[2M-H]-	Phenylpropanoids and polyketides	Aurone flavonoids	C08644	2	6.15035e+06	1.19579e+07	5.75827e+06	1.51993e+07	1.19173e+07	1.48364e+07	4.20891e+06	4.07981e+06	3.932e+06	1.33901e+07	1.95273e+07	1.22266e+07	1.71779e+07	4.98172e+06	1.33201e+07	6.75739e+06	5.43475e+06	8.32089e+06
Canrenone	339.199	340.204	C22H28O3	[M-H]-	Lipids and lipid-like molecules	Steroids and steroid derivatives		5	1.81527e+07	1.58896e+07	1.40913e+07	9.69957e+06	1.25103e+07	1.32731e+07	1.05478e+07	1.03012e+07	1.11148e+07	9.11212e+06	8.92556e+06	1.38395e+07	8.20813e+06	8.24204e+06	6.74438e+06	7.57675e+06	6.65477e+06	8.55465e+06
Acetic anhydride	101.024	102.032	C4H6O3	[M-H]-	Organic acids and derivatives	Carboxylic acids and derivatives		1	4.14436e+06	6.95102e+06	3.08735e+06	7.85561e+06	1.53561e+07	2.03795e+06	2.3025e+06	2.26749e+06	2.10439e+07	1.16352e+07	3.46562e+07	1.53871e+07	1.12321e+07	2.39058e+06	2.28051e+06	2.44822e+06	1.92648e+07	8.67493e+06
9-Oxo-ODE	339.216	294.219	C18H30O3	[M+HCOO]-	Lipids and lipid-like molecules	Fatty Acyls	C14766	3	1.5926e+07	2.23651e+07	1.56322e+07	1.17688e+07	1.56023e+07	1.65441e+07	1.45469e+07	2.42995e+07	2.3827e+07	1.59507e+07	1.09404e+07	1.58667e+07	2.12925e+07	2.25644e+07	2.1641e+07	1.30631e+07	3.96115e+07	2.8981e+07
3-Sulfodeoxycholic acid	457.223	458.234	C23H38O7S	[M-H]-	Lipids and lipid-like molecules	Sphingolipids		1	157705	4.10571e+07	1.03202e+08	3.14832e+07	8.00703e+07	4.64562e+07	3.40683e+07	5.68946e+07	8.90088e+07	1.44615e+08	1.26058e+08	8.64283e+07	7.31071e+07	1.56205e+08	4.16071e+07	8.06699e+07	7.01468e+07	1.1646e+08
Carbenicillin	377.084	378.089	C17H18N2O6S	[M-H]-	Organic acids and derivatives	Carboxylic acids and derivatives	C06869	4	2.27645e+06	337333	270725	654632	474482	442843	1.77357e+06	355050	548968	2.23832e+06	2.3907e+06	6.71451e+06	2.95118e+06	1.07323e+07	2.00809e+06	8.83265e+06	2.30771e+06	2.38185e+06
Dihydrotestosterone diglucuronide	641.277	642.289	C31H46O14	[M-H]-	Lipids and lipid-like molecules	Steroids and steroid derivatives		3	1.87098e+06	2.03205e+06	1.99846e+06	6.28518e+06	2.13226e+06	539003	7.11447e+06	6.13546e+06	8.45698e+06	3.62089e+06	3.20459e+06	1.18052e+06	6.7764e+06	8.04973e+06	4.73167e+06	2.20256e+06	1.16467e+07	7.72974e+06
Kanzonol Z	388.147	406.178	C25H26O5	[M-NH3-H]-	Phenylpropanoids and polyketides	Flavonoids		4	8.22361e+06	4.6635e+06	7.29908e+06	1.10295e+07	9.47777e+06	7.89574e+06	2.86471e+06	4.4834e+06	4.46427e+06	8.82726e+06	1.27409e+07	1.08575e+07	1.06316e+07	1.14545e+07	1.21601e+07	1.3557e+07	4.00783e+06	1.1771e+07
Lucidenic acid F	455.247	456.251	C27H36O6	[M-H]-	Lipids and lipid-like molecules	Prenol lipids		2	1.12049e+06	2.51923e+06	898112	1.28639e+07	9.43474e+06	9.73604e+06	2.74076e+06	2.60648e+06	5.23677e+06	3.04175e+06	1.09764e+07	2.88683e+06	2.88701e+06	1.31883e+07	2.81464e+06	3.28044e+06	2.82359e+06	6.59306e+06
Negletein 6-[rhamnosyl-(1->2)-fucoside]	557.162	576.184	C28H32O13	[M-H2O-H]-	Organoheterocyclic compounds	Benzopyrans		1	3.50347e+06	169866	991280	1.34649e+06	4.03609e+06	8.09901e+06	1.88629e+06	2.81814e+06	1.31452e+07	9.68895e+06	4.49891e+06	5.75878e+06	2.86071e+06	8.49209e+06	2.89789e+06	5.4369e+06	5.17899e+06	5.16616e+06
Cytidine	242.08	243.086	C9H13N3O5	[M-H]-	Nucleosides, nucleotides, and analogues	Pyrimidine nucleosides	C00475	5	1.54414e+07	1.02488e+07	1.41651e+07	1.0478e+07	8.91703e+06	7.69393e+06	6.3577e+06	8.39652e+06	6.83451e+06	6.4155e+06	7.99334e+06	9.01615e+06	1.38348e+07	1.35316e+07	1.19677e+07	9.49166e+06	1.30615e+06	9.50063e+06
Ganodermic acid P2	569.344	570.356	C34H50O7	[M-H]-	Lipids and lipid-like molecules	Prenol lipids		5	1.31336e+07	3.82542e+06	3.30171e+07	3.93555e+06	4.22053e+06	1.89379e+07	2.14222e+07	1.29933e+07	3.75621e+06	4.98286e+06	1.45704e+07	2.43106e+06	1.09406e+07	1.41481e+07	1.11454e+07	5.49092e+06	1.12424e+07	1.22728e+07
Ginsenoside Rh4	619.417	620.429	C36H60O8	[M-H]-	Lipids and lipid-like molecules	Prenol lipids		3	1.95124e+06	2.89677e+06	2.03484e+07	1.76225e+07	1.81365e+07	9.1579e+06	2.86186e+07	1.07809e+07	9.01321e+06	2.74027e+07	1.30164e+07	2.87903e+07	4.39479e+07	2.38741e+07	3.04097e+07	3.40601e+07	3.56106e+07	4.57063e+07
2-Hydroxy-2-ethylsuccinic acid	161.044	162.053	C6H10O5	[M-H]-	Lipids and lipid-like molecules	Fatty Acyls	C02488	3	1.01085e+07	4.0293e+06	4.76631e+06	3.71596e+06	1.34422e+07	3.74138e+06	7.06513e+06	7.30723e+06	1.01943e+07	4.14638e+06	1.17884e+07	3.21502e+06	1.57082e+07	3.37554e+06	5.4983e+06	2.17364e+07	3.28562e+06	3.73551e+06
Dimethylpropiothetin	133.034	134.04	C5H10O2S	[M-H]-	Organic acids and derivatives	Carboxylic acids and derivatives	C04022	1	1.0626e+07	3.36527e+06	9.33827e+06	3.73466e+06	3.57076e+06	4.14041e+06	2.28517e+06	1.48898e+06	2.4516e+06	3.35394e+06	5.17637e+06	1.91865e+08	8.58818e+06	8.27302e+06	7.00102e+06	1.31236e+07	1.97033e+06	7.03735e+06
Cetylmannoside	403.303	404.314	C22H44O6	[M-H]-	Lipids and lipid-like molecules	Fatty Acyls		4	2.58462e+06	4.05979e+08	1.78087e+08	1.40008e+08	6.05652e+08	7.20442e+08	3.38989e+08	3.65107e+08	6.35659e+08	2.94119e+08	9.82037e+08	1.92242e+08	6.46478e+08	7.88534e+08	6.00117e+08	5.93287e+08	5.74838e+08	6.3466e+08
Fluoroprobe	369.158	324.163	C23H20N2	[M+HCOO]-	Organoheterocyclic compounds	Piperidines		5	3.86217e+07	2.57902e+07	3.05803e+07	3.2451e+07	2.76225e+07	2.83532e+07	6.79851e+06	1.93838e+07	3.2773e+07	2.6704e+07	2.39668e+07	2.41854e+07	2.22759e+07	2.51796e+07	1.44883e+07	1.74058e+07	3.66311e+07	2.14184e+07
Kaempferol 3-rhamnosyl-(6'-acetyl)galactoside 7-rhamnoside	781.213	782.227	C35H42O20	[M-H]-	Phenylpropanoids and polyketides	Flavonoids		4	8.05819e+06	2.20134e+06	3.41923e+06	1.62722e+07	5.49734e+06	7.98798e+06	8.48933e+06	2.70951e+06	3.6982e+06	1.19311e+07	1.07864e+07	1.14755e+07	1.60945e+07	1.57194e+07	1.25849e+07	1.42935e+07	4.78425e+06	6.92803e+06
3-Mercapto-3-methyl-1-butanol	119.055	120.061	C5H12OS	[M-H]-	Organosulfur compounds	Thiols		2	44966.5	31941.9	80887	4.45369e+06	4.35112e+06	3.77753e+06	1.22502e+06	116835	256766	3.78761e+06	4.50814e+06	3.20109e+06	2.68052e+06	2.36079e+06	1.95474e+06	2.15626e+06	607321	2.17499e+06
Sphondin	275.054	216.042	C12H8O4	[M+CH3CO2]-	Phenylpropanoids and polyketides	Coumarins and derivatives	C18081	4	2.7803e+06	1.52784e+06	2.38494e+06	994752	332340	290317	1.20855e+06	131500	223020	126481	324735	176916	3.11326e+06	3.26196e+06	2.33188e+06	2.62386e+06	18129.2	1.44463e+06
15(S)-HPETE	671.459	336.23	C20H32O4	[2M-H]-	Lipids and lipid-like molecules	Fatty Acyls	C05966	6	1.77256e+07	7.67072e+06	1.69337e+07	9.12994e+06	6.52024e+06	2.00111e+07	4.76161e+07	5.36651e+07	1.91287e+07	1.18355e+07	2.10284e+07	1.04966e+07	1.27595e+07	8.42118e+06	1.06757e+07	1.26077e+07	4.09022e+06	4.56265e+06
1-(5-Phenyl-1,2,4-thiadiazol-3-yl)-3-sulfanylideneurea	294.994	249.998	C9H6N4OS2	[M+HCOO]-	Benzenoids	Benzene and substituted derivatives		5	1.33699e+07	3.19695e+06	3.85327e+06	1.56916e+06	699382	1.57972e+06	950325	1.4659e+06	848792	1.99176e+06	1.13784e+06	897815	270918	480630	1.48558e+06	1.57234e+06	253423	2.63511e+06
4-Methylumbelliferyl acetate	217.049	218.058	C12H10O4	[M-H]-	Phenylpropanoids and polyketides	Coumarins and derivatives	C03837	4	3.18188e+06	1.60912e+06	2.64816e+06	2.23594e+06	1.83014e+06	1.67432e+06	2.95263e+06	1.19657e+06	2.34448e+06	8.91262e+06	1.18974e+07	949166	2.11604e+07	1.89188e+07	1.45588e+07	1.21882e+07	1.47576e+06	8.53145e+06
12,13-DiHODE	623.447	312.23	C18H32O4	[2M-H]-	Lipids and lipid-like molecules	Fatty Acyls		6	1.37228e+08	2.41833e+08	1.2699e+08	1.35443e+08	1.42957e+08	1.77202e+08	5.06363e+08	5.54727e+08	6.30115e+08	2.43617e+08	1.70247e+07	2.46597e+08	1.07761e+08	9.79429e+07	2.15111e+08	1.55372e+08	6.67248e+08	3.07314e+08
PS(18_0_18_0)	836.558	791.568	C42H82NO10P	[M+HCOO]-	Lipids and lipid-like molecules	Glycerophospholipids		5	2.63371e+07	1.19978e+07	1.0215e+07	1.3396e+07	1.04011e+07	4.91998e+06	4.76261e+06	4.85089e+06	4.02504e+06	9.09122e+06	9.63996e+06	2.16153e+06	6.61205e+06	1.48077e+07	5.1364e+06	4.13168e+06	2.87659e+06	6.21106e+06
Albanol B	557.119	558.131	C34H22O8	[M-H]-	Organic oxygen compounds	Organooxygen compounds		4	1.33679e+07	5.17727e+06	1.24992e+07	2.03644e+07	1.21479e+07	1.07356e+07	1.02124e+07	4.68437e+06	7.98406e+06	1.69267e+07	1.24437e+07	1.55912e+07	2.52087e+07	1.89151e+07	1.35787e+07	2.80376e+07	2.36857e+06	1.8397e+07
Ginsenoside Rh6	669.416	670.429	C36H62O11	[M-H]-	Lipids and lipid-like molecules	Prenol lipids		3	1.84565e+06	1.21474e+06	1.00237e+06	506021	1.2219e+06	849131	832331	1.97439e+06	1.37572e+06	906057	847063	1.17768e+06	4.70082e+06	5.3969e+06	3.69662e+06	2.48983e+06	1.02476e+07	4.70924e+06
Citbismine C	729.223	684.232	C37H36N2O11	[M+HCOO]-	Organoheterocyclic compounds	Quinolines and derivatives		3	6.11404e+06	1.76453e+06	4.74729e+06	1.72121e+06	4.43892e+06	3.30861e+06	9.43095e+06	7.12504e+06	9.24595e+06	9.32345e+06	1.16077e+07	1.12082e+07	2.73921e+07	2.17554e+07	1.74011e+07	3.16412e+07	9.3203e+06	2.68395e+07
Stavudine	223.075	224.08	C10H12N2O4	[M-H]-	Nucleosides, nucleotides, and analogues	Nucleoside and nucleotide analogues	C07312	6	1.34346e+06	290565	1.99594e+06	115210	1.00018e+06	801766	1.33056e+06	2.31289e+06	2.12419e+06	169526	46829.2	1.6337e+06	1.91358e+06	2.37375e+06	1.9352e+06	59754.6	80857.9	82840.5
Quinquenoside F1	817.488	818.503	C42H74O15	[M-H]-	Lipids and lipid-like molecules	Prenol lipids		2	1.29015e+07	882299	1.05752e+06	4.10508e+06	6.32222e+06	5.30672e+06	1.47315e+06	3.71172e+06	1.19352e+06	5.07367e+06	2.75078e+06	3.40993e+06	916269	3.77248e+06	3.24557e+06	1.7035e+06	3.62736e+06	2.13906e+06
Coumaroylquinic acid	337.09	338.1	C16H18O8	[M-H]-	Organic oxygen compounds	Organooxygen compounds	C12208	5	1.48464e+07	9.03159e+06	1.12728e+07	7.21163e+06	1.09094e+07	7.53636e+06	4.5367e+06	4.90823e+06	5.40346e+06	5.27578e+06	1.04471e+07	1.01347e+07	3.21384e+06	6.79645e+06	3.14131e+06	2.43642e+06	2.01184e+06	5.89942e+06
(Z)-N-Feruloyl-5-hydroxyanthranilic acid	328.079	329.09	C17H15NO6	[M-H]-	Phenylpropanoids and polyketides	Cinnamic acids and derivatives	C00014	4	584904	597933	860078	1.54485e+06	2.32081e+06	1.11673e+06	857603	911584	1.1864e+06	1.29106e+06	887162	890328	1.9708e+06	2.27207e+06	2.01886e+06	1.89652e+06	1.16834e+06	2.0068e+06
Bis(2-hydroxyethyl) terephthalate	253.074	254.079	C12H14O6	[M-H]-	Benzenoids	Benzene and substituted derivatives		4	1.54837e+07	6.74706e+06	7.21331e+06	3.54191e+06	6.02943e+06	8.76936e+06	5.36834e+06	4.37741e+06	2.18712e+06	4.70944e+06	8.83413e+06	9.50058e+06	1.56794e+07	1.39154e+07	1.43675e+07	1.43024e+07	8.28847e+06	3.58694e+06
Valaciclovir	369.149	324.155	C13H20N6O4	[M+HCOO]-	Organic acids and derivatives	Carboxylic acids and derivatives		4	1.69645e+06	410157	1.51083e+06	1.15785e+06	1.26319e+06	700018	1.75567e+06	1.04001e+06	683827	545496	383339	1.19031e+06	541125	1.14355e+06	4.0911e+06	1.32983e+06	1.14908e+06	1.3352e+06
Docosahexaenoicacid(DHA)	327.236	328.24	C22H32O2	[M-H]-	Lipids and lipid-like molecules	Fatty Acyls		5	2.93193e+06	3.59392e+06	8.83094e+06	2.7442e+06	5.19582e+06	3.19176e+06	4.55869e+06	1.39381e+06	4.0148e+06	3.59688e+06	2.75759e+06	4.06849e+06	2.44265e+06	2.14121e+06	2.77308e+06	3.3615e+06	3.74214e+06	2.47548e+06
Hydromorphone-3-sulphate	364.09	365.093	C17H19NO6S	[M-H]-	Alkaloids and derivatives	Morphinans		2	8937.09	244306	9072.26	2.68712e+06	2.71967e+06	2.49813e+06	280615	36823.5	52805.7	1.57393e+06	2.39762e+06	1.48702e+06	1.06291e+06	1.50111e+06	1.11371e+06	1.86862e+06	251299	1.49124e+06
Corylifolinin	323.125	324.136	C20H20O4	[M-H]-	Phenylpropanoids and polyketides	Linear 1,3-diarylpropanoids	C08648	6	3441.75	6612.9	7164.76	7841.22	9718.34	7923.17	720329	573627	674067	15171.8	61289.1	10504.8	573702	508846	506054	451541	181437	468435
17a-Ethynylestradiol	341.179	296.178	C20H24O2	[M+HCOO]-	Lipids and lipid-like molecules	Steroids and steroid derivatives	C07534	2	1.00996e+06	2.35545e+06	4.41346e+06	1.33953e+06	8.28709e+06	6.75485e+06	6.34858e+06	1.00627e+07	764934	7.88171e+06	433775	2.53241e+06	5.5583e+06	371172	635590	1.28284e+06	801616	818403
Retusin_(flavonol)	357.102	358.105	C19H18O7	[M-H]-	Phenylpropanoids and polyketides	Flavonoids		2	253910	49980.1	167362	2.60096e+06	2.18409e+06	1.97396e+06	248288	175999	533223	1.38009e+06	1.79683e+06	1.11324e+06	2.21419e+06	2.19817e+06	1.76139e+06	1.89394e+06	3180.17	230147
PC(O-16_0_20_3(8Z,11Z,14Z))	828.603	769.599	C44H84NO7P	[M+CH3CO2]-	Lipids and lipid-like molecules	Glycerophospholipids		2	1.48668e+07	1.39096e+06	1.3194e+07	3.0924e+07	2.06281e+07	8.52258e+06	1.01299e+07	7.42924e+06	7.61865e+06	1.00711e+07	2.66675e+07	6.91002e+06	5.40863e+06	5.83426e+06	1.41025e+07	5.31068e+06	4.56033e+06	6.40557e+06
Notoginsenoside R9	653.42	654.434	C36H62O10	[M-H]-	Lipids and lipid-like molecules	Prenol lipids		4	487584	528439	557358	754694	481613	225446	241625	144714	222321	170831	325703	114300	2.50421e+06	3.42854e+06	1.14271e+06	419061	1.24465e+06	1.7214e+06
Dihydromelilotoside	310.079	328.116	C15H20O8	[M-NH3-H]-	Organic oxygen compounds	Organooxygen compounds		2	2.16102e+06	1.35041e+06	1.67258e+06	4.55214e+06	6.9491e+06	3.85534e+06	2.33861e+06	1.41298e+06	2.58652e+06	3.49678e+06	3.70521e+06	3.85329e+06	1.90268e+06	2.09935e+06	2.02752e+06	1.42162e+06	950093	3.4636e+06
Nivalenol	311.11	312.121	C15H20O7	[M-H]-	Lipids and lipid-like molecules	Prenol lipids	C06080	1	2.02601e+07	8.50733e+06	9.89109e+06	3.02076e+07	2.49214e+07	2.43422e+07	2.00029e+07	1.48187e+07	1.78326e+07	4.87532e+07	8.14962e+07	4.98099e+07	1.80401e+07	1.91883e+07	1.3691e+07	4.69946e+07	1.32812e+07	3.88427e+07
(E)-1-O-Cinnamoyl-beta-D-glucose	292.068	310.105	C15H18O7	[M-NH3-H]-	Phenylpropanoids and polyketides	Cinnamic acids and derivatives	C04164	2	3.57424e+06	2.33976e+06	3.74386e+06	9.92187e+06	1.35654e+07	9.11515e+06	5.60176e+06	3.18369e+06	6.59041e+06	1.65276e+07	9.07717e+06	7.26589e+06	6.00852e+06	4.51096e+06	4.45019e+06	3.97818e+06	1.06838e+06	3.63322e+06
Adrenosterone	299.162	300.173	C19H24O3	[M-H]-	Lipids and lipid-like molecules	Steroids and steroid derivatives	C05285	2	206016	70728.3	136616	242830	323528	344796	74405.5	32179.3	80006.8	79751.3	223790	150612	151881	192244	77766.3	66295.4	96336.4	69320.6
1,2-Dipalmitoyl-sn-glycero-3-phospho-rac-(1-glycerol) sodium salt	721.494	722.51	C38H75O10P	[M-H]-	Lipids and lipid-like molecules	Glycerophospholipids		2	3.72691e+07	8.15955e+06	6.2529e+07	2.0635e+08	1.10003e+08	3.53445e+07	2.19706e+07	9.65154e+06	1.05281e+07	2.01343e+07	2.80612e+07	2.0508e+07	4.22331e+07	2.19211e+07	1.8746e+07	2.40761e+07	1.88127e+07	4.78825e+07
Oryzanin	299.077	300.081	C12H17ClN4OS	[M-H]-	Organoheterocyclic compounds	Diazines		4	1.3667e+06	618396	1.10825e+06	1.04079e+06	1.41581e+06	1.33858e+06	2.21188e+06	1.16649e+06	1.66688e+06	938011	884765	600126	3.08686e+06	2.73265e+06	2.28843e+06	2.41148e+06	663772	2.37952e+06
Dolutegravir	464.122	419.129	C20H19F2N3O5	[M+HCOO]-	Organoheterocyclic compounds	Pyridines and derivatives		4	1.98128e+07	1.27664e+07	1.25334e+07	9.9645e+06	4.06569e+07	1.52576e+07	1.29135e+07	2.61609e+06	8.37188e+06	8.80859e+06	2.99269e+07	7.21768e+06	1.72569e+07	7.75987e+06	2.74795e+07	1.83557e+07	3.21678e+07	3.30793e+07
p-Hydroxyubenimex	369.162	324.169	C16H24N2O5	[M+HCOO]-	Organic acids and derivatives	Peptidomimetics		3	1.70422e+07	9.43708e+07	4.83327e+07	1.45196e+08	1.38683e+07	1.05715e+08	8.73644e+07	1.48749e+08	1.54742e+08	1.2041e+08	6.07361e+07	9.91683e+07	2.44079e+07	4.92256e+07	1.65253e+08	4.45777e+07	1.38192e+08	2.0096e+08
Khellin	259.064	260.068	C14H12O5	[M-H]-	Organoheterocyclic compounds	Benzopyrans	C09010	2	3.52495e+06	1.04511e+06	3.5969e+06	3.19058e+06	2.5077e+06	2.55888e+06	1.40888e+06	1.00566e+06	1.52041e+06	3.4111e+06	5.6688e+06	2.15489e+06	256512	409465	523187	2.97724e+06	135582	2.84523e+06
Tiglylcarnitine	485.281	243.147	C12H21NO4	[2M-H]-	Lipids and lipid-like molecules	Fatty Acyls		5	1.1163e+07	1.43875e+07	4.97033e+06	8.50012e+06	9.11346e+06	7.18679e+06	7.33892e+06	5.62321e+06	2.64318e+06	4.10668e+06	6.66936e+06	5.09925e+06	5.53188e+06	4.96811e+06	4.57551e+06	4.30693e+06	2.49721e+06	4.19828e+06
Epiandrosterone sulfate	369.17	370.181	C19H30O5S	[M-H]-	Lipids and lipid-like molecules	Steroids and steroid derivatives		3	1.05505e+07	5.00314e+06	9.65562e+06	7.43551e+06	4.0676e+06	1.37792e+06	3.41102e+07	1.66198e+07	1.47221e+07	2.28113e+07	1.41372e+07	6.78185e+06	1.7653e+07	1.74655e+07	3.06656e+07	1.75404e+07	1.62168e+07	2.10477e+07
Buparvaquone	325.185	326.188	C21H26O3	[M-H]-	Benzenoids	Naphthalenes		5	1.17146e+07	2.57241e+07	2.27161e+07	8.24545e+06	2.13587e+07	6.58619e+06	1.39485e+07	5.09547e+06	2.33917e+07	1.03762e+07	1.40762e+07	2.42259e+07	1.4216e+07	9.22646e+06	1.28671e+07	8.93547e+06	1.76663e+07	1.73591e+07
6-Aminopenicillanic acid	215.052	216.057	C8H12N2O3S	[M-H]-	Organic acids and derivatives	Carboxylic acids and derivatives	C02954	2	2.12711e+06	1.37282e+06	1.88546e+06	1.78098e+06	1.74318e+06	1.85943e+06	760164	1.62991e+06	1.04268e+06	1.38504e+06	1.60577e+06	2.44203e+06	1.39141e+06	1.6397e+06	1.46652e+06	1.34874e+06	671770	1.02806e+06
4,8,12,15,19-Docosapentaenoic acid	312.226	330.256	C22H34O2	[M-NH3-H]-	Lipids and lipid-like molecules	Fatty Acyls		6	7.32331e+08	1.09845e+09	5.47166e+08	5.12193e+08	6.73014e+08	7.01676e+08	1.43041e+09	1.55818e+09	1.73175e+09	9.17945e+08	4.22732e+08	1.04643e+09	7.65113e+08	7.06128e+08	1.09938e+09	6.74384e+08	1.50318e+09	1.06274e+09
Ethenzamide	164.07	165.079	C9H11NO2	[M-H]-	Benzenoids	Benzene and substituted derivatives		2	2.00789e+06	1.57313e+06	1.78294e+06	1.46497e+07	7.36577e+06	3.74603e+06	4.18219e+06	1.26722e+06	1.62474e+06	2.01865e+06	2.1222e+06	1.06892e+07	6.15654e+06	1.98254e+06	1.85746e+06	4.31896e+06	1.77332e+06	5.50129e+06
Biotin	289.09	244.088	C10H16N2O3S	[M+HCOO]-	Organoheterocyclic compounds	Biotin and derivatives	C00120	4	2.05834e+06	595284	1.23854e+06	1.11567e+06	1.45153e+06	1.56632e+06	492012	1.24114e+06	1.57135e+06	1.09391e+06	1.16965e+06	1.01e+06	2.73109e+06	3.21441e+06	2.87345e+06	1.9621e+06	713198	2.21938e+06
10-Hydroxy-octadec-12Z-enoate-9-beta-D-glucuronide	489.277	490.278	C24H42O10	[M-H]-	Lipids and lipid-like molecules	Saccharolipids		5	6.4412e+06	6.74103e+06	7.14212e+06	4.57239e+06	4.83869e+06	5.02247e+06	4.51261e+06	4.41521e+06	5.32106e+06	2.47418e+06	3.77785e+06	7.14617e+06	4.98472e+06	3.13915e+06	4.69371e+06	3.55852e+06	8.25229e+06	3.42121e+06
1-Naphthol	287.111	144.058	C10H8O	[2M-H]-	Benzenoids	Naphthalenes	C11714	2	198270	23734.6	173989	384609	617648	459461	192709	135930	313471	407055	293735	339407	801535	579730	303017	156424	45534.5	118793
Cyromazine	225.113	166.097	C6H10N6	[M+CH3CO2]-	Organoheterocyclic compounds	Triazines	C14147	4	4.8801e+06	5.32736e+06	3.46743e+06	5.35006e+06	5.52723e+06	4.12517e+06	4.37648e+06	3.26635e+06	4.00699e+06	3.30474e+06	3.79667e+06	2.4317e+06	8.14456e+06	6.12702e+06	7.59937e+06	3.5148e+06	2.48869e+06	7.55226e+06
Coniferin	341.12	342.131	C16H22O8	[M-H]-	Organic oxygen compounds	Organooxygen compounds	C00761	4	5.66698e+06	2.92138e+07	1.6312e+07	8.81044e+06	1.82495e+07	4.47663e+06	2.29299e+07	3.587e+07	7.87434e+06	9.92086e+06	1.05288e+07	4.93852e+07	3.63771e+07	3.49662e+07	2.9491e+07	1.60924e+07	1.68326e+07	1.30352e+07
dCTP	447.966	466.99	C9H16N3O13P3	[M-H2O-H]-	Nucleosides, nucleotides, and analogues	Pyrimidine nucleotides	C00458	3	415745	983015	1.01491e+06	2.465e+06	900826	6.75975e+06	1.15745e+06	7.27188e+06	1.11324e+07	633358	2.27416e+06	8.66949e+06	6.77265e+06	1.30583e+06	6.74785e+06	8.99844e+06	6.32913e+06	7.24684e+06
LysoPG(16_0_0_0)	483.266	484.28	C22H45O9P	[M-H]-	Lipids and lipid-like molecules	Glycerophospholipids		3	1.74575e+06	4.9543e+06	876942	504212	563800	226705	1.1494e+06	1.27077e+06	2.0175e+06	307285	143227	467450	3.02082e+06	893699	3.76767e+06	3.63967e+06	2.41946e+06	2.6491e+06
PC-M6	420.249	421.262	C27H35NO3	[M-H]-	Organoheterocyclic compounds	Naphthopyrans	C20535	5	7.96188e+06	6.41738e+06	3.38003e+06	5.18338e+06	5.59699e+06	5.7055e+06	4.31963e+06	4.21185e+06	3.94429e+06	2.86709e+06	5.93718e+06	5.08314e+06	4.63823e+06	4.71021e+06	4.27237e+06	4.57152e+06	4.18028e+06	4.11576e+06
3-Hydroxyl kyneurenine	447.146	224.08	C10H12N2O4	[2M-H]-	Organic oxygen compounds	Organooxygen compounds	C02794	1	1.16866e+08	4.38249e+06	3.23822e+07	8.49811e+07	8.74195e+07	5.06526e+07	1.20163e+07	7.54505e+07	8.11977e+06	1.67087e+08	8.74772e+07	6.74273e+07	7.21406e+07	7.61027e+07	801188	1.38516e+08	1.76127e+07	2.76826e+06
Liquiritigenin	255.07	256.074	C15H12O4	[M-H]-	Phenylpropanoids and polyketides	Flavonoids	C09762	2	1.41676e+07	2.14278e+06	9.10574e+06	1.26485e+07	1.08507e+07	4.48242e+06	1.61108e+06	1.84829e+07	4.23898e+06	1.13005e+06	2.24011e+06	1.4877e+07	4.82011e+06	4.74168e+06	4.4295e+06	5.12093e+06	5.94268e+06	1.90452e+06
Cocaine	302.136	303.147	C17H21NO4	[M-H]-	Benzenoids	Benzene and substituted derivatives	C01416	5	1.03681e+07	2.89374e+06	6.8573e+06	5.59281e+06	3.88636e+06	4.5084e+06	1.57638e+06	752862	1.29531e+06	4.85682e+06	8.77909e+06	2.84842e+06	3.89414e+06	3.3181e+06	2.59375e+06	6.83146e+06	535109	2.2051e+06
(-)-Epigallocatechin 3-(3-methyl-gallate)	471.087	472.101	C23H20O11	[M-H]-	Phenylpropanoids and polyketides	Flavonoids		5	3.45771e+07	4.54654e+06	2.14201e+07	8.85383e+06	1.37395e+07	3.69443e+06	2.22545e+07	4.59053e+06	2.17239e+06	2.75159e+06	1.15699e+07	1.45578e+07	3.39945e+06	3.21273e+06	2.79479e+07	2.11076e+07	166557	1.06127e+07
Asp-Asp	230.027	248.064	C8H12N2O7	[M-NH3-H]-	Organic acids and derivatives	Peptidomimetics		2	8.88091e+06	4.03576e+06	7.6582e+06	1.05449e+07	9.09309e+06	8.89062e+06	3.30547e+06	2.84611e+06	3.68098e+06	7.24866e+06	9.6362e+06	5.98744e+06	2.09563e+06	2.40569e+06	1.95707e+06	3.24342e+06	604962	2.41227e+06
Galactose 1-phosphate	305.032	260.03	C6H13O9P	[M+HCOO]-	Organic oxygen compounds	Organooxygen compounds	C00446	5	4.62742e+06	3.23468e+06	5.26533e+06	3.2782e+06	3.45586e+06	3.75488e+06	3.34872e+06	2.31791e+06	3.13001e+06	3.74551e+06	3.66926e+06	2.38246e+06	3.44477e+06	3.15696e+06	2.59526e+06	3.77112e+06	1.47913e+06	2.65957e+06
Biocytin	431.191	372.183	C16H28N4O4S	[M+CH3CO2]-	Organic acids and derivatives	Carboxylic acids and derivatives	C05552	2	2.13502e+07	1.16875e+07	5.44643e+06	2.75981e+07	2.35056e+07	1.92423e+07	1.35228e+07	8.45335e+06	1.47512e+07	1.97573e+07	2.3092e+07	1.89654e+07	9.91467e+06	1.07847e+07	6.67959e+06	1.09051e+07	1.68972e+06	7.77155e+06
Flavone	443.122	222.068	C15H10O2	[2M-H]-	Phenylpropanoids and polyketides	Flavonoids	C10043	3	303154	11638.6	55926.9	63970	143640	211233	557805	1.0781e+06	1.06143e+06	259571	115023	1.18698e+06	375849	1.00278e+06	867949	177938	4.10412e+06	435087
(6E,8E,10S,12Z)-10-Hydroxy-3-oxooctadecatrienoic acid	289.181	308.199	C18H28O4	[M-H2O-H]-	Lipids and lipid-like molecules	Fatty Acyls		4	9.37315e+06	1.11405e+07	6.65296e+06	4.95583e+06	9.6484e+06	8.17791e+06	8.91359e+06	9.16372e+06	1.11703e+07	6.31117e+06	5.53447e+06	9.23487e+06	1.0518e+07	1.1031e+07	1.45427e+07	6.0662e+06	1.39623e+07	9.73922e+06
octanoate	285.207	143.107	C8H15O2-	[2M-H]-	Lipids and lipid-like molecules	Fatty Acyls		4	5.90517e+06	3.94506e+06	4.40696e+06	5.5512e+06	4.81376e+06	5.29978e+06	3.94325e+06	5.71122e+06	5.29193e+06	5.55044e+06	3.15728e+06	5.07738e+06	6.13622e+06	8.00082e+06	1.03355e+07	4.4656e+06	9.23934e+06	3.08331e+06
Homocitric acid	205.035	206.043	C7H10O7	[M-H]-	Organic acids and derivatives	Carboxylic acids and derivatives	C01251	2	5.20197e+07	2.899e+07	3.30543e+07	4.52627e+07	5.00157e+07	3.44061e+07	1.73078e+07	1.10845e+07	1.7616e+07	2.83174e+07	3.0225e+07	2.6182e+07	3.5635e+07	3.17349e+07	2.48209e+07	2.01416e+07	1.47103e+07	2.19586e+07
Cibaric acid	323.187	324.194	C18H28O5	[M-H]-	Lipids and lipid-like molecules	Fatty Acyls		3	6.69929e+06	5.77332e+07	5.5152e+07	4.43128e+07	5.04872e+07	4.94336e+07	3.26044e+07	4.92885e+07	5.12578e+07	5.36332e+07	3.34667e+07	4.09329e+07	6.02273e+07	8.46715e+07	1.86412e+07	3.54228e+07	8.34797e+07	1.09797e+08
AICAR	321.013	339.047	C9H14N3O9P	[M-NH3-H]-	Organic oxygen compounds	Organooxygen compounds	C04677	1	3.73636e+06	212239	2.81527e+06	2.33675e+06	1.27997e+06	2.327e+06	891684	607607	1.09161e+06	3.09326e+06	4.58611e+06	1.83357e+06	1.52457e+06	1.37629e+06	1.01155e+06	4.63091e+06	79485.6	1.42532e+06
5,7-Dimethoxyisoflavone	281.082	282.089	C17H14O4	[M-H]-	Phenylpropanoids and polyketides	Isoflavonoids		4	463115	185726	280255	579856	385201	275048	117097	219261	337533	157418	185800	665917	707990	690014	418828	380771	111914	111891
Vanilloyl glucose	329.088	330.095	C14H18O9	[M-H]-	Phenylpropanoids and polyketides	Tannins	C20470	2	9.39138e+06	3.22074e+06	6.51174e+06	1.89556e+07	1.93196e+07	1.62802e+07	2.8448e+06	2.14207e+06	3.3595e+06	1.07511e+07	1.52366e+07	8.12728e+06	1.36497e+06	1.50047e+06	1.52247e+06	2.29953e+06	272381	1.51019e+06
cis-4-Decenedioic acid	259.119	200.105	C10H16O4	[M+CH3CO2]-	Lipids and lipid-like molecules	Fatty Acyls		3	5.45632e+06	2.01748e+06	2.97412e+06	2.91937e+06	4.63047e+06	5.06949e+06	6.06353e+06	1.52885e+07	9.45775e+06	5.79242e+06	4.15499e+06	1.43233e+07	7.30808e+06	7.20204e+06	8.64023e+06	5.8676e+06	2.46657e+07	1.02836e+07
Farnesol	281.212	222.198	C15H26O	[M+CH3CO2]-	Lipids and lipid-like molecules	Prenol lipids	C01126	4	5.86989e+06	5.38727e+06	6.58223e+06	1.06019e+07	1.11666e+07	6.54423e+06	7.87666e+06	7.33702e+06	8.67441e+06	8.32582e+06	8.29354e+06	6.49887e+06	1.52578e+07	1.57608e+07	1.90832e+07	5.25068e+06	1.17901e+07	7.94813e+06
Imiquimod	239.13	240.137	C14H16N4	[M-H]-	Organoheterocyclic compounds	Quinolines and derivatives		3	6.07998e+06	6.26863e+06	7.64436e+06	4.34425e+06	7.84399e+06	3.22445e+06	4.25446e+06	8.25695e+06	9.14336e+06	4.48908e+06	4.12362e+06	5.20891e+06	9.33432e+06	1.26956e+07	7.61714e+06	4.60266e+06	1.03797e+07	1.5515e+07
Prolyl-Lysine	302.172	243.158	C11H21N3O3	[M+CH3CO2]-	Organic acids and derivatives	Carboxylic acids and derivatives		4	200124	385201	392054	373354	309600	362912	524591	521126	743573	622471	90367.1	156877	1.66595e+06	1.65698e+06	835528	1.43229e+06	724874	889421
5-Heptyltetrahydro-2-oxo-3-furancarboxylic acid	227.129	228.136	C12H20O4	[M-H]-	Organoheterocyclic compounds	Lactones		3	2.25537e+06	1.03775e+07	5.99173e+06	1.49781e+06	5.80495e+06	1.72801e+06	7.31955e+06	1.02106e+07	1.08616e+07	9.69291e+06	8.2989e+06	1.26563e+07	8.40074e+06	7.4486e+06	8.61434e+06	1.05029e+07	1.61059e+07	9.18114e+06
7-Oxononane-1,1,9-tricarbaldehyde	225.113	226.12	C12H18O4	[M-H]-	Organic oxygen compounds	Organooxygen compounds		3	1.39039e+07	1.77189e+07	1.43902e+07	9.2618e+06	9.134e+06	1.42691e+07	1.3969e+07	3.58841e+07	2.98088e+07	2.82501e+07	1.78076e+07	3.82058e+07	1.85761e+07	1.70588e+07	2.0797e+07	2.28946e+07	3.64722e+07	2.5202e+07
Uric acid	149.995	168.028	C5H4N4O3	[M-NH3-H]-	Organoheterocyclic compounds	Imidazopyrimidines	C00366	5	4.47985e+07	1.17991e+08	1.22318e+08	1.06127e+08	2.9784e+07	2.69292e+07	8.61358e+06	9.29118e+07	3.41073e+07	3.42448e+07	7.07077e+07	2.398e+07	1.08459e+08	2.08042e+07	1.63784e+07	1.12043e+08	6.32426e+07	4.40286e+07
Fumagillol	341.197	282.183	C16H26O4	[M+CH3CO2]-	Organic oxygen compounds	Organooxygen compounds	C22618	6	1.04927e+07	1.93605e+07	7.86389e+06	5.1684e+06	9.00946e+06	6.90694e+06	2.13162e+07	2.28233e+07	2.88407e+07	842178	9.4237e+06	7.6065e+06	7.24022e+06	6.61487e+06	9.98899e+06	4.65762e+06	1.85482e+07	6.43572e+06
Prephenate	451.087	226.048	C10H10O6	[2M-H]-	Organic acids and derivatives	Keto acids and derivatives	C00254	2	8.44401e+06	1.67537e+06	1.25336e+06	6.73197e+06	1.12268e+07	4.09297e+06	1.75771e+06	643583	2.17948e+06	2.13289e+06	3.44578e+06	1.5001e+06	4.98271e+06	5.94381e+06	4.88209e+06	3.27191e+06	36664	2.5248e+06
Dihydroartemisinin	283.156	284.162	C15H24O5	[M-H]-	Lipids and lipid-like molecules	Prenol lipids		5	1.8737e+06	2.05878e+06	1.78297e+06	1.10585e+06	1.35786e+06	1.07346e+06	1.08639e+06	1.02469e+06	1.4058e+06	1.30646e+06	1.14602e+06	1.16368e+06	1.34806e+06	1.38129e+06	1.36955e+06	896153	1.34394e+06	1.42986e+06
Serylisoleucine	217.12	218.127	C9H18N2O4	[M-H]-	Organic acids and derivatives	Carboxylic acids and derivatives		5	455773	380825	442933	362209	431229	290769	292620	327515	302090	439734	442410	318271	341748	359922	290150	332409	324052	356400
N2-Galacturonyl-L-lysine	304.103	322.138	C12H22N2O8	[M-NH3-H]-	Organic oxygen compounds	Organooxygen compounds		4	5.00012e+06	2.2314e+06	3.78023e+06	8.83908e+06	1.28945e+07	9.38734e+06	3.93197e+06	2.40641e+06	5.62829e+06	5.38331e+06	7.92455e+06	5.11832e+06	1.68602e+07	1.01964e+07	1.35288e+07	6.78956e+06	678686	9.08758e+06
Benzoquinoneacetic acid	165.02	166.027	C8H6O4	[M-H]-	Organic oxygen compounds	Organooxygen compounds		5	534107	6.30891e+06	4.59324e+06	2.75637e+06	2.98287e+06	501254	435979	1.00872e+06	4.12346e+06	838545	2.86064e+06	477057	3.75791e+06	1.12184e+06	2.35171e+06	1.1435e+06	3.42996e+06	2.92032e+06
5-(3',4'-Dihydroxyphenyl)-gamma-valerolactone-4'-O-glucuronide	365.088	384.106	C17H20O10	[M-H2O-H]-	Organic oxygen compounds	Organooxygen compounds		5	2.80116e+06	1.72284e+06	1.9222e+06	453871	664781	524660	1.44539e+06	460650	1.07439e+06	841598	505675	439098	688313	715604	518579	2.21845e+06	439797	515534
alpha-Carboxy-delta-decalactone	213.114	214.12	C11H18O4	[M-H]-	Organoheterocyclic compounds	Lactones		6	8.3445e+06	1.80593e+07	5.6344e+06	4.09916e+06	6.07142e+06	4.60786e+06	1.3121e+07	2.61699e+07	2.28459e+07	6.40642e+06	5.40368e+06	1.59524e+07	5.42919e+06	8.70896e+06	1.2095e+07	4.40475e+06	1.29276e+07	9.18011e+06
Moreollin	589.282	590.288	C35H42O8	[M-H]-	Organoheterocyclic compounds	Benzopyrans		3	101753	2.05676e+06	1.26198e+06	162374	406127	1.10582e+06	83560.3	2.78178e+06	682511	1.33033e+06	58693.4	1.28345e+06	4.16363e+06	5.61563e+06	3.26166e+06	3.04749e+06	7.46234e+06	1.01877e+07
(R)-2-Hydroxysterculic acid	309.244	310.251	C19H34O3	[M-H]-	Lipids and lipid-like molecules	Fatty Acyls		4	3.81768e+06	4.08981e+06	3.35797e+06	4.9828e+06	5.56428e+06	5.62106e+06	3.85902e+06	3.80731e+06	5.3446e+06	8.07279e+06	3.77386e+06	4.49734e+06	5.47395e+06	7.07204e+06	6.76933e+06	3.69678e+06	5.0722e+06	4.23003e+06
beta-Ionone	237.15	192.151	C13H20O	[M+HCOO]-	Lipids and lipid-like molecules	Prenol lipids	C12287	6	9.9633e+06	1.41001e+07	5.63853e+06	1.99976e+06	3.80666e+06	2.58337e+06	1.22954e+07	1.37314e+07	1.93815e+07	3.78679e+06	503055	7.72445e+06	3.06998e+06	2.633e+06	6.47562e+06	3.10353e+06	1.65014e+07	2.52346e+06
Pseudoionone	237.15	192.151	C13H20O	[M+HCOO]-	Lipids and lipid-like molecules	Prenol lipids		6	2.20041e+06	5.5404e+06	2.06804e+06	1.59213e+06	2.99341e+06	2.47316e+06	4.68663e+06	5.16639e+06	1.97234e+06	2.06433e+06	2.06718e+06	4.06912e+06	3.22431e+06	2.81762e+06	3.98371e+06	1.10378e+06	5.89674e+06	3.30861e+06
(1S,2S,4S,5R)-1,8-Epoxy-p-menthane-2,5-diol	185.119	186.126	C10H18O3	[M-H]-	Organoheterocyclic compounds	Oxanes		4	9.46553e+06	1.4441e+07	7.43985e+06	7.40073e+06	1.65625e+07	8.50221e+06	8.91149e+06	1.43878e+07	1.70449e+07	1.42819e+07	1.06864e+07	1.5232e+07	1.99796e+07	1.81981e+07	2.60597e+07	1.40683e+07	2.22745e+07	1.46833e+07
5-Methylthioribose	239.06	180.046	C6H12O4S	[M+CH3CO2]-	Organic oxygen compounds	Organooxygen compounds	C03089	1	4.77463e+06	5.41508e+06	7.23059e+06	7.0602e+06	8.79234e+06	8.5155e+06	7.63732e+06	8.00095e+06	1.12846e+07	1.30722e+07	1.26086e+07	1.25253e+07	3.98371e+06	4.70712e+06	5.20289e+06	8.35235e+06	7.8056e+06	9.86403e+06
Etretinate	353.213	354.219	C23H30O3	[M-H]-	Lipids and lipid-like molecules	Prenol lipids		4	7.94418e+06	1.07739e+07	6.06826e+06	5.52515e+06	5.50621e+06	4.74035e+06	4.23438e+06	3.01879e+06	4.47818e+06	4.65855e+06	4.49495e+06	2.6919e+06	8.57261e+06	1.51582e+07	9.83868e+06	2.0485e+06	8.95586e+06	8.46369e+06
Saussurea lactone	293.176	234.162	C15H22O2	[M+CH3CO2]-	Lipids and lipid-like molecules	Prenol lipids		5	60103.9	58894.7	57757.5	47527.7	39699.5	42652.5	44233.3	34308.5	37154.8	52874.4	59103.2	40184.8	39509.7	46439.2	37231.6	52204.6	51474.5	52477.7
Iminoaspartic acid	112.988	131.022	C4H5NO4	[M-NH3-H]-	Organic acids and derivatives	Carboxylic acids and derivatives	C05840	1	990592	834093	808257	799864	862823	1.17179e+06	3.44581e+06	1.34009e+07	4.55751e+06	3.55236e+07	7.25459e+06	839875	1.50303e+06	5.06307e+06	1.13542e+07	1.74158e+06	6.52614e+06	8.90838e+06
Vestitone	345.099	286.084	C16H14O5	[M+CH3CO2]-	Phenylpropanoids and polyketides	Isoflavonoids	C00786	6	4.29626e+06	1.14891e+06	2.22122e+06	4.56584e+06	1.31131e+07	8.1249e+06	8.98812e+06	1.35753e+07	1.4166e+07	1.29689e+07	6.10688e+06	1.71198e+07	7.01488e+06	6.72101e+06	4.79194e+06	1.97788e+06	3.16108e+06	2.3683e+06
(3S)-3,6-Diaminohexanoate	145.099	146.106	C6H14N2O2	[M-H]-	Organic acids and derivatives	Carboxylic acids and derivatives	C01142	5	9.24796e+07	4.3565e+07	7.93479e+07	6.57691e+06	3.60462e+06	5.61358e+06	410883	3.43637e+07	505974	5.29918e+06	1.02152e+07	4.18497e+06	2.01445e+06	1.32092e+06	1.75207e+06	7.90491e+06	1.12367e+06	2.09332e+06
Eucalyptol	199.135	154.136	C10H18O	[M+HCOO]-	Organoheterocyclic compounds	Oxanes	C09844	5	4.75061e+06	6.57681e+06	7.3464e+06	2.78175e+06	5.2652e+06	2.62865e+06	3.38475e+06	5.80311e+06	5.3011e+06	2.94826e+06	2.38793e+06	3.43777e+06	5.16996e+06	6.60519e+06	4.88668e+06	3.28255e+06	3.57887e+06	5.31513e+06
Ethyl 3-oxohexanoate	139.077	158.094	C8H14O3	[M-H2O-H]-	Organic acids and derivatives	Keto acids and derivatives	C02975	6	46068.1	335443	36779.6	37083.6	171119	228103	398260	542329	420507	63654.4	36431.2	451785	53944.3	38509.6	501677	37142.2	966404	56829.7
2-Vinyl-4H-1,3-dithiine	142.999	144.007	C6H8S2	[M-H]-	Organoheterocyclic compounds	Dithiins		5	2.73563e+07	1.90586e+07	1.62729e+07	1.5401e+07	4.88297e+06	1.35255e+07	1.1084e+07	2.94136e+06	3.16621e+06	1.53972e+07	1.48062e+07	3.2584e+06	1.72771e+07	1.5713e+07	1.47002e+07	8.94274e+06	7.37929e+06	1.21064e+07
beta-Damascenone	235.135	190.136	C13H18O	[M+HCOO]-	Organic oxygen compounds	Organooxygen compounds		4	1.38416e+07	1.44041e+07	1.1461e+07	1.15576e+07	1.7017e+07	1.46623e+07	1.3205e+07	1.29575e+07	1.37802e+07	1.35982e+07	9.48517e+06	1.4523e+07	1.66218e+07	1.65494e+07	2.35202e+07	1.21595e+07	1.98541e+07	1.27993e+07
Tanacetol A	293.175	294.183	C17H26O4	[M-H]-	Lipids and lipid-like molecules	Prenol lipids		5	1.14198e+07	8.83544e+06	7.01698e+06	7.09028e+06	8.142e+06	4.52325e+06	5.95407e+06	4.62205e+06	1.1167e+07	5.71615e+06	7.19677e+06	4.50471e+06	4.91362e+06	5.77931e+06	5.58358e+06	5.46496e+06	9.56097e+06	3.55047e+06
Ethyl methylphosphonofluoridate	251.041	126.025	C3H8FO2P	[2M-H]-	Organic acids and derivatives	Organic phosphonic acids and derivatives		2	1.17824e+07	9.33953e+06	1.11303e+07	1.60848e+07	1.5687e+07	9.20748e+06	9.13491e+06	5.45284e+06	8.70589e+06	9.25773e+06	1.07514e+07	8.30054e+06	1.52759e+07	1.38842e+07	9.62826e+06	7.80374e+06	2.16839e+06	3.23922e+06
Yuzu lactone	195.14	196.146	C12H20O2	[M-H]-	Phenylpropanoids and polyketides	Macrolides and analogues		3	252250	302873	363290	192632	385103	117295	157313	465252	424727	127290	134942	181370	398093	516134	258289	122445	699665	665137
Thymol methyl ether	163.113	164.12	C11H16O	[M-H]-	Lipids and lipid-like molecules	Prenol lipids		6	156815	334597	142175	180017	199889	182767	159577	481766	512313	208436	214162	560702	171618	173402	152278	284537	529708	291769
Treosulfan	258.994	278.013	C6H14O8S2	[M-H2O-H]-	Organic acids and derivatives	Organic sulfonic acids and derivatives	C19557	2	1.18997e+07	4.52118e+06	8.11317e+06	1.1649e+07	8.67187e+06	9.06607e+06	5.7781e+06	4.30871e+06	4.36631e+06	8.01832e+06	1.51154e+07	9.81158e+06	5.99775e+06	3.95774e+06	3.28355e+06	8.07117e+06	3.7721e+06	3.3768e+06
1,2-Dihydronaphthalene-1,2-diol	221.083	162.068	C10H10O2	[M+CH3CO2]-	Benzenoids	Naphthalenes	C06205	5	1.46371e+06	279341	1.4315e+06	1.02111e+06	1.03546e+06	733340	699672	908305	980907	1.11987e+06	912178	634467	946575	946218	675473	252355	893062	1.14827e+06
N(tele)-methylhistaminium	171.101	126.103	C6H12N3+	[M+HCOO]-	Organic nitrogen compounds	Organonitrogen compounds		2	4.37025e+06	2.52104e+07	4.46957e+06	1.38601e+07	2.08648e+07	2.73421e+07	1.59608e+07	1.91291e+07	2.95762e+07	5.07094e+07	6.61456e+06	2.78411e+07	1.16207e+07	6.40575e+06	6.48034e+06	5.1437e+06	5.76778e+06	5.67716e+06
(2,2-Diethoxyethyl)benzene	253.145	194.131	C12H18O2	[M+CH3CO2]-	Benzenoids	Benzene and substituted derivatives		5	1.43152e+06	1.90171e+06	1.45712e+06	1.03612e+06	1.10826e+06	530376	1.37517e+06	522987	1.7354e+06	599352	1.26161e+06	1.39392e+06	1.10905e+06	719019	986358	937486	646841	681163
Kessyl glycol	253.182	254.188	C15H26O3	[M-H]-	Organoheterocyclic compounds	Oxepanes		4	3.21897e+06	5.96219e+06	4.51898e+06	2.21706e+06	2.72462e+06	1.65731e+06	2.31788e+06	2.72741e+06	3.36621e+06	1.7906e+06	1.71563e+06	1.57172e+06	5.16973e+06	5.51666e+06	4.43904e+06	1.41466e+06	7.25687e+06	4.91464e+06
Norecasantalol	165.129	166.136	C11H18O	[M-H]-	Lipids and lipid-like molecules	Prenol lipids		6	853761	1.69942e+06	2.27453e+06	1.8965e+06	1.96368e+06	1.93665e+06	1.67155e+06	2.06137e+06	3.30446e+06	2.18517e+06	468326	2.34062e+06	845807	484989	1.17161e+06	2.02366e+06	1.42239e+06	1.40281e+06
4-Methylcatechol	183.067	124.052	C7H8O2	[M+CH3CO2]-	Benzenoids	Phenols	C06730	6	243978	199128	219578	1.06307e+06	2.67172e+06	2.40588e+06	3.33743e+06	1.29002e+07	1.2849e+07	782020	439691	6.23365e+06	486216	1.25193e+06	864155	1.25276e+06	189062	436903
Linoleic acid	325.237	280.24	C18H32O2	[M+HCOO]-	Lipids and lipid-like molecules	Fatty Acyls	C01595	6	1.2469e+07	6.84923e+06	6.00237e+06	1.39344e+07	2.63776e+07	1.2254e+07	1.67641e+07	3.99322e+07	3.1152e+07	1.86029e+07	2.63322e+07	5.17123e+07	7.97816e+06	7.70228e+06	9.15459e+06	7.93938e+06	1.0403e+07	8.8314e+06
Valproic acid	125.098	144.115	C8H16O2	[M-H2O-H]-	Lipids and lipid-like molecules	Fatty Acyls	C07185	6	9.31048e+06	5.53303e+06	5.87094e+06	7.86745e+06	1.39007e+07	1.08505e+07	1.03418e+07	1.70817e+07	1.86369e+07	1.26674e+07	6.91423e+06	1.75487e+07	7.89665e+06	6.54784e+06	7.1924e+06	3.78629e+06	5.4018e+06	4.53474e+06
(Z)-13-Oxo-9-octadecenoic acid	277.218	296.235	C18H32O3	[M-H2O-H]-	Lipids and lipid-like molecules	Fatty Acyls		1	61674.2	60358.6	55234.9	49603.6	55088.8	39189.1	58728.5	55005.5	52809	87233.6	78601.4	50031.4	57948.8	51785.9	55505.3	69914.4	64249.6	68783.5
Oxyphencyclimine	343.201	344.21	C20H28N2O3	[M-H]-	Organoheterocyclic compounds	Diazines	C07851	5	1.51024e+07	5.50994e+06	791859	8.72368e+06	538838	1.02015e+06	2.74468e+06	1.07771e+06	343510	1.11178e+06	7.56445e+06	1.0576e+06	3.17046e+06	791103	1.09924e+07	1.88969e+06	6.28904e+06	2.4224e+06
3-chlorobenzoate	135.972	154.99	C7H4ClO2-	[M-H2O-H]-	Benzenoids	Benzene and substituted derivatives		1	9.01269e+06	2.74917e+07	8.48408e+07	4.14866e+06	4.5893e+07	3.05021e+07	3.83038e+07	1.7589e+07	4.21027e+07	5.40474e+07	1.31912e+08	4.87018e+07	1.12533e+08	3.71233e+07	2.83026e+07	1.48858e+07	2.21327e+07	5.25123e+07
D-Glucose	161.046	180.063	C6H12O6	[M-H2O-H]-	Organic oxygen compounds	Organooxygen compounds	C00031	2	1.38302e+07	3.94866e+06	1.28664e+07	1.30338e+07	1.62958e+07	4.91312e+06	1.353e+06	1.00107e+07	9.54974e+06	1.51834e+07	4.37475e+06	1.45063e+07	1.70006e+07	3.48998e+06	3.22105e+06	1.15191e+07	3.40141e+06	3.94653e+06
Cyanuric acid	128.01	129.017	C3H3N3O3	[M-H]-	Organoheterocyclic compounds	Triazines	C06554	5	9.97778e+07	6.46671e+07	1.03026e+08	1.47403e+07	1.46082e+07	4.73683e+07	1.23158e+07	4.95329e+07	3.67458e+07	5.40314e+07	4.48976e+07	3.44719e+07	4.30672e+07	5.00427e+07	1.76486e+07	3.70228e+07	3.4727e+07	5.04909e+07
Dihydrobiopterin	298.114	239.102	C9H13N5O3	[M+CH3CO2]-	Organoheterocyclic compounds	Pteridines and derivatives	C02953	1	2.39435e+06	731193	572354	1.31141e+07	8.62427e+06	8.7156e+06	6.10033e+06	5.68536e+06	6.08586e+06	1.72527e+07	2.22573e+07	1.52569e+07	5.3489e+06	6.23242e+06	3.99219e+06	1.34644e+07	5.61889e+06	1.37557e+07
N-(3-Methylbut-2-EN-1-YL)-9H-purin-6-amine	185.082	203.117	C10H13N5	[M-NH3-H]-	Organoheterocyclic compounds	Imidazopyrimidines	C04083	#N/A	8.20346e+06	6.64187e+06	4.82248e+06	5.65847e+06	2.21027e+06	8.19623e+06	9.51235e+06	1.36211e+07	1.34596e+07	1.14961e+07	4.1607e+06	1.15362e+07	8.17604e+06	6.77741e+06	5.15572e+06	2.96667e+06	4.72524e+06	4.63344e+06
Bruceine D	455.154	410.158	C20H26O9	[M+HCOO]-	Lipids and lipid-like molecules	Prenol lipids		6	2.12572e+06	4.99054e+06	4.69734e+06	6.9739e+06	2.39339e+06	1.46667e+07	3.776e+07	2.41312e+07	4.53779e+07	2.43881e+07	9.06799e+06	3.71381e+07	1.96874e+07	1.94249e+07	2.72444e+07	1.76333e+07	4.04111e+07	2.77719e+07
6-Hydroxymethylpterin	175.025	193.06	C7H7N5O2	[M-NH3-H]-	Organoheterocyclic compounds	Pteridines and derivatives		5	1.40033e+06	1.18629e+06	1.09206e+06	832661	1.02659e+06	1.3514e+06	515879	482763	972842	634810	180116	812804	323280	1.227e+06	830528	119174	339653	649373
4-hydroxy-2-nonenal (4-HNE)	311.224	156.115	C9H16O2	[2M-H]-	Lipids and lipid-like molecules	Fatty Acyls	C21642	#N/A	3.66245e+09	4.4209e+09	2.76095e+09	2.51592e+09	2.92451e+09	3.64642e+09	7.55214e+09	7.87706e+09	8.45164e+09	4.97363e+09	2.58597e+09	5.87686e+09	7.07718e+08	3.70192e+09	6.21995e+09	3.19706e+09	7.57055e+09	6.85634e+08
PC(18_1(9Z)_18_1(9Z))	767.556	785.593	C44H84NO8P	[M-NH3-H]-	Lipids and lipid-like molecules	Glycerophospholipids		5	6.83359e+07	2.1998e+07	2.35115e+07	1.80417e+07	1.81509e+07	2.4094e+07	2.57954e+07	2.40363e+07	2.80388e+07	3.90436e+07	1.08268e+07	2.42753e+07	1.99689e+07	2.28601e+07	2.15835e+07	1.35565e+07	1.82096e+07	2.02064e+07
4-Carboxypyrazole	111.019	112.027	C4H4N2O2	[M-H]-	Organoheterocyclic compounds	Azoles		2	2.99694e+06	2.34394e+06	2.68007e+06	6.1583e+06	1.00074e+07	1.1201e+07	7.85219e+06	9.19358e+06	2.12345e+06	2.44531e+06	2.62627e+06	8.34469e+06	9.17135e+06	2.03049e+06	9.09622e+06	2.22399e+06	2.31576e+06	8.85888e+06
N-ethylmaleimide	124.04	125.048	C6H7NO2	[M-H]-	Organoheterocyclic compounds	Pyrrolidines	C02441	6	6.48957e+06	5.13677e+06	5.98968e+06	5.22598e+06	5.46206e+06	7.51507e+06	1.81047e+07	1.88185e+07	3.69336e+07	6.36952e+06	6.73699e+06	1.41033e+07	3.66094e+07	3.1726e+07	5.39007e+06	5.97534e+06	1.03322e+07	1.7178e+07
PC 36_3	828.571	783.578	C44H82NO8P	[M+HCOO]-	Lipids and lipid-like molecules	Glycerophospholipids		2	2.25996e+07	1.5504e+07	3.27697e+07	1.45295e+07	2.92447e+07	1.30827e+07	1.9514e+07	1.03529e+07	2.63841e+07	2.18032e+07	2.45452e+07	2.5738e+07	2.17073e+07	1.78027e+07	1.72695e+07	8.67287e+06	7.43632e+06	8.30647e+06
Mesylate	140.986	95.9881	CH4SO3	[M+HCOO]-	Organic acids and derivatives	Organic sulfonic acids and derivatives	C11145	4	2.94216e+06	2.12021e+06	2.37933e+06	2.46083e+06	2.75842e+06	2.04591e+06	1.23776e+06	1.40182e+06	3.72589e+06	3.64584e+06	2.83295e+06	1.52241e+06	3.2891e+06	2.93596e+06	2.77587e+06	2.10419e+06	1.53159e+06	1.89829e+06
9'-Carboxy-gamma-chromanol	357.241	376.261	C23H36O4	[M-H2O-H]-	Organoheterocyclic compounds	Benzopyrans		4	532118	169202	154360	118147	136817	112624	95060.7	113177	110144	143237	159551	176541	622011	175243	485232	428435	169509	576719
Norsalsolinol	164.071	165.079	C9H11NO2	[M-H]-	Organoheterocyclic compounds	Tetrahydroisoquinolines		2	1.07088e+07	4.90133e+06	5.53559e+06	4.41217e+06	4.61297e+07	2.40444e+07	4.64407e+06	5.7296e+06	3.77253e+07	3.10387e+07	6.48481e+06	5.34636e+06	1.96486e+07	1.60104e+07	1.68065e+07	1.77796e+07	2.38146e+07	5.63456e+06
Benazeprilat	395.164	396.169	C22H24N2O5	[M-H]-	Organic acids and derivatives	Carboxylic acids and derivatives	C21541	3	894618	2.75708e+06	3.54722e+06	8.40126e+06	7.33065e+06	6.75141e+06	1.43857e+07	1.40123e+07	1.79662e+07	1.79951e+07	7.16414e+06	1.36222e+07	8.32917e+06	2.00864e+07	2.58035e+07	1.38253e+07	1.61471e+07	1.39048e+07
Melanin	317.055	318.064	C18H10N2O4	[M-H]-	Benzenoids	Anthracenes	C05606	5	1.62225e+08	7.0691e+07	1.21233e+08	6.53095e+07	5.37622e+07	4.93479e+07	5.18216e+07	4.80797e+07	5.65973e+07	4.59945e+07	5.21196e+07	4.46587e+07	1.02454e+08	9.82754e+07	8.0547e+07	1.1775e+08	2.66295e+07	7.08875e+07
S-Adenosylmethionine	444.14	399.145	C15H23N6O5S+	[M+HCOO]-	Nucleosides, nucleotides, and analogues	5'-deoxyribonucleosides	C00019	3	1.21988e+06	3821.11	904609	6601.72	27988.9	78696.4	732014	1.6278e+06	976759	204441	69064.1	412633	2.3556e+06	1.59609e+06	3.26379e+06	1.51481e+06	3.97665e+06	1.62578e+06
1-O-Caffeoylglucose	323.075	342.095	C15H18O9	[M-H2O-H]-	Lipids and lipid-like molecules	Steroids and steroid derivatives	C10433	2	8.52046e+06	5.60575e+06	4.53892e+06	3.70139e+06	7.39196e+06	4.8441e+06	5.69453e+06	3.67959e+06	4.88378e+06	7.59407e+06	5.36117e+06	7.69655e+06	4.04651e+06	6.7926e+06	6.43511e+06	2.13496e+06	2.19209e+06	5.20605e+06
2-Amino-3-phosphonopropionic acid	149.995	169.014	C3H8NO5P	[M-H2O-H]-	Organic acids and derivatives	Carboxylic acids and derivatives	C05672	2	3.32333e+07	6.76752e+06	7.07354e+06	5.74788e+06	5.36752e+07	2.28414e+07	1.89657e+07	5.00776e+06	1.72854e+07	2.47982e+07	2.75481e+07	2.73449e+07	5.77494e+06	1.02022e+07	7.46653e+06	6.12687e+06	1.8459e+06	2.88725e+07
Promethazine	283.13	284.135	C17H20N2S	[M-H]-	Organoheterocyclic compounds	Benzothiazines	C07404	3	138601	158656	246436	96681.5	156681	147340	132073	157289	156250	184887	221548	215084	159577	153923	150586	552296	100454	110567
Dihydro-O-methylsterigmatocystin	322.058	340.095	C19H16O6	[M-NH3-H]-	Organoheterocyclic compounds	Benzopyrans	C03944	2	2.16564e+06	5.16919e+06	1.62452e+06	4.45676e+06	1.49642e+07	6.292e+06	1.67971e+06	2.73603e+06	1.40302e+06	3.17402e+06	9.46268e+06	1.03329e+07	4.97033e+06	3.48903e+06	3.44372e+06	506085	443445	910497
2-hydroxyisoflavanone naringenin	333.059	288.063	C15H12O6	[M+HCOO]-	Phenylpropanoids and polyketides	Isoflavonoids	C12631	1	1.26103e+06	387598	884311	2.70144e+06	752221	3.69458e+06	476759	3.41851e+06	3.35594e+06	4.25055e+06	1.44807e+06	5.85429e+06	3.8572e+06	3.21632e+06	3.13517e+06	5.31798e+06	2.74031e+06	887857
1,2-Benzoquinone	215.033	108.021	C6H4O2	[2M-H]-	Organic oxygen compounds	Organooxygen compounds	C02351	1	1.09446e+08	4.72008e+07	5.02883e+07	7.77047e+07	6.03924e+07	5.16564e+07	1.03261e+08	5.66051e+07	8.89019e+07	1.08427e+08	1.44782e+08	9.92964e+07	5.74314e+07	5.80148e+07	3.96521e+07	8.84705e+07	1.2932e+07	6.64717e+07
Folic acid	423.11	441.14	C19H19N7O6	[M-NH3-H]-	Benzenoids	Phenols	C00504	3	1956.33	1.14269e+06	50871.5	646653	1.42129e+06	1.27967e+06	1.32895e+06	2.1149e+06	2.98587e+06	2.14606e+06	1.89963e+06	2.56451e+06	4.12956e+06	4.70153e+06	3.78831e+06	2.33544e+06	4.97265e+06	5.73476e+06
Pyrido(3,2-D)pyrimidine	130.04	131.048	C7H5N3	[M-H]-	Organoheterocyclic compounds	Pyridopyrimidines		2	1.68806e+06	631952	1.29664e+06	3.22189e+06	2.42034e+06	2.18034e+06	694636	490327	1.09563e+06	1.57882e+06	1.84342e+06	1.30762e+06	398263	462424	215363	228024	128674	205379
Bergaptol	247.027	202.027	C11H6O4	[M+HCOO]-	Phenylpropanoids and polyketides	Coumarins and derivatives	C00758	4	1.36194e+07	9.3015e+06	1.23577e+07	2.25316e+07	1.99059e+07	1.46001e+07	8.1789e+06	4.25802e+06	7.83285e+06	1.51326e+07	1.48567e+07	1.14294e+07	2.18148e+07	2.41208e+07	1.8954e+07	1.39214e+07	4.26491e+06	1.60451e+07
Mestranol	619.385	310.193	C21H26O2	[2M-H]-	Lipids and lipid-like molecules	Steroids and steroid derivatives	C07618	4	1.21397e+06	1.2807e+06	1.20046e+06	1.33071e+06	912140	722065	867228	483728	2.61199e+06	1.02368e+06	350186	651942	1.0869e+06	1.23543e+06	2.32092e+06	1.01232e+06	1.05491e+06	1.21908e+06
Sesamolinol	354.084	372.121	C20H20O7	[M-NH3-H]-	Benzenoids	Phenols	C10883	2	5.19897e+06	3.24722e+06	3.06229e+06	1.76771e+07	2.24025e+07	1.30519e+07	3.81667e+06	3.02118e+06	4.00107e+06	1.04633e+07	1.06865e+07	7.56533e+06	5.09787e+06	5.97843e+06	4.78572e+06	2.79181e+06	2.37937e+06	6.03217e+06
DG(15_0_18_4(6Z,9Z,12Z,15Z)_0_0)	573.447	574.46	C36H62O5	[M-H]-	Lipids and lipid-like molecules	Fatty Acyls		4	1.80249e+07	3.30024e+06	3.20783e+07	1.64225e+07	1.23878e+07	6.88202e+06	6.00535e+06	4.01278e+06	2.23811e+07	5.53553e+06	2.15273e+07	1.32282e+07	1.12459e+07	1.71491e+07	2.87876e+07	1.59481e+07	1.71558e+07	2.29381e+07
Nonate	187.096	188.105	C9H16O4	[M-H]-	Lipids and lipid-like molecules	Fatty Acyls		2	1.1727e+07	1.14693e+06	1.31556e+06	5.4737e+06	4.16231e+06	4.42018e+06	2.66783e+06	1.65287e+06	1.80455e+06	2.20925e+06	1.78952e+06	7.11947e+06	4.85778e+06	4.34396e+06	1.45763e+06	4.72062e+06	1.48527e+06	1.61992e+06
Sar chelate	283.259	284.269	C14H32N6	[M-H]-	Organic nitrogen compounds	Organonitrogen compounds		6	1.96763e+07	1.71083e+07	1.22596e+07	1.53974e+07	1.59157e+07	2.87018e+07	4.45223e+07	1.50402e+07	1.55477e+07	4.69688e+06	2.19986e+07	624678	3.67837e+07	1.60459e+07	1.56537e+07	759337	8.1703e+06	2.09326e+07
D-Erythro-imidazole-glycerol-phosphate	237.026	238.035	C6H11N2O6P	[M-H]-	Organic acids and derivatives	Organic phosphoric acids and derivatives	C04666	2	3.68863e+06	851246	3.44826e+06	4.95379e+06	1.28115e+06	1.09872e+06	780226	472182	2.35384e+06	3.40323e+06	3.59727e+06	2.85422e+06	3.85425e+06	1.0119e+06	3.07061e+06	689293	611730	1.39056e+06
Dehydroxypaxilline	401.216	419.246	C27H33NO3	[M-NH3-H]-	Organoheterocyclic compounds	Naphthopyrans	C20531	3	1.54916e+06	3.9442e+06	1.01064e+06	2.36626e+06	3.73024e+06	5.15689e+06	6.9467e+06	4.04793e+06	7.547e+06	596884	2.07752e+06	919627	4.67601e+06	3.68883e+06	3.27087e+06	1.08437e+06	1.35714e+07	2.75459e+06
FAHFA(22_6(4Z,7Z,10Z,13Z,16Z,19Z)_9-O-18_2(10E,12Z))	587.441	606.465	C40H62O4	[M-H2O-H]-	Lipids and lipid-like molecules	Fatty Acyls		3	1.9992e+06	2.87894e+06	4.11109e+06	2.0875e+06	7.61421e+06	4.5551e+06	5.18634e+06	3.31972e+06	4.1776e+06	6.08442e+06	868925	2.21847e+06	7.88276e+06	9.07392e+06	7.09188e+06	2.87351e+06	9.34895e+06	2.87605e+07
Diethyl dicarbonate	161.044	162.053	C6H10O5	[M-H]-	Organic acids and derivatives	Organic carbonic acids and derivatives	C11592	2	2.19378e+06	3.3655e+06	1.46301e+07	3.17436e+06	1.54263e+07	1.67e+07	2.98448e+06	9.90395e+06	2.85266e+06	3.47209e+06	2.63567e+07	2.62602e+07	9.94219e+06	8.38468e+06	2.61388e+06	2.88289e+06	2.94931e+06	3.17095e+06
Pibutidine	355.174	356.185	C19H24N4O3	[M-H]-	Organic nitrogen compounds	Organonitrogen compounds		1	842896	1.47073e+06	873193	491768	405250	3.63345e+06	1.60643e+06	1.00583e+06	1.68277e+06	3.27986e+06	4.7051e+06	332802	213379	210049	217103	2.39475e+06	276470	604340
9,10,13-TriHOME	311.226	330.241	C18H34O5	[M-H2O-H]-	Lipids and lipid-like molecules	Fatty Acyls	C14835	4	4.85197e+07	9.7022e+07	3.25955e+07	5.73991e+07	6.23363e+07	3.37274e+07	3.569e+07	1.18724e+07	3.73775e+07	1.44312e+07	2.95039e+07	5.34574e+07	1.71229e+08	1.4397e+08	9.99625e+07	6.22069e+07	1.4193e+08	2.02767e+07
Indole-3-acetyl-myo-inositol	319.079	337.116	C16H19NO7	[M-NH3-H]-	Organoheterocyclic compounds	Indoles and derivatives	C03868	2	2.31445e+07	8.25113e+06	9.91741e+06	1.88254e+07	1.6218e+07	1.03638e+07	9.79279e+06	8.97261e+06	1.0411e+07	9.51739e+06	1.28755e+07	7.61e+06	2.34427e+06	5.28922e+06	4.12393e+06	1.37133e+06	2.14855e+06	5.39978e+06
Ribonolactone	207.048	148.037	C5H8O5	[M+CH3CO2]-	Organic oxygen compounds	Organooxygen compounds	C00652	3	1.25652e+06	1.48212e+06	1.35529e+06	1.22035e+07	1.283e+06	1.17884e+06	940722	1.22976e+06	1.15263e+06	7.15973e+06	3.75789e+06	2.92727e+06	7.60333e+06	1.90111e+07	8.37782e+06	1.94256e+07	1.0298e+06	5.34459e+07
Biopterin	473.159	237.086	C9H11N5O3	[2M-H]-	Organoheterocyclic compounds	Pteridines and derivatives	C06313	1	2.18038e+08	8.9705e+07	1.70514e+08	2.97376e+08	2.56093e+08	1.9276e+08	1.58033e+08	1.04092e+08	8.98933e+07	3.90846e+08	4.80591e+08	3.10466e+08	2.36237e+08	3.53535e+08	3.66513e+08	6.25257e+08	7.93347e+07	4.77094e+08
4-aminobenzoate	195.051	136.04	C7H6NO2-	[M+CH3CO2]-	Benzenoids	Benzene and substituted derivatives		4	9.46594e+06	7.2962e+06	7.87922e+06	8.9244e+06	8.62684e+06	6.82917e+06	844899	711291	1.02025e+06	7.5657e+06	8.19359e+06	6.55828e+06	3.43466e+07	1.47171e+07	1.20721e+07	1.27555e+07	5.105e+06	2.12862e+07
8-Hydroxynevirapine	281.108	282.112	C15H14N4O2	[M-H]-	Organic nitrogen compounds	Organonitrogen compounds		5	673062	114747	416411	461581	133052	240627	98551.5	92719.2	93447	134334	261653	70089.4	100049	91027.6	89732.1	205826	88388.6	101779
N1-(alpha-D-ribosyl)-5,6-dimethyl-benzimidazole	277.116	278.127	C14H18N2O4	[M-H]-	Nucleosides, nucleotides, and analogues	Benzimidazole ribonucleosides and ribonucleotides	C05775	2	1.00852e+07	4.91065e+06	1.01099e+07	1.81356e+07	1.88516e+07	2.11333e+07	5.19229e+06	3.20194e+06	5.46814e+06	1.78964e+07	2.59839e+07	1.36993e+07	3.71655e+06	4.7466e+06	4.05666e+06	7.17891e+06	1.35803e+06	5.36694e+06
Syringic acid	197.043	198.053	C9H10O5	[M-H]-	Benzenoids	Benzene and substituted derivatives	C10833	2	2.75797e+06	3.808e+06	2.74692e+06	1.93645e+06	4.54357e+06	2.60714e+06	613855	593785	802315	3.02324e+06	1.6921e+06	2.24819e+06	2.0296e+06	2.42804e+06	2.37187e+06	966072	3.13459e+06	3.06304e+06
17(R)-HDHA	325.213	344.235	C22H32O3	[M-H2O-H]-	Lipids and lipid-like molecules	Fatty Acyls		3	2.42295e+06	9.87061e+06	1.75501e+07	6.0758e+06	2.23059e+06	1.04735e+07	4.35246e+06	1.87857e+07	6.50951e+06	3.37306e+06	678655	2.67345e+07	2.58316e+07	8.29013e+06	8.83363e+06	4.32893e+06	4.2282e+07	2.56889e+07
15beta-Hydroxydesogestrel	325.213	326.225	C22H30O2	[M-H]-	Lipids and lipid-like molecules	Steroids and steroid derivatives		4	3.41265e+07	7.44068e+06	2.22068e+07	1.68145e+07	2.68092e+07	8.64234e+06	1.6604e+06	3.43753e+06	1.48075e+06	3.0814e+06	2.86895e+07	1.82271e+07	2.54212e+07	9.64944e+06	2.76819e+07	6.25821e+06	1.65582e+07	7.23871e+07
Docosapentaenoate (DPA; 22_5n-3)	312.226	330.256	C22H34O2	[M-NH3-H]-	Lipids and lipid-like molecules	Fatty Acyls	C16513	4	9.87426e+06	2.01605e+07	1.61901e+07	1.1714e+07	1.53752e+07	7.1009e+06	7.58211e+06	8.82995e+06	7.69287e+06	1.19036e+07	4.77447e+06	5.06834e+06	3.5749e+07	2.7523e+07	2.04869e+07	8.38717e+06	2.62137e+07	3.71548e+07
Decarbamoylsaxitoxin	255.125	256.128	C9H16N6O3	[M-H]-	Phenylpropanoids and polyketides	Saxitoxins, gonyautoxins, and derivatives	C20021	3	591044	358350	526375	459340	474692	497247	344789	462172	612213	364410	746421	561588	570067	652612	437812	394781	1.25107e+06	636845
Mukoline	208.074	227.095	C14H13NO2	[M-H2O-H]-	Organoheterocyclic compounds	Indoles and derivatives		5	1.75101e+07	2.23296e+06	1.11612e+06	1.26091e+06	8.66029e+06	1.62868e+06	1.50623e+06	1.33079e+06	1.4178e+06	6.74075e+06	1.80311e+06	5.49237e+06	661197	1.41847e+06	6.98942e+06	4.63168e+06	5.65814e+06	5.9912e+06
Urobilin	589.295	590.31	C33H42N4O6	[M-H]-	Organoheterocyclic compounds	Tetrapyrroles and derivatives	C05794	3	101814	1.31986e+06	1.8373e+06	162257	406053	810738	83554.1	1.8808e+06	782240	435209	58693.4	1.70361e+06	2.67424e+06	3.73333e+06	1.86023e+06	1.61997e+06	4.71246e+06	3.71652e+06
1-[4,9-Dihydro-2-(methylthio)-1,3-thiazino[6,5-b]indol-4-yl]-2-propanone	289.043	290.055	C14H14N2OS2	[M-H]-	Organoheterocyclic compounds	Indoles and derivatives		5	366528	924955	375430	313092	127572	351457	466526	205845	248061	246403	131231	64833.1	73431.5	233817	64782.9	91822.8	733206	366103
Catechin	289.067	290.079	C15H14O6	[M-H]-	Phenylpropanoids and polyketides	Flavonoids	C06562	2	2.28211e+07	1.34048e+07	1.72844e+07	2.34328e+07	4.40353e+07	1.40694e+07	1.2505e+07	8.16433e+06	1.3481e+07	1.53888e+07	1.62494e+07	1.10478e+07	3.78811e+06	2.92991e+07	2.31257e+07	3.95979e+07	8.06727e+06	2.3155e+07
