# Supplementary material for: Multi-omics profiling of high-carotenoid hybrid potato lines reveals coordinated metabolic reprogramming and associates with distinct tuber microbiota
Source: NPJ Sci Food. 2026 Jul 4;10:213. doi: 10.1038/s41538-026-00842-3 (PMC13338389; doi:10.1038/s41538-026-00842-3)
Supplement: Supplementary file 2 — 41538_2026_842_MOESM2_ESM [file 41538_2026_842_MOESM2_ESM.xlsx]

## Sheet: Sheet1
Gene	H4_1	H4_2	H4_3	A_1	A_2	A_3	baseMean	H4	A	log2FoldChange	pvalue	padj	regulated
Soltu.DM.12G007230	77	77	70	17480	19840	17642	10240.6	66.376	20414.9	-8.26474	0	0	down
Soltu.DM.11G023290	54030	71010	72794	107	125	91	28914.5	57709	120.007	8.90954	0	0	up
Soltu.DM.12G002050	23178	23993	25785	104	93	96	10780.1	21451.6	108.546	7.62663	0	0	up
Soltu.DM.02G025760	83645	66060	70492	18	33	18	32784.3	65542.8	25.7702	11.3125	1.88242e-270	9.27657e-267	up
Soltu.DM.09G007680	7774	7578	7911	30	35	37	3451.68	6865.46	37.9001	7.50101	8.25194e-214	3.25324e-210	up
Soltu.DM.09G025880	52	53	47	7951	10547	8274	5003.18	45.0444	9961.31	-7.78884	2.23389e-210	7.33908e-207	down
Soltu.DM.03G018520	22	38	16	27894	48368	35680	20896.4	22.5644	41770.2	-10.8542	1.9099e-193	5.37828e-190	down
Soltu.DM.09G025910	0	12	7	17838	20188	19541	10693.9	5.31922	21382.5	-11.9729	4.78002e-188	1.1778e-184	down
Soltu.DM.11G020640	1972	2366	2326	26187	25964	26426	15549.1	1954.04	29144.2	-3.89867	4.38603e-174	9.60637e-171	down
Soltu.DM.08G025750	5643	7562	9181	11	9	12	3247.39	6482.92	11.8472	9.09595	3.08419e-171	6.07956e-168	up
Soltu.DM.01G001980	11	9	5	5422	5162	5460	2977.89	7.59168	5948.19	-9.61382	1.6642e-170	2.98225e-167	down
Soltu.DM.04G035610	28	38	51	3921	4248	3285	2142.8	33.7327	4251.87	-6.97781	1.04024e-166	1.70876e-163	down
Soltu.DM.11G002830	4370	5641	5976	152	138	160	2413.87	4660.97	166.762	4.80477	1.38191e-165	2.0954e-162	up
Soltu.DM.09G019390	4749	5202	5649	202	183	206	2396.59	4574.17	219.001	4.3845	5.53167e-159	7.78859e-156	up
Soltu.DM.06G033830	15685	18883	18961	128	57	102	7893.5	15681.4	105.599	7.21431	5.01824e-156	6.59464e-153	up
Soltu.DM.02G030040	111	101	136	5028	5890	4482	2911.95	101.972	5721.93	-5.81026	5.17948e-153	6.38112e-150	down
Soltu.DM.08G020110	670	736	745	11336	12788	11225	6880.64	632.328	13128.9	-4.37593	4.4232e-151	5.12883e-148	down
Soltu.DM.06G003760	139	185	115	10704	13161	11600	6657.46	130.207	13184.7	-6.66192	6.44853e-147	7.06186e-144	down
Soltu.DM.03G023680	22	37	30	2814	3501	2782	1704.16	25.941	3382.38	-7.02666	1.64347e-143	1.70506e-140	down
Soltu.DM.10G020130	5333	6748	6758	117	68	89	2804.74	5508.45	101.034	5.76874	3.78497e-143	3.73047e-140	up
Soltu.DM.03G031820	22426	19520	20421	438	462	381	9485.96	18496.5	475.39	5.282	4.84889e-140	4.55149e-137	up
Soltu.DM.09G007290	113	120	137	3522	3576	2845	1898.29	108.419	3688.16	-5.0882	5.99359e-139	5.37026e-136	down
Soltu.DM.03G020170	2450	2597	2904	24	17	21	1177.42	2331.92	22.9127	6.66923	2.21435e-138	1.89779e-135	up
Soltu.DM.12G027320	221	416	376	15437	12116	13486	7737.4	293.012	15181.8	-5.69524	7.25987e-138	5.96277e-135	down
Soltu.DM.06G023380	11078	13164	13305	618	639	711	5866.45	11002.6	730.324	3.91316	1.71317e-136	1.3508e-133	up
Soltu.DM.08G001640	618	522	705	30094	23501	38712	17356.3	542.351	34170.2	-5.97737	4.68982e-136	3.5556e-133	down
Soltu.DM.01G024190	5009	6148	7041	79	119	91	2703.97	5300.26	107.68	5.62125	6.89909e-135	5.03684e-132	up
Soltu.DM.01G024100	4942	7834	7969	46	20	35	3023.94	6010.74	37.1485	7.33809	6.01827e-134	4.23686e-131	up
Soltu.DM.01G035820	29978	26383	34435	1220	962	1152	13956.2	26678.9	1233.59	4.43476	3.11526e-131	2.11752e-128	up
Soltu.DM.03G003000	16841	17494	19398	1385	1330	1360	8644.36	15777.8	1510.87	3.38445	1.01768e-130	6.68686e-128	up
Soltu.DM.07G014220	296	380	384	4774	5251	4690	2886.71	309.658	5463.76	-4.14114	7.23045e-130	4.59763e-127	down
Soltu.DM.03G018410	168560	143532	169265	714	1365	921	71676.1	142232	1120.62	6.9878	4.12452e-129	2.5407e-126	up
Soltu.DM.12G004350	22693	33292	35438	1288	1045	1017	13879.5	26519.4	1239.51	4.41921	3.0203e-128	1.80413e-125	up
Soltu.DM.05G005300	4760	4449	4947	33	22	46	2106.29	4175.24	37.3471	6.80472	4.52726e-127	2.62475e-124	up
Soltu.DM.10G000040	15471	13238	16442	292	290	391	6835.75	13310.5	360.985	5.20449	1.5453e-125	8.70314e-123	up
Soltu.DM.01G008110	15	16	16	3251	5547	3729	2343.94	13.84	4674.04	-8.39968	3.54296e-124	1.93997e-121	down
Soltu.DM.07G022710	5670	4564	5088	32	22	15	2287.23	4549	25.4608	7.48112	4.19507e-122	2.23495e-119	up
Soltu.DM.09G004490	147770	154630	176070	4996	3354	5241	72664	140306	5022.27	4.80409	3.31968e-119	1.72204e-116	up
Soltu.DM.02G033990	13252	8295	11756	117	97	88	5009.58	9907.4	111.759	6.47004	5.4527e-118	2.75599e-115	up
Soltu.DM.10G019290	1614	1876	2091	26	24	24	829.107	1630.79	27.4235	5.89402	1.0509e-117	5.17884e-115	up
Soltu.DM.05G007830	73	151	128	4781	4606	4333	2594.21	101.729	5086.69	-5.64392	1.9022e-116	9.14539e-114	down
Soltu.DM.08G025210	10734	7326	7666	38	20	37	3875.04	7715.05	35.0262	7.7831	3.81138e-115	1.78881e-112	up
Soltu.DM.03G030310	5	8	9	2319	1820	1909	1121.75	6.34835	2237.14	-8.46106	2.6087e-111	1.19587e-108	down
Soltu.DM.02G026060	459	533	598	6922	8896	7495	4567.85	464.504	8671.2	-4.22247	4.59862e-110	2.06018e-107	down
Soltu.DM.10G000360	29	25	17	2233	2567	2044	1281.89	21.3842	2542.39	-6.89349	6.45471e-110	2.82745e-107	down
Soltu.DM.09G007300	91	93	131	2847	2252	2161	1388.5	91.6696	2685.33	-4.87251	1.69933e-109	7.28199e-107	down
Soltu.DM.04G000090	25	48	34	2212	2932	2416	1422.03	31.1843	2812.87	-6.49508	1.87642e-109	7.79265e-107	down
Soltu.DM.11G012050	211	203	241	3326	3344	2839	1859.69	192.446	3526.93	-4.19589	1.89756e-109	7.79265e-107	down
Soltu.DM.06G022980	5919	4394	4299	36	37	38	2208.58	4375.97	41.1869	6.73128	6.87413e-109	2.76536e-106	up
Soltu.DM.07G016210	10898	9064	7345	392315	334748	399009	212608	8190.49	417025	-5.67004	5.28715e-108	2.0844e-105	down
Soltu.DM.12G012160	7	2	3	4232	4852	4027	2437.02	3.70077	4870.35	-10.362	8.81061e-108	3.40539e-105	down
Soltu.DM.03G019900	2035	2402	2415	7	9	12	1009.62	2008.82	10.4142	7.59165	1.06752e-107	4.04671e-105	up
Soltu.DM.11G010950	65	133	89	7316	10508	6774	4622.35	83.6181	9161.09	-6.77556	3.26029e-107	1.21258e-104	down
Soltu.DM.10G015320	35	41	28	1657	1956	1812	1023.43	30.9137	2015.95	-6.02707	1.14146e-105	4.16677e-103	down
Soltu.DM.01G051550	1583	1927	2467	19	15	23	877.427	1733.75	21.0998	6.36052	8.63553e-104	3.09497e-101	up
Soltu.DM.03G011910	3718	4805	4649	50	18	34	1945.3	3853.15	37.4443	6.68515	7.7509e-103	2.72832e-100	up
Soltu.DM.03G021700	2141	2513	2343	28051	33261	26301	17307.7	2057.55	32557.8	-3.98401	9.73667e-102	3.34242e-99	down
Soltu.DM.01G039330	13756	14009	16723	1492	1426	1399	7318.34	13036.2	1600.44	3.02598	9.83465e-102	3.34242e-99	up
Soltu.DM.11G018420	3173	4871	5474	44	17	32	1970.43	3906.7	34.1684	6.83714	2.0962e-101	7.00344e-99	up
Soltu.DM.10G025410	1894	2216	2338	44	26	26	961.495	1887.61	35.3811	5.73744	2.4686e-101	8.11017e-99	up
Soltu.DM.04G007640	90	48	65	5459	4574	6672	3124.06	60.9773	6187.14	-6.66486	8.42709e-101	2.72319e-98	down
Soltu.DM.01G007390	12	6	7	1993	3059	2810	1468.55	7.57756	2929.53	-8.59472	6.35317e-98	2.0199e-95	down
Soltu.DM.06G033860	3833	6152	6227	75	49	94	2388.34	4696.1	80.5755	5.86498	7.3e-98	2.28409e-95	up
Soltu.DM.09G010080	24068	14454	20803	287	290	224	8984.81	17672.5	297.091	5.89446	1.24717e-97	3.84128e-95	up
Soltu.DM.03G018550	2	5	3	5989	10223	6274	4196.8	2.90503	8390.69	-11.496	6.41652e-97	1.94588e-94	down
Soltu.DM.03G030050	4459	5548	5914	120	58	100	2374.88	4647.39	102.372	5.50453	8.19001e-97	2.44608e-94	up
Soltu.DM.03G028360	29890	35866	40846	679	1060	665	15989.7	31083.3	896.174	5.11622	9.25829e-97	2.72387e-94	up
Soltu.DM.09G017090	5	7	11	1376	1258	1428	755.982	6.58174	1505.38	-7.83745	1.7193e-96	4.98396e-94	down
Soltu.DM.01G039320	2444	3111	4365	12	25	11	1439.93	2861.91	17.9563	7.31635	2.35981e-95	6.74153e-93	up
Soltu.DM.04G021550	520	451	451	7066	6951	7273	4159.23	422.52	7895.95	-4.22402	4.71512e-95	1.32778e-92	down
Soltu.DM.01G031960	164	188	159	9706	5278	10088	4699.65	150.939	9248.36	-5.93716	5.50622e-95	1.52871e-92	down
Soltu.DM.03G023520	17389	19678	17203	230069	290400	239613	149337	16020	282654	-4.14109	3.74433e-94	1.02512e-91	down
Soltu.DM.06G013270	487	575	681	5913	6834	5448	3633.61	507.78	6759.44	-3.73463	1.19988e-92	3.24e-90	down
Soltu.DM.01G027360	6	9	15	1138	1144	1237	657.005	8.54385	1305.47	-7.25546	2.31121e-92	6.15657e-90	down
Soltu.DM.02G033440	2468	3438	3582	67	80	47	1415.95	2759.8	72.0942	5.25854	8.03537e-92	2.11191e-89	up
Soltu.DM.11G009080	8742	9633	9122	647	490	528	4359	8102.35	615.644	3.71817	1.32748e-91	3.44307e-89	up
Soltu.DM.04G031540	3897	3336	3967	148	149	127	1732.38	3307.49	157.266	4.39446	4.70996e-91	1.20575e-88	up
Soltu.DM.07G004240	42	58	38	2121	2549	1785	1219.93	40.8051	2399.06	-5.87758	1.79325e-90	4.53187e-88	down
Soltu.DM.10G026700	3603	4812	5211	48	15	38	2000.56	3964.05	37.0673	6.74068	8.92376e-90	2.22665e-87	up
Soltu.DM.07G028630	2295	2212	2634	24	10	8	1056.54	2097.69	15.3997	7.08975	1.21508e-86	2.99395e-84	up
Soltu.DM.10G004180	6023	5336	5443	265	215	251	2627.24	4983.93	270.55	4.20332	8.09076e-86	1.96895e-83	up
Soltu.DM.01G010760	4	0	0	28218	29486	23787	15119.8	1.33373	30238.2	-14.4686	5.70637e-85	1.37176e-82	down
Soltu.DM.09G005710	608	1051	1006	12195	12587	10980	7020.09	771.519	13268.7	-4.10418	7.16081e-85	1.70065e-82	down
Soltu.DM.04G030060	2616	2832	3194	14102	13046	14437	8972.27	2531.49	15413.1	-2.60609	1.32857e-84	3.1177e-82	down
Soltu.DM.02G029710	19268	17494	16308	67	169	86	7949.19	15777.7	120.654	7.03086	2.17595e-84	5.04616e-82	up
Soltu.DM.08G028500	7941	9012	12722	365	234	373	4478.43	8597.84	359.014	4.58186	6.2054e-84	1.42234e-81	up
Soltu.DM.06G032320	2835	3527	4137	19434	18108	17654	11755	3053.4	20456.6	-2.74408	1.2351e-83	2.79842e-81	down
Soltu.DM.07G027820	19008	16623	15632	359	520	384	7865.68	15261	470.398	5.01982	1.52314e-83	3.41183e-81	up
Soltu.DM.05G005600	104	161	216	3193	2629	3074	1715.54	138.021	3293.06	-4.57647	2.95811e-83	6.55171e-81	down
Soltu.DM.06G023360	3901	5774	5359	258	275	302	2345.79	4381.61	309.968	3.82127	5.12832e-83	1.12322e-80	up
Soltu.DM.01G027830	12862	15266	17402	1687	1361	1655	7510.88	13281.1	1740.63	2.9317	5.93682e-83	1.28601e-80	up
Soltu.DM.10G018870	2384	2240	2234	79	56	69	1053.06	2030.72	75.3904	4.75147	3.45639e-82	7.40569e-80	up
Soltu.DM.04G026000	1074	1196	1249	14	15	15	524.5	1032.67	16.3336	5.98239	4.63368e-82	9.8214e-80	up
Soltu.DM.11G004020	16104	17809	21924	1819	2006	1781	9183.42	16285.3	2081.59	2.96781	1.83639e-81	3.85096e-79	up
Soltu.DM.04G009170	6	20	12	1292	1030	1220	660.823	10.9533	1310.69	-6.90282	5.79982e-80	1.20343e-77	down
Soltu.DM.11G025100	9	35	14	3418	2324	3048	1632.06	16.8345	3247.29	-7.59167	7.57725e-80	1.55586e-77	down
Soltu.DM.08G001520	55772	61332	68679	273225	270245	297652	183193	54400.8	311986	-2.51978	9.18e-79	1.86553e-76	down
Soltu.DM.07G022590	3016	4555	4715	207	150	145	1874.62	3563.75	185.48	4.26406	1.20683e-78	2.42745e-76	up
Soltu.DM.10G018840	38104	27441	27643	414	652	460	14242.7	27916.6	568.876	5.61687	2.82769e-78	5.63024e-76	up
Soltu.DM.03G034020	103733	102162	106849	9892	10338	9244	51594	92250.5	10937.4	3.07628	4.0909e-78	8.06398e-76	up
Soltu.DM.07G004520	36	15	25	2283	1626	2343	1167.16	22.909	2311.4	-6.65671	6.82681e-78	1.33238e-75	down
Soltu.DM.04G032340	13856	11290	10288	311	377	307	5482.05	10594.2	369.846	4.84021	7.41608e-78	1.43319e-75	up
Soltu.DM.02G004070	2872	3433	3752	334	313	284	1641.31	2937.59	345.043	3.08978	1.71531e-77	3.28273e-75	up
Soltu.DM.12G002120	18566	22416	22954	2927	2388	2608	10823.2	18714.2	2932.25	2.67405	3.63018e-77	6.8806e-75	up
Soltu.DM.12G024040	1649	1888	2422	12506	10422	11377	7215.94	1732.65	12699.2	-2.87369	8.75474e-77	1.64356e-74	down
Soltu.DM.07G025310	1149	1368	1421	53	46	39	601.891	1152.69	51.0931	4.49573	4.08678e-76	7.59988e-74	up
Soltu.DM.06G013150	5886	7972	8665	707	714	630	3654.34	6547.89	760.787	3.10546	7.43037e-76	1.36885e-73	up
Soltu.DM.02G016770	264	374	504	6615	4595	5783	3303.7	328.677	6278.73	-4.25573	1.05947e-75	1.91653e-73	down
Soltu.DM.06G022990	5441	4164	5405	137	81	137	2285.25	4439.48	131.023	5.0825	1.05977e-75	1.91653e-73	up
Soltu.DM.01G045080	98	73	118	2244	1620	2054	1136.23	84.789	2187.66	-4.68937	1.44985e-75	2.59813e-73	down
Soltu.DM.05G019180	3101	4103	4706	14	34	46	1746.79	3458.44	35.1322	6.62118	9.31726e-75	1.65461e-72	up
Soltu.DM.02G016510	103203	104750	131189	4719	6591	4406	52526.1	99201	5851.21	4.08355	1.29724e-74	2.28315e-72	up
Soltu.DM.08G019310	74	68	50	2148	1571	1944	1075.57	57.5228	2093.61	-5.18572	2.71636e-74	4.73848e-72	down
Soltu.DM.09G008310	2108	1866	1794	41	24	26	874.174	1714.81	33.541	5.67597	1.03866e-73	1.79597e-71	up
Soltu.DM.11G005960	16	11	15	761	691	755	415.137	12.4591	817.816	-6.0365	2.58324e-73	4.42789e-71	down
Soltu.DM.11G018460	5885	11921	11842	172	96	185	4346.97	8526.79	167.152	5.67277	4.08557e-72	6.94265e-70	up
Soltu.DM.06G031490	3274	4410	5459	293	301	323	2071.4	3802.54	340.265	3.48223	7.49341e-72	1.26248e-69	up
Soltu.DM.04G027480	1061	1833	1917	25	15	17	704.677	1388.34	21.0181	6.04558	1.16601e-71	1.94783e-69	up
Soltu.DM.03G018100	14254	12881	14757	568	379	659	6476.63	12359.7	593.581	4.38005	1.35336e-71	2.2418e-69	up
Soltu.DM.05G001950	458	679	708	4433	4069	4258	2632.01	535.392	4728.63	-3.14276	2.11375e-71	3.47218e-69	down
Soltu.DM.03G023500	17371	21683	19300	168997	222447	175018	113948	17145.7	210751	-3.61962	2.62406e-71	4.27484e-69	down
Soltu.DM.03G006080	276	300	296	4874	7398	4656	3282.61	256.701	6308.52	-4.61914	6.50672e-71	1.05132e-68	down
Soltu.DM.02G008420	30	43	43	1034	1396	977	650.855	33.7564	1267.95	-5.2312	2.26781e-69	3.6344e-67	down
Soltu.DM.03G037250	85	73	81	2394	3748	2122	1575.88	70.7629	3081	-5.44426	8.40255e-69	1.33573e-66	down
Soltu.DM.07G017000	87	110	66	3382	5110	2993	2179.15	78.2483	4280.05	-5.77342	9.29131e-69	1.4652e-66	down
Soltu.DM.06G012790	1096	1218	1195	5	7	7	519.661	1032.25	7.07302	7.18925	1.60798e-68	2.51559e-66	up
Soltu.DM.04G035630	31	51	21	2774	4452	2475	1824.23	30.6511	3617.8	-6.88303	1.92794e-68	2.9924e-66	down
Soltu.DM.09G015240	20024	5320	16053	48	32	42	6235.92	12426.8	45.0601	8.10739	4.03752e-68	6.21778e-66	up
Soltu.DM.03G031480	2806	4025	3951	92	149	100	1633.41	3139.66	127.164	4.62585	4.2056e-68	6.42642e-66	up
Soltu.DM.06G032050	13657	20849	22974	1369	1454	1568	9128.68	16627.4	1629.94	3.35067	7.60109e-68	1.15256e-65	up
Soltu.DM.03G016730	392	418	471	2694	2556	2320	1590.73	375.494	2805.97	-2.90164	1.05484e-67	1.58725e-65	down
Soltu.DM.06G030160	6628	5080	5382	201	124	178	2640.48	5095.32	185.653	4.77849	1.07612e-67	1.60701e-65	up
Soltu.DM.01G024670	10	8	6	803	683	716	411.264	7.22971	815.298	-6.81725	1.12968e-67	1.67431e-65	down
Soltu.DM.07G013320	42164	34330	34533	2112	2136	1859	17670.7	33076.1	2265.31	3.86801	2.03435e-67	2.99262e-65	up
Soltu.DM.03G034910	1940	2156	2610	10362	11502	11219	7121.22	1956.76	12285.7	-2.65043	4.05917e-67	5.92699e-65	down
Soltu.DM.02G007350	6087	7021	8015	119	198	88	3159.77	6168.41	151.125	5.35109	6.65729e-67	9.64916e-65	up
Soltu.DM.10G004380	103	158	134	2058	1479	1696	1024.64	115.337	1933.94	-4.06761	7.86593e-67	1.13178e-64	down
Soltu.DM.01G001990	9759	14496	13572	91316	72099	86863	51812.8	11019.6	92606	-3.07103	1.49166e-66	2.1307e-64	down
Soltu.DM.10G022600	11852	9807	9667	586	585	578	4990.68	9332.62	648.738	3.84657	1.59716e-66	2.26498e-64	up
Soltu.DM.01G025520	826	667	658	9303	10699	8905	5690	641.513	10738.5	-4.06517	1.30188e-65	1.83305e-63	down
Soltu.DM.10G002160	5317	3933	6274	239	250	266	2419.43	4558.66	280.207	4.02405	2.13969e-65	2.99131e-63	up
Soltu.DM.05G004810	4296	4292	4778	464	348	413	2191.82	3930.65	452.98	3.11725	3.7684e-65	5.23117e-63	up
Soltu.DM.04G022890	21	22	27	658	578	580	346.531	20.4647	672.597	-5.03853	6.92481e-65	9.54559e-63	down
Soltu.DM.12G020520	41	34	35	1847	1071	2138	949.652	32.7145	1866.59	-5.83433	9.49517e-65	1.29978e-62	down
Soltu.DM.04G009150	20143	18618	19227	124268	129034	121558	78130.4	17160.5	139100	-3.01896	1.13186e-64	1.5387e-62	down
Soltu.DM.06G027990	28	35	44	689	797	723	425.856	31.0277	820.684	-4.7252	1.79124e-64	2.41843e-62	down
Soltu.DM.05G010270	33688	36969	42562	2751	1580	2336	17789.2	33119.6	2458.86	3.75162	2.43792e-64	3.26914e-62	up
Soltu.DM.10G006290	315	549	544	4515	4590	4379	2704.68	406.993	5002.37	-3.61954	2.65172e-64	3.53181e-62	down
Soltu.DM.07G002090	1265	1753	1968	41	19	40	741.655	1446.48	36.8339	5.29536	7.53592e-64	9.96967e-62	up
Soltu.DM.12G029600	4759	2802	3678	44	63	33	1708.12	3364.1	52.1428	6.01161	1.08484e-62	1.42562e-60	up
Soltu.DM.06G018170	137	255	240	2951	2892	2408	1620.98	182.615	3059.34	-4.06635	1.61207e-62	2.10445e-60	down
Soltu.DM.02G028780	252	423	561	7799	10034	6617	4724.1	353.84	9094.36	-4.6838	2.07396e-62	2.6896e-60	down
Soltu.DM.01G044680	1327	1508	1863	0	9	5	686.891	1368.48	5.30334	8.01146	2.93721e-62	3.78421e-60	up
Soltu.DM.07G027600	754	1039	1272	9	12	7	448.404	886.389	10.4194	6.4106	5.4599e-62	6.98867e-60	up
Soltu.DM.04G034390	1897	2411	2446	91	109	63	1035.64	1973.54	97.7395	4.3357	5.59409e-62	7.11424e-60	up
Soltu.DM.09G008230	12133	23907	25553	890	640	832	9278.1	17683.1	873.149	4.34	6.62883e-62	8.37612e-60	up
Soltu.DM.07G023990	1020	1336	1562	78	66	74	609.015	1137.31	80.7182	3.81659	6.74372e-62	8.46702e-60	up
Soltu.DM.08G017890	17	12	21	639	820	705	409.767	14.6546	804.879	-5.77934	8.14153e-62	1.01573e-59	down
Soltu.DM.12G000790	1556	3067	2812	4	0	8	1075.33	2146.26	4.40798	8.92749	8.37561e-62	1.03837e-59	up
Soltu.DM.05G009060	101	82	92	1377	1145	1133	717.196	81.5933	1352.8	-4.05135	3.03027e-61	3.7333e-59	down
Soltu.DM.03G035540	1406	1627	1829	136	134	113	781.251	1420.48	142.021	3.3222	3.25983e-61	3.99117e-59	up
Soltu.DM.02G009150	76	65	77	987	849	889	536.732	64.3905	1009.07	-3.97004	4.08726e-61	4.97334e-59	down
Soltu.DM.02G017530	10535	3867	3912	14	9	16	2837.53	5660.65	14.4095	8.61781	4.34741e-61	5.25743e-59	up
Soltu.DM.03G027160	1733	2312	2206	99	130	93	973.517	1827.24	119.798	3.93099	7.29045e-61	8.76277e-59	up
Soltu.DM.01G008480	162	162	215	1416	1252	1260	806.165	157.388	1454.94	-3.20856	1.04519e-59	1.24866e-57	down
Soltu.DM.06G026250	17	23	36	764	618	809	416.408	21.7788	811.037	-5.21877	1.72897e-59	2.0531e-57	down
Soltu.DM.07G014170	7846	8612	8371	65476	93412	69243	46131.2	7310.31	84952	-3.53864	1.97702e-59	2.33359e-57	down
Soltu.DM.06G028410	1438	1343	1800	9	9	0	673.864	1341.06	6.66828	7.65184	2.00774e-59	2.35575e-57	up
Soltu.DM.04G036370	3041	6385	6172	187	131	172	2333.19	4485.29	181.085	4.63047	2.43526e-59	2.84047e-57	up
Soltu.DM.09G020340	3952	2450	4366	54	86	51	1622.1	3172.98	71.2204	5.47741	2.91757e-59	3.38301e-57	up
Soltu.DM.09G019340	934	888	1002	26	31	23	430.777	831.823	29.7303	4.80627	4.84658e-59	5.58688e-57	up
Soltu.DM.09G004330	97276	80019	93510	8937	8300	8831	44916.8	80171.7	9661.83	3.05272	6.5196e-59	7.47176e-57	up
Soltu.DM.09G005700	829	1514	1726	19076	13978	15975	9645.94	1168.29	18123.6	-3.9554	9.30786e-59	1.06056e-56	down
Soltu.DM.02G021690	2922	4066	3606	29773	36701	25742	18691.5	3099.88	34283.2	-3.46722	1.37516e-58	1.55789e-56	down
Soltu.DM.06G018680	178	218	200	1520	1287	1477	880.675	175.061	1586.29	-3.17973	1.55415e-58	1.7506e-56	down
Soltu.DM.04G029040	13	9	8	642	751	971	443.756	9.04434	878.467	-6.60183	1.97336e-58	2.21017e-56	down
Soltu.DM.12G028960	1929	1565	1635	16975	13672	15537	9308.48	1526.04	17090.9	-3.48536	2.63643e-58	2.93612e-56	down
Soltu.DM.07G025630	8	7	9	712	1177	751	495.904	7.05817	984.749	-7.12432	3.59807e-58	3.98456e-56	down
Soltu.DM.08G001630	148	76	165	9054	4426	11132	4595.81	114.643	9076.98	-6.30699	4.77219e-58	5.25527e-56	down
Soltu.DM.03G023530	210891	234199	223357	929290	934478	956803	621586	196851	1.04632e+06	-2.41015	1.28649e-57	1.40885e-55	down
Soltu.DM.03G033110	145	151	178	1126	1024	1159	682.538	138.833	1226.24	-3.14282	4.21203e-57	4.58715e-55	down
Soltu.DM.08G019330	17	51	64	1865	1859	1582	1002.53	37.2462	1967.82	-5.72336	4.55939e-57	4.93817e-55	down
Soltu.DM.12G028620	53	34	37	1305	932	1075	630.583	37.2395	1223.93	-5.03854	5.05832e-57	5.44861e-55	down
Soltu.DM.11G021090	1095	1757	1785	11632	14039	11460	7572.06	1343.02	13801.1	-3.36123	6.00122e-57	6.42913e-55	down
Soltu.DM.02G009750	854	948	1077	16	10	24	430.353	842.222	18.4836	5.50988	8.03986e-57	8.56658e-55	up
Soltu.DM.01G031000	229	175	140	3512	3798	3391	2068.21	163.859	3972.57	-4.59954	9.43093e-57	9.99476e-55	down
Soltu.DM.01G031970	224	219	254	1519	1331	1475	903.429	204.833	1602.03	-2.96737	2.24347e-56	2.36488e-54	down
Soltu.DM.02G028120	184	239	247	1492	1662	1442	951.108	195.472	1706.74	-3.12621	2.62375e-56	2.75103e-54	down
Soltu.DM.10G019280	1427	1317	1498	50	71	64	659.809	1250.74	68.8817	4.18251	4.51186e-56	4.70571e-54	up
Soltu.DM.05G009800	76	118	108	998	936	972	582.538	87.9055	1077.17	-3.61515	4.5648e-56	4.73586e-54	down
Soltu.DM.10G019450	65108	84690	103667	7004	8623	6443	40834	73463.1	8204.9	3.16246	7.48401e-56	7.72381e-54	up
Soltu.DM.05G009940	6176	3968	3651	46	62	87	2120.38	4168.19	72.5577	5.84415	9.30455e-56	9.55268e-54	up
Soltu.DM.12G003630	14	9	13	503	537	587	307.334	10.6874	603.981	-5.82052	3.75314e-55	3.83326e-53	down
Soltu.DM.01G002970	1183	2018	1878	31	11	12	746.157	1472.54	19.7777	6.21829	3.91827e-55	3.98128e-53	up
Soltu.DM.02G015390	853	1062	1007	5655	7244	7362	4196.17	856.667	7535.67	-3.13693	4.78849e-55	4.84055e-53	down
Soltu.DM.03G034170	1711	1926	1864	8718	7646	9289	5560.81	1618.2	9503.43	-2.55406	6.76882e-55	6.8075e-53	down
Soltu.DM.12G027170	12094	15812	13873	784	976	588	6566.15	12259.3	873.013	3.81173	1.02361e-54	1.02424e-52	up
Soltu.DM.07G027810	33899	32945	33127	499	835	295	15078.9	29549.7	607.996	5.60294	1.45524e-54	1.44877e-52	up
Soltu.DM.01G042950	3342	3259	3108	36245	58337	37818	26123.5	2875.07	49371.9	-4.10202	1.97847e-54	1.95978e-52	down
Soltu.DM.02G021020	70	53	58	1179	1527	1045	724.622	53.9275	1395.32	-4.69343	5.7117e-54	5.62946e-52	down
Soltu.DM.04G033390	3752	4343	4231	485	535	468	2086.66	3620.8	552.515	2.71222	5.85958e-54	5.74647e-52	up
Soltu.DM.02G033310	12388	11514	17484	1299	1395	1472	6800.64	12054.7	1546.58	2.96244	1.89323e-53	1.8475e-51	up
Soltu.DM.12G007810	2261	2617	2962	8881	8782	8289	5957.28	2289.9	9624.66	-2.07145	3.64684e-53	3.54121e-51	down
Soltu.DM.11G025120	205	165	281	2424	1948	1990	1271.87	189.885	2353.86	-3.63183	1.00771e-52	9.7372e-51	down
Soltu.DM.09G026730	752	772	901	4103	3250	3815	2421.63	710.988	4132.27	-2.53904	1.09909e-52	1.05684e-50	down
Soltu.DM.08G015990	735	747	970	3961	4564	4116	2706.14	716.131	4696.15	-2.71318	1.1438e-52	1.0945e-50	down
Soltu.DM.08G017230	1802	2328	1900	13718	16527	12929	8910.75	1774.74	16046.8	-3.1766	2.12722e-52	2.02569e-50	down
Soltu.DM.03G035030	998	1034	1003	4978	4803	4623	3118.16	895.834	5340.49	-2.57567	4.68658e-52	4.44144e-50	down
Soltu.DM.09G024720	31	46	28	1265	1012	2067	820.069	31.0323	1609.11	-5.69634	6.2684e-52	5.91209e-50	down
Soltu.DM.11G001150	18	39	44	1710	873	1151	701.78	28.8553	1374.71	-5.57414	6.52543e-52	6.1252e-50	down
Soltu.DM.07G014160	711	1418	1385	12486	13140	10999	7301.67	1011.74	13591.6	-3.74781	1.25281e-51	1.1704e-49	down
Soltu.DM.04G037290	8527	11385	13093	1517	1139	1370	5534.25	9579.71	1488.79	2.68584	2.02481e-51	1.88269e-49	up
Soltu.DM.08G025920	3435	2177	2598	105	91	82	1280.57	2458.2	102.933	4.57783	3.0665e-51	2.83788e-49	up
Soltu.DM.08G017220	1883	3313	2931	20177	21899	18508	12424.5	2357.92	22491.1	-3.25377	4.99561e-51	4.60156e-49	down
Soltu.DM.03G031200	2208	2766	3080	388	382	376	1385.71	2346.42	425.004	2.46491	6.45198e-51	5.91542e-49	up
Soltu.DM.09G010770	115	132	171	1284	1128	976	688.034	121.478	1254.59	-3.36845	1.67896e-50	1.53221e-48	down
Soltu.DM.12G007690	5900	6295	7579	860	683	924	3347.02	5780.97	913.068	2.66252	2.94004e-50	2.6707e-48	up
Soltu.DM.06G029700	10458	9352	10726	1255	1073	950	5113.26	9013.03	1213.49	2.89285	6.20147e-50	5.60749e-48	up
Soltu.DM.07G000910	11150	8429	10266	278	133	331	4564.38	8855.17	273.578	5.01649	1.00314e-49	9.02913e-48	up
Soltu.DM.10G006750	9044	11795	11219	673	990	696	5129.54	9380.32	878.766	3.41609	1.34652e-49	1.20648e-47	up
Soltu.DM.02G021640	12467	8533	11307	636	670	764	5182.76	9597.18	768.345	3.64279	1.62107e-49	1.4459e-47	up
Soltu.DM.11G025360	460	633	611	4188	2939	3340	2182.18	497.29	3867.07	-2.95908	2.37549e-49	2.10926e-47	down
Soltu.DM.05G018750	9785	16293	16553	1233	1370	1125	6857.71	12331.1	1384.33	3.15504	2.76854e-49	2.44724e-47	up
Soltu.DM.08G028820	5121	3795	5303	361	315	390	2296.89	4198.88	394.899	3.41045	3.3825e-49	2.9766e-47	up
Soltu.DM.02G029450	19	58	45	1341	1797	1167	818.506	34.9697	1602.04	-5.51766	4.77456e-49	4.18294e-47	down
Soltu.DM.09G025220	665	738	608	6237	4291	5860	3325.48	595.357	6055.61	-3.34645	6.57521e-49	5.73498e-47	down
Soltu.DM.12G023520	1160	1637	1727	6506	7127	7466	4574.55	1314.64	7834.45	-2.57516	1.81307e-48	1.57441e-46	down
Soltu.DM.06G016070	191450	174796	207848	21948	25988	21545	97435.5	169051	25819.6	2.71092	1.93832e-48	1.67579e-46	up
Soltu.DM.03G002140	4847	4286	5290	392	262	411	2320.14	4246.74	393.533	3.4318	2.35233e-48	2.02486e-46	up
Soltu.DM.05G009790	82	98	115	793	683	741	453.471	85.9301	821.012	-3.25617	2.89099e-48	2.4777e-46	down
Soltu.DM.09G005860	428	381	432	3605	2532	3648	1991.77	366.534	3617	-3.30277	3.65501e-48	3.11894e-46	down
Soltu.DM.08G011280	64	99	94	985	1264	917	626.147	74.7182	1177.58	-3.97821	4.02292e-48	3.41809e-46	down
Soltu.DM.08G015510	136	178	177	1085	960	953	626.935	143.413	1110.46	-2.9529	5.24613e-48	4.43827e-46	down
Soltu.DM.02G023180	8616	14226	17223	849	485	716	6136.2	11516.4	756.01	3.92914	5.6596e-48	4.76761e-46	up
Soltu.DM.12G002060	3225	3501	3470	0	0	4	1501.33	3001.17	1.48748	10.9784	5.85365e-48	4.89589e-46	up
Soltu.DM.02G017850	3466	2628	3484	248	183	234	1538.75	2831.61	245.893	3.52552	5.86155e-48	4.89589e-46	up
Soltu.DM.09G025920	7197	8693	7473	82141	48867	79989	42377.4	6882.22	77872.7	-3.50017	6.34444e-48	5.27686e-46	down
Soltu.DM.09G002450	0	7	10	859	1513	910	614.884	4.65265	1225.12	-8.04065	7.02286e-48	5.81658e-46	down
Soltu.DM.12G024950	4737	6510	6688	24116	20738	20977	14799.2	5222.26	24376.1	-2.22272	1.21264e-47	1.00015e-45	down
Soltu.DM.09G027140	249	136	239	3592	5906	4361	2676.87	185.131	5168.6	-4.80316	1.31099e-47	1.07676e-45	down
Soltu.DM.02G013590	18179	26821	26689	1876	2520	1854	11584.4	20843	2325.85	3.16373	1.35601e-47	1.10912e-45	up
Soltu.DM.01G044950	2838	3585	3677	12839	13960	11950	8668.12	2950.76	14385.5	-2.28546	1.66742e-47	1.35819e-45	down
Soltu.DM.12G007240	0	0	0	22514	27676	21247	13278.8	0	26557.5	#NUM!	2.77553e-47	2.25149e-45	down
Soltu.DM.01G027050	1175	1292	1333	109	91	74	608.811	1116.23	101.391	3.46064	2.85457e-47	2.30612e-45	up
Soltu.DM.01G048250	1161	852	994	34	31	31	465.265	894.959	35.5713	4.65304	2.89509e-47	2.3293e-45	up
Soltu.DM.12G010150	2894	2632	2976	110	149	190	1338.04	2508.99	167.081	3.90849	5.24405e-47	4.20206e-45	up
Soltu.DM.12G015100	4811	2307	4130	71	75	106	1724.8	3356.05	93.5543	5.16482	8.4386e-47	6.73448e-45	up
Soltu.DM.01G047760	424	494	406	3142	2672	2535	1741.01	391.214	3090.81	-2.98196	9.15654e-47	7.27798e-45	down
Soltu.DM.12G027710	2115	1256	1436	7	0	5	725.273	1446.18	4.36714	8.37134	9.44488e-47	7.47701e-45	up
Soltu.DM.09G025860	0	0	0	19638	27559	21281	12747.5	0	25495.1	#NUM!	1.17216e-46	9.24224e-45	down
Soltu.DM.02G030540	4822	5698	5906	668	786	808	2825.23	4809.9	840.56	2.51658	1.86015e-46	1.46085e-44	up
Soltu.DM.11G012500	4487	4163	4277	19965	21273	21007	13465.3	3825.64	23104.9	-2.59442	2.02699e-46	1.58555e-44	down
Soltu.DM.06G023370	3937	7383	7561	348	304	436	2920.45	5437.76	403.138	3.75367	2.50578e-46	1.95233e-44	up
Soltu.DM.03G030000	14357	16809	18720	704	254	562	7565.72	14573	558.4	4.70586	2.83215e-46	2.19793e-44	up
Soltu.DM.04G022420	45376	18601	20558	181	376	194	13099.3	25917.7	280.869	6.5279	3.14285e-46	2.42948e-44	up
Soltu.DM.04G033970	1826	2506	3103	262	232	265	1215.37	2149.55	281.187	2.93444	4.24325e-46	3.26731e-44	up
Soltu.DM.08G025710	1565	807	1233	4	6	4	542.207	1079.2	5.21649	7.69266	4.48661e-46	3.44125e-44	up
Soltu.DM.04G032380	12	7	8	530	768	491	337.24	8.12996	666.35	-6.35689	4.64153e-46	3.54627e-44	down
Soltu.DM.03G024770	18845	22793	26090	4738	3905	4427	12288.1	19738.1	4837.99	2.02851	4.7729e-46	3.63257e-44	up
Soltu.DM.07G003640	19081	13750	16654	1475	1134	1311	8084.17	14718.5	1449.89	3.34361	7.05651e-46	5.34992e-44	up
Soltu.DM.09G020830	7235	11143	12312	885	1048	778	4940.73	8874.05	1007.4	3.13895	8.34904e-46	6.30561e-44	up
Soltu.DM.10G027800	4572	6322	5876	586	703	695	2818.67	4899.94	737.401	2.73224	1.26706e-45	9.53295e-44	up
Soltu.DM.06G026880	200	170	196	2070	2773	1745	1309.52	167.406	2451.63	-3.87232	1.71216e-45	1.28328e-43	down
Soltu.DM.10G005130	3	9	12	477	642	485	301.837	6.75775	596.916	-6.46484	1.82798e-45	1.36489e-43	down
Soltu.DM.03G016930	0	12	7	900	1438	888	604.121	5.31922	1202.92	-7.82111	1.96024e-45	1.45812e-43	down
Soltu.DM.02G004050	2613	3528	4031	352	263	378	1659.61	2951.9	367.314	3.00656	3.053e-45	2.26243e-43	up
Soltu.DM.05G022550	2231	2153	2161	12191	9763	9952	6869.81	1935.31	11804.3	-2.60867	3.7575e-45	2.77408e-43	down
Soltu.DM.02G024670	20169	17868	17262	112335	103659	99098	66599.8	16436.7	116763	-2.82859	4.32007e-45	3.17751e-43	down
Soltu.DM.06G031720	987	1157	1328	3702	3500	3586	2506.07	1013.02	3999.11	-1.98101	6.80279e-45	4.98501e-43	down
Soltu.DM.07G018770	204	158	178	2196	1746	1520	1090.32	160.539	2020.1	-3.65343	1.53754e-44	1.12252e-42	down
Soltu.DM.07G027830	127	165	238	1757	1501	1294	918.824	152.614	1685.03	-3.46482	2.20209e-44	1.60176e-42	down
Soltu.DM.01G001950	343	711	587	6080	8257	5753	3975.94	474.649	7477.23	-3.97757	2.53206e-44	1.835e-42	down
Soltu.DM.07G003550	9	10	14	354	452	457	239.652	9.57269	469.732	-5.61677	3.21013e-44	2.31788e-42	down
Soltu.DM.06G012320	20476	22942	21134	2241	2861	2269	10884.3	19027.1	2741.43	2.79506	4.16264e-44	2.99467e-42	up
Soltu.DM.06G026410	475	459	564	3748	5439	3565	2594.61	439.438	4749.77	-3.43413	6.57203e-44	4.71083e-42	down
Soltu.DM.06G031480	3637	3482	3723	499	467	525	1876	3199.3	552.706	2.53317	7.70194e-44	5.50075e-42	up
Soltu.DM.11G003020	36113	43640	42746	127633	131433	143140	92581.8	35914.1	149250	-2.0551	9.11263e-44	6.48477e-42	down
Soltu.DM.09G021460	0	7	4	607	829	583	377.286	3.08105	751.491	-7.93019	1.016e-43	7.20412e-42	down
Soltu.DM.10G022910	1458	1621	1725	133	88	142	771.482	1408.84	134.128	3.39282	1.20143e-43	8.48839e-42	up
Soltu.DM.07G023590	2781	2404	2464	114	172	114	1210.01	2270.98	149.053	3.92942	1.28647e-43	9.05674e-42	up
Soltu.DM.06G028040	961	1116	1297	3984	3634	3468	2545.93	984.324	4107.54	-2.06107	1.43014e-43	1.00324e-41	down
Soltu.DM.02G010760	1214	1809	2148	106	59	62	788.247	1492.89	83.6082	4.15831	1.71558e-43	1.19921e-41	up
Soltu.DM.07G021190	648	554	623	11	7	7	274.697	540.171	9.22255	5.87211	2.12773e-43	1.48204e-41	up
Soltu.DM.10G000780	505	499	413	3123	3379	3317	2033.43	421.508	3645.35	-3.11243	2.7832e-43	1.93178e-41	down
Soltu.DM.03G018180	66	52	75	885	620	758	446.471	56.7561	836.186	-3.88098	3.69055e-43	2.55257e-41	down
Soltu.DM.10G017360	636	867	1005	5	5	0	365.425	727.146	3.7046	7.61678	3.74576e-43	2.58169e-41	up
Soltu.DM.06G018130	378	462	534	2141	2324	1917	1384.66	400.108	2369.21	-2.56595	3.86981e-43	2.6579e-41	down
Soltu.DM.08G017960	50	38	62	732	1008	710	477.973	43.9494	911.997	-4.37511	4.70595e-43	3.22096e-41	down
Soltu.DM.01G048080	25	32	36	552	623	430	311.561	27.0605	596.061	-4.4612	6.08869e-43	4.15295e-41	down
Soltu.DM.04G030820	16850	11871	13724	735	379	697	6664.43	12661.3	667.541	4.24543	6.87851e-43	4.67549e-41	up
Soltu.DM.05G010800	33	44	62	942	559	803	445.011	40.0239	849.998	-4.40852	6.90977e-43	4.6806e-41	down
Soltu.DM.11G024280	72	48	73	861	840	714	476.241	57.0709	895.412	-3.97172	8.73463e-43	5.89648e-41	down
Soltu.DM.09G019890	7	4	17	581	961	634	409.801	7.94878	811.653	-6.67399	1.07336e-42	7.2212e-41	down
Soltu.DM.10G020850	1915	2200	2449	4	0	0	960.236	1919.04	1.43302	10.3871	1.23504e-42	8.27069e-41	up
Soltu.DM.02G022190	217	609	645	16147	8259	14111	7305.42	418.2	14192.6	-5.08481	1.23775e-42	8.27069e-41	down
Soltu.DM.07G002650	11	5	7	396	528	479	264.498	6.95365	522.042	-6.23025	1.33362e-42	8.88119e-41	down
Soltu.DM.10G017880	4	7	9	433	653	419	283.271	5.72444	560.818	-6.61426	1.35825e-42	9.01472e-41	down
Soltu.DM.05G007640	1892	3569	4407	162	99	150	1486.8	2821.89	151.702	4.21735	2.99949e-42	1.98409e-40	up
Soltu.DM.08G005480	54628	95610	97758	524205	644033	510690	347876	71593	624159	-3.12402	4.36543e-42	2.87797e-40	down
Soltu.DM.07G001900	620	742	699	34	31	41	322.32	605.35	39.29	3.94554	5.04677e-42	3.31606e-40	up
Soltu.DM.02G012480	1724	4248	3897	41924	51077	38071	25775.9	2829.52	48722.3	-4.10595	6.69744e-42	4.38604e-40	down
Soltu.DM.01G047590	1340	2143	2605	86	38	76	912.616	1751.62	73.6133	4.57258	7.82444e-42	5.10713e-40	up
Soltu.DM.09G020350	3721	2821	4481	97	180	171	1700.53	3233.85	167.22	4.27343	8.11966e-42	5.28234e-40	up
Soltu.DM.02G029440	0	4	4	540	564	542	306.522	2.20963	610.835	-8.11084	8.30238e-42	5.38344e-40	down
Soltu.DM.07G022540	6121	6622	6280	25858	21192	23445	15850.5	5609.39	26091.7	-2.21767	1.05851e-41	6.84111e-40	down
Soltu.DM.08G005470	110280	132154	145236	723455	1003997	662949	501554	113200	889907	-2.97478	1.15904e-41	7.46634e-40	down
Soltu.DM.03G017730	1529	1393	1130	76	60	62	641.837	1210.43	73.2432	4.04668	1.70445e-41	1.0944e-39	up
Soltu.DM.08G025370	2040	2315	2961	340	291	361	1247.82	2128.23	367.407	2.5342	1.78733e-41	1.14389e-39	up
Soltu.DM.11G005010	1262	1978	1923	172	125	138	829.908	1499.05	160.771	3.22096	2.00894e-41	1.28156e-39	up
Soltu.DM.08G023540	2536	3655	3824	473	414	487	1708.94	2908.9	508.979	2.51479	2.08442e-41	1.32542e-39	up
Soltu.DM.01G047410	911	853	1104	72	45	54	451.9	840.705	63.0953	3.73599	2.13191e-41	1.35126e-39	up
Soltu.DM.07G026790	103	195	196	2268	1399	1836	1086.47	142.325	2030.62	-3.83467	2.39304e-41	1.51191e-39	down
Soltu.DM.01G002190	1072	893	1077	12	6	24	457.227	898.934	15.5199	5.85602	2.95961e-41	1.86389e-39	up
Soltu.DM.03G017820	1628	1309	1620	93	101	65	721.764	1347.39	96.1385	3.80891	6.05248e-41	3.79957e-39	up
Soltu.DM.03G021450	1408	1494	1876	109	134	160	772.326	1394.83	149.826	3.21872	9.55926e-41	5.98197e-39	up
Soltu.DM.01G028100	6179	9034	9626	1207	913	1160	4209.47	7205.78	1213.16	2.57039	1.15657e-40	7.21467e-39	up
Soltu.DM.03G018010	3832	3674	3807	578	490	550	1970.6	3342.09	599.106	2.47987	1.93007e-40	1.20017e-38	up
Soltu.DM.03G013590	2565	2575	3483	171	259	164	1368.45	2515.54	221.359	3.50641	2.23129e-40	1.38312e-38	up
Soltu.DM.12G007010	6431	6782	8042	779	444	707	3466.33	6220.76	711.896	3.12735	2.78761e-40	1.72255e-38	up
Soltu.DM.11G000770	1277	1487	1747	8101	10256	6938	5361.1	1315.32	9406.87	-2.8383	3.01671e-40	1.85829e-38	down
Soltu.DM.01G024180	9698	11698	12262	897	1343	916	5509.66	9843.41	1175.91	3.06538	3.92346e-40	2.40932e-38	up
Soltu.DM.02G009940	18361	16055	20188	1699	2258	1631	9076.43	16073.6	2079.25	2.95056	4.36274e-40	2.67076e-38	up
Soltu.DM.04G009290	2002	1851	1959	122	61	114	913.884	1718.32	109.443	3.97275	4.63399e-40	2.82802e-38	up
Soltu.DM.04G035890	468	562	604	2148	1800	2165	1370.46	477.5	2263.43	-2.24494	6.03179e-40	3.66971e-38	down
Soltu.DM.11G018230	625	677	822	22	18	35	324.07	620.355	27.785	4.48071	6.52648e-40	3.95846e-38	up
Soltu.DM.03G027820	3547	6826	7092	481	472	422	2766.48	5023.09	509.868	3.30038	8.38186e-40	5.0682e-38	up
Soltu.DM.02G023290	1322	1587	1796	4695	4175	4408	3145.52	1372.21	4918.84	-1.84182	1.53446e-39	9.24991e-38	down
Soltu.DM.02G023830	20580	15326	15449	1076	1342	913	8299.48	15360.4	1238.54	3.63251	1.86671e-39	1.12184e-37	up
Soltu.DM.05G004490	6912	7061	7271	28213	32472	26196	19267.5	6260.23	32274.9	-2.36612	2.52612e-39	1.51352e-37	down
Soltu.DM.02G017860	7420	7723	8626	1617	1678	1575	4391.97	6976.83	1807.11	1.94889	2.6099e-39	1.55898e-37	up
Soltu.DM.11G021860	7653	9784	11600	1624	1301	1680	5068.28	8432.17	1704.4	2.30664	3.0657e-39	1.82571e-37	up
Soltu.DM.09G025890	40457	31320	28205	296695	240302	306824	171161	29975.1	312346	-3.38131	3.24485e-39	1.92658e-37	down
Soltu.DM.03G032720	832	1088	1224	3625	3576	3348	2413.08	914.057	3912.11	-2.09759	3.44634e-39	2.04007e-37	down
Soltu.DM.02G022410	19	15	35	503	648	496	316.238	19.86	612.617	-4.94705	3.61454e-39	2.13323e-37	down
Soltu.DM.12G029160	1310	799	806	16	20	16	449.669	880.002	19.3353	5.5082	3.63353e-39	2.13804e-37	up
Soltu.DM.03G026300	139	105	127	1352	2521	1801	1114.46	110.112	2118.8	-4.2662	6.40767e-39	3.75917e-37	down
Soltu.DM.09G020040	572	608	596	8	18	12	268.83	523.443	14.2165	5.2024	6.96245e-39	4.07251e-37	up
Soltu.DM.03G002110	11906	19883	21301	1790	2107	1743	8710.24	15324.8	2095.72	2.87035	8.03338e-39	4.68503e-37	up
Soltu.DM.09G023260	31	60	40	650	541	671	363.827	38.2421	689.413	-4.17213	8.23998e-39	4.79134e-37	down
Soltu.DM.10G004230	194	302	295	2093	2712	1754	1334.78	229.679	2439.88	-3.40912	8.36327e-39	4.84873e-37	down
Soltu.DM.05G017300	3057	3242	3474	13142	16386	12731	9291.9	2870.97	15712.8	-2.45233	9.14478e-39	5.28627e-37	down
Soltu.DM.10G010450	1136	1267	1425	4378	5285	4664	3222.65	1120.06	5325.23	-2.24926	1.80345e-38	1.03946e-36	down
Soltu.DM.02G017000	998	806	938	0	5	10	409.106	812.58	5.63203	7.17271	1.85589e-38	1.06657e-36	up
Soltu.DM.09G028410	11	6	0	836	1475	935	608.521	5.41059	1211.63	-7.80695	2.029e-38	1.16267e-36	down
Soltu.DM.04G030950	1451	1629	1801	5883	4571	5270	3622.63	1428.73	5816.53	-2.02542	3.43882e-38	1.96481e-36	down
Soltu.DM.03G027810	1761	1852	1592	139	167	128	851.715	1542.13	161.302	3.25709	3.46735e-38	1.97539e-36	up
Soltu.DM.04G003940	10	17	23	645	1299	558	474.979	14.2968	935.66	-6.03222	3.66086e-38	2.07962e-36	down
Soltu.DM.12G027920	2319	3091	3322	18583	11545	17088	9985.53	2541.22	17429.8	-2.77796	5.95934e-38	3.37559e-36	down
Soltu.DM.04G000840	9593	8218	8698	1251	1189	1187	4604.3	7864.02	1344.58	2.54812	7.86387e-38	4.44162e-36	up
Soltu.DM.02G012310	4314	6121	7742	883	747	758	3064.18	5244.3	884.068	2.56852	8.8274e-38	4.97159e-36	up
Soltu.DM.09G004030	76911	98326	100673	22981	21289	20544	52297.3	80575.3	24019.3	1.74614	1.01597e-37	5.70564e-36	up
Soltu.DM.08G017260	2119	2382	1936	12074	15072	11267	8094.26	1905.55	14283	-2.90601	1.4119e-37	7.90663e-36	down
Soltu.DM.02G016750	0	0	0	5928	5551	5595	3164.26	0	6328.52	#NUM!	1.83804e-37	1.02639e-35	down
Soltu.DM.09G001690	8	7	0	577	1020	720	434.74	4.70077	864.778	-7.52329	1.91912e-37	1.06864e-35	down
Soltu.DM.08G015610	7657	9403	10003	1936	1816	2098	5036.61	7904.53	2168.69	1.86586	2.00523e-37	1.11344e-35	up
Soltu.DM.03G015050	97	65	85	890	1224	943	605.695	73.488	1137.9	-3.95273	2.06818e-37	1.14517e-35	down
Soltu.DM.04G011840	1576	1118	1403	91	91	76	656.708	1217.73	95.6859	3.66974	2.41183e-37	1.33171e-35	up
Soltu.DM.07G021670	850	1073	1267	5	25	12	471.392	926.964	15.8204	5.87266	2.96691e-37	1.63362e-35	up
Soltu.DM.04G037080	2301	2174	2299	136	54	106	1054.85	2000.9	108.805	4.20083	3.75117e-37	2.0597e-35	up
Soltu.DM.02G019650	86	94	93	651	646	565	385.436	80.3394	690.532	-3.10353	4.52505e-37	2.47771e-35	down
Soltu.DM.04G033040	157	158	135	1022	1278	1149	708.033	133.605	1282.46	-3.26287	7.38174e-37	4.03072e-35	down
Soltu.DM.08G002860	14507	12152	12203	1380	1111	1543	6528.32	11563.3	1493.33	2.95295	9.80164e-37	5.32649e-35	up
Soltu.DM.08G023370	19134	22054	23540	3369	2351	3506	11181.1	18951.9	3410.38	2.47434	9.80883e-37	5.32649e-35	up
Soltu.DM.09G004900	815	849	641	5	14	16	349.678	686.258	13.0985	5.71128	1.22532e-36	6.63558e-35	up
Soltu.DM.04G000940	1704	2511	2605	8146	7558	7552	5299.39	1979.88	8618.89	-2.12209	1.52034e-36	8.21067e-35	down
Soltu.DM.04G015380	1275	1194	1413	44	19	57	593.147	1142.06	44.2305	4.69046	2.19667e-36	1.18308e-34	up
Soltu.DM.03G023590	2	0	0	4192	5799	4845	2761.63	0.666864	5522.59	-13.0157	2.53754e-36	1.36294e-34	down
Soltu.DM.12G024050	11954	18575	19399	131168	76766	120240	67771.8	14462.6	121081	-3.06557	2.65622e-36	1.42281e-34	down
Soltu.DM.07G022450	16	27	27	476	325	487	248.123	20.2499	475.996	-4.55496	2.81791e-36	1.50533e-34	down
Soltu.DM.02G016780	15481	23556	24075	101488	73904	92813	58731.9	18310.3	99153.5	-2.43701	3.40799e-36	1.81563e-34	down
Soltu.DM.04G002200	663	1068	1188	54	48	69	452.92	842.468	63.3728	3.73269	4.57278e-36	2.42961e-34	up
Soltu.DM.04G025520	3065	3650	3910	722	699	608	1929.3	3106.36	752.24	2.04596	5.4292e-36	2.87689e-34	up
Soltu.DM.04G030320	90	40	48	1235	1382	1424	777.516	54.2006	1500.83	-4.79131	5.58883e-36	2.95354e-34	down
Soltu.DM.04G024900	4904	6092	6953	1023	1180	1095	3225.59	5225.94	1225.24	2.09263	7.58829e-36	3.99948e-34	up
Soltu.DM.02G013050	909	1349	1335	6171	7533	5309	4056.14	1044.62	7067.67	-2.75826	9.0543e-36	4.75942e-34	down
Soltu.DM.01G038840	419	504	379	2814	3907	2929	1988.89	385.379	3592.41	-3.2206	9.42286e-36	4.93998e-34	down
Soltu.DM.04G032410	348	406	389	1508	1371	1593	996.565	335.859	1657.27	-2.30288	1.02954e-35	5.38308e-34	down
Soltu.DM.01G031830	724	1391	1426	9	12	0	513.393	1018.97	7.81628	7.02641	1.48373e-35	7.7374e-34	up
Soltu.DM.10G024690	2356	3908	3994	288	379	306	1664.45	2966.9	362	3.03489	1.53506e-35	7.98391e-34	up
Soltu.DM.06G002120	683	1191	1352	37	17	41	481.414	927.822	35.0074	4.72811	1.85713e-35	9.63362e-34	up
Soltu.DM.04G025250	384	502	596	2682	1887	2272	1478.89	429.968	2527.82	-2.55559	1.87475e-35	9.6995e-34	down
Soltu.DM.02G019450	1966	1881	2234	210	132	216	996.568	1787.07	206.069	3.11639	1.91139e-35	9.86317e-34	up
Soltu.DM.03G015510	2806	2430	2765	294	342	268	1350.78	2365.71	335.86	2.81634	2.17514e-35	1.11949e-33	up
Soltu.DM.02G015070	56	66	43	635	580	587	358.416	49.1066	667.726	-3.76527	2.97251e-35	1.52589e-33	down
Soltu.DM.08G018480	1621	1871	1677	141	185	123	845.139	1523.23	167.047	3.18881	3.31796e-35	1.6988e-33	up
Soltu.DM.04G008860	2272	1924	1931	176	208	189	1017.58	1822.22	212.931	3.09724	3.87927e-35	1.98104e-33	up
Soltu.DM.01G046770	298	374	384	1310	1182	1272	851.613	308.582	1394.64	-2.17617	4.17619e-35	2.12716e-33	down
Soltu.DM.09G014860	19	25	22	500	301	451	240.691	19.3596	462.023	-4.57685	4.38525e-35	2.22789e-33	down
Soltu.DM.01G049590	23307	32516	35026	6202	4819	5662	16281.1	26390.8	6171.49	2.09634	4.89966e-35	2.48283e-33	up
Soltu.DM.02G030150	4443	5636	6180	17516	19795	16184	12302.8	4737.29	19868.4	-2.06834	5.53257e-35	2.79636e-33	down
Soltu.DM.07G012970	44012	42085	42755	8493	7144	7147	23266.4	38098.5	8434.18	2.17542	6.28874e-35	3.17042e-33	up
Soltu.DM.02G033210	506	553	622	2863	3207	2223	1785.91	492.271	3079.56	-2.6452	6.37692e-35	3.20668e-33	down
Soltu.DM.12G003570	6	4	13	362	299	418	203.057	6.56761	399.547	-5.92685	6.66074e-35	3.34088e-33	down
Soltu.DM.04G002580	1026	967	939	31	35	12	448.953	868.944	28.9616	4.90705	6.89955e-35	3.45188e-33	up
Soltu.DM.02G010960	14	16	24	325	296	319	181.965	15.602	348.328	-4.48064	7.94929e-35	3.967e-33	down
Soltu.DM.09G020630	1653	1714	1494	173	183	183	820.21	1440.36	200.058	2.84794	1.04755e-34	5.21448e-33	up
Soltu.DM.04G011200	1529	980	985	50	40	35	549.36	1052.49	46.2348	4.50868	1.28102e-34	6.36055e-33	up
Soltu.DM.07G001730	7429	10755	11551	1842	1490	1776	5258.61	8626.7	1890.52	2.19003	1.36591e-34	6.76501e-33	up
Soltu.DM.03G031830	1156	1627	1733	4791	4510	4805	3270.52	1311.98	5229.06	-1.99481	1.65755e-34	8.18886e-33	down
Soltu.DM.03G020300	1873	1516	2063	12548	8109	12476	6921.56	1605.24	12237.9	-2.93049	1.78377e-34	8.79043e-33	down
Soltu.DM.02G008410	20	55	37	661	586	602	358.625	32.3362	684.914	-4.4047	1.79756e-34	8.83627e-33	down
Soltu.DM.02G033860	5572	7182	8259	1586	1483	1436	3888.53	6107.37	1669.69	1.87097	2.00225e-34	9.81802e-33	up
Soltu.DM.07G011040	4055	4900	5302	743	897	869	2548.37	4164.16	932.589	2.15871	2.27229e-34	1.11145e-32	up
Soltu.DM.01G014950	12	9	16	279	335	374	189.016	10.8064	367.225	-5.08671	2.55328e-34	1.2458e-32	down
Soltu.DM.05G012130	3665	1652	1790	48	58	32	1111.02	2170.75	51.2907	5.40335	2.9042e-34	1.41352e-32	up
Soltu.DM.08G028740	3198	4606	5135	689	513	647	2216.5	3749.26	683.745	2.45508	2.9203e-34	1.41786e-32	up
Soltu.DM.02G024900	22	27	36	371	612	488	286.592	24.6079	548.576	-4.4785	4.96896e-34	2.40659e-32	down
Soltu.DM.01G042030	45	85	46	724	742	760	438.84	51.7436	825.936	-3.99658	7.78267e-34	3.7601e-32	down
Soltu.DM.08G004690	864	658	858	3808	4226	3876	2563.35	703.955	4422.75	-2.65139	1.00106e-33	4.82467e-32	down
Soltu.DM.03G034730	148	100	84	1397	1823	1443	917.544	100.398	1734.69	-4.11088	1.06892e-33	5.13915e-32	down
Soltu.DM.09G020330	13713	5898	7718	170	309	164	4273.65	8307.16	240.134	5.11245	1.13136e-33	5.42612e-32	up
Soltu.DM.11G000820	0	0	0	3245	4927	3194	2117.84	0	4235.68	#NUM!	1.29608e-33	6.18809e-32	down
Soltu.DM.09G024900	12548	12034	12638	2549	2441	2414	6867.37	10989.8	2744.97	2.0013	1.29651e-33	6.18809e-32	up
Soltu.DM.02G016720	4321	7389	6937	28869	25443	24595	17314.4	5404.1	29224.8	-2.43507	1.46905e-33	6.99469e-32	down
Soltu.DM.10G021940	543	697	754	68	57	58	324.376	581.011	67.7417	3.10045	1.61844e-33	7.68741e-32	up
Soltu.DM.07G014300	3710	4228	5141	1035	978	962	2457.27	3811.75	1102.78	1.78931	1.73303e-33	8.21191e-32	up
Soltu.DM.09G005690	1653	4312	3761	49718	28066	43627	23782	2788.82	44775.2	-4.00497	1.8853e-33	8.91199e-32	down
Soltu.DM.07G025930	2485	2647	3346	549	447	541	1521.4	2473.89	568.915	2.1205	1.93963e-33	9.14688e-32	up
Soltu.DM.06G024560	197	241	282	973	950	917	631.337	209.555	1053.12	-2.32927	1.96493e-33	9.24409e-32	down
Soltu.DM.04G002560	317	451	411	1522	1617	1610	1053.55	344.356	1762.74	-2.35585	2.17987e-33	1.02309e-31	down
Soltu.DM.08G024890	87	86	80	598	657	579	377.952	74.944	680.96	-3.18369	2.44948e-33	1.14689e-31	down
Soltu.DM.05G019950	4091	5732	6261	1085	938	1038	2901.34	4669.03	1133.65	2.04215	2.56054e-33	1.19605e-31	up
Soltu.DM.01G007520	20	23	10	419	621	500	294.824	15.9689	573.679	-5.16691	2.78083e-33	1.29588e-31	down
Soltu.DM.09G003630	850	981	1007	110	84	71	465.047	832.138	97.9547	3.08664	3.07964e-33	1.43174e-31	up
Soltu.DM.01G000460	2610	4117	4928	460	294	327	1877.92	3356.94	398.902	3.07304	3.17649e-33	1.47329e-31	up
Soltu.DM.07G027280	574	629	549	0	6	3	260.655	517.899	3.4116	7.24608	4.40697e-33	2.03921e-31	up
Soltu.DM.06G012870	16	4	15	410	634	543	300.923	10.4258	591.42	-5.82595	4.70691e-33	2.17289e-31	down
Soltu.DM.02G034100	2233	2677	2935	8607	10179	8022	6126.36	2290.92	9961.79	-2.12048	4.92943e-33	2.2703e-31	down
Soltu.DM.04G001380	611	602	760	20	4	10	295.038	577.661	12.4145	5.54013	5.28489e-33	2.42834e-31	up
Soltu.DM.01G008580	635	633	731	2	0	9	295.568	587.072	4.06334	7.17473	5.54314e-33	2.54108e-31	up
Soltu.DM.07G024750	1248	1409	1583	3713	3332	3569	2586.24	1240.04	3932.45	-1.66504	6.76511e-33	3.09406e-31	down
Soltu.DM.04G020720	3368	4470	4824	596	732	566	2194.55	3684.98	704.109	2.38779	7.6444e-33	3.48811e-31	up
Soltu.DM.03G023510	259074	344760	325756	849767	919566	879141	627550	271853	983246	-1.85472	7.8872e-33	3.59059e-31	down
Soltu.DM.03G002950	0	0	0	3426	2419	3124	1657.39	0	3314.77	#NUM!	9.6978e-33	4.40468e-31	down
Soltu.DM.07G021850	758	951	912	2918	2443	2727	1881.1	767.865	2994.33	-1.96331	9.79616e-33	4.43913e-31	down
Soltu.DM.08G002490	18937	20205	20497	58059	50260	51090	38291.8	17552.1	59031.5	-1.74985	1.15587e-32	5.22581e-31	down
Soltu.DM.02G008050	3064	2731	3079	317	159	219	1438.63	2621.41	255.85	3.35697	1.23225e-32	5.5584e-31	up
Soltu.DM.10G021270	2257	2918	3004	421	451	335	1417.49	2387	447.984	2.41368	2.25918e-32	1.01673e-30	up
Soltu.DM.08G026820	1072	1534	1711	4934	4695	4456	3236.25	1251.19	5221.3	-2.0611	2.27048e-32	1.01949e-30	down
Soltu.DM.03G029100	2716	2909	3667	392	513	404	1599.04	2711.1	486.979	2.47695	2.51202e-32	1.12539e-30	up
Soltu.DM.09G004250	2178	2464	2702	6326	6718	6102	4627.95	2149.68	7106.22	-1.72496	3.1299e-32	1.39902e-30	down
Soltu.DM.07G019380	1587	1845	1780	167	208	129	859.358	1531.32	187.394	3.03063	3.4e-32	1.51631e-30	up
Soltu.DM.02G003380	0	0	0	2931	2233	2999	1509.89	0	3019.78	#NUM!	3.53564e-32	1.57324e-30	down
Soltu.DM.05G012140	25	30	19	358	484	559	271.684	22.0267	521.341	-4.5649	3.90485e-32	1.73361e-30	down
Soltu.DM.01G030930	214	346	364	1524	1744	1475	1014.53	267.202	1761.86	-2.72109	4.26285e-32	1.8883e-30	down
Soltu.DM.05G000380	1776	2161	2164	6066	5057	6091	4080.04	1786.71	6373.37	-1.83475	4.87504e-32	2.15464e-30	down
Soltu.DM.05G001190	5939	4650	5007	439	516	606	2611.27	4642.45	580.083	3.00056	5.01135e-32	2.20993e-30	up
Soltu.DM.07G000200	441	549	486	30	30	28	233.226	433.813	32.64	3.73236	5.46682e-32	2.4054e-30	up
Soltu.DM.10G005720	14069	3743	5589	137	122	109	3689.27	7242.24	136.3	5.73158	5.80959e-32	2.55053e-30	up
Soltu.DM.09G026950	16557	25029	26787	3681	4121	3529	12007.7	19807.3	4208.03	2.23482	6.00386e-32	2.62996e-30	up
Soltu.DM.06G032330	634	468	563	12	18	8	254.484	494.806	14.162	5.12677	6.36925e-32	2.78383e-30	up
Soltu.DM.03G036030	626	847	1026	3082	3015	2708	1994.2	723.503	3264.9	-2.17397	7.63839e-32	3.33115e-30	down
Soltu.DM.09G003190	6704	6583	7076	596	247	480	3243.74	6000.95	486.536	3.62457	7.80827e-32	3.39772e-30	up
Soltu.DM.02G031640	346	803	897	10	4	11	296.388	583.572	9.20378	5.98654	8.22813e-32	3.57253e-30	up
Soltu.DM.02G011200	745	742	637	35	39	49	338.237	630.79	45.6845	3.78738	8.25562e-32	3.57659e-30	up
Soltu.DM.03G012410	9214	11623	13122	1912	1255	1852	5869.72	9885.5	1853.93	2.41473	9.99299e-32	4.31978e-30	up
Soltu.DM.02G017980	1699	1942	2113	145	234	167	943.829	1684.07	203.593	3.04819	1.0088e-31	4.35132e-30	up
Soltu.DM.05G006290	397	662	791	3123	2827	3145	1951.01	531.855	3370.16	-2.66371	1.1275e-31	4.8527e-30	down
Soltu.DM.06G019500	2075	1768	1561	80	63	127	857.151	1614.31	99.9958	4.0129	1.24985e-31	5.36756e-30	up
Soltu.DM.09G003570	41	61	94	609	574	620	362.199	56.0113	668.387	-3.57689	1.42509e-31	6.10683e-30	down
Soltu.DM.03G016740	1442	1712	1512	6506	4869	5602	3825.68	1374.14	6277.22	-2.19159	1.48379e-31	6.34459e-30	down
Soltu.DM.02G032660	1088	1401	1381	73	116	120	623.312	1131.46	115.166	3.29639	1.58627e-31	6.7681e-30	up
Soltu.DM.06G034280	388	320	281	2316	2648	2095	1459.01	295.926	2622.08	-3.1474	1.9585e-31	8.33824e-30	down
Soltu.DM.05G026590	1328	1353	1487	198	184	230	726.089	1225.3	226.875	2.43317	2.07716e-31	8.82434e-30	up
Soltu.DM.03G022640	484	594	657	38	20	35	270.147	506.012	34.2825	3.88363	2.21006e-31	9.36876e-30	up
Soltu.DM.07G012590	1785	2504	2808	428	401	391	1255.11	2058.03	452.183	2.18628	2.5624e-31	1.08391e-29	up
Soltu.DM.06G026400	3388	4440	4473	690	790	622	2185.9	3591	780.805	2.20135	2.60733e-31	1.10055e-29	up
Soltu.DM.07G022840	522	370	445	2751	3196	2570	1781.18	398.087	3164.26	-2.99071	3.00269e-31	1.26472e-29	down
Soltu.DM.03G037410	9594	9283	11425	1613	929	1273	5147.37	8888	1406.75	2.65949	3.09841e-31	1.30226e-29	up
Soltu.DM.06G005120	6797	7680	8586	2015	1681	1970	4421.93	6746.13	2097.73	1.68523	3.18218e-31	1.33462e-29	up
Soltu.DM.12G005210	32001	14137	13679	561	717	646	9537.57	18359.6	715.58	4.68127	3.4485e-31	1.44325e-29	up
Soltu.DM.05G006150	2444	3302	3524	488	433	577	1626.1	2697.1	555.092	2.28061	4.15903e-31	1.73693e-29	up
Soltu.DM.03G024570	62	66	40	645	1027	822	490.035	50.3214	929.749	-4.2076	4.77301e-31	1.98912e-29	down
Soltu.DM.08G017270	1	2	3	751	300	767	335.387	1.70018	669.074	-8.62034	4.93794e-31	2.05351e-29	down
Soltu.DM.04G020490	214	181	222	1001	1011	940	638.563	182.079	1095.05	-2.58835	5.62598e-31	2.33472e-29	down
Soltu.DM.01G039600	188	178	180	962	1343	1172	727.965	161.537	1294.39	-3.00233	6.4858e-31	2.68482e-29	down
Soltu.DM.08G025720	606	724	919	11	0	11	330.555	653.079	8.03138	6.34547	6.49685e-31	2.68482e-29	up
Soltu.DM.03G024730	176	198	230	873	932	785	568.881	176.442	961.319	-2.44582	6.98481e-31	2.88043e-29	down
Soltu.DM.08G002940	1440	1820	1739	157	69	111	794.117	1464.31	123.928	3.56265	7.37584e-31	3.03534e-29	up
Soltu.DM.04G025440	0	5	4	333	330	287	177.403	2.5001	352.305	-7.1387	9.05797e-31	3.7198e-29	down
Soltu.DM.01G035490	4660	6277	6642	15859	14779	14242	10875	5116.85	16633.2	-1.70073	9.6435e-31	3.95203e-29	down
Soltu.DM.03G017540	690	658	711	2320	2566	2428	1661.7	607.434	2715.97	-2.16067	1.05551e-30	4.31664e-29	down
Soltu.DM.07G024730	2858	3285	3621	8491	8461	7478	5958.07	2855.61	9060.52	-1.66579	1.36284e-30	5.56196e-29	down
Soltu.DM.11G007460	92321	124167	135952	325838	330469	293365	227373	102460	352286	-1.78168	1.48239e-30	6.03738e-29	down
Soltu.DM.06G022970	1669	697	956	26	26	22	518.406	1009.37	27.4451	5.20076	1.50392e-30	6.11241e-29	up
Soltu.DM.04G023120	1009	763	615	0	8	7	362.409	719.153	5.66442	6.98823	1.63654e-30	6.63775e-29	up
Soltu.DM.01G038640	10	16	25	302	347	303	184.092	14.5302	353.655	-4.60521	1.93039e-30	7.81351e-29	down
Soltu.DM.06G018950	200	119	137	1535	1396	1352	862.014	137.138	1586.89	-3.53251	2.07355e-30	8.37577e-29	down
Soltu.DM.06G026640	660	637	742	2677	2386	3329	1854.75	599.451	3110.04	-2.37522	2.9258e-30	1.17941e-28	down
Soltu.DM.01G024080	9561	12383	12684	2225	2585	2506	6412.73	10107.2	2718.21	1.89466	3.19233e-30	1.28423e-28	up
Soltu.DM.12G010860	180	161	159	885	876	880	563.974	148.431	979.516	-2.72227	3.63659e-30	1.45997e-28	down
Soltu.DM.12G030100	83	103	132	576	565	551	359.815	92.1688	627.461	-2.76718	4.47512e-30	1.79296e-28	down
Soltu.DM.06G012920	98	149	107	880	739	715	483.962	103.984	863.941	-3.05458	4.81712e-30	1.92607e-28	down
Soltu.DM.05G009590	841	606	619	11	4	18	315.372	618.58	12.1651	5.66814	6.23209e-30	2.48678e-28	up
Soltu.DM.02G018760	451	662	734	33	28	46	287.287	534.93	39.6431	3.75421	7.92812e-30	3.15715e-28	up
Soltu.DM.08G021880	897	646	768	46	28	45	365.914	687.899	43.9285	3.96897	8.35846e-30	3.32181e-28	up
Soltu.DM.03G012110	1455	1646	1674	231	275	265	844.137	1401.74	286.535	2.29043	8.57764e-30	3.40206e-28	up
Soltu.DM.03G036520	495	541	689	58	54	51	281.537	502.667	60.4081	3.05679	9.36151e-30	3.7055e-28	up
Soltu.DM.05G025710	179253	178380	192990	474967	447693	445429	334626	162134	507118	-1.64514	9.62376e-30	3.80168e-28	down
Soltu.DM.05G015360	54	17	26	838	992	925	526.778	29.7536	1023.8	-5.10473	9.92496e-30	3.91282e-28	down
Soltu.DM.11G004160	20255	13748	27409	2024	1285	1899	9924.72	17926.4	1923.01	3.22065	1.01402e-29	3.98969e-28	up
Soltu.DM.03G015280	2483	5144	5323	25631	24732	23039	15465.2	3716.38	27214	-2.87238	1.1135e-29	4.37239e-28	down
Soltu.DM.09G030000	10360	6400	7060	643	656	699	3951.98	7162.63	741.324	3.27231	1.21052e-29	4.74388e-28	up
Soltu.DM.12G025930	401	379	441	2093	1431	1793	1161.75	359.308	1964.18	-2.45064	1.36571e-29	5.34143e-28	down
Soltu.DM.06G008270	8	3	16	334	407	339	204.598	7.7298	401.466	-5.6987	1.37254e-29	5.35751e-28	down
Soltu.DM.07G021690	211	314	323	1446	1151	1125	811.503	246.167	1376.84	-2.48365	1.41348e-29	5.50641e-28	down
Soltu.DM.07G019110	8460	9383	7488	1398	1348	1393	4521.2	7507.7	1534.69	2.29043	1.45569e-29	5.65968e-28	up
Soltu.DM.02G024870	68	56	67	621	801	498	385.336	56.4894	714.183	-3.66024	1.73572e-29	6.73515e-28	down
Soltu.DM.05G023610	0	0	0	2584	1297	2491	1174.19	0	2348.38	#NUM!	1.79362e-29	6.94615e-28	down
Soltu.DM.02G023010	31	27	22	417	308	368	214.022	23.9417	404.101	-4.07712	2.48562e-29	9.60717e-28	down
Soltu.DM.07G020040	1337	1629	1574	4440	4746	4060	3123.92	1331.26	4916.57	-1.88486	2.98778e-29	1.15255e-27	down
Soltu.DM.08G021890	2069	3789	4200	409	310	326	1638.49	2890.59	386.382	2.90327	3.15698e-29	1.21544e-27	up
Soltu.DM.07G024950	28048	11527	11292	549	600	503	8135.73	15658.1	613.332	4.6741	3.36119e-29	1.29154e-27	up
Soltu.DM.06G024260	33779	53180	52840	6880	8066	5992	24165.3	40550.9	7779.62	2.38196	4.37617e-29	1.67827e-27	up
Soltu.DM.05G003040	344	542	478	1942	1753	1675	1193.38	397.341	1989.43	-2.3239	4.44576e-29	1.70165e-27	down
Soltu.DM.06G022940	3410	2819	2506	24369	49497	26639	20094.8	2612.25	37577.3	-3.8465	4.90273e-29	1.87292e-27	down
Soltu.DM.07G015110	416	312	332	2129	2026	1824	1266.3	316.297	2216.3	-2.8088	5.78902e-29	2.20722e-27	down
Soltu.DM.09G000370	3	0	0	674	1125	782	481.883	1.0003	962.765	-9.91061	8.3685e-29	3.18455e-27	down
Soltu.DM.09G005850	48492	30805	36839	1589	464	1488	18033.2	34766.2	1300.17	4.74092	8.47211e-29	3.21777e-27	up
Soltu.DM.07G018990	2802	3087	3348	795	661	692	1751.5	2707.92	795.089	1.768	8.49056e-29	3.21857e-27	up
Soltu.DM.08G025870	83	78	72	652	1132	752	507.798	69.191	946.406	-3.7738	8.50965e-29	3.21962e-27	down
Soltu.DM.02G027810	2731	3929	4144	761	614	650	1943.31	3137.32	749.304	2.06591	9.47444e-29	3.57778e-27	up
Soltu.DM.03G030320	0	2	0	2021	1382	1867	973.87	0.580948	1947.16	-11.7107	1.11964e-28	4.21996e-27	down
Soltu.DM.04G024430	47	28	59	786	445	698	375.349	39.2586	711.44	-4.17966	1.13853e-28	4.28297e-27	down
Soltu.DM.12G000650	14602	14855	15205	2876	3266	2669	8219.55	13166.5	3272.65	2.00834	1.35412e-28	5.08425e-27	up
Soltu.DM.04G007420	29830	44032	42215	123199	132187	109541	84624.5	33793.9	135455	-2.00298	1.53804e-28	5.76386e-27	down
Soltu.DM.01G031910	1812	1685	2517	7894	10997	8488	5972.79	1752.91	10192.7	-2.53971	1.54229e-28	5.76881e-27	down
Soltu.DM.04G014010	17917	19602	23099	725	1721	801	9467.26	17718.4	1216.17	3.86483	1.55935e-28	5.82157e-27	up
Soltu.DM.07G013370	71559	65011	82765	13230	8559	12328	38511.1	64422.9	12599.4	2.35422	1.57173e-28	5.85668e-27	up
Soltu.DM.01G008560	354	470	511	0	6	3	195.908	388.405	3.4116	6.83097	1.5957e-28	5.93478e-27	up
Soltu.DM.01G024170	1886	2573	2574	0	0	0	1025.23	2050.46	0	#DIV/0!	1.61229e-28	5.9852e-27	up
Soltu.DM.08G013010	3647	3887	5210	678	764	551	2224.96	3709.77	740.154	2.32543	1.62686e-28	6.02796e-27	up
Soltu.DM.08G019960	20878	19294	19788	4342	3861	3945	11124.5	17748.9	4500.04	1.97972	1.68323e-28	6.22512e-27	up
Soltu.DM.04G010820	2265	3662	3703	464	345	477	1632.25	2788.88	475.632	2.55177	1.91838e-28	7.0815e-27	up
Soltu.DM.04G022770	335	559	569	4	0	3	212.831	423.114	2.54863	7.37518	1.98039e-28	7.29671e-27	up
Soltu.DM.03G023640	1	0	0	3234	4699	2270	1900.61	0.333432	3800.89	-13.4767	2.35094e-28	8.64583e-27	down
Soltu.DM.01G035750	58	42	62	492	855	627	392.191	47.7788	736.603	-3.94644	2.39968e-28	8.80865e-27	down
Soltu.DM.07G027150	0	9	13	439	541	399	259.346	6.01939	512.672	-6.41227	2.43643e-28	8.92316e-27	down
Soltu.DM.07G028150	3053	2306	2296	0	0	0	1144.6	2289.2	0	#DIV/0!	2.43993e-28	8.92316e-27	up
Soltu.DM.04G007720	539	798	809	32	54	30	333.353	623.422	43.2842	3.8483	2.88951e-28	1.05478e-26	up
Soltu.DM.06G010600	3621	3409	3829	337	146	307	1745.64	3200.52	290.765	3.46038	3.74388e-28	1.36413e-26	up
Soltu.DM.04G022730	7	6	2	332	221	287	157.419	4.60073	310.236	-6.07536	3.86012e-28	1.40389e-26	down
Soltu.DM.03G027040	948	1109	1138	173	183	184	568.369	936.309	200.43	2.22389	4.35205e-28	1.57988e-26	up
Soltu.DM.08G001320	0	5	0	434	518	367	245.816	1.45237	490.18	-8.39876	4.39147e-28	1.59126e-26	down
Soltu.DM.06G030550	34876	28096	27760	3143	4053	2774	15384.8	27061.2	3708.51	2.86731	4.85524e-28	1.75608e-26	up
Soltu.DM.09G025900	0	1	0	2468	3295	2452	1528.59	0.290474	3056.88	-13.3614	5.14524e-28	1.85756e-26	down
Soltu.DM.12G029530	253	237	277	1515	2140	1292	1033.94	225.756	1842.12	-3.02853	6.43327e-28	2.31833e-26	down
Soltu.DM.10G019440	5549	6797	8392	1039	1335	998	3638.46	6022.7	1254.21	2.26363	7.54009e-28	2.71223e-26	up
Soltu.DM.11G013610	2899	3003	2758	9424	11593	10476	7134.73	2561.32	11708.1	-2.19255	7.97413e-28	2.86251e-26	down
Soltu.DM.03G029510	661	800	797	86	77	103	380.058	661.538	98.5778	2.74649	7.98691e-28	2.86251e-26	up
Soltu.DM.08G011880	9	0	13	472	511	485	275.701	6.40601	544.995	-6.41067	8.47751e-28	3.03283e-26	down
Soltu.DM.02G026440	99	151	170	758	771	654	465.598	121.4	809.795	-2.73779	9.23409e-28	3.29751e-26	down
Soltu.DM.06G000550	7018	5677	5762	27862	34475	27362	19423.8	5498.3	33349.2	-2.60059	9.735e-28	3.47009e-26	down
Soltu.DM.09G024430	0	0	0	1278	1361	1232	718.401	0	1436.8	#NUM!	1.05204e-27	3.74328e-26	down
Soltu.DM.01G038330	43229	52919	53477	15209	14505	14228	30041.6	43792.9	16290.2	1.42669	1.20224e-27	4.27e-26	up
Soltu.DM.12G011570	29988	19645	20184	2270	2436	2088	11757	20992.2	2521.88	3.05728	1.26772e-27	4.49447e-26	up
Soltu.DM.08G025810	2919	2123	2484	0	2	0	1120.69	2240.6	0.765331	11.5155	1.35551e-27	4.79709e-26	up
Soltu.DM.05G001330	158	156	165	879	718	672	490.386	141.215	839.557	-2.57173	1.37179e-27	4.84602e-26	down
Soltu.DM.01G030400	701	531	584	41	38	32	291.038	540.946	41.1296	3.71724	1.40491e-27	4.95415e-26	up
Soltu.DM.11G004150	14359	20514	28003	3410	3348	3514	10945.5	18081.4	3809.56	2.24681	1.87347e-27	6.59463e-26	up
Soltu.DM.08G023900	1199	1796	1898	5040	4880	5712	3607.88	1418.62	5797.13	-2.03085	2.07319e-27	7.28461e-26	down
Soltu.DM.07G019060	37742	16083	16941	695	1074	623	11292.6	21693.5	891.645	4.60465	2.48202e-27	8.70563e-26	up
Soltu.DM.09G006680	800	1019	1086	2503	2653	2494	1843.28	847.197	2839.37	-1.7448	2.63631e-27	9.23035e-26	down
Soltu.DM.08G005440	111273	104556	132635	304247	302938	277992	215257	102214	328299	-1.68341	3.95533e-27	1.3824e-25	down
Soltu.DM.10G013240	583	680	601	63	67	61	310.114	549.335	70.8927	2.95398	4.42085e-27	1.54237e-25	up
Soltu.DM.06G033250	5787	8057	7642	20191	22466	19060	14595	6271.61	22918.3	-1.86959	4.44517e-27	1.54811e-25	down
Soltu.DM.11G000030	0	0	0	1129	1354	1104	666.572	0	1333.14	#NUM!	4.78733e-27	1.66433e-25	down
Soltu.DM.01G033510	662	558	763	2748	3797	2863	2042.4	582.671	3502.13	-2.58748	5.11077e-27	1.77365e-25	down
Soltu.DM.02G027190	712	654	757	8	27	8	320.915	625.657	16.173	5.27372	5.21164e-27	1.80548e-25	up
Soltu.DM.09G031730	1243	1781	1698	7357	13026	8436	6066.96	1376.55	10757.4	-2.9662	5.48477e-27	1.89677e-25	down
Soltu.DM.07G004510	0	10	8	361	744	428	289.097	5.0002	573.193	-6.84089	5.51931e-27	1.90537e-25	down
Soltu.DM.03G004900	292	274	414	1382	1145	1286	848.439	285.392	1411.49	-2.3062	5.75107e-27	1.98191e-25	down
Soltu.DM.06G002570	28071	35671	34709	6506	7413	5547	18021.5	28812.7	7230.27	1.99458	7.45656e-27	2.56516e-25	up
Soltu.DM.12G022580	3	2	0	398	336	284	189.177	1.58124	376.772	-7.89649	7.65416e-27	2.62855e-25	down
Soltu.DM.02G001930	167	80	170	1583	4021	2403	1561.43	123.45	2999.42	-4.60269	8.90186e-27	3.05171e-25	down
Soltu.DM.12G027220	310	349	338	1259	1252	1055	807.868	293.273	1322.46	-2.17291	9.39834e-27	3.21632e-25	down
Soltu.DM.03G026290	0	0	0	951	1410	1169	657.487	0	1314.97	#NUM!	1.38481e-26	4.73092e-25	down
Soltu.DM.04G022570	13	30	23	304	415	318	202.522	19.0733	385.97	-4.33886	1.58712e-26	5.41269e-25	down
Soltu.DM.04G010440	55	76	70	518	397	630	315.261	58.7501	571.772	-3.28278	1.70653e-26	5.80986e-25	down
Soltu.DM.12G007500	2125	1530	1833	0	0	0	816.545	1633.09	0	#DIV/0!	1.81241e-26	6.15971e-25	up
Soltu.DM.10G004570	77	141	138	683	761	684	446.517	102.778	790.256	-2.94279	1.8626e-26	6.31939e-25	down
Soltu.DM.03G031470	2716	3922	4438	630	461	650	1925.56	3207.3	643.825	2.31662	1.9659e-26	6.65839e-25	up
Soltu.DM.08G013470	1733	1757	2027	423	361	403	1029.34	1619.14	439.548	1.88113	1.98629e-26	6.71592e-25	up
Soltu.DM.02G014950	16705	6017	8733	383	485	354	5029.83	9605.22	454.446	4.40164	2.11995e-26	7.15555e-25	up
Soltu.DM.10G027860	4	0	0	370	675	513	291.478	1.33373	581.623	-8.76848	2.20414e-26	7.42702e-25	down
Soltu.DM.03G036510	4866	4674	5792	794	1041	877	2753.1	4497.27	1008.94	2.15621	2.23496e-26	7.51802e-25	up
Soltu.DM.06G018250	967	1229	1290	3228	2940	2724	2155.89	1017.31	3294.46	-1.69528	2.25654e-26	7.57768e-25	down
Soltu.DM.08G015890	5	4	12	272	598	293	220.605	5.97225	435.237	-6.18738	2.4672e-26	8.27098e-25	down
Soltu.DM.05G000270	41	61	50	352	429	436	248.445	44.4863	452.405	-3.34618	2.66212e-26	8.90928e-25	down
Soltu.DM.08G029970	21813	20391	20231	4534	3525	4067	11490.5	18495.4	4485.62	2.04378	2.67772e-26	8.9463e-25	up
Soltu.DM.12G020820	3138	3319	3406	762	649	784	1857.71	2902.54	812.886	1.83619	3.20107e-26	1.06767e-24	up
Soltu.DM.12G023380	13	31	26	330	318	288	183.58	20.1496	347.01	-4.10616	3.40148e-26	1.1326e-24	down
Soltu.DM.08G017880	9	19	14	259	253	225	142.73	12.1869	273.273	-4.48693	3.41132e-26	1.13396e-24	down
Soltu.DM.11G019180	14341	21555	27388	2982	3620	3066	10905.2	18216.7	3593.72	2.34171	3.48063e-26	1.15505e-24	up
Soltu.DM.09G019970	351	395	518	23	9	13	191.986	367.453	16.5182	4.47543	3.6551e-26	1.21091e-24	up
Soltu.DM.02G010370	81	94	131	610	765	550	402.214	88.6257	715.803	-3.01377	3.68805e-26	1.21978e-24	down
Soltu.DM.06G022110	998	1825	1680	182	180	161	748.44	1302.93	193.953	2.74798	4.07476e-26	1.34542e-24	up
Soltu.DM.08G019390	1111	1470	1639	271	217	262	752.151	1226.75	277.555	2.14399	4.3276e-26	1.42652e-24	up
Soltu.DM.01G049630	1315	1088	1167	143	148	153	612.468	1060.17	164.761	2.68585	4.51488e-26	1.48577e-24	up
Soltu.DM.01G002090	695	743	768	3219	5649	3829	2693.76	648.722	4738.79	-2.86885	4.67848e-26	1.53704e-24	down
Soltu.DM.05G005160	510	369	523	9	12	21	214.926	414.226	15.6256	4.72844	4.72036e-26	1.54822e-24	up
Soltu.DM.09G031110	1044	838	1043	83	106	109	487.774	864.716	110.832	2.96386	4.84722e-26	1.58718e-24	up
Soltu.DM.01G006960	427	691	627	19	24	39	268.909	507.325	30.4938	4.05632	4.99767e-26	1.63373e-24	up
Soltu.DM.06G003060	2064	1740	2059	7753	9756	7064	5435.34	1732.95	9137.72	-2.39861	5.08053e-26	1.65807e-24	down
Soltu.DM.10G005570	2272	2561	2667	6438	7039	5933	4703.18	2200.04	7206.33	-1.71174	5.10738e-26	1.66408e-24	down
Soltu.DM.07G001820	0	0	0	963	1211	918	574.892	0	1149.78	#NUM!	5.16655e-26	1.68058e-24	down
Soltu.DM.02G028250	1993	2744	2882	6827	7368	6395	4929.94	2216.48	7643.39	-1.78594	5.22255e-26	1.696e-24	down
Soltu.DM.12G024360	3396	1453	1854	0	0	0	1020.01	2040.02	0	#DIV/0!	5.27443e-26	1.71002e-24	up
Soltu.DM.08G015660	272	139	203	1688	2854	2379	1382.89	184.242	2581.54	-3.80856	5.36648e-26	1.73701e-24	down
Soltu.DM.01G033340	0	3	1	399	871	419	316.596	1.13335	632.059	-9.12332	6.57351e-26	2.12421e-24	down
Soltu.DM.06G018340	7142	4341	4875	397	532	412	2709.13	4919.24	499.016	3.30128	6.97187e-26	2.24926e-24	up
Soltu.DM.03G036180	1417	1217	1512	121	139	71	672.482	1222.02	122.942	3.31322	7.34038e-26	2.36427e-24	up
Soltu.DM.11G001520	299	522	593	2022	2062	2107	1351.81	406.65	2296.98	-2.49788	7.36846e-26	2.36945e-24	down
Soltu.DM.11G007450	2565	4075	3971	650	658	648	1902.35	3079.07	725.631	2.08519	7.4613e-26	2.39539e-24	up
Soltu.DM.11G001250	7701	13388	13834	2093	1695	1855	6084.23	10080.2	2088.26	2.27115	7.61909e-26	2.44207e-24	up
Soltu.DM.12G020770	233	159	222	1574	2770	1538	1188.92	182.024	2195.81	-3.59255	7.70406e-26	2.4653e-24	down
Soltu.DM.06G017820	1619	2286	2165	237	324	224	1031.56	1770.93	292.189	2.59954	8.13331e-26	2.59844e-24	up
Soltu.DM.03G024130	358	585	564	2365	1701	2194	1375.55	437.026	2314.07	-2.40464	8.8858e-26	2.83425e-24	down
Soltu.DM.06G022960	172	218	186	1060	1534	985	751.222	169.393	1333.05	-2.97628	9.1914e-26	2.92699e-24	down
Soltu.DM.01G039610	88	94	127	553	526	733	380.945	89.912	671.978	-2.90183	9.55627e-26	3.03828e-24	down
Soltu.DM.08G026100	1745	1008	1059	77	48	70	612.004	1152.02	71.9845	4.00034	1.05054e-25	3.33465e-24	up
Soltu.DM.04G021630	41196	43542	49395	13545	11374	13254	26727.9	39322	14133.8	1.47619	1.15866e-25	3.66882e-24	up
Soltu.DM.10G011360	382	203	298	2738	1954	3009	1555.99	264.393	2847.59	-3.42898	1.15953e-25	3.66882e-24	down
Soltu.DM.01G027550	97	54	84	635	896	808	470.431	70.0308	870.831	-3.63633	1.2999e-25	4.10634e-24	down
Soltu.DM.12G028680	819	919	1139	18	6	0	423.556	838.368	8.74458	6.58305	1.4464e-25	4.56182e-24	up
Soltu.DM.07G003530	680	583	683	2154	2272	2536	1579.57	574.98	2584.16	-2.16811	1.6792e-25	5.28759e-24	down
Soltu.DM.03G014770	486	370	409	2302	3043	2096	1572.62	376.654	2768.59	-2.87784	1.68267e-25	5.29008e-24	down
Soltu.DM.03G019370	904	875	858	80	95	111	443.308	780.325	106.291	2.87605	1.70606e-25	5.35506e-24	up
Soltu.DM.06G025110	96	159	166	706	661	658	436.118	121.676	750.56	-2.62493	1.7542e-25	5.49744e-24	down
Soltu.DM.02G017800	1025	1052	997	167	129	141	535.06	908.493	161.626	2.49082	1.76119e-25	5.51057e-24	up
Soltu.DM.09G006280	5007	6447	7323	1459	1106	1446	3471.98	5460.31	1483.65	1.87984	1.80599e-25	5.64178e-24	up
Soltu.DM.09G017160	0	5	5	339	195	341	162.819	2.76203	322.876	-6.86911	1.81067e-25	5.64745e-24	down
Soltu.DM.04G003970	106	148	194	957	1378	840	655.841	129.149	1182.53	-3.19477	1.97429e-25	6.14805e-24	down
Soltu.DM.08G029810	78	103	147	574	637	602	383.846	94.4306	673.262	-2.83384	2.0495e-25	6.37221e-24	down
Soltu.DM.05G010500	121	144	145	557	550	542	365.861	120.154	611.568	-2.34763	2.05362e-25	6.37495e-24	down
Soltu.DM.06G010140	3779	5714	6480	746	545	874	2708.98	4617.13	800.825	2.52744	2.17926e-25	6.75434e-24	up
Soltu.DM.11G023990	508	499	639	4	0	0	241.569	481.705	1.43302	8.39295	2.27529e-25	7.04091e-24	up
Soltu.DM.03G012480	2887	3295	3296	8359	7386	6939	5592.24	2783.06	8401.43	-1.59396	2.54367e-25	7.85906e-24	down
Soltu.DM.11G002380	5784	3315	4286	380	406	448	2236.12	4014.14	458.097	3.13136	2.59696e-25	8.01117e-24	up
Soltu.DM.10G015420	102	94	82	736	996	610	477.222	82.7931	871.651	-3.39617	2.72558e-25	8.39479e-24	down
Soltu.DM.04G035220	628	536	631	16	38	23	279.598	530.369	28.8264	4.20153	2.74074e-25	8.42832e-24	up
Soltu.DM.09G025280	110	61	45	1074	1016	1256	653.403	66.1834	1240.62	-4.22845	3.11752e-25	9.57206e-24	down
Soltu.DM.03G023620	66269	62133	56946	216532	190217	201196	140121	55060.2	225182	-2.03201	3.28166e-25	1.00603e-23	down
Soltu.DM.11G009840	25	44	57	455	1253	787	485.597	36.0468	935.148	-4.69725	3.35165e-25	1.0259e-23	down
Soltu.DM.03G025750	1225	1259	1480	0	0	0	580.911	1161.82	0	#DIV/0!	3.66342e-25	1.11959e-23	up
Soltu.DM.01G023840	19741	26306	27750	8	16	0	10750.6	21492.1	8.98868	11.2234	4.06143e-25	1.2393e-23	up
Soltu.DM.08G001530	18881	19053	20170	139461	70215	147292	74359	17113.1	131605	-2.94304	4.11411e-25	1.25344e-23	down
Soltu.DM.05G027200	524	439	456	1905	2221	1943	1338.3	421.678	2254.92	-2.41886	4.61065e-25	1.40255e-23	down
Soltu.DM.03G018620	11986	10199	4217	125558	220494	136687	94125.3	8063.63	180187	-4.48192	4.83875e-25	1.46967e-23	down
Soltu.DM.06G018060	140	251	202	1175	1091	893	671.509	172.5	1170.52	-2.76248	4.91545e-25	1.49067e-23	down
Soltu.DM.10G008950	740	402	547	9	19	8	260.129	506.787	13.4699	5.23357	5.90261e-25	1.78729e-23	up
Soltu.DM.06G022730	2016	1324	1339	109	88	136	765.406	1407.51	123.299	3.51292	6.08142e-25	1.8386e-23	up
Soltu.DM.07G018600	20	11	16	279	263	235	151.019	14.0548	287.984	-4.35685	6.48068e-25	1.95631e-23	down
Soltu.DM.04G015040	5	0	0	336	535	353	229.018	1.66716	456.37	-8.09667	7.64453e-25	2.30411e-23	down
Soltu.DM.08G024170	2335	2168	2028	8936	11103	7974	6177.45	1939.51	10415.4	-2.42495	7.87678e-25	2.37049e-23	down
Soltu.DM.12G007470	7781	9222	8464	1701	2006	1662	4742.62	7490.18	1995.07	1.90856	8.95715e-25	2.69151e-23	up
Soltu.DM.06G023460	0	0	0	671	1316	943	547.325	0	1094.65	#NUM!	9.09823e-25	2.72975e-23	down
Soltu.DM.04G021800	4281	7447	7785	22858	21630	22100	15157.1	5629.73	24684.4	-2.13246	9.90931e-25	2.96858e-23	down
Soltu.DM.10G000760	0	0	0	659	1350	959	554.656	0	1109.31	#NUM!	9.99901e-25	2.9909e-23	down
Soltu.DM.06G024960	36347	50521	53774	12488	10123	12001	26844.9	40879.5	12810.4	1.67406	1.03731e-24	3.0981e-23	up
Soltu.DM.07G020610	875	1079	1274	2572	2555	2672	1915.83	938.877	2892.78	-1.62345	1.05293e-24	3.13998e-23	down
Soltu.DM.01G008100	61	26	20	726	925	957	501.534	33.1303	969.938	-4.87167	1.21576e-24	3.6201e-23	down
Soltu.DM.04G007990	715	479	360	12	15	11	242.983	471.837	14.1296	5.06149	1.23291e-24	3.66564e-23	up
Soltu.DM.11G004740	0	3	16	511	849	522	353.565	5.06235	702.067	-7.11566	1.5366e-24	4.56168e-23	down
Soltu.DM.08G017950	17	11	7	266	390	283	180.236	10.6971	349.775	-5.03114	1.75226e-24	5.19405e-23	down
Soltu.DM.07G022410	2391	2885	3622	701	707	687	1680.56	2583.97	777.156	1.73332	1.80898e-24	5.35415e-23	up
Soltu.DM.03G001860	4	8	11	259	168	307	138.889	6.53878	271.24	-5.3744	2.16602e-24	6.40128e-23	down
Soltu.DM.02G007420	237	153	168	1285	1446	1166	807.381	167.471	1447.29	-3.11138	2.19776e-24	6.48537e-23	down
Soltu.DM.02G031550	721	707	773	74	59	36	355.359	648.244	62.4754	3.37517	2.21398e-24	6.52347e-23	up
Soltu.DM.07G026180	219	163	225	939	1013	907	620.316	179.304	1061.33	-2.56539	2.22488e-24	6.5458e-23	down
Soltu.DM.07G007050	328	430	496	17	12	4	188.179	364.188	12.1698	4.90331	2.39607e-24	7.03896e-23	up
Soltu.DM.02G032690	1390	1759	1623	257	293	311	859.687	1399.53	319.844	2.1295	2.44199e-24	7.16316e-23	up
Soltu.DM.09G028670	0	4	0	313	537	390	231.908	1.1619	462.654	-8.63731	2.52453e-24	7.39427e-23	down
Soltu.DM.07G000560	4470	5545	5886	917	516	847	2741.9	4642.85	840.949	2.46492	2.57882e-24	7.5421e-23	up
Soltu.DM.11G010380	892	1247	1497	162	183	193	625.796	1051.76	199.836	2.39591	3.03676e-24	8.86825e-23	up
Soltu.DM.06G023570	1233	1600	1622	152	79	169	724.133	1300.73	147.531	3.14023	3.67763e-24	1.07239e-22	up
Soltu.DM.01G051460	35	48	64	420	328	331	220.723	42.3766	399.07	-3.2353	3.99218e-24	1.16239e-22	down
Soltu.DM.12G001100	1890	2414	2631	444	529	465	1277.48	2020.54	534.415	1.91871	4.33044e-24	1.25902e-22	up
Soltu.DM.12G007600	1377	1559	1819	391	311	327	884.564	1388.44	380.688	1.86678	4.60379e-24	1.33652e-22	up
Soltu.DM.11G023520	323	500	543	12	10	25	206.294	395.165	17.4225	4.50343	4.63458e-24	1.34348e-22	up
Soltu.DM.02G029760	9	4	13	197	357	321	167.063	7.56791	326.558	-5.4313	5.18279e-24	1.50019e-22	down
Soltu.DM.04G003720	609	489	401	16	20	26	236.595	450.137	23.054	4.28727	5.88002e-24	1.69952e-22	up
Soltu.DM.10G005080	2	1	0	435	451	366	232.742	0.957338	464.527	-8.92252	6.24068e-24	1.80112e-22	down
Soltu.DM.03G012070	7017	5707	6402	608	949	602	3239.58	5674.32	804.834	2.81768	6.3706e-24	1.83592e-22	up
Soltu.DM.09G018230	4	0	4	241	378	222	157.962	2.38146	313.542	-7.04067	7.46394e-24	2.14787e-22	down
Soltu.DM.04G006200	0	0	0	921	529	863	426.653	0	853.307	#NUM!	7.65189e-24	2.19875e-22	down
Soltu.DM.02G003270	268	325	391	1085	1401	1164	821.929	286.179	1357.68	-2.24615	8.49339e-24	2.437e-22	down
Soltu.DM.02G027960	50	33	22	529	944	568	396.997	32.0198	761.975	-4.57271	8.77649e-24	2.51457e-22	down
Soltu.DM.04G034160	1319	930	1212	0	0	0	513.7	1027.4	0	#DIV/0!	8.80092e-24	2.51791e-22	up
Soltu.DM.11G024290	683	873	1092	109	56	69	426.743	767.348	86.1381	3.15516	9.15849e-24	2.61641e-22	up
Soltu.DM.06G032880	19211	24245	23760	6926	6536	6169	13474	19671.6	7276.44	1.43481	9.35623e-24	2.66903e-22	up
Soltu.DM.11G025170	203	53	119	2187	2506	2598	1411.42	114.252	2708.58	-4.56725	1.00185e-23	2.85383e-22	down
Soltu.DM.10G020840	619	800	974	3054	2250	2326	1756.99	693.896	2820.08	-2.02294	1.00848e-23	2.86858e-22	down
Soltu.DM.01G002820	331	455	394	1412	1149	1367	899.809	345.733	1453.88	-2.07218	1.04956e-23	2.98112e-22	down
Soltu.DM.03G035050	13	34	43	405	567	383	264.982	25.4738	504.491	-4.30774	1.08818e-23	3.08635e-22	down
Soltu.DM.01G024020	4711	5898	6177	1465	1476	1229	3224.33	4901.97	1546.69	1.66418	1.10615e-23	3.13281e-22	up
Soltu.DM.07G022620	1165	1461	1617	5739	3653	5352	3340.26	1236.38	5444.15	-2.13859	1.12904e-23	3.19305e-22	down
Soltu.DM.11G019650	549	291	509	10	6	15	206.181	400.906	11.4566	5.12901	1.32557e-23	3.74351e-22	up
Soltu.DM.03G018670	90475	70964	68975	6801	10843	7899	39185.2	68847.3	9523.13	2.85389	1.42938e-23	4.03089e-22	up
Soltu.DM.01G034330	13	15	27	287	322	215	160.877	15.7639	305.989	-4.27878	1.54592e-23	4.3533e-22	down
Soltu.DM.12G023450	0	0	4	318	301	308	172.346	1.04773	343.643	-8.3575	1.6894e-23	4.75057e-22	down
Soltu.DM.04G034090	5482	5876	7419	15069	12976	12899	10319.4	5477.98	15160.8	-1.46863	1.77816e-23	4.99304e-22	down
Soltu.DM.01G034800	10346	13738	13928	2528	3124	2464	7052.91	11088.4	3017.4	1.87767	2.10282e-23	5.89628e-22	up
Soltu.DM.05G019830	1241	1189	1436	3494	3671	3136	2478.99	1135.3	3822.69	-1.75152	2.19947e-23	6.15851e-22	down
Soltu.DM.08G018770	223	327	329	12	6	6	132.171	255.516	8.82627	4.85547	2.30761e-23	6.45215e-22	up
Soltu.DM.01G042230	121	194	165	680	734	699	462.172	139.916	784.427	-2.48708	2.31657e-23	6.46802e-22	down
Soltu.DM.09G006220	280	278	257	8	9	8	125.357	241.429	9.28499	4.70056	2.39692e-23	6.68289e-22	up
Soltu.DM.04G022800	342	544	638	4	0	0	220.299	439.165	1.43302	8.25956	2.73764e-23	7.62209e-22	up
Soltu.DM.06G013450	837	785	847	2610	2588	2216	1739.2	728.962	2749.45	-1.91523	3.06682e-23	8.52654e-22	down
Soltu.DM.03G034810	222	639	548	3744	3098	4060	2219.89	403.174	4036.6	-3.32367	3.13582e-23	8.7061e-22	down
Soltu.DM.10G008490	3145	4589	4941	972	951	850	2352.03	3675.84	1028.23	1.83791	3.22664e-23	8.94565e-22	up
Soltu.DM.04G028470	297	156	163	1790	1878	2078	1159.85	187.038	2132.67	-3.51125	3.64806e-23	1.00998e-21	down
Soltu.DM.04G002770	1712	2083	1855	244	167	299	962.143	1661.78	262.509	2.66229	3.76617e-23	1.04122e-21	up
Soltu.DM.11G009070	572	502	404	4	6	17	226.206	442.362	10.0508	5.45984	3.85473e-23	1.06421e-21	up
Soltu.DM.12G001810	113	156	135	857	540	775	460.108	118.353	801.863	-2.76026	4.34571e-23	1.19808e-21	down
Soltu.DM.06G029480	2900	5945	6276	22653	27309	22354	15608.1	4337.71	26878.5	-2.63145	4.35655e-23	1.19939e-21	down
Soltu.DM.02G032170	0	0	0	838	506	612	360.715	0	721.431	#NUM!	4.66387e-23	1.28221e-21	down
Soltu.DM.11G026800	0	0	0	755	482	685	354.829	0	709.658	#NUM!	4.72784e-23	1.29798e-21	down
Soltu.DM.03G021350	9104	15100	16919	2398	1453	1941	6995.13	11853.4	2136.91	2.4717	4.81706e-23	1.32064e-21	up
Soltu.DM.06G001130	0	0	0	583	566	607	325.588	0	651.176	#NUM!	5.50646e-23	1.50755e-21	down
Soltu.DM.05G023380	51	20	8	1421	910	1067	639.501	24.91	1254.09	-5.65378	5.61393e-23	1.53484e-21	down
Soltu.DM.11G024970	6	0	0	338	296	313	176.378	2.00059	350.754	-7.45389	5.82274e-23	1.58972e-21	down
Soltu.DM.12G026330	14769	7630	8879	126671	67058	132499	64890.1	9466.47	120314	-3.66783	6.19877e-23	1.69004e-21	down
Soltu.DM.05G005140	2187	3254	3053	589	468	601	1543.85	2474.1	613.594	2.01155	6.30707e-23	1.7172e-21	up
Soltu.DM.04G002760	9391	8829	8916	1693	926	1195	4718.25	8031.25	1405.26	2.51479	6.559e-23	1.78332e-21	up
Soltu.DM.01G001280	0	0	0	622	742	506	347.469	0	694.939	#NUM!	6.63286e-23	1.80092e-21	down
Soltu.DM.04G013050	290	245	319	1009	1285	1273	789.006	251.418	1326.59	-2.39957	7.18773e-23	1.94889e-21	down
Soltu.DM.04G030050	2825	2105	2112	10910	9102	11157	6823.57	2106.59	11540.5	-2.45373	7.2877e-23	1.97329e-21	down
Soltu.DM.09G025450	13064	22836	23375	2804	1436	2400	9779.22	17111.9	2446.54	2.80618	7.33559e-23	1.98353e-21	up
Soltu.DM.09G007650	715	525	599	30	48	27	293.478	547.8	39.1561	3.80634	7.35546e-23	1.98618e-21	up
Soltu.DM.09G002390	44	42	26	376	575	433	274.719	33.6812	515.756	-3.93668	7.39956e-23	1.99535e-21	down
Soltu.DM.05G023170	765	988	938	0	0	0	393.878	787.757	0	#DIV/0!	7.65113e-23	2.06037e-21	up
Soltu.DM.02G004130	247	317	396	1188	1436	1077	826.891	278.163	1375.62	-2.30608	7.66868e-23	2.06228e-21	down
Soltu.DM.03G035150	8764	9172	8941	1495	798	1371	4639.58	7928.36	1350.79	2.55322	8.71981e-23	2.34176e-21	up
Soltu.DM.08G011870	2	24	19	573	404	548	288.138	12.615	563.662	-5.48162	8.74576e-23	2.34553e-21	down
Soltu.DM.01G048090	293	378	417	1287	1373	1044	845.713	316.721	1374.71	-2.11784	9.09076e-23	2.43474e-21	down
Soltu.DM.07G009350	553	306	449	20	13	15	204.299	390.881	17.7178	4.46346	9.17568e-23	2.45415e-21	up
Soltu.DM.06G023060	5550	4345	4339	502	709	566	2455.41	4249.18	661.632	2.68308	9.2563e-23	2.47236e-21	up
Soltu.DM.01G041290	16092	31770	37046	3142	1644	2914	13567.9	24297.5	2838.37	3.09767	9.67058e-23	2.57952e-21	up
Soltu.DM.03G004150	1080	696	960	97	69	68	450.087	813.732	86.4418	3.23475	9.69363e-23	2.58217e-21	up
Soltu.DM.09G022180	4361	3390	4173	781	719	681	2170.01	3531.85	808.177	2.12768	1.00268e-22	2.66731e-21	up
Soltu.DM.05G001350	218	379	285	2062	1199	1695	1042.64	257.429	1827.86	-2.82791	1.09054e-22	2.89713e-21	down
Soltu.DM.11G002990	901	1312	1239	3198	3120	2854	2203.5	1006.06	3400.93	-1.75722	1.11739e-22	2.96445e-21	down
Soltu.DM.04G025390	0	0	0	529	522	821	347.287	0	694.574	#NUM!	1.21567e-22	3.22087e-21	down
Soltu.DM.12G010920	21471	19442	20546	66813	51105	60262	42045	18188.2	65901.8	-1.85732	1.30113e-22	3.44265e-21	down
Soltu.DM.08G009980	897	1129	1249	208	227	197	594.414	954.188	234.64	2.02382	1.36992e-22	3.61982e-21	up
Soltu.DM.04G031280	3108	4676	4989	811	798	960	2327.13	3701.35	952.907	1.95764	1.46094e-22	3.85517e-21	up
Soltu.DM.02G005480	177	326	375	1318	1313	1347	863.733	251.937	1475.53	-2.5501	1.49628e-22	3.94315e-21	down
Soltu.DM.09G024940	841	563	792	4856	2895	4084	2508.81	651.404	4366.22	-2.74476	1.66866e-22	4.39153e-21	down
Soltu.DM.08G003120	11774	12117	14699	2591	1783	2837	6980.59	11295.6	2665.53	2.08327	1.78516e-22	4.69188e-21	up
Soltu.DM.01G049210	1407	664	1168	0	0	0	483.975	967.951	0	#DIV/0!	1.78955e-22	4.69714e-21	up
Soltu.DM.08G023350	7074	10734	11663	1849	2148	1696	5323.32	8531.57	2115.07	2.01211	1.89608e-22	4.97015e-21	up
Soltu.DM.03G033900	1036	1749	1452	4918	5089	4338	3278.13	1233.8	5322.45	-2.10898	1.96988e-22	5.15673e-21	down
Soltu.DM.05G024640	89	90	78	492	546	434	311.419	76.2488	546.588	-2.84167	1.98223e-22	5.18219e-21	down
Soltu.DM.03G027830	1602	933	1057	7293	6866	8813	4799.73	1082.03	8517.43	-2.97667	2.01445e-22	5.25946e-21	down
Soltu.DM.02G003300	5	0	8	266	834	359	275.851	3.76262	547.94	-7.18614	2.02763e-22	5.28685e-21	down
Soltu.DM.04G009550	8	5	3	275	154	315	139.748	4.90562	274.59	-5.8067	2.06612e-22	5.38011e-21	down
Soltu.DM.01G001970	811	1039	1020	2596	2952	2398	1895.39	839.387	2951.4	-1.81399	2.1437e-22	5.57476e-21	down
Soltu.DM.03G023490	129376	149486	136752	342996	432174	397458	279220	122380	436061	-1.83317	2.35098e-22	6.10574e-21	down
Soltu.DM.10G015180	0	0	0	730	422	603	323.624	0	647.249	#NUM!	2.39352e-22	6.20803e-21	down
Soltu.DM.01G048860	1274	1308	1394	3120	3369	3156	2375.22	1169.87	3580.58	-1.61385	2.55805e-22	6.62606e-21	down
Soltu.DM.08G017430	3075	4237	4631	860	702	951	2199.72	3469.05	930.379	1.89865	2.62276e-22	6.78476e-21	up
Soltu.DM.01G027090	232	118	78	2482	4889	2258	1865.89	132.063	3599.72	-4.76859	2.64465e-22	6.83242e-21	down
Soltu.DM.07G013910	188	357	384	9	4	7	137.162	266.967	7.35805	5.18119	2.80947e-22	7.24874e-21	up
Soltu.DM.11G026670	314	531	526	0	0	4	199.102	396.716	1.48748	8.05909	3.22509e-22	8.31019e-21	up
Soltu.DM.08G027340	396	330	421	30	31	26	185.224	338.169	32.2789	3.38908	3.24241e-22	8.34391e-21	up
Soltu.DM.07G000470	877	1153	1168	3327	4355	3113	2474.66	933.274	4016.05	-2.10541	3.43632e-22	8.8306e-21	down
Soltu.DM.06G024740	0	0	0	532	523	484	285.355	0	570.711	#NUM!	3.44049e-22	8.8306e-21	down
Soltu.DM.04G006030	128	44	81	1066	1076	1495	713.135	76.6767	1349.59	-4.13759	3.51569e-22	9.01188e-21	down
Soltu.DM.09G004610	1284	1131	1660	70	34	111	635.414	1191.46	79.3661	3.90807	3.93117e-22	1.00638e-20	up
Soltu.DM.01G002510	5794	8215	9829	1449	927	1448	4152.5	6892.69	1412.31	2.28701	4.04744e-22	1.0348e-20	up
Soltu.DM.04G010190	377	636	635	52	50	36	263.961	476.773	51.1498	3.2205	4.17843e-22	1.06691e-20	up
Soltu.DM.07G004210	4224	4954	5269	1238	881	1186	2724.62	4227.55	1221.69	1.79095	4.20709e-22	1.07284e-20	up
Soltu.DM.05G005580	7733	12509	13243	2215	2324	2369	6122.28	9680.74	2563.81	1.91683	4.31855e-22	1.09984e-20	up
Soltu.DM.06G018360	3979	4964	5086	12008	13785	10650	8819.11	4100.83	13537.4	-1.72296	4.97044e-22	1.26422e-20	down
Soltu.DM.10G003060	759	841	918	1859	1826	1885	1401.77	737.818	2065.72	-1.48531	5.85063e-22	1.48618e-20	down
Soltu.DM.01G042270	938	316	428	7	10	6	262.611	516.656	8.56566	5.9145	5.88578e-22	1.49318e-20	up
Soltu.DM.03G000560	2048	1708	1703	6632	5774	6145	4247.83	1625.07	6870.6	-2.07993	5.91273e-22	1.49809e-20	down
Soltu.DM.04G033940	106	163	156	619	563	541	380.967	123.553	638.382	-2.3693	6.02519e-22	1.52463e-20	down
Soltu.DM.07G025670	4819	3548	3857	561	654	563	2154.15	3647.68	660.607	2.46512	6.05453e-22	1.53009e-20	up
Soltu.DM.12G029940	62	50	82	376	528	462	282.615	56.675	508.555	-3.16562	6.23409e-22	1.57345e-20	down
Soltu.DM.12G001040	15983	32720	33579	3618	4139	3360	13879.2	23629	4129.5	2.51652	6.28735e-22	1.58486e-20	up
Soltu.DM.09G023600	125	245	184	1044	1254	898	674.43	161.041	1187.82	-2.88282	6.56881e-22	1.6537e-20	down
Soltu.DM.02G008300	1814	2958	3708	321	430	363	1424.92	2435.31	414.535	2.55454	7.07035e-22	1.77769e-20	up
Soltu.DM.07G003760	3995	4240	4628	1345	1195	1288	2597	3775.89	1418.11	1.41285	7.88795e-22	1.98073e-20	up
Soltu.DM.07G018410	386	599	523	24	8	27	230.695	439.689	21.6999	4.34072	8.41178e-22	2.10958e-20	up
Soltu.DM.03G037540	684	1167	1144	109	86	135	494.432	866.702	122.161	2.82675	8.59661e-22	2.1532e-20	up
Soltu.DM.06G014700	9000	22996	23588	1927	1543	1944	8931.41	15859.1	2003.73	2.98455	8.71084e-22	2.17747e-20	up
Soltu.DM.01G001630	27	16	25	331	215	326	171.142	20.1986	322.085	-3.99512	8.71561e-22	2.17747e-20	down
Soltu.DM.06G009270	3544	3787	4418	1085	1147	1031	2324.97	3438.93	1211.02	1.50573	8.75529e-22	2.18461e-20	up
Soltu.DM.04G029020	1146	1483	1636	3340	2979	3000	2346.77	1241.41	3452.14	-1.47551	9.36519e-22	2.33384e-20	down
Soltu.DM.04G022980	29615	30655	31177	98905	68571	93054	61611.2	26945.3	96277	-1.83715	9.44585e-22	2.35097e-20	down
Soltu.DM.04G035640	0	3	0	315	872	441	305.7	0.871421	610.529	-9.45247	9.85792e-22	2.45043e-20	down
Soltu.DM.04G006410	0	0	0	475	481	463	263.205	0	526.409	#NUM!	9.9959e-22	2.4816e-20	down
Soltu.DM.12G003730	5973	6389	6896	1695	1888	1709	3809.48	5653.72	1965.24	1.52449	1.04822e-21	2.59905e-20	up
Soltu.DM.12G009410	2578	3305	3170	230	443	256	1498.52	2649.93	347.118	2.93246	1.0774e-21	2.66806e-20	up
Soltu.DM.06G013670	1311	1502	1508	168	224	257	754.945	1268.42	241.475	2.39308	1.08378e-21	2.68049e-20	up
Soltu.DM.07G006840	63	77	65	347	402	414	246.249	60.3983	432.1	-2.83879	1.17429e-21	2.90069e-20	down
Soltu.DM.12G021120	10205	13934	15253	3077	3318	2565	7385.64	11445.4	3325.88	1.78296	1.24178e-21	3.06357e-20	up
Soltu.DM.08G022200	1546	1874	2094	333	392	423	1017.46	1608.32	426.605	1.91458	1.3368e-21	3.29388e-20	up
Soltu.DM.05G019100	0	0	0	447	441	494	256.3	0	512.599	#NUM!	1.55473e-21	3.82608e-20	down
Soltu.DM.02G026750	3858	5669	5602	1266	1223	1294	2901.59	4400.42	1402.75	1.64938	1.58758e-21	3.90203e-20	up
Soltu.DM.08G019150	0	2	2	298	247	209	140.052	1.10481	278.999	-7.98031	1.5943e-21	3.91369e-20	down
Soltu.DM.05G006320	53	50	25	502	723	485	337.806	38.7439	636.868	-4.03895	1.65694e-21	4.06238e-20	down
Soltu.DM.02G031050	21138	33405	36750	7330	6398	6315	16900	26377.4	7422.66	1.82929	1.7223e-21	4.2174e-20	up
Soltu.DM.01G045250	148	216	219	748	965	746	542.058	169.454	914.662	-2.43235	1.77304e-21	4.33626e-20	down
Soltu.DM.02G033750	1803	2276	2364	578	581	555	1258.65	1881.51	635.788	1.56527	1.78475e-21	4.35948e-20	up
Soltu.DM.03G017110	59	44	48	363	584	432	279.599	45.0261	514.171	-3.51341	1.81293e-21	4.42284e-20	down
Soltu.DM.05G022780	426	530	590	1335	1179	1246	921.658	450.534	1392.78	-1.62826	1.85403e-21	4.51751e-20	down
Soltu.DM.10G001010	2503	4292	3894	724	653	628	1922.03	3101.26	742.791	2.06183	1.89158e-21	4.6033e-20	up
Soltu.DM.07G002630	1254	1884	2085	4852	4585	4351	3311.14	1511.51	5110.78	-1.75756	1.98263e-21	4.81893e-20	down
Soltu.DM.08G025820	280	491	590	8	0	9	198.368	390.524	6.21287	5.97401	2.00863e-21	4.87613e-20	up
Soltu.DM.09G030240	438	651	652	2159	2844	1905	1538.05	505.922	2570.19	-2.34489	2.04169e-21	4.95029e-20	down
Soltu.DM.08G023030	3414	5618	5977	838	591	903	2598.98	4335.79	862.172	2.33025	2.18594e-21	5.29352e-20	up
Soltu.DM.01G031210	85	45	38	746	959	625	459.01	51.3665	866.653	-4.07656	2.38888e-21	5.77787e-20	down
Soltu.DM.05G010410	5484	9797	10238	1660	1445	1519	4534.25	7355.98	1712.53	2.10279	2.46087e-21	5.93887e-20	up
Soltu.DM.01G025740	0	0	7	259	446	293	187.124	1.83353	372.415	-7.66614	2.46147e-21	5.93887e-20	down
Soltu.DM.08G019670	0	4	0	336	304	219	159.653	1.1619	318.143	-8.09705	2.73241e-21	6.5845e-20	down
Soltu.DM.04G022220	8603	6736	7379	1183	1404	1358	4112.01	6757.95	1466.08	2.20462	2.75523e-21	6.63138e-20	up
Soltu.DM.04G034570	9	16	16	242	230	161	123.211	11.8394	234.582	-4.30842	2.78219e-21	6.68798e-20	down
Soltu.DM.10G022240	18	44	48	577	299	586	285.201	31.3554	539.046	-4.10362	2.78553e-21	6.68798e-20	down
Soltu.DM.04G032910	37	42	62	309	546	422	258.671	40.7767	476.565	-3.54686	2.8211e-21	6.76516e-20	down
Soltu.DM.09G001050	2170	2762	3040	695	525	503	1479.52	2322.11	636.937	1.86621	2.85238e-21	6.83184e-20	up
Soltu.DM.02G022310	783	652	704	0	0	0	317.433	634.867	0	#DIV/0!	2.86229e-21	6.84727e-20	up
Soltu.DM.06G012540	629	639	782	75	105	81	348.672	600.173	97.1705	2.62679	2.89062e-21	6.90666e-20	up
Soltu.DM.12G008880	245	395	417	1207	1499	1294	896.442	305.654	1487.23	-2.28266	2.89464e-21	6.90788e-20	down
Soltu.DM.03G036400	4677	4373	4616	11232	10722	11730	8263.84	4038.79	12488.9	-1.62865	2.92938e-21	6.98235e-20	down
Soltu.DM.05G005680	2102	2984	3482	388	551	422	1493.24	2479.7	506.781	2.29073	2.97668e-21	7.08652e-20	up
Soltu.DM.03G017390	105	70	96	729	464	678	385.671	80.4891	690.853	-3.10151	3.13836e-21	7.46242e-20	down
Soltu.DM.02G006100	539	703	792	0	0	0	295.687	591.374	0	#DIV/0!	3.313e-21	7.86817e-20	up
Soltu.DM.11G026560	404	187	161	3037	6402	3545	2543.66	231.196	4856.12	-4.39261	3.51832e-21	8.34574e-20	down
Soltu.DM.02G021620	18519	22297	24268	5472	3840	5556	12252	19008.1	5495.92	1.79018	3.61831e-21	8.56589e-20	up
Soltu.DM.07G006130	2117	585	1629	16192	24627	21568	12273.9	1302.49	23245.3	-4.15759	3.61982e-21	8.56589e-20	down
Soltu.DM.06G027360	4	10	16	214	190	213	118.505	8.42939	228.581	-4.76114	3.63149e-21	8.58319e-20	down
Soltu.DM.01G002660	206	261	240	802	792	702	529.404	207.365	851.444	-2.03774	3.75964e-21	8.87508e-20	down
Soltu.DM.03G004920	348	345	388	987	989	1000	710.901	317.878	1103.92	-1.7961	3.76398e-21	8.87508e-20	down
Soltu.DM.10G001650	2944	3856	3883	609	827	677	1952.59	3118.78	786.398	1.98765	3.87409e-21	9.12379e-20	up
Soltu.DM.10G013870	0	0	0	812	288	694	329.594	0	659.189	#NUM!	3.95441e-21	9.30182e-20	down
Soltu.DM.12G007330	1078	1195	1235	4028	6092	3902	3127.66	1030.04	5225.29	-2.34281	3.96637e-21	9.31885e-20	down
Soltu.DM.01G008570	300	399	451	0	4	0	167.796	334.06	1.53066	7.76981	4.07716e-21	9.56774e-20	up
Soltu.DM.01G002110	38	37	36	267	513	411	238.824	32.8475	444.8	-3.7593	4.09299e-21	9.59345e-20	down
Soltu.DM.10G003690	263	336	387	1054	939	1273	748.487	286.66	1210.31	-2.07797	4.11455e-21	9.63253e-20	down
Soltu.DM.02G026190	371	349	330	1310	1312	1125	850.621	311.516	1389.72	-2.15742	4.21747e-21	9.86177e-20	down
Soltu.DM.09G019090	9	13	9	197	149	220	109.27	9.13444	209.405	-4.51883	4.28763e-21	1.00139e-19	down
Soltu.DM.08G017870	23	26	15	280	237	239	149.515	19.1502	279.88	-3.86937	4.68481e-21	1.09286e-19	down
Soltu.DM.06G020770	430	493	470	0	3	0	205.418	409.688	1.148	8.47926	4.75729e-21	1.10846e-19	up
Soltu.DM.05G014640	78	39	39	552	920	699	428.649	47.5516	809.746	-4.08991	5.24595e-21	1.22088e-19	down
Soltu.DM.04G035730	8363	14394	13200	1395	2129	1495	6148.75	10427.1	1870.41	2.47891	5.4109e-21	1.25778e-19	up
Soltu.DM.01G011910	3747	2818	3060	382	183	356	1604.35	2869.44	339.267	3.08028	5.65549e-21	1.31309e-19	up
Soltu.DM.01G050940	1367	2972	3393	289	275	281	1260.55	2207.83	313.264	2.81718	5.99853e-21	1.39109e-19	up
Soltu.DM.12G006930	0	2	0	496	616	541	307.59	0.580948	614.598	-10.047	6.01752e-21	1.39386e-19	down
Soltu.DM.05G006340	4168	4271	4549	1185	1236	1150	2573.52	3821.89	1325.16	1.52812	6.06505e-21	1.40322e-19	up
Soltu.DM.10G005140	0	0	0	445	427	379	231.88	0	463.76	#NUM!	6.20222e-21	1.43327e-19	down
Soltu.DM.04G034410	400	535	642	65	38	42	255.192	456.937	53.4464	3.09583	6.49234e-21	1.49856e-19	up
Soltu.DM.02G027740	1929	5378	6122	337	304	381	2093.83	3808.91	378.745	3.33008	6.53032e-21	1.50556e-19	up
Soltu.DM.01G047220	233	294	323	1088	1516	1001	794.919	247.693	1342.14	-2.43791	6.57186e-21	1.5131e-19	down
Soltu.DM.09G001260	1021	941	974	113	151	145	510.539	868.892	152.186	2.51334	6.57838e-21	1.5131e-19	up
Soltu.DM.11G026820	0	0	0	392	430	422	230.956	0	461.911	#NUM!	6.60833e-21	1.51822e-19	down
Soltu.DM.11G025500	3077	3391	3598	553	280	514	1724.9	2953.4	496.403	2.57279	6.70701e-21	1.5391e-19	up
Soltu.DM.03G037500	37	34	23	364	793	400	305.422	28.2375	582.606	-4.36684	6.79945e-21	1.5585e-19	down
Soltu.DM.07G017780	8	12	31	394	276	277	182.025	14.2731	349.776	-4.61507	6.909e-21	1.58177e-19	down
Soltu.DM.04G000050	1022	939	1005	3218	2500	3298	2106.36	876.765	3335.96	-1.92784	6.93882e-21	1.58675e-19	down
Soltu.DM.01G030820	193	438	430	2123	2544	1705	1336.16	304.211	2368.11	-2.96059	7.07698e-21	1.61647e-19	down
Soltu.DM.10G005120	60	170	117	911	1148	864	593.499	100.033	1086.97	-3.44176	7.10823e-21	1.62173e-19	down
Soltu.DM.01G046780	1010	437	455	17	13	22	301.064	582.883	19.2461	4.92057	7.22604e-21	1.6467e-19	up
Soltu.DM.11G008000	480	405	531	0	0	3	208.946	416.776	1.11561	8.54529	7.32383e-21	1.66706e-19	up
Soltu.DM.05G001210	1054	1081	1357	69	141	73	563.352	1020.88	105.822	3.27011	7.54576e-21	1.71508e-19	up
Soltu.DM.12G020480	186	330	285	1527	965	1532	859.279	232.526	1486.03	-2.676	7.55221e-21	1.71508e-19	down
Soltu.DM.09G007260	998	1251	1254	157	139	220	607.93	1024.61	191.248	2.42156	7.56858e-21	1.71682e-19	up
Soltu.DM.06G031410	10604	10763	12292	24418	28124	24369	19226.9	9881.76	28572.1	-1.53176	7.80744e-21	1.76897e-19	down
Soltu.DM.03G036750	911	937	1133	187	195	216	547.319	872.7	221.937	1.97533	7.82407e-21	1.7707e-19	up
Soltu.DM.01G002400	696	869	947	149	143	173	452.488	732.541	172.435	2.08686	7.90631e-21	1.78726e-19	up
Soltu.DM.05G008090	33076	38095	39874	72425	64691	65061	53717.2	32538.5	74895.9	-1.20274	7.96284e-21	1.79798e-19	down
Soltu.DM.10G003940	1681	1803	2053	5717	3934	5021	3521.34	1621.97	5420.71	-1.74073	8.11873e-21	1.83108e-19	down
Soltu.DM.07G028380	11589	10897	11959	1646	924	1893	5904.56	10161.9	1647.22	2.62506	8.22434e-21	1.85278e-19	up
Soltu.DM.05G007630	353	583	713	48	50	35	261.575	473.806	49.345	3.26332	9.26376e-21	2.08456e-19	up
Soltu.DM.02G021920	0	0	0	445	351	427	226.264	0	452.528	#NUM!	9.33621e-21	2.09846e-19	down
Soltu.DM.12G006640	4466	4060	3878	478	223	500	2063.36	3684.21	442.515	3.05755	9.40788e-21	2.11217e-19	up
Soltu.DM.08G029820	3256	4345	4461	1192	980	966	2338.76	3516.25	1161.28	1.59832	9.48526e-21	2.12712e-19	up
Soltu.DM.08G017740	977	635	933	100	89	82	427.487	754.597	100.376	2.91029	1.00707e-20	2.25583e-19	up
Soltu.DM.01G002590	1477	2268	2396	435	383	439	1122.26	1778.86	465.653	1.93363	1.01019e-20	2.26025e-19	up
Soltu.DM.06G003240	21642	40292	38856	5789	5418	6620	17853.3	29097.6	6609	2.13839	1.04124e-20	2.32709e-19	up
Soltu.DM.01G028670	560	686	616	0	0	0	273.669	547.338	0	#DIV/0!	1.05043e-20	2.34496e-19	up
Soltu.DM.05G017740	63	39	73	415	386	495	265.958	51.4558	480.46	-3.22301	1.08949e-20	2.4294e-19	down
Soltu.DM.10G029220	69	38	26	559	979	733	444.165	40.8551	847.475	-4.37458	1.15434e-20	2.57111e-19	down
Soltu.DM.08G001610	25158	29725	32661	174058	87406	198952	97683.3	25577.8	169789	-2.73078	1.18803e-20	2.64316e-19	down
Soltu.DM.06G018720	441	774	756	75	78	65	325.39	569.891	80.8886	2.81668	1.31383e-20	2.91975e-19	up
Soltu.DM.03G005630	426	671	608	1824	1874	1591	1229.21	496.205	1962.22	-1.98348	1.34273e-20	2.98063e-19	down
Soltu.DM.01G008490	93	149	101	837	527	686	428.686	100.745	756.627	-2.90887	1.4951e-20	3.31512e-19	down
Soltu.DM.03G029530	596	701	795	138	102	112	370.352	610.584	130.121	2.23034	1.64035e-20	3.63309e-19	up
Soltu.DM.04G008850	2984	3001	3720	849	633	819	1846.01	2841.06	850.947	1.73929	1.73809e-20	3.84527e-19	up
Soltu.DM.02G007630	853	1038	1181	2448	2348	2100	1725.85	895.272	2556.43	-1.51373	1.8576e-20	4.10504e-19	down
Soltu.DM.04G007210	1567	1438	1516	333	265	285	831.984	1337.28	326.688	2.03331	1.8671e-20	4.12141e-19	up
Soltu.DM.09G005880	100	180	151	1155	611	1077	586.639	125.18	1048.1	-3.06569	1.88332e-20	4.15258e-19	down
Soltu.DM.06G004590	532	568	605	1728	2245	1639	1294.24	500.844	2087.64	-2.05944	2.0236e-20	4.4569e-19	down
Soltu.DM.02G034230	1518	1287	1502	214	197	274	763.678	1273.41	253.944	2.32612	2.05713e-20	4.52568e-19	up
Soltu.DM.07G021940	3244	4614	4972	1041	1115	1036	2454.55	3724.23	1184.87	1.65221	2.11113e-20	4.63931e-19	up
Soltu.DM.02G030650	1662	537	692	0	0	0	445.703	891.406	0	#DIV/0!	2.1779e-20	4.78071e-19	up
Soltu.DM.02G008920	227	238	209	821	934	795	573.37	199.566	947.174	-2.24676	2.1958e-20	4.81465e-19	down
Soltu.DM.09G011400	598	302	547	23	18	27	227.781	430.393	25.1683	4.09597	2.43163e-20	5.32581e-19	up
Soltu.DM.03G026900	4	0	2	171	259	206	119.417	1.85759	236.977	-6.99517	2.57317e-20	5.62955e-19	down
Soltu.DM.05G012430	7	8	24	232	370	262	166.538	10.9442	322.131	-4.87941	2.77719e-20	6.06918e-19	down
Soltu.DM.08G018670	3248	5445	6559	892	652	883	2640.03	4382.63	897.423	2.28794	2.82589e-20	6.16876e-19	up
Soltu.DM.06G014640	1018	1324	1327	302	252	244	683.483	1071.61	295.361	1.85922	2.84795e-20	6.21005e-19	up
Soltu.DM.06G001140	0	0	0	285	792	488	293.323	0	586.646	#NUM!	2.85292e-20	6.21348e-19	down
Soltu.DM.01G004900	0	0	0	335	889	396	303.733	0	607.465	#NUM!	2.85583e-20	6.21348e-19	down
Soltu.DM.08G027970	506	880	691	2742	3114	2285	1814.5	605.329	3023.68	-2.32051	2.90791e-20	6.31981e-19	down
Soltu.DM.04G012650	0	0	0	389	352	362	204.338	0	408.676	#NUM!	2.92258e-20	6.3447e-19	down
Soltu.DM.12G007030	4	8	16	331	158	265	142.719	7.84844	277.589	-5.1444	3.18688e-20	6.90471e-19	down
Soltu.DM.09G007830	1342	1338	1337	248	274	212	729.429	1186.32	272.534	2.12199	3.18754e-20	6.90471e-19	up
Soltu.DM.07G020100	22258	27310	29625	5982	3621	5733	14387.4	23114.1	5660.64	2.02974	3.24216e-20	7.01531e-19	up
Soltu.DM.06G018700	978	1125	1161	196	240	207	598.009	956.984	239.035	2.00127	3.4714e-20	7.5031e-19	up
Soltu.DM.01G009200	0	0	0	449	304	390	211.108	0	422.216	#NUM!	3.52971e-20	7.62076e-19	down
Soltu.DM.11G025000	283	288	335	908	1280	1172	758.352	265.765	1250.94	-2.23479	3.62289e-20	7.81338e-19	down
Soltu.DM.07G014150	3642	8784	7863	39368	63901	35457	28783.7	5825.46	51741.9	-3.15089	3.74918e-20	8.07693e-19	down
Soltu.DM.09G027990	7	0	0	325	368	278	181.484	2.33402	360.634	-7.27157	3.8615e-20	8.30982e-19	down
Soltu.DM.04G008930	83	87	98	433	510	371	283.432	78.6155	488.248	-2.63473	3.89541e-20	8.37363e-19	down
Soltu.DM.01G000530	740	451	705	0	0	0	281.203	562.406	0	#DIV/0!	4.17332e-20	8.96127e-19	up
Soltu.DM.01G051140	1511	1896	1961	509	438	486	1049.45	1568.2	530.688	1.56318	4.38089e-20	9.39676e-19	up
Soltu.DM.11G020670	290	917	818	5865	4016	5776	3181.6	577.321	5785.87	-3.32509	4.50724e-20	9.65724e-19	down
Soltu.DM.09G029120	477	403	483	55	40	48	227.741	402.622	52.8604	2.92917	4.61418e-20	9.87565e-19	up
Soltu.DM.04G010850	0	0	0	342	588	337	236.425	0	472.851	#NUM!	4.88723e-20	1.04429e-18	down
Soltu.DM.05G008530	820	739	782	131	97	120	410.79	692.906	128.674	2.42893	4.88983e-20	1.04429e-18	up
Soltu.DM.10G016530	1291	1238	1371	295	292	270	733.503	1149.18	317.828	1.85428	4.93345e-20	1.05247e-18	up
Soltu.DM.06G029560	1828	2731	2990	603	555	544	1408.34	2185.98	630.704	1.79324	5.20991e-20	1.11025e-18	up
Soltu.DM.04G024050	165	198	226	703	576	586	430.956	171.727	690.184	-2.00687	5.32028e-20	1.13254e-18	down
Soltu.DM.04G037160	264	286	288	980	753	834	597.957	246.538	949.377	-1.94517	5.34341e-20	1.13624e-18	down
Soltu.DM.11G020720	508	632	763	56	67	31	305.023	552.818	57.2288	3.27199	5.4492e-20	1.15748e-18	up
Soltu.DM.02G031980	16022	17142	18944	4983	3960	5269	10271.8	15283.6	5259.92	1.53887	5.46619e-20	1.15984e-18	up
Soltu.DM.04G027810	716	803	898	1900	2421	2226	1571.05	707.203	2434.9	-1.78367	5.76951e-20	1.22289e-18	down
Soltu.DM.12G026390	48250	79873	86484	16767	15381	14416	39597.8	61942.1	17253.5	1.84403	5.85305e-20	1.23926e-18	up
Soltu.DM.02G013140	1152	563	538	0	0	0	344.285	688.57	0	#DIV/0!	6.00839e-20	1.27079e-18	up
Soltu.DM.07G025130	18	13	21	222	207	173	119.178	15.2785	223.078	-3.86797	6.28299e-20	1.32744e-18	down
Soltu.DM.08G016610	750	497	571	0	0	0	272.002	544.003	0	#DIV/0!	6.4293e-20	1.3569e-18	up
Soltu.DM.04G027450	2104	1997	2384	508	441	558	1232.16	1906.06	558.253	1.77161	6.524e-20	1.37541e-18	up
Soltu.DM.05G010540	3141	3576	4157	7068	7814	7190	5685.47	3174.9	8196.04	-1.36822	7.2944e-20	1.53619e-18	down
Soltu.DM.05G026070	766	956	952	178	168	198	492.075	782.462	201.687	1.9559	7.49982e-20	1.57776e-18	up
Soltu.DM.08G024920	620	904	832	136	88	108	404.902	687.244	122.559	2.48734	7.51159e-20	1.57855e-18	up
Soltu.DM.02G034130	664	1403	1419	5208	4311	4817	3153.69	1000.62	5306.76	-2.40694	7.57013e-20	1.58916e-18	down
Soltu.DM.12G029190	547	895	856	2664	3266	2322	1867.12	666.576	3067.66	-2.2023	7.9445e-20	1.66598e-18	down
Soltu.DM.08G002290	1601	1037	1062	5928	6333	5872	3922	1113.22	6730.78	-2.59604	8.27598e-20	1.73365e-18	down
Soltu.DM.02G001680	172	298	347	10	10	12	123.337	234.802	11.8716	4.30585	8.29834e-20	1.73649e-18	up
Soltu.DM.08G001970	373	712	675	0	0	0	253.996	507.992	0	#DIV/0!	8.41948e-20	1.75997e-18	up
Soltu.DM.12G012000	1296	502	575	0	0	0	364.279	728.557	0	#DIV/0!	8.93539e-20	1.86583e-18	up
Soltu.DM.07G017790	2	0	0	568	352	535	268.902	0.666864	537.138	-9.65368	8.94534e-20	1.86593e-18	down
Soltu.DM.09G027130	65	12	26	777	2171	1113	777.496	31.969	1523.02	-5.57412	9.02852e-20	1.88129e-18	down
Soltu.DM.01G039010	260	189	281	952	890	966	628.026	215.195	1040.86	-2.27406	9.35118e-20	1.94647e-18	down
Soltu.DM.12G003140	559	493	543	0	0	0	235.911	471.822	0	#DIV/0!	9.67914e-20	2.01261e-18	up
Soltu.DM.01G035040	217	549	751	4128	3131	3476	2199.08	428.536	3969.62	-3.21151	9.79903e-20	2.03539e-18	down
Soltu.DM.02G021960	3494	3084	3326	687	767	669	1860.21	2932.02	788.407	1.89488	1.02726e-19	2.1315e-18	up
Soltu.DM.03G022720	2270	2785	2819	6936	5176	6874	4663.01	2304.25	7021.77	-1.60754	1.04173e-19	2.15927e-18	down
Soltu.DM.11G002850	855	1312	1192	153	199	146	581.833	978.41	185.256	2.40092	1.0681e-19	2.2116e-18	up
Soltu.DM.11G010780	2676	2152	2942	166	342	172	1271.14	2287.97	254.304	3.16944	1.08451e-19	2.24322e-18	up
Soltu.DM.02G026930	496	462	616	1382	1650	1538	1079.69	460.932	1698.44	-1.88159	1.10945e-19	2.29241e-18	down
Soltu.DM.07G022750	37	58	102	670	407	594	336.284	55.9016	616.666	-3.46353	1.17223e-19	2.41958e-18	down
Soltu.DM.02G024830	4004	4395	4843	891	912	1207	2498.64	3880.23	1117.04	1.79646	1.21999e-19	2.51553e-18	up
Soltu.DM.03G026770	0	0	0	350	275	458	200.469	0	400.939	#NUM!	1.36908e-19	2.82e-18	down
Soltu.DM.05G025870	2239	1757	2149	5857	5869	6649	4318.27	1819.81	6816.73	-1.90529	1.44107e-19	2.96518e-18	down
Soltu.DM.01G037150	402	425	455	1255	1476	1135	906.584	376.67	1436.5	-1.93118	1.49005e-19	3.06276e-18	down
Soltu.DM.05G010900	332	379	531	6	23	12	187.644	359.875	15.4133	4.54525	1.49388e-19	3.06743e-18	up
Soltu.DM.05G025320	12191	11418	9686	35312	36218	33270	24400.4	9918.58	38882.2	-1.9709	1.5071e-19	3.09135e-18	down
Soltu.DM.09G025660	1251	1363	1552	2943	3133	2781	2253.48	1219.56	3287.41	-1.43059	1.52073e-19	3.11608e-18	down
Soltu.DM.10G019750	55	80	107	389	406	419	260.07	69.6035	450.537	-2.69441	1.53256e-19	3.13706e-18	down
Soltu.DM.06G022210	3054	2868	3179	769	746	626	1738.91	2684.06	793.757	1.75765	1.60397e-19	3.27982e-18	up
Soltu.DM.05G021850	1403	397	686	0	0	0	381.405	762.809	0	#DIV/0!	1.60618e-19	3.28094e-18	up
Soltu.DM.02G028040	15434	18651	19090	6505	5966	5967	11198.2	15564.1	6832.38	1.18776	1.6264e-19	3.31881e-18	up
Soltu.DM.01G002800	16	31	20	243	202	248	138.078	19.5783	256.578	-3.71207	1.63551e-19	3.33394e-18	down
Soltu.DM.02G021410	339	418	557	1393	1861	1399	1055.89	380.348	1731.44	-2.18658	1.68817e-19	3.43773e-18	down
Soltu.DM.04G026780	346	414	385	1181	962	1011	751.826	336.468	1167.18	-1.79449	1.74996e-19	3.55987e-18	down
Soltu.DM.09G026680	234	325	247	16	9	12	125.381	237.124	13.6385	4.11989	1.76977e-19	3.59647e-18	up
Soltu.DM.01G001590	1162	1311	1826	3583	3986	3444	2668.1	1246.55	4089.65	-1.71404	1.79033e-19	3.63449e-18	down
Soltu.DM.12G009560	0	0	0	394	257	385	191.334	0	382.667	#NUM!	1.81414e-19	3.67904e-18	down
Soltu.DM.09G000360	0	0	0	335	419	278	191.866	0	383.732	#NUM!	2.02747e-19	4.10745e-18	down
Soltu.DM.08G023930	55	90	57	515	587	376	304.18	59.4116	548.949	-3.20786	2.11736e-19	4.28515e-18	down
Soltu.DM.09G008450	843	1202	1286	228	173	154	586.115	967.078	205.151	2.23694	2.18885e-19	4.42529e-18	up
Soltu.DM.06G000010	454	427	481	1371	1873	1466	1077.23	401.4	1753.06	-2.12676	2.23625e-19	4.51649e-18	down
Soltu.DM.02G017730	5741	7056	6328	1797	1777	1557	3762.05	5621.33	1902.78	1.5628	2.26099e-19	4.56179e-18	up
Soltu.DM.10G010830	591	1012	798	52	91	51	386.229	700.04	72.4172	3.27303	2.39701e-19	4.83128e-18	up
Soltu.DM.09G025140	313	209	263	8	4	9	120.853	233.962	7.74353	4.91714	2.44165e-19	4.91621e-18	up
Soltu.DM.01G048790	92	84	110	452	356	433	271.534	83.8882	459.18	-2.45252	2.48918e-19	5.00681e-18	down
Soltu.DM.03G032320	4914	3467	3680	18782	25033	15852	12906.2	3609.47	22202.9	-2.62089	2.49182e-19	5.00701e-18	down
Soltu.DM.03G002340	129	111	109	5471	643	5116	2106.18	103.806	4108.55	-5.30667	2.50072e-19	5.01978e-18	down
Soltu.DM.03G012710	163	120	88	857	877	855	536.414	112.256	960.571	-3.0971	2.5562e-19	5.12592e-18	down
Soltu.DM.12G026290	3247	3613	3441	12898	7918	11120	7409.68	3033.45	11785.9	-1.95803	2.57676e-19	5.16191e-18	down
Soltu.DM.04G012670	356	536	623	0	0	0	218.79	437.58	0	#DIV/0!	2.76166e-19	5.52668e-18	up
Soltu.DM.07G021340	37	83	103	626	1096	574	460.274	63.4254	857.122	-3.75637	2.8355e-19	5.66869e-18	down
Soltu.DM.03G020900	0	0	0	340	322	281	174.76	0	349.52	#NUM!	2.86743e-19	5.72672e-18	down
Soltu.DM.06G019410	37	23	11	393	630	416	279.235	21.8991	536.571	-4.61482	3.03106e-19	6.04739e-18	down
Soltu.DM.04G006880	342	564	630	0	0	0	221.439	442.879	0	#DIV/0!	3.14376e-19	6.2659e-18	up
Soltu.DM.02G028050	5809	11293	11780	1654	1695	1558	5061.67	8302.8	1820.55	2.18923	3.31736e-19	6.60523e-18	up
Soltu.DM.06G023420	7884	8025	9951	2831	2191	2430	5161.3	7566.32	2756.28	1.45687	3.49542e-19	6.95275e-18	up
Soltu.DM.10G005110	0	0	0	349	327	267	174.726	0	349.452	#NUM!	3.51363e-19	6.98192e-18	down
Soltu.DM.01G051010	23741	25029	28313	9297	8797	9169	16354.5	22602.4	10106.7	1.16117	3.70538e-19	7.35554e-18	up
Soltu.DM.02G004650	800	531	496	2981	3368	3283	2064.27	550.906	3577.62	-2.69912	3.76758e-19	7.47148e-18	down
Soltu.DM.07G027240	1610	1451	1637	363	345	355	890.584	1387.09	394.08	1.8155	3.92168e-19	7.76925e-18	up
Soltu.DM.01G035070	14	32	38	291	239	367	178.051	23.9167	332.186	-3.7959	3.98947e-19	7.89563e-18	down
Soltu.DM.04G003520	242	337	480	0	0	4	152.898	304.308	1.48748	7.67652	4.09427e-19	8.09491e-18	up
Soltu.DM.09G031420	2495	3550	3786	812	596	789	1833.57	2854.77	812.377	1.81315	4.15482e-19	8.20477e-18	up
Soltu.DM.03G018240	512	825	957	2565	2646	2163	1698.42	661.028	2735.81	-2.04919	4.15816e-19	8.20477e-18	down
Soltu.DM.10G025500	1182	1060	1261	76	157	92	576.917	1032.32	121.518	3.08664	4.18177e-19	8.24311e-18	up
Soltu.DM.06G019000	0	0	0	308	315	284	168.247	0	336.493	#NUM!	4.3639e-19	8.59353e-18	down
Soltu.DM.11G026710	486	646	622	49	80	66	292.664	512.616	72.7112	2.81763	4.40145e-19	8.65881e-18	up
Soltu.DM.02G019820	296	411	453	1075	1390	1223	854.281	336.736	1371.83	-2.02641	4.42317e-19	8.69288e-18	down
Soltu.DM.06G008280	0	0	0	480	208	454	210.193	0	420.386	#NUM!	4.5174e-19	8.86923e-18	down
Soltu.DM.01G021990	414	868	737	56	64	69	326.714	583.217	70.2119	3.05424	4.558e-19	8.94004e-18	up
Soltu.DM.04G026620	1841	1270	1336	188	191	200	773.754	1332.69	214.815	2.63318	4.62592e-19	9.06423e-18	up
Soltu.DM.10G015440	951	1078	1008	3249	4076	2720	2314.73	894.253	3735.2	-2.06243	4.66753e-19	9.13668e-18	down
Soltu.DM.11G026550	323	236	223	1230	1450	1231	843.976	234.661	1453.29	-2.63067	4.71273e-19	9.21601e-18	down
Soltu.DM.03G003260	21	38	47	246	361	327	189.113	30.3509	347.874	-3.51875	4.79592e-19	9.36938e-18	down
Soltu.DM.05G003000	198	415	420	2038	1300	1875	1110.71	296.578	1924.85	-2.69826	4.88599e-19	9.5359e-18	down
Soltu.DM.05G002670	830	814	932	126	126	171	457.131	757.316	156.946	2.27063	5.04456e-19	9.83565e-18	up
Soltu.DM.09G022490	4743	5503	7671	15081	14596	19286	11674.7	5189.23	18160.1	-1.80718	5.09661e-19	9.92731e-18	down
Soltu.DM.11G020710	2148	3634	3263	397	201	418	1500.53	2626.48	374.585	2.80977	5.25014e-19	1.02163e-17	up
Soltu.DM.05G002870	624	733	933	131	148	139	410.309	665.362	155.256	2.09949	5.26181e-19	1.02289e-17	up
Soltu.DM.10G020680	2	13	6	260	599	202	201.748	6.01462	397.481	-6.04627	5.52715e-19	1.07341e-17	down
Soltu.DM.06G015520	5	0	8	191	293	204	130.086	3.76262	256.409	-6.09057	5.6243e-19	1.0912e-17	down
Soltu.DM.07G014900	270	533	572	1981	1617	1931	1220.61	394.675	2046.55	-2.37446	5.66072e-19	1.09719e-17	down
Soltu.DM.11G010520	40	22	29	283	350	282	183.755	27.3238	340.186	-3.6381	5.70321e-19	1.10434e-17	down
Soltu.DM.12G029250	391	116	185	3037	4926	2851	2122.88	212.524	4033.23	-4.24624	5.73984e-19	1.11034e-17	down
Soltu.DM.01G016200	0	0	0	272	324	305	167.425	0	334.849	#NUM!	5.84722e-19	1.13e-17	down
Soltu.DM.02G031960	17364	17274	18586	3725	4805	3669	10106.6	15675.6	4537.6	1.78852	5.98744e-19	1.15597e-17	up
Soltu.DM.08G017780	20	9	14	219	193	224	124.281	12.95	235.611	-4.18539	6.02745e-19	1.16255e-17	down
Soltu.DM.03G001390	363	730	674	31	45	18	272.322	509.624	35.0195	3.8632	6.56449e-19	1.2649e-17	up
Soltu.DM.03G013410	90	90	61	515	626	461	333.806	72.1294	595.482	-3.0454	6.76488e-19	1.30224e-17	down
Soltu.DM.04G002800	397	445	411	1588	1201	1143	911.413	369.288	1453.54	-1.97675	7.128e-19	1.3708e-17	down
Soltu.DM.02G015380	480	455	436	1443	1928	1560	1120.64	406.416	1834.86	-2.17464	7.15068e-19	1.37382e-17	down
Soltu.DM.03G016810	1455	2233	2385	429	325	432	1098.59	1758.48	438.706	2.00301	7.24705e-19	1.39098e-17	up
Soltu.DM.05G004320	27420	37782	37853	10733	8361	10107	20417.7	30032.3	10803.1	1.47507	7.29236e-19	1.39832e-17	up
Soltu.DM.11G004140	2216	2183	2441	4743	4477	4646	3576.24	2012.37	5140.1	-1.3529	7.48493e-19	1.43385e-17	down
Soltu.DM.02G018840	56	28	46	421	335	365	226.803	38.8544	414.751	-3.4161	7.49932e-19	1.43521e-17	down
Soltu.DM.02G027730	17429	19219	18863	47829	35830	47077	32343.6	16334.8	48352.4	-1.56564	7.5461e-19	1.44276e-17	down
Soltu.DM.08G003410	1544	932	1079	83	126	107	592.954	1068.17	117.741	3.18145	7.62029e-19	1.45553e-17	up
Soltu.DM.01G031440	999	746	928	133	92	127	461.473	792.866	130.081	2.60767	8.94451e-19	1.70682e-17	up
Soltu.DM.02G014000	685	885	924	2839	4436	2679	2219.16	727.496	3710.83	-2.35073	9.02455e-19	1.72043e-17	down
Soltu.DM.01G003490	5	39	48	581	769	724	398.609	25.5684	771.65	-4.91551	9.2403e-19	1.75985e-17	down
Soltu.DM.01G046500	0	0	0	337	521	225	201.886	0	403.771	#NUM!	9.52882e-19	1.81305e-17	down
Soltu.DM.02G006950	0	0	0	280	337	263	163.536	0	327.071	#NUM!	9.7235e-19	1.84831e-17	down
Soltu.DM.01G041230	4	12	9	182	162	147	94.518	7.17681	181.859	-4.66333	1.0919e-18	2.07355e-17	down
Soltu.DM.11G020740	882	327	401	0	8	4	249.328	494.107	4.5488	6.76319	1.11861e-18	2.12223e-17	up
Soltu.DM.03G001970	456	423	405	35	12	24	203.527	380.998	26.0558	3.87011	1.1408e-18	2.16225e-17	up
Soltu.DM.12G023820	2130	1120	1262	107	131	136	752.568	1366.1	139.037	3.29652	1.15221e-18	2.18179e-17	up
Soltu.DM.10G007340	0	0	0	277	287	274	155.477	0	310.954	#NUM!	1.19976e-18	2.26964e-17	down
Soltu.DM.04G005260	3058	2271	3252	504	529	592	1567.12	2531.11	603.138	2.06921	1.2061e-18	2.27944e-17	up
Soltu.DM.11G012900	547	515	616	95	67	65	288.588	493.332	83.8444	2.55677	1.22594e-18	2.31472e-17	up
Soltu.DM.02G014040	104	102	140	714	1319	607	543.615	100.976	986.255	-3.28795	1.23794e-18	2.33515e-17	down
Soltu.DM.07G019090	34452	17671	15808	1148	2077	1189	11204.6	20761	1648.23	3.65489	1.27791e-18	2.40823e-17	up
Soltu.DM.01G040440	1355	1248	1623	259	280	326	780.296	1239.43	321.164	1.94829	1.30311e-18	2.45338e-17	up
Soltu.DM.01G030620	0	0	0	252	325	285	160.315	0	320.629	#NUM!	1.3056e-18	2.45573e-17	down
Soltu.DM.08G001580	1980	2268	2440	14806	6503	15983	7847.25	1958.11	13736.4	-2.81047	1.31067e-18	2.46291e-17	down
Soltu.DM.09G028750	23	29	19	223	195	238	132.043	21.0694	243.016	-3.52783	1.31294e-18	2.46482e-17	down
Soltu.DM.08G023050	5637	6272	7325	26177	14505	23324	14611.1	5620.07	23602.1	-2.07026	1.44664e-18	2.71324e-17	down
Soltu.DM.02G023850	47	27	7	789	870	628	437.232	25.3476	849.116	-5.06604	1.45289e-18	2.72237e-17	down
Soltu.DM.04G001840	409	429	426	0	0	0	186.285	372.57	0	#DIV/0!	1.46515e-18	2.74273e-17	up
Soltu.DM.06G003120	541	518	569	41	50	73	270.43	479.892	60.9683	2.97658	1.46661e-18	2.74286e-17	up
Soltu.DM.10G028080	2001	4512	4457	480	516	448	1840.63	3145.25	536.016	2.55283	1.51364e-18	2.82815e-17	up
Soltu.DM.06G018710	611	801	789	84	123	111	380.75	643.061	118.439	2.44081	1.52744e-18	2.85122e-17	up
Soltu.DM.12G028510	72	22	39	543	1426	855	549.388	40.6129	1058.16	-4.70348	1.54682e-18	2.88466e-17	down
Soltu.DM.06G011750	36052	51042	49080	8646	3995	6986	23463.5	39702.9	7224.11	2.45835	1.56288e-18	2.91186e-17	up
Soltu.DM.11G003920	1359	1651	2060	307	397	331	928.64	1472.29	384.991	1.93516	1.56469e-18	2.91247e-17	up
Soltu.DM.07G028620	326	479	552	29	33	12	209.951	392.423	27.4798	3.83597	1.63554e-18	3.04148e-17	up
Soltu.DM.09G004270	214270	267043	282198	92165	73330	83828	157591	222930	92252.5	1.27293	1.64374e-18	3.05386e-17	up
Soltu.DM.12G002440	695	1380	1374	156	111	152	573.686	992.485	154.888	2.67982	1.66045e-18	3.082e-17	up
Soltu.DM.10G005090	6	0	0	8567	6554	6957	4083.13	2.00059	8164.26	-11.9947	1.79874e-18	3.33554e-17	down
Soltu.DM.06G014850	4986	8026	7526	983	358	686	3354.7	5965.14	744.262	3.00267	1.81602e-18	3.36442e-17	up
Soltu.DM.09G022910	3022	4932	5274	1064	893	957	2450.23	3821.68	1078.78	1.8248	1.93854e-18	3.58802e-17	up
Soltu.DM.10G015140	678	605	677	33	69	31	314.443	579.132	49.7543	3.541	2.00017e-18	3.69863e-17	up
Soltu.DM.09G023730	60087	49967	56354	15114	12708	12980	32207.2	49310	15104.5	1.70691	2.0131e-18	3.71905e-17	up
Soltu.DM.08G005420	87229	101563	115005	188028	183162	166891	144112	88709.9	199513	-1.16932	2.1116e-18	3.89736e-17	down
Soltu.DM.07G015690	200	229	230	12	12	8	102.658	193.449	11.866	4.02705	2.1677e-18	3.99716e-17	up
Soltu.DM.03G036980	2454	2077	2078	6501	6547	6133	4540.43	1965.85	7115.01	-1.85571	2.19548e-18	4.04461e-17	down
Soltu.DM.05G008140	803	679	847	87	69	35	378.711	686.835	70.5875	3.28248	2.22989e-18	4.10417e-17	up
Soltu.DM.02G026950	2985	3552	3772	8764	9585	7006	6213.99	3015.07	9412.92	-1.64245	2.25187e-18	4.14075e-17	down
Soltu.DM.08G027580	8403	8082	8978	2332	1689	2275	4914.42	7501.07	2327.78	1.68814	2.31681e-18	4.25619e-17	up
Soltu.DM.01G051920	23	36	56	341	246	317	183.489	32.7942	334.183	-3.34913	2.46318e-18	4.52087e-17	down
Soltu.DM.02G011540	334	501	536	2033	1231	1663	1107.55	397.29	1817.81	-2.19394	2.5241e-18	4.62838e-17	down
Soltu.DM.07G021470	100	90	120	459	393	385	274.457	90.9178	457.996	-2.3327	2.56685e-18	4.70112e-17	down
Soltu.DM.02G020840	1700	1745	1922	4242	5106	4015	3271.91	1577.15	4966.67	-1.65496	2.56854e-18	4.70112e-17	down
Soltu.DM.02G005170	164	169	283	4	4	4	91.1755	177.9	4.45116	5.32074	2.64634e-18	4.83902e-17	up
Soltu.DM.12G020410	873	826	930	88	138	131	453.832	774.615	133.049	2.54152	2.6556e-18	4.85146e-17	up
Soltu.DM.10G022510	886	1124	1306	2512	2923	2478	1951.98	963.998	2939.96	-1.6087	2.68491e-18	4.90045e-17	down
Soltu.DM.09G026120	245	417	493	36	28	30	183.36	331.951	34.7679	3.25514	2.69232e-18	4.90943e-17	up
Soltu.DM.11G009090	173	216	236	10	8	11	96.4883	182.242	10.7344	4.08554	2.76479e-18	5.03692e-17	up
Soltu.DM.04G003960	1	0	0	485	542	388	262.889	0.333432	525.444	-10.6219	2.7931e-18	5.08381e-17	down
Soltu.DM.04G037250	47186	30942	49528	6446	8083	7398	22923.8	37694.2	8153.49	2.20885	2.91448e-18	5.29984e-17	up
Soltu.DM.05G019980	13	15	33	210	503	329	203.698	17.3355	390.06	-4.49189	2.94938e-18	5.35836e-17	down
Soltu.DM.04G034810	2145	2395	2643	498	570	376	1319.77	2103.18	536.353	1.97132	3.06123e-18	5.55645e-17	up
Soltu.DM.01G035090	2016	2144	2537	524	411	594	1262.7	1959.5	565.892	1.79189	3.07858e-18	5.58279e-17	up
Soltu.DM.07G014660	195	162	154	806	635	735	478.742	152.414	805.071	-2.40112	3.09228e-18	5.60249e-17	down
Soltu.DM.01G004930	93	98	97	395	413	359	258.968	84.8831	433.053	-2.35099	3.09895e-18	5.6094e-17	down
Soltu.DM.11G005540	0	3	1	219	142	246	112.705	1.13335	224.276	-7.62854	3.22232e-18	5.82737e-17	down
Soltu.DM.02G018330	6168	6645	7525	2320	2344	2312	4272.87	5957.85	2587.88	1.20302	3.27834e-18	5.92325e-17	up
Soltu.DM.09G030170	188	174	240	7	8	6	91.9459	176.092	7.80033	4.49665	3.34104e-18	6.031e-17	up
Soltu.DM.12G009420	717	925	923	45	93	35	407.124	749.523	64.7248	3.53358	3.36615e-18	6.07077e-17	up
Soltu.DM.07G028100	1193	1817	1840	6309	3910	4972	3506.46	1407.53	5605.39	-1.99365	3.47908e-18	6.26871e-17	down
Soltu.DM.04G028280	0	0	0	269	238	266	143.181	0	286.362	#NUM!	3.5121e-18	6.32242e-17	down
Soltu.DM.06G017930	319	263	276	12	16	6	133.853	255.053	12.6529	4.33325	3.59521e-18	6.46613e-17	up
Soltu.DM.11G004660	0	0	0	353	232	237	151.688	0	303.376	#NUM!	3.8552e-18	6.92742e-17	down
Soltu.DM.06G022770	1297	1335	1410	359	269	292	764.853	1189.57	340.137	1.80625	3.90366e-18	7.0081e-17	up
Soltu.DM.09G003850	1053	338	453	0	0	0	283.97	567.94	0	#DIV/0!	4.39092e-18	7.87568e-17	up
Soltu.DM.02G023800	1576	1835	2184	398	462	330	1036.33	1630.57	442.094	1.88295	4.40031e-18	7.88535e-17	up
Soltu.DM.02G031040	20555	26097	26938	8900	8591	8653	15591.9	21490.1	9693.74	1.14855	4.45956e-18	7.98428e-17	up
Soltu.DM.10G025650	22	24	14	275	373	192	165.314	17.9739	312.653	-4.12059	4.54682e-18	8.13311e-17	down
Soltu.DM.03G014640	789	1263	1038	3118	4116	3097	2372.8	901.833	3843.77	-2.09159	4.63077e-18	8.27577e-17	down
Soltu.DM.06G025720	1862	908	923	37	57	85	596.52	1126.36	66.6763	4.07836	4.82361e-18	8.61259e-17	up
Soltu.DM.06G023190	0	15	8	306	821	358	281.688	6.45257	556.924	-6.43146	4.86761e-18	8.68328e-17	down
Soltu.DM.03G013350	932	757	837	114	138	127	445.381	749.885	140.876	2.41224	4.92505e-18	8.77781e-17	up
Soltu.DM.04G037330	0	0	0	594	133	588	241.179	0	482.358	#NUM!	5.30156e-18	9.44032e-17	down
Soltu.DM.02G020330	761	335	427	0	0	0	231.448	462.896	0	#DIV/0!	5.62771e-18	1.0012e-16	up
Soltu.DM.09G002760	330	434	506	64	50	56	215.761	368.636	62.8863	2.55138	6.04329e-18	1.07417e-16	up
Soltu.DM.11G010260	77	111	169	682	1118	624	503.19	102.184	904.197	-3.14547	6.21787e-18	1.1042e-16	down
Soltu.DM.08G015130	439	216	382	16	16	15	163.305	309.177	17.4328	4.14856	6.32033e-18	1.12139e-16	up
Soltu.DM.06G002690	0	0	0	210	370	263	157.311	0	314.622	#NUM!	6.33713e-18	1.12336e-16	down
Soltu.DM.06G025600	0	0	0	374	184	294	156.864	0	313.728	#NUM!	6.67348e-18	1.18192e-16	down
Soltu.DM.06G010320	283	464	432	0	0	0	171.148	342.296	0	#DIV/0!	6.70152e-18	1.18582e-16	up
Soltu.DM.08G018720	4029	5553	5437	11526	14477	11486	9160.46	4380.53	13940.4	-1.67009	6.83888e-18	1.20904e-16	down
Soltu.DM.02G029460	0	0	0	278	212	255	137.773	0	275.547	#NUM!	7.16779e-18	1.26605e-16	down
Soltu.DM.05G017800	1532	577	1030	24	39	63	497.581	948.212	46.9499	4.33602	7.38988e-18	1.30411e-16	up
Soltu.DM.06G012640	8	4	5	142	138	141	80.6264	5.13902	156.114	-4.92496	7.68237e-18	1.35452e-16	down
Soltu.DM.10G000700	170	186	197	547	674	600	419.658	162.312	677.004	-2.06039	7.73542e-18	1.36265e-16	down
Soltu.DM.07G013530	975	548	1395	66	65	93	466.387	849.672	83.102	3.35395	7.8089e-18	1.37437e-16	up
Soltu.DM.11G025980	1885	3072	3062	444	245	443	1370.22	2322.89	417.557	2.47588	8.36069e-18	1.47017e-16	up
Soltu.DM.06G002140	1481	1413	1905	219	306	318	858.521	1403.23	313.808	2.1608	8.39453e-18	1.4748e-16	up
Soltu.DM.11G007490	66	120	137	508	705	531	370.992	92.7482	649.236	-2.80735	8.50738e-18	1.4933e-16	down
Soltu.DM.05G026490	826	1145	1398	121	193	158	575.074	974.189	175.959	2.46897	8.56294e-18	1.50171e-16	up
Soltu.DM.08G029180	1923	1026	1106	7683	9577	7650	5245.49	1228.91	9262.07	-2.91395	8.58602e-18	1.50442e-16	down
Soltu.DM.08G005640	742	1125	1094	92	158	123	499.952	860.744	139.161	2.62883	8.71484e-18	1.52564e-16	up
Soltu.DM.06G004270	17	33	47	240	332	336	182.77	27.5648	337.974	-3.61601	8.87584e-18	1.55245e-16	down
Soltu.DM.06G023450	2151	3345	3387	773	635	604	1660.27	2576.01	744.533	1.79073	9.01338e-18	1.5751e-16	up
Soltu.DM.08G008760	18	7	11	172	258	238	129.884	10.9164	248.853	-4.51073	9.10605e-18	1.58989e-16	down
Soltu.DM.08G025730	263	423	479	0	0	0	168.014	336.029	0	#DIV/0!	9.64459e-18	1.68199e-16	up
Soltu.DM.10G000530	56	46	80	368	535	340	257.994	52.9886	463	-3.12726	9.65064e-18	1.68199e-16	down
Soltu.DM.10G015450	1206	1271	1294	3255	3716	2803	2370.35	1110.25	3630.46	-1.70926	9.94848e-18	1.73237e-16	down
Soltu.DM.10G004720	13	18	21	146	216	229	117.591	15.0637	220.119	-3.86913	1.00231e-17	1.74382e-16	down
Soltu.DM.12G004910	3016	3392	3544	1095	840	961	1995.15	2919.21	1071.1	1.44649	1.01154e-17	1.75832e-16	up
Soltu.DM.01G042510	31	5	13	411	538	405	259.459	15.1939	503.724	-5.05107	1.03539e-17	1.7982e-16	down
Soltu.DM.06G023770	310	202	229	1184	1193	1052	746.962	222.022	1271.9	-2.51821	1.03796e-17	1.80108e-16	down
Soltu.DM.01G051570	6726	10301	10866	2458	1904	2412	5293.57	8081	2506.14	1.68907	1.05386e-17	1.82705e-16	up
Soltu.DM.08G002410	13	13	20	175	142	178	98.2877	13.3494	183.226	-3.77877	1.07577e-17	1.8634e-16	down
Soltu.DM.11G024680	187	191	222	668	770	579	462.63	175.981	749.279	-2.09008	1.09611e-17	1.89698e-16	down
Soltu.DM.04G032370	0	0	0	308	228	209	137.656	0	275.311	#NUM!	1.09971e-17	1.90153e-16	down
Soltu.DM.04G032890	2511	3822	3542	486	721	516	1758.55	2875.2	641.899	2.16325	1.14097e-17	1.97115e-16	up
Soltu.DM.05G017960	2964	4108	4081	8553	7159	7262	5877.34	3250.51	8504.18	-1.38751	1.1568e-17	1.99675e-16	down
Soltu.DM.03G007360	2569	3549	3337	401	594	305	1622.97	2761.55	484.384	2.51125	1.24522e-17	2.14749e-16	up
Soltu.DM.01G032590	332	253	242	1243	2023	1348	984.15	247.577	1720.72	-2.79707	1.24652e-17	2.14784e-16	down
Soltu.DM.09G025500	6638	8229	8205	2589	2294	2038	4658.01	6752.79	2563.23	1.39752	1.25365e-17	2.15825e-16	up
Soltu.DM.08G020430	5508	8055	8180	1740	1936	1462	4113.4	6318.92	1907.88	1.72771	1.26686e-17	2.17909e-16	up
Soltu.DM.12G020230	14	44	18	347	465	298	217.617	22.1637	413.071	-4.22012	1.27294e-17	2.18764e-16	down
Soltu.DM.11G004310	236	227	271	700	689	650	485.881	215.611	756.15	-1.81024	1.2856e-17	2.20747e-16	down
Soltu.DM.08G002060	329	383	478	0	7	12	176.648	346.154	7.1411	5.59913	1.28918e-17	2.2117e-16	up
Soltu.DM.11G024250	59	49	41	408	298	314	210.807	44.6449	376.97	-3.07788	1.33511e-17	2.28849e-16	down
Soltu.DM.03G029740	270	379	448	0	0	0	158.731	317.462	0	#DIV/0!	1.35183e-17	2.31515e-16	up
Soltu.DM.01G046560	1505	869	931	5628	6752	5381	3799.57	998.096	6601.05	-2.72544	1.41929e-17	2.42857e-16	down
Soltu.DM.11G000260	296	373	384	0	0	0	153.812	307.625	0	#DIV/0!	1.44405e-17	2.46878e-16	up
Soltu.DM.12G027790	928	322	464	24	17	20	273.518	524.494	22.5408	4.54031	1.50623e-17	2.57286e-16	up
Soltu.DM.04G026280	2061	4058	4258	11939	12558	10647	8011.64	2981.26	13042	-2.12917	1.52927e-17	2.60996e-16	down
Soltu.DM.05G008540	7718	12537	12683	2873	2402	2793	6262.13	9537.19	2987.06	1.67484	1.54263e-17	2.63048e-16	up
Soltu.DM.05G003560	0	0	6	178	422	229	155.992	1.5716	310.412	-7.62581	1.59993e-17	2.72582e-16	down
Soltu.DM.07G003090	439	327	359	0	0	0	167.698	335.395	0	#DIV/0!	1.6161e-17	2.75099e-16	up
Soltu.DM.06G018140	4	4	6	109	207	141	87.3812	4.06722	170.695	-5.39124	1.66758e-17	2.83618e-16	down
Soltu.DM.05G006900	2751	3391	3957	7730	5977	6845	5270.34	2938.74	7601.95	-1.37117	1.73524e-17	2.9487e-16	down
Soltu.DM.04G027470	504	498	525	66	84	69	265.834	450.22	81.4478	2.46668	1.75002e-17	2.97126e-16	up
Soltu.DM.05G005390	13989	8624	11360	1946	1709	2039	6127.18	10145	2109.38	2.26587	1.88157e-17	3.19186e-16	up
Soltu.DM.07G000140	210	321	342	8	16	19	134.449	252.844	16.0542	3.97722	1.91848e-17	3.25168e-16	up
Soltu.DM.12G022800	3014	3117	2878	8550	8587	6670	5746.81	2664.21	8829.4	-1.72861	2.04188e-17	3.45786e-16	down
Soltu.DM.02G001060	147	112	132	616	495	526	360.915	116.123	605.708	-2.38297	2.05573e-17	3.47833e-16	down
Soltu.DM.07G022530	1594	1410	1450	4660	5571	3940	3293.66	1320.86	5266.46	-1.99536	2.09715e-17	3.54537e-16	down
Soltu.DM.03G019250	864	1173	1134	235	176	238	582.943	925.843	240.044	1.94747	2.10504e-17	3.55567e-16	up
Soltu.DM.01G034410	79620	148676	148565	414828	325445	392014	263789	108648	418929	-1.94704	2.1379e-17	3.60808e-16	down
Soltu.DM.02G023780	1017	1837	1665	282	241	284	803.84	1308.82	298.861	2.13072	2.14345e-17	3.61434e-16	up
Soltu.DM.06G030750	1146	1032	1170	4897	2769	4572	2751.25	988.343	4514.17	-2.19137	2.14734e-17	3.6178e-16	down
Soltu.DM.03G015520	4368	3201	3812	722	703	810	2106.81	3384.73	828.889	2.02979	2.28719e-17	3.85014e-16	up
Soltu.DM.09G018200	0	0	0	188	301	245	136.821	0	273.642	#NUM!	2.33406e-17	3.92568e-16	down
Soltu.DM.02G020800	114	95	107	417	621	576	347.429	93.6331	601.225	-2.68281	2.40233e-17	4.03706e-16	down
Soltu.DM.11G021100	316	226	265	1031	1013	992	683.16	240.424	1125.9	-2.22742	2.41373e-17	4.05276e-16	down
Soltu.DM.09G007740	1437	1240	1190	121	203	121	658.528	1151.03	166.026	2.79344	2.50188e-17	4.1972e-16	up
Soltu.DM.04G026330	6159	6953	7736	13844	12788	11542	10122.5	6099.58	14145.3	-1.21354	2.50912e-17	4.20576e-16	down
Soltu.DM.01G002760	59	66	78	319	259	319	195.647	59.2745	332.02	-2.48579	2.52911e-17	4.23567e-16	down
Soltu.DM.04G034890	3053	3958	4596	878	496	782	2083.33	3371.51	795.152	2.08409	2.60158e-17	4.35333e-16	up
Soltu.DM.11G025130	169	238	228	1179	628	1062	621.413	185.203	1057.62	-2.51364	2.69983e-17	4.51391e-16	down
Soltu.DM.11G007220	0	5	12	232	254	200	129.641	4.59556	254.686	-5.79234	2.71218e-17	4.53072e-16	down
Soltu.DM.12G019570	238	341	299	832	1026	1159	689.203	256.726	1121.68	-2.12736	2.74271e-17	4.57785e-16	down
Soltu.DM.11G026570	921	468	474	4000	5917	4165	2906.64	567.189	5246.09	-3.20934	2.84874e-17	4.75079e-16	down
Soltu.DM.04G032500	1346	1178	1440	3816	5563	3874	3052.33	1168.16	4936.49	-2.07925	2.93118e-17	4.88414e-16	down
Soltu.DM.01G038270	10731	8676	11342	2662	2379	2772	5981.96	9069.05	2894.86	1.64746	3.02232e-17	5.03175e-16	up
Soltu.DM.02G013820	239	208	290	756	808	709	529.88	216.069	843.69	-1.96522	3.03174e-17	5.04318e-16	down
Soltu.DM.01G033250	891	788	1302	2659	3167	2935	2061.48	867.018	3255.94	-1.90894	3.05408e-17	5.07606e-16	down
Soltu.DM.05G009050	255	489	433	10	14	28	179.918	340.484	19.3522	4.13701	3.08571e-17	5.12431e-16	up
Soltu.DM.08G027710	3191	2262	2782	484	540	470	1502.27	2449.73	554.814	2.14255	3.2039e-17	5.3161e-16	up
Soltu.DM.03G033090	7401	6908	6847	19710	15123	18346	12969.2	6267.78	19670.6	-1.65001	3.21171e-17	5.32458e-16	down
Soltu.DM.12G009570	414	511	623	1202	1448	1502	996.464	449.657	1543.27	-1.77909	3.32104e-17	5.5012e-16	down
Soltu.DM.12G029240	12	4	16	159	259	249	129.011	9.354	248.669	-4.7325	3.51985e-17	5.82563e-16	down
Soltu.DM.05G002810	204	229	208	819	587	712	485.914	189.021	782.807	-2.05011	3.53234e-17	5.8414e-16	down
Soltu.DM.09G027120	46	93	142	1713	512	1233	673.839	79.5464	1268.13	-3.99476	3.71373e-17	6.13621e-16	down
Soltu.DM.11G001100	6817	1323	2598	0	0	0	1668.9	3337.8	0	#DIV/0!	3.74032e-17	6.17497e-16	up
Soltu.DM.10G006810	1843	1805	2377	529	551	559	1184.84	1761.43	608.241	1.53404	3.84791e-17	6.34727e-16	up
Soltu.DM.01G029490	209	276	313	0	0	4	116.665	231.843	1.48748	7.28413	3.89564e-17	6.42064e-16	up
Soltu.DM.03G033860	333	480	416	1363	1882	1249	1016.18	359.424	1672.94	-2.21863	3.91804e-17	6.45217e-16	down
Soltu.DM.01G002480	21	15	13	214	201	163	114.481	14.7643	214.197	-3.85875	3.94852e-17	6.49233e-16	down
Soltu.DM.11G005850	0	2	0	295	340	273	168.946	0.580948	337.312	-9.18146	3.94902e-17	6.49233e-16	down
Soltu.DM.10G016970	1034	867	937	2828	3331	2586	2045.75	842.041	3249.46	-1.94824	4.04191e-17	6.63952e-16	down
Soltu.DM.11G018220	4	0	15	254	444	334	195.184	5.26272	385.105	-6.1933	4.06074e-17	6.66489e-16	down
Soltu.DM.09G003970	25268	9717	14289	1513	1523	1339	8306.61	14990.5	1622.77	3.20751	4.10236e-17	6.72759e-16	up
Soltu.DM.05G009410	1327	1821	1835	331	210	349	890.394	1452.06	328.725	2.14315	4.18884e-17	6.8637e-16	up
Soltu.DM.12G029610	1577	1877	2155	4077	4808	3807	3175.84	1635.51	4716.17	-1.52788	4.24615e-17	6.95183e-16	down
Soltu.DM.12G028580	0	0	0	174	304	243	134.516	0	269.031	#NUM!	4.25886e-17	6.96686e-16	down
Soltu.DM.06G010660	1052	273	379	0	0	0	264.671	529.342	0	#DIV/0!	4.45374e-17	7.27961e-16	up
Soltu.DM.02G014050	842	963	1026	2067	2179	1839	1543.71	829.219	2258.21	-1.44535	4.53999e-17	7.41445e-16	down
Soltu.DM.11G011830	834	1072	1126	220	240	185	561.929	884.407	239.452	1.88497	4.58171e-17	7.47639e-16	up
Soltu.DM.10G024050	218	195	239	5	4	0	97.6272	191.933	3.32193	5.85243	4.75576e-17	7.75398e-16	up
Soltu.DM.11G002200	0	0	0	180	418	222	153.498	0	306.995	#NUM!	4.78337e-17	7.79254e-16	down
Soltu.DM.02G003320	16	5	11	161	279	237	131.122	9.66854	252.576	-4.70728	4.91835e-17	8.00582e-16	down
Soltu.DM.07G027120	371	226	205	10	6	5	125.392	243.047	7.73789	4.97315	4.92729e-17	8.01376e-16	up
Soltu.DM.05G003490	0	0	0	186	383	211	145.83	0	291.661	#NUM!	5.0192e-17	8.15381e-16	down
Soltu.DM.07G012070	18179	25040	25011	43448	41527	40928	33281.2	19886.1	46676.3	-1.23093	5.02168e-17	8.15381e-16	down
Soltu.DM.04G027910	0	0	0	159	342	268	143.748	0	287.495	#NUM!	5.09427e-17	8.26488e-16	down
Soltu.DM.05G021310	815	812	794	96	144	97	420.577	715.586	125.568	2.51066	5.12436e-17	8.30296e-16	up
Soltu.DM.03G015500	470	413	509	1779	1146	1550	1031.14	410.003	1652.27	-2.01074	5.12617e-17	8.30296e-16	down
Soltu.DM.04G001300	115	130	118	414	441	437	293.297	107.014	479.58	-2.16397	5.5276e-17	8.94582e-16	down
Soltu.DM.10G029920	272	371	373	1047	785	1029	677.15	296.16	1058.14	-1.83708	5.57206e-17	9.01037e-16	down
Soltu.DM.02G021540	503	886	800	2084	1998	2103	1463.92	634.622	2293.21	-1.8534	5.5974e-17	9.04394e-16	down
Soltu.DM.09G005590	189	335	212	0	3	2	108.874	215.857	1.89174	6.83422	5.62573e-17	9.08227e-16	up
Soltu.DM.11G015270	16	23	13	245	470	186	176.107	15.4209	336.793	-4.4489	5.63254e-17	9.08581e-16	down
Soltu.DM.03G001370	1050	1633	2108	294	298	290	851.903	1376.6	327.204	2.07285	5.653e-17	9.11137e-16	up
Soltu.DM.05G000660	0	0	0	265	229	171	123.079	0	246.158	#NUM!	5.72902e-17	9.22634e-16	down
Soltu.DM.01G009350	116	71	66	561	890	621	424.537	76.5893	772.485	-3.33429	5.74712e-17	9.24794e-16	down
Soltu.DM.10G020990	951	1729	1757	11236	4542	10584	5489.42	1279.54	9699.29	-2.92226	5.75992e-17	9.26098e-16	down
Soltu.DM.03G015700	3209	4067	4022	1186	1227	1123	2308.43	3304.83	1312.03	1.33278	6.14271e-17	9.86838e-16	up
Soltu.DM.10G020640	108835	155999	161120	281230	266840	269410	213427	123805	303048	-1.29147	6.14811e-17	9.86901e-16	down
Soltu.DM.02G014030	16	21	23	214	266	148	125.476	17.4593	233.492	-3.74131	6.2154e-17	9.96891e-16	down
Soltu.DM.09G019480	649	1204	1176	163	104	143	512.766	874.161	151.37	2.52982	6.25885e-17	1.00304e-15	up
Soltu.DM.12G025270	19	13	15	239	176	150	111.396	14.0404	208.753	-3.89414	6.40655e-17	1.02588e-15	down
Soltu.DM.01G051020	15226	15302	15221	4683	3718	4580	9156.08	13508.5	4803.62	1.49168	6.41525e-17	1.02644e-15	up
Soltu.DM.09G026350	48	86	102	505	334	477	276.907	67.7026	486.111	-2.844	6.53335e-17	1.04449e-15	down
Soltu.DM.04G025000	3125	2831	2897	670	742	609	1686.78	2623.13	750.437	1.80548	6.90289e-17	1.10267e-15	up
Soltu.DM.02G013810	7	18	20	170	358	221	146.441	12.8012	280.081	-4.45149	6.93715e-17	1.10725e-15	down
Soltu.DM.06G002390	1633	2313	2338	5451	7043	4973	4163.01	1828.76	6497.27	-1.82897	6.95517e-17	1.10923e-15	down
Soltu.DM.11G004640	2831	3312	3507	694	347	583	1711.4	2824.59	598.214	2.23931	7.1399e-17	1.13777e-15	up
Soltu.DM.01G008080	8512	7584	7850	1526	1939	1888	4544.04	7097.3	1990.78	1.83394	7.16556e-17	1.14093e-15	up
Soltu.DM.01G051480	157	145	193	592	486	508	365.996	145.021	586.972	-2.01704	7.17356e-17	1.14128e-15	down
Soltu.DM.02G030960	2477	2512	2516	723	603	709	1484.01	2214.6	753.421	1.55552	7.38832e-17	1.1745e-15	up
Soltu.DM.01G026650	32237	25915	26729	6177	4011	5862	15602.7	25277.7	5927.71	2.09232	7.43993e-17	1.18176e-15	up
Soltu.DM.07G015920	0	0	0	191	227	205	115.763	0	231.525	#NUM!	7.56426e-17	1.20054e-15	down
Soltu.DM.05G006970	455	651	698	98	56	84	305.707	523.639	87.7753	2.57669	7.81312e-17	1.23904e-15	up
Soltu.DM.04G028900	176	72	96	1235	847	989	619.543	104.744	1134.34	-3.43692	8.25106e-17	1.30743e-15	down
Soltu.DM.04G033830	1	9	17	209	250	301	144.938	7.40055	282.475	-5.25434	8.32554e-17	1.31818e-15	down
Soltu.DM.10G003890	309	230	284	893	1163	1171	722.325	244.228	1200.42	-2.29724	8.35708e-17	1.32211e-15	down
Soltu.DM.05G021320	6884	11765	13502	2271	1496	2121	5712.09	9249.39	2174.8	2.08847	8.47826e-17	1.3402e-15	up
Soltu.DM.06G017350	382	556	684	55	27	59	260.006	468.037	51.9763	3.17069	8.54315e-17	1.34938e-15	up
Soltu.DM.12G025950	2836	4116	4123	12733	7801	10985	7426.49	3221.15	11631.8	-1.85243	8.84059e-17	1.39524e-15	down
Soltu.DM.03G012080	16225	13165	14437	3251	3611	2866	8313.91	13015.5	3612.27	1.84926	9.05852e-17	1.42849e-15	up
Soltu.DM.01G045170	0	0	0	256	281	152	127.883	0	255.766	#NUM!	9.34496e-17	1.47248e-15	down
Soltu.DM.06G030440	63	45	50	289	642	638	316.817	47.1742	586.46	-3.63596	9.4817e-17	1.49284e-15	down
Soltu.DM.01G035910	1221	1498	1794	370	284	391	849.395	1312.16	386.633	1.76291	9.53227e-17	1.4996e-15	up
Soltu.DM.10G002270	969	1162	1170	2507	3044	2395	1960.35	967.088	2953.61	-1.61076	9.58217e-17	1.50625e-15	down
Soltu.DM.07G017090	0	0	0	185	191	253	116.725	0	233.449	#NUM!	9.6221e-17	1.51132e-15	down
Soltu.DM.04G031990	149	211	304	923	713	1068	595.633	190.599	1000.67	-2.39235	9.95776e-17	1.5628e-15	down
Soltu.DM.10G026450	26071	39349	38846	98116	129732	84854	73323.5	30297.8	116349	-1.94118	1.00361e-16	1.57384e-15	down
Soltu.DM.10G025180	3045	4580	4852	1099	1100	921	2386.86	3616.57	1157.15	1.64405	1.0088e-16	1.58073e-15	up
Soltu.DM.08G025260	483	602	529	88	51	52	272.427	474.475	70.3796	2.7531	1.01665e-16	1.59175e-15	up
Soltu.DM.12G030060	3179	4079	4308	912	1148	974	2250.73	3373.23	1128.23	1.58007	1.02104e-16	1.59736e-15	up
Soltu.DM.08G009390	4629	4660	4491	992	1218	902	2615.15	4073.4	1156.9	1.81597	1.0272e-16	1.60573e-15	up
Soltu.DM.05G005560	5974	15061	15326	1739	1276	1638	6050.77	10381.1	1720.41	2.59314	1.05109e-16	1.64177e-15	up
Soltu.DM.12G024500	741	229	395	0	0	0	208.528	417.055	0	#DIV/0!	1.05711e-16	1.64986e-15	up
Soltu.DM.05G005540	17019	33080	35631	5608	4232	5583	15160.6	24616.5	5704.68	2.10941	1.13337e-16	1.76749e-15	up
Soltu.DM.07G021010	5503	7374	8230	2170	1516	1881	4094.78	6132.54	2057.02	1.57593	1.15575e-16	1.80097e-15	up
Soltu.DM.11G003810	1099	2017	2438	216	298	258	939.14	1590.92	287.36	2.46893	1.15851e-16	1.80384e-15	up
Soltu.DM.11G003560	12131	20811	20732	47559	50454	42473	33830	15520.3	52139.7	-1.74822	1.16365e-16	1.8104e-15	down
Soltu.DM.12G021180	95	90	100	442	319	420	260.308	84.012	436.604	-2.37766	1.1662e-16	1.81294e-15	down
Soltu.DM.05G006810	934	1166	1080	210	214	263	593.966	933.005	254.926	1.87181	1.18399e-16	1.83915e-15	up
Soltu.DM.02G033120	0	0	0	224	332	154	132.281	0	264.562	#NUM!	1.30087e-16	2.01911e-15	down
Soltu.DM.07G001800	9	0	6	289	234	173	130.993	4.57248	257.413	-5.81496	1.32593e-16	2.0564e-15	down
Soltu.DM.02G024280	21469	32212	31920	5210	7179	4708	15620.3	24876.1	6364.43	1.96666	1.34748e-16	2.08816e-15	up
Soltu.DM.12G001510	1868	3231	3219	321	110	291	1334.92	2404.53	265.307	3.18002	1.37084e-16	2.12271e-15	up
Soltu.DM.07G014090	7825	6754	7349	1615	1000	1597	4025.52	6495.91	1555.12	2.0625	1.38708e-16	2.14617e-15	up
Soltu.DM.03G018830	672	1063	1074	160	98	157	483.681	814.156	153.206	2.40984	1.39372e-16	2.15475e-15	up
Soltu.DM.06G007290	1021	1440	1331	3843	2641	3762	2446.86	1107.35	3786.37	-1.7737	1.41665e-16	2.18847e-15	down
Soltu.DM.01G047400	1124	1880	1644	4760	4974	3743	3176.03	1351.49	5000.58	-1.88755	1.42986e-16	2.20715e-15	down
Soltu.DM.06G002700	9411	12538	12148	3822	2927	3513	6878.77	9961.85	3795.69	1.39205	1.44885e-16	2.23471e-15	up
Soltu.DM.08G018040	25	11	17	186	247	249	134.867	15.9839	253.749	-3.98872	1.5492e-16	2.38763e-15	down
Soltu.DM.10G008520	3477	5057	5934	776	1107	1009	2629.71	4182.58	1076.83	1.9576	1.56208e-16	2.4056e-15	up
Soltu.DM.12G027270	2401	2611	2853	609	771	631	1527.08	2306.29	747.862	1.62473	1.65207e-16	2.5422e-15	up
Soltu.DM.08G025570	66	172	204	888	895	854	551.798	125.402	978.193	-2.96356	1.70321e-16	2.61885e-15	down
Soltu.DM.08G022010	6	0	4	171	234	138	102.586	3.04832	202.123	-6.05108	1.70476e-16	2.61919e-15	down
Soltu.DM.11G021080	50	54	84	591	350	310	257.65	54.3595	460.941	-3.08398	1.8408e-16	2.82601e-15	down
Soltu.DM.03G033450	11408	12722	14634	2871	3749	3701	7585.89	11332.3	3839.45	1.56147	1.853e-16	2.84117e-15	up
Soltu.DM.03G028130	132	149	168	526	502	415	333.082	131.298	534.866	-2.02633	1.85357e-16	2.84117e-15	down
Soltu.DM.01G031090	532	1216	1124	104	63	109	463.457	825.014	101.9	3.01726	1.88307e-16	2.88415e-15	up
Soltu.DM.10G018290	5337	5658	5455	12184	12360	10541	8933.24	4851.87	13014.6	-1.42352	1.91175e-16	2.92581e-15	down
Soltu.DM.01G038230	341	521	483	1135	1187	1143	838.721	391.551	1285.89	-1.7155	1.93973e-16	2.96632e-15	down
Soltu.DM.06G024010	273	188	177	1136	1396	937	740.809	191.998	1289.62	-2.74778	1.94417e-16	2.97082e-15	down
Soltu.DM.02G009760	298	292	283	0	0	0	129.154	258.308	0	#DIV/0!	1.95033e-16	2.97792e-15	up
Soltu.DM.06G030180	49294	41350	41498	144278	106075	151784	94020.2	39317	148723	-1.91941	2.01191e-16	3.06956e-15	down
Soltu.DM.09G015670	418	613	639	1416	1758	1431	1098.49	484.81	1712.16	-1.82033	2.01574e-16	3.07304e-15	down
Soltu.DM.07G016200	14246	11016	11473	37242	32775	38807	25635.1	10955.1	40315.2	-1.87972	2.04258e-16	3.11154e-15	down
Soltu.DM.10G026780	48598	70713	70533	13050	5800	10182	32950.2	55219.3	10681.1	2.37012	2.05762e-16	3.13203e-15	up
Soltu.DM.03G032330	1286	880	1251	3627	3259	3623	2452.94	1012.09	3893.78	-1.94384	2.06642e-16	3.143e-15	down
Soltu.DM.01G024160	380	283	233	5	0	0	135.865	269.939	1.79127	7.2355	2.11205e-16	3.20992e-15	up
Soltu.DM.02G002630	310	197	363	17	20	15	137.495	255.669	19.3217	3.72598	2.20665e-16	3.35111e-15	up
Soltu.DM.01G002500	464	571	597	1414	1440	1136	978.501	476.947	1480.06	-1.63375	2.30789e-16	3.50216e-15	down
Soltu.DM.03G036080	12	32	11	395	206	290	172.18	16.1776	328.182	-4.34243	2.32752e-16	3.52923e-15	down
Soltu.DM.09G025170	702	637	724	108	127	86	364.006	608.74	119.271	2.35159	2.34345e-16	3.55066e-15	up
Soltu.DM.02G005400	241	241	217	7	0	4	105.598	207.201	3.99526	5.69659	2.34835e-16	3.55534e-15	up
Soltu.DM.11G022390	246	264	343	0	0	0	124.276	248.552	0	#DIV/0!	2.37771e-16	3.59704e-15	up
Soltu.DM.05G004660	1193	1712	1810	322	389	367	884.933	1369.17	400.691	1.77274	2.42162e-16	3.66065e-15	up
Soltu.DM.10G018150	705	658	857	1894	2712	2089	1571.92	650.678	2493.16	-1.93796	2.44329e-16	3.69058e-15	down
Soltu.DM.09G024990	251	204	336	0	4	0	116.244	230.958	1.53066	7.23733	2.47735e-16	3.73917e-15	up
Soltu.DM.10G005070	2	2	0	151	157	134	82.6267	1.24781	164.006	-7.0382	2.62361e-16	3.9569e-15	down
Soltu.DM.02G028310	341	292	305	1542	2769	1266	1180.61	278.408	2082.82	-2.90326	2.62608e-16	3.95758e-15	down
Soltu.DM.06G029580	176	324	281	12	11	19	120.987	226.401	15.5739	3.86167	2.68024e-16	4.03612e-15	up
Soltu.DM.05G024510	3347	4656	4790	921	1200	958	2434.25	3723.1	1145.4	1.70065	2.69788e-16	4.05919e-15	up
Soltu.DM.10G025400	449	200	406	0	0	0	157.075	314.15	0	#DIV/0!	2.69967e-16	4.05919e-15	up
Soltu.DM.01G032490	7695	6805	7959	1984	1463	2045	4329.12	6627.16	2031.09	1.70613	2.71044e-16	4.07228e-15	up
Soltu.DM.01G018850	40	51	45	311	443	236	204.319	39.9384	368.699	-3.2066	2.72399e-16	4.08951e-15	down
Soltu.DM.02G009710	256	271	305	0	0	0	121.983	243.967	0	#DIV/0!	2.76199e-16	4.14341e-15	up
Soltu.DM.10G022280	0	0	0	424	103	344	159.619	0	319.238	#NUM!	2.78277e-16	4.1714e-15	down
Soltu.DM.03G029750	7142	12686	13201	2719	2033	2276	6061.26	9524.1	2598.43	1.87394	2.88914e-16	4.32757e-15	up
Soltu.DM.07G022400	1892	1753	2032	4065	4852	4275	3287.52	1672.3	4902.74	-1.55175	3.09986e-16	4.63966e-15	down
Soltu.DM.09G002110	338	293	283	942	1140	1039	716.012	271.936	1160.09	-2.0929	3.28039e-16	4.90614e-15	down
Soltu.DM.04G021930	809	636	635	2452	2901	2141	1702.77	620.815	2784.73	-2.1653	3.38608e-16	5.06038e-15	down
Soltu.DM.07G021370	1152	1188	1225	60	158	76	580.141	1050.06	110.219	3.25204	3.45933e-16	5.16593e-15	up
Soltu.DM.08G019140	98	354	211	2761	1236	2229	1240.89	190.772	2291.01	-3.58607	3.47301e-16	5.18244e-15	down
Soltu.DM.11G020380	0	0	0	217	188	157	104.033	0	208.066	#NUM!	3.49237e-16	5.20739e-15	down
Soltu.DM.03G031910	9683	12303	13417	3131	3804	3029	7010.21	10316.7	3703.75	1.47792	3.545e-16	5.28186e-15	up
Soltu.DM.05G010450	464	370	391	38	49	44	206.665	364.603	48.7266	2.90355	3.55611e-16	5.29442e-15	up
Soltu.DM.05G021870	4584	7924	8118	1724	1493	1622	3874.33	5956.54	1792.12	1.7328	3.60489e-16	5.36298e-15	up
Soltu.DM.04G010260	22	16	36	200	207	226	128.159	21.4127	234.905	-3.45554	3.63167e-16	5.39875e-15	down
Soltu.DM.03G015070	1796	1856	2040	420	522	392	1084.15	1672.31	495.991	1.75345	3.792e-16	5.63285e-15	up
Soltu.DM.12G000510	987	1239	1202	187	264	190	621.255	1003.84	238.673	2.07242	3.79615e-16	5.63477e-15	up
Soltu.DM.01G003710	904	1727	1679	4498	4909	4002	3110.51	1242.86	4978.16	-2.00195	3.85981e-16	5.72494e-15	down
Soltu.DM.08G020350	58	113	138	493	588	481	334.403	88.3093	580.496	-2.71665	4.08501e-16	6.05442e-15	down
Soltu.DM.06G008360	4267	4011	4804	8301	8586	9085	6742.02	3846.17	9637.88	-1.32529	4.15633e-16	6.15549e-15	down
Soltu.DM.05G013180	96	91	102	438	883	518	386.299	85.1597	687.438	-3.01299	4.16712e-16	6.16683e-15	down
Soltu.DM.12G029790	518	900	820	122	66	75	372.891	648.929	96.8533	2.74419	4.63379e-16	6.85231e-15	up
Soltu.DM.08G008540	516	560	653	1306	1147	1447	975.326	505.758	1444.89	-1.51444	4.65281e-16	6.87089e-15	down
Soltu.DM.03G033200	675	832	883	1539	1621	1616	1235.31	698.027	1772.6	-1.34451	4.65332e-16	6.87089e-15	down
Soltu.DM.03G026260	26021	39551	41789	11058	10085	10611	21438.7	31110.7	11766.7	1.4027	4.79067e-16	7.0684e-15	up
Soltu.DM.01G034400	20	34	19	212	244	193	131.306	21.5215	241.091	-3.48573	5.05024e-16	7.44579e-15	down
Soltu.DM.08G001380	493	475	607	87	100	91	282.313	461.35	103.275	2.15937	5.17055e-16	7.61748e-15	up
Soltu.DM.06G008510	1056	325	593	9	26	23	311.78	601.834	21.7266	4.79183	5.17986e-16	7.6255e-15	up
Soltu.DM.06G029490	417	535	664	1225	1188	1264	915.94	468.368	1363.51	-1.54161	5.23424e-16	7.6998e-15	down
Soltu.DM.11G005730	5	3	0	200	109	252	104.806	2.53858	207.073	-6.34997	5.3916e-16	7.92537e-15	down
Soltu.DM.09G002330	209917	312722	330414	592751	532384	587170	440904	247377	634432	-1.35875	5.40983e-16	7.94624e-15	down
Soltu.DM.05G008950	76	106	126	409	336	386	253.889	89.1346	418.644	-2.23167	5.4473e-16	7.99532e-15	down
Soltu.DM.06G024890	905	941	889	121	159	181	489.726	807.95	171.501	2.23605	5.45514e-16	8.00087e-15	up
Soltu.DM.04G012300	140	107	120	708	435	723	399.08	109.193	688.966	-2.65755	5.4654e-16	8.00996e-15	down
Soltu.DM.02G029330	5323	7150	8017	1975	1349	1864	3934.3	5951.66	1916.94	1.63449	5.55521e-16	8.13553e-15	up
Soltu.DM.05G007540	278	327	377	841	928	754	611.612	286.428	936.796	-1.70956	5.63384e-16	8.24457e-15	down
Soltu.DM.02G024400	1425	977	1143	108	133	185	608.352	1058.32	158.382	2.7403	5.67081e-16	8.2925e-15	up
Soltu.DM.10G010870	0	0	0	175	168	183	97.5173	0	195.035	#NUM!	5.71945e-16	8.35237e-15	down
Soltu.DM.01G043860	1169	630	662	4686	3943	4489	2801.57	746.18	4856.96	-2.70246	5.72022e-16	8.35237e-15	down
Soltu.DM.01G004700	17	11	14	135	342	235	139.578	12.5306	266.625	-4.41129	5.81436e-16	8.48355e-15	down
Soltu.DM.04G025140	0	0	0	182	160	183	97.2405	0	194.481	#NUM!	6.05242e-16	8.82436e-15	down
Soltu.DM.11G013420	1940	2135	2627	4157	3704	4157	3203.82	1955.12	4452.52	-1.18737	6.18943e-16	9.01745e-15	down
Soltu.DM.12G020710	554	372	338	26	35	20	205.728	381.311	30.1453	3.66096	6.22778e-16	9.06661e-15	up
Soltu.DM.04G010600	33	61	101	450	739	434	330.287	55.1774	605.396	-3.45573	6.27464e-16	9.12809e-15	down
Soltu.DM.10G019410	579	632	773	66	36	92	325.372	579.111	71.6328	3.01515	6.28496e-16	9.13637e-15	up
Soltu.DM.08G002160	532	779	783	83	26	37	331.101	608.758	53.4436	3.50978	6.29493e-16	9.14412e-15	up
Soltu.DM.07G009800	482	247	261	0	0	0	150.413	300.826	0	#DIV/0!	6.35165e-16	9.21971e-15	up
Soltu.DM.03G021420	600	506	452	72	48	60	265.954	465.433	66.4745	2.8077	6.45579e-16	9.36399e-15	up
Soltu.DM.04G025130	11	14	6	172	142	154	91.2662	9.30598	173.226	-4.21836	6.48869e-16	9.40478e-15	down
Soltu.DM.03G023190	2053	3277	3702	595	627	735	1666.26	2606.09	726.417	1.84302	6.50357e-16	9.41943e-15	up
Soltu.DM.09G023380	774	2062	2363	182	152	185	834.072	1475.98	192.164	2.94127	6.62891e-16	9.59392e-15	up
Soltu.DM.08G006990	162	233	228	565	641	674	439.88	181.417	698.343	-1.94463	6.64176e-16	9.60546e-15	down
Soltu.DM.12G006730	470	557	562	79	97	64	277.467	465.713	89.2204	2.384	6.65966e-16	9.62428e-15	up
Soltu.DM.11G012120	247	273	260	0	0	0	114.88	229.76	0	#DIV/0!	6.90663e-16	9.97388e-15	up
Soltu.DM.01G025760	0	0	0	145	191	212	101.936	0	203.873	#NUM!	7.01686e-16	1.01256e-14	down
Soltu.DM.08G016550	148	167	381	4	4	7	101.61	197.653	5.56677	5.14999	7.16182e-16	1.03273e-14	up
Soltu.DM.09G006380	194	172	204	4	2	8	86.6275	168.082	5.17331	5.02193	7.49188e-16	1.07953e-14	up
Soltu.DM.08G007100	16	12	8	201	217	134	107.897	10.9161	204.878	-4.23024	7.93413e-16	1.14242e-14	down
Soltu.DM.12G021380	368	320	345	43	27	38	172.945	306.021	39.868	2.94033	8.00857e-16	1.1523e-14	up
Soltu.DM.08G029500	2396	2546	2745	896	758	752	1574.08	2257.45	890.703	1.34168	8.19898e-16	1.17884e-14	up
Soltu.DM.12G006120	985	1370	1423	281	227	321	703.008	1099.11	306.905	1.84047	8.40346e-16	1.20735e-14	up
Soltu.DM.09G005720	68	154	176	708	688	604	427.517	113.507	741.528	-2.70773	8.46293e-16	1.21501e-14	down
Soltu.DM.06G013620	75	86	202	649	768	772	458.188	102.899	813.478	-2.98288	8.63257e-16	1.23847e-14	down
Soltu.DM.10G004740	403	380	280	15	30	16	170.449	318.094	22.8037	3.80211	8.7459e-16	1.25381e-14	up
Soltu.DM.02G027940	2186	2501	2780	4852	5209	4350	3766.36	2183.53	5349.19	-1.29266	8.76291e-16	1.25534e-14	down
Soltu.DM.06G022900	425	256	476	29	30	36	188.003	340.75	35.2567	3.27274	8.89682e-16	1.2736e-14	up
Soltu.DM.12G024580	358	301	1137	0	0	2	252.681	504.619	0.743741	9.40618	9.16804e-16	1.31147e-14	up
Soltu.DM.05G011430	957	1124	1596	2869	3625	3059	2308.09	1063.63	3552.55	-1.73985	9.59667e-16	1.37179e-14	down
Soltu.DM.11G021970	1075	1590	1435	3470	3856	2956	2507.06	1196.17	3817.95	-1.67438	1.00807e-15	1.43994e-14	down
Soltu.DM.05G026820	5465	4528	4759	1005	1124	1217	2813.37	4384.01	1242.73	1.81874	1.03964e-15	1.48396e-14	up
Soltu.DM.09G019310	31	43	39	198	282	232	149.081	33.0421	265.12	-3.00427	1.04524e-15	1.49086e-14	down
Soltu.DM.06G017910	264	409	260	11	23	10	145.697	274.932	16.4608	4.06197	1.07754e-15	1.53582e-14	up
Soltu.DM.09G025070	48885	31594	31529	148765	235965	162309	118842	33735.5	203949	-2.59587	1.08349e-15	1.54318e-14	down
Soltu.DM.09G028650	47	39	44	547	210	423	236.076	38.5248	433.626	-3.49259	1.09289e-15	1.55545e-14	down
Soltu.DM.06G003070	1517	2244	2410	7093	4352	6824	4266.5	1788.9	6744.1	-1.91456	1.11757e-15	1.58943e-14	down
Soltu.DM.07G027020	798	1545	1970	198	184	219	726.826	1230.87	222.784	2.46596	1.12495e-15	1.59878e-14	up
Soltu.DM.11G011180	1384	1136	1332	97	50	163	627.421	1140.34	114.499	3.31606	1.15417e-15	1.63912e-14	up
Soltu.DM.01G032580	1273	1552	1797	3521	4513	3322	2784.85	1345.97	4223.74	-1.64988	1.22948e-15	1.74482e-14	down
Soltu.DM.01G005340	136	195	231	578	686	567	421.463	162.496	680.43	-2.06605	1.26019e-15	1.78711e-14	down
Soltu.DM.12G021020	1947	2285	2542	6244	9800	5910	5081.79	1978.76	8184.82	-2.04835	1.28664e-15	1.82331e-14	down
Soltu.DM.12G001430	236	274	280	689	595	648	473.558	231.621	715.495	-1.62718	1.31945e-15	1.86847e-14	down
Soltu.DM.08G008810	229	110	190	941	1067	918	622.437	158.075	1086.8	-2.7814	1.32377e-15	1.87323e-14	down
Soltu.DM.12G023640	468	498	493	1538	2163	1331	1151.75	429.835	1873.66	-2.124	1.36307e-15	1.92747e-14	down
Soltu.DM.01G038070	1318	1396	1443	4893	2884	3928	2770.09	1222.93	4317.25	-1.81977	1.40503e-15	1.98538e-14	down
Soltu.DM.01G024130	0	0	0	161	246	143	102.496	0	204.992	#NUM!	1.42064e-15	2.00599e-14	down
Soltu.DM.02G024270	293	284	322	727	837	830	576.964	264.533	889.395	-1.74938	1.4417e-15	2.03427e-14	down
Soltu.DM.08G027870	199	162	194	630	758	592	450.066	164.225	735.908	-2.16385	1.44857e-15	2.0425e-14	down
Soltu.DM.10G013450	15945	19524	21749	7063	7114	6419	12162.1	16684.6	7639.67	1.12693	1.48624e-15	2.09412e-14	up
Soltu.DM.04G023820	39	91	44	680	326	676	335.354	50.962	619.747	-3.60418	1.49259e-15	2.10157e-14	down
Soltu.DM.01G023220	943	1378	1535	334	301	289	729.538	1116.77	342.31	1.70595	1.61915e-15	2.27814e-14	up
Soltu.DM.02G023710	1804	2408	2886	560	665	560	1360.13	2056.91	663.343	1.63265	1.65813e-15	2.33131e-14	up
Soltu.DM.03G035190	21382	20676	23194	4185	5810	3579	12132	19210.5	5053.51	1.92654	1.66255e-15	2.33587e-14	up
Soltu.DM.01G045380	1460	1569	1572	4099	2901	4002	2710.57	1354.32	4066.82	-1.58633	1.69067e-15	2.37369e-14	down
Soltu.DM.08G018840	256	423	420	7	25	20	168.876	318.241	19.5118	4.0277	1.70041e-15	2.38566e-14	up
Soltu.DM.01G037220	190	71	148	912	1027	1033	613.305	122.742	1103.87	-3.16887	1.75562e-15	2.46137e-14	down
Soltu.DM.06G027680	226	203	329	0	0	0	110.249	220.498	0	#DIV/0!	1.81939e-15	2.54895e-14	up
Soltu.DM.06G032370	922	754	825	2705	3644	2375	1994.62	742.536	3246.7	-2.12844	1.84331e-15	2.58064e-14	down
Soltu.DM.02G027280	1901	2407	2630	752	547	645	1370.24	2021.91	718.582	1.49249	1.86257e-15	2.60574e-14	up
Soltu.DM.03G017830	1484	1464	1442	260	326	346	822.168	1297.77	346.562	1.90485	1.88728e-15	2.63844e-14	up
Soltu.DM.09G022240	234	261	232	0	0	0	107.303	214.605	0	#DIV/0!	1.89139e-15	2.64232e-14	up
Soltu.DM.01G026560	1057	1485	1564	3054	3288	2699	2274.72	1193.45	3355.99	-1.4916	1.9304e-15	2.6949e-14	down
Soltu.DM.10G022520	34	39	50	245	211	194	138.21	35.7618	240.658	-2.75049	1.93539e-15	2.69996e-14	down
Soltu.DM.03G012120	246	343	351	20	4	16	144.12	273.595	14.6457	4.2235	1.97463e-15	2.75169e-14	up
Soltu.DM.12G002030	447	166	344	0	0	0	143.684	287.368	0	#DIV/0!	1.97526e-15	2.75169e-14	up
Soltu.DM.03G020700	427	353	390	1115	1214	1075	805.418	347.067	1263.77	-1.86445	2.00214e-15	2.78715e-14	down
Soltu.DM.09G025840	16931	12519	10730	48934	66786	50899	37053.8	12092.3	62015.4	-2.35853	2.00809e-15	2.79347e-14	down
Soltu.DM.04G003860	494	690	655	1655	1835	1352	1167.29	536.708	1797.87	-1.74408	2.02283e-15	2.81199e-14	down
Soltu.DM.02G012300	129	394	518	0	0	0	146.57	293.141	0	#DIV/0!	2.0267e-15	2.81539e-14	up
Soltu.DM.10G005100	0	1	0	324	216	269	149.527	0.290474	298.763	-10.0064	2.06928e-15	2.87251e-14	down
Soltu.DM.07G015870	3535	3290	3216	10154	16435	10018	8314.47	2976.72	13652.2	-2.19734	2.07335e-15	2.87613e-14	down
Soltu.DM.06G003200	1942	2458	2647	761	547	654	1390	2054.85	725.153	1.50267	2.07948e-15	2.88261e-14	up
Soltu.DM.03G025270	0	0	6	181	348	149	127.496	1.5716	253.42	-7.33316	2.09647e-15	2.90411e-14	down
Soltu.DM.07G019740	583	882	833	169	137	121	413.373	668.779	157.967	2.08191	2.16224e-15	2.99312e-14	up
Soltu.DM.11G025220	40048	46290	43965	111309	149209	96746	85633.1	38315.2	132951	-1.79491	2.16708e-15	2.99772e-14	down
Soltu.DM.10G022320	11	42	81	692	504	617	353.652	37.0842	670.22	-4.17576	2.17467e-15	3.00611e-14	down
Soltu.DM.02G025090	831	1911	2204	141	64	170	773.85	1409.48	138.222	3.3501	2.19753e-15	3.03558e-14	up
Soltu.DM.08G000130	580	740	874	180	156	147	408.059	637.27	178.847	1.83318	2.22014e-15	3.06467e-14	up
Soltu.DM.01G032480	3428	7961	7998	911	1086	782	3291.58	5550.41	1032.75	2.42611	2.22407e-15	3.06793e-14	up
Soltu.DM.03G016470	73	68	72	425	271	516	255.399	62.9519	447.846	-2.83068	2.22641e-15	3.06902e-14	down
Soltu.DM.05G006600	253	282	374	745	849	768	570.807	264.235	877.379	-1.73138	2.26144e-15	3.11513e-14	down
Soltu.DM.02G002930	0	0	0	127	221	177	97.9442	0	195.888	#NUM!	2.3385e-15	3.21903e-14	down
Soltu.DM.07G026270	1946	3504	3977	609	628	652	1704.67	2708.39	700.95	1.95005	2.37816e-15	3.27133e-14	up
Soltu.DM.01G050570	17140	32038	32675	6379	4433	5764	14852.5	23579.9	6125.12	1.94475	2.41379e-15	3.31804e-14	up
Soltu.DM.02G004770	168	353	389	0	0	6	131.338	260.446	2.23122	6.867	2.41556e-15	3.31816e-14	up
Soltu.DM.01G036450	979	1198	1263	239	211	307	642.884	1005.24	280.529	1.84131	2.4713e-15	3.39235e-14	up
Soltu.DM.02G024880	0	0	0	207	185	121	94.9741	0	189.948	#NUM!	2.50341e-15	3.43404e-14	down
Soltu.DM.02G021120	0	0	0	187	131	166	89.4266	0	178.853	#NUM!	2.52651e-15	3.46333e-14	down
Soltu.DM.12G024130	0	0	0	172	140	161	87.532	0	175.064	#NUM!	2.53149e-15	3.46774e-14	down
Soltu.DM.12G021410	549	782	1090	127	104	145	417.464	695.711	139.217	2.32116	2.53711e-15	3.47303e-14	up
Soltu.DM.03G027190	982	1576	1541	268	319	258	751.44	1188.86	314.025	1.92062	2.55657e-15	3.49537e-14	up
Soltu.DM.09G028730	499	400	435	53	26	22	216.815	396.513	37.1179	3.41718	2.55698e-15	3.49537e-14	up
Soltu.DM.05G005520	320	222	231	0	0	0	115.845	231.69	0	#DIV/0!	2.57398e-15	3.51617e-14	up
Soltu.DM.07G003630	693	470	596	79	58	82	302.347	523.703	80.9901	2.69293	2.58124e-15	3.52364e-14	up
Soltu.DM.08G005630	173	337	343	17	6	16	129.876	245.416	14.3362	4.09749	2.59973e-15	3.54643e-14	up
Soltu.DM.04G023430	52	169	162	809	841	831	514.768	108.862	920.674	-3.08019	2.65377e-15	3.61764e-14	down
Soltu.DM.04G036720	3983	4689	5128	1710	1679	1548	2932.02	4033.28	1830.77	1.13951	2.71955e-15	3.70475e-14	up
Soltu.DM.02G020240	1479	2442	2205	5356	6317	4768	3944.62	1780.04	6109.19	-1.77907	2.79753e-15	3.80835e-14	down
Soltu.DM.12G002410	656	1387	1544	159	176	143	601.766	1026.04	177.489	2.53129	3.08153e-15	4.19207e-14	up
Soltu.DM.03G030470	3426	4116	4610	1416	1340	1151	2496.76	3545.44	1448.08	1.29182	3.17121e-15	4.3111e-14	up
Soltu.DM.04G010630	2770	2856	3452	828	581	863	1748.64	2657.39	839.888	1.66174	3.19361e-15	4.33855e-14	up
Soltu.DM.06G012970	1300	1370	1392	2769	2613	2489	2056.76	1196.02	2917.5	-1.28649	3.29354e-15	4.47123e-14	down
Soltu.DM.04G033850	0	0	0	228	167	119	94.9199	0	189.84	#NUM!	3.37125e-15	4.57358e-14	down
Soltu.DM.01G026450	422	472	641	65	24	48	248.016	445.711	50.3203	3.1469	3.42634e-15	4.64512e-14	up
Soltu.DM.07G021270	0	0	0	164	214	125	93.564	0	187.128	#NUM!	3.49026e-15	4.72852e-14	down
Soltu.DM.11G002800	177	243	255	5	15	8	103.451	196.395	10.5062	4.22445	3.59272e-15	4.86399e-14	up
Soltu.DM.02G021320	0	0	0	112	231	196	100.703	0	201.407	#NUM!	3.66425e-15	4.95742e-14	down
Soltu.DM.11G026060	7433	10229	13138	2768	2910	2879	6033.38	8890.93	3175.82	1.48521	3.79385e-15	5.12597e-14	up
Soltu.DM.07G003670	62475	30753	38996	5748	6347	5887	23327.8	39978.4	6677.23	2.5819	3.79403e-15	5.12597e-14	up
Soltu.DM.03G025380	0	6	19	323	375	266	182.426	6.71957	358.133	-5.73598	3.80295e-15	5.13451e-14	down
Soltu.DM.01G018090	2034	2517	3334	772	641	750	1541.69	2282.61	800.764	1.51123	3.86616e-15	5.21627e-14	up
Soltu.DM.06G009180	1976	1417	1270	7955	13843	6360	5957.68	1403.12	10512.2	-2.90536	3.88279e-15	5.23513e-14	down
Soltu.DM.01G002470	1103	956	986	2508	3249	2913	2064.39	903.734	3225.04	-1.83535	3.94371e-15	5.31363e-14	down
Soltu.DM.08G028970	527	627	524	1544	2088	1516	1205.5	495.099	1915.91	-1.95224	3.96012e-15	5.33209e-14	down
Soltu.DM.03G017650	473	509	596	1064	1191	1216	875.404	461.676	1289.13	-1.48145	3.98397e-15	5.36055e-14	down
Soltu.DM.05G012810	4656	5549	5732	1464	1019	1567	3081.42	4665.7	1497.14	1.63988	4.04125e-15	5.43392e-14	up
Soltu.DM.10G015480	193	193	255	551	653	689	445.352	187.207	703.498	-1.90991	4.35075e-15	5.84608e-14	down
Soltu.DM.10G027770	576	652	814	1426	1607	1399	1120.36	594.659	1646.06	-1.46888	4.40153e-15	5.91029e-14	down
Soltu.DM.09G006030	3924	4754	4687	1441	1467	1590	2792.93	3916.98	1668.89	1.23085	4.45034e-15	5.97176e-14	up
Soltu.DM.07G027930	5038	4184	4910	1256	1106	1345	2777.31	4181.26	1373.36	1.60623	4.50217e-15	6.03719e-14	up
Soltu.DM.03G027860	480	176	305	0	0	4	146.274	291.06	1.48748	7.6123	4.53789e-15	6.08096e-14	up
Soltu.DM.08G022470	1251	1734	1599	3275	2784	3151	2375.01	1339.64	3410.39	-1.3481	4.62882e-15	6.19859e-14	down
Soltu.DM.01G024150	131	354	376	0	0	0	122.497	244.994	0	#DIV/0!	4.6527e-15	6.22634e-14	up
Soltu.DM.08G006560	71	18	30	518	859	544	376.672	36.7602	716.583	-4.28492	4.71497e-15	6.3054e-14	down
Soltu.DM.03G036910	0	0	0	173	139	141	83.8011	0	167.602	#NUM!	4.74733e-15	6.34436e-14	down
Soltu.DM.12G027210	188	320	278	0	0	6	115.343	228.454	2.23122	6.67793	4.85242e-15	6.48041e-14	up
Soltu.DM.05G007780	1159	1630	1722	3382	4341	3335	2711.96	1310.97	4112.96	-1.64954	5.06217e-15	6.75596e-14	down
Soltu.DM.09G024280	6303	9988	10601	21337	17668	19842	14781.6	7779.62	21783.7	-1.48547	5.18701e-15	6.91789e-14	down
Soltu.DM.06G020360	74	78	93	308	439	327	235.812	71.6907	399.934	-2.47991	5.2167e-15	6.95278e-14	down
Soltu.DM.05G004480	2054	2441	2619	4566	4513	3902	3446.86	2079.92	4813.8	-1.21065	5.23544e-15	6.97304e-14	down
Soltu.DM.08G004020	1549	1103	1139	4694	3878	3987	2891.75	1135.22	4648.27	-2.03372	5.43496e-15	7.23389e-14	down
Soltu.DM.12G029580	3	5	11	130	108	166	77.4827	5.33393	149.631	-4.81007	5.56433e-15	7.40109e-14	down
Soltu.DM.12G005850	0	1	8	231	240	122	111.175	2.38594	219.965	-6.52657	5.64353e-15	7.50137e-14	down
Soltu.DM.08G023840	88	34	38	484	813	577	374.121	49.1716	699.071	-3.82954	5.67304e-15	7.53551e-14	down
Soltu.DM.06G033220	544	535	497	1499	1538	1239	1026.64	466.971	1586.31	-1.76427	5.69062e-15	7.55377e-14	down
Soltu.DM.12G023230	0	3	23	491	544	381	266.326	6.89588	525.756	-6.25251	6.06045e-15	8.03928e-14	down
Soltu.DM.04G007480	7994	11323	11598	20422	19313	17882	15174.4	8992.39	21356.5	-1.2479	6.07293e-15	8.05041e-14	down
Soltu.DM.07G023930	1400	1701	1981	519	537	495	1027.65	1479.79	575.501	1.3625	6.09244e-15	8.07085e-14	up
Soltu.DM.05G023040	641	751	882	2844	1633	2981	1707.61	662.9	2752.31	-2.05378	6.13012e-15	8.11531e-14	down
Soltu.DM.01G045180	762	899	1076	177	186	236	509.7	797.051	222.348	1.84185	6.37544e-15	8.43441e-14	up
Soltu.DM.06G012620	20049	13428	12999	2171	2737	2731	8415.51	13990.3	2840.7	2.30011	6.61505e-15	8.74553e-14	up
Soltu.DM.10G000970	4021	5274	5181	1379	900	1327	2780.83	4229.76	1331.9	1.66709	6.65679e-15	8.79462e-14	up
Soltu.DM.12G011160	39	40	49	198	230	217	138.55	37.4575	239.643	-2.67756	6.6611e-15	8.79462e-14	down
Soltu.DM.06G001430	1837	3514	3533	8141	7930	8115	5763.73	2558.65	8968.82	-1.80954	6.87659e-15	9.07086e-14	down
Soltu.DM.09G028360	250	311	508	22	14	34	166.32	306.757	25.8825	3.56705	6.87953e-15	9.07086e-14	up
Soltu.DM.02G024200	15410	16803	16186	31980	26989	30362	23667.1	14258.7	33075.5	-1.21392	6.94494e-15	9.15097e-14	down
Soltu.DM.07G027920	2009	2315	2689	4368	3655	4157	3278.01	2046.65	4509.36	-1.13966	6.99247e-15	9.20745e-14	down
Soltu.DM.03G026700	0	7	20	244	395	437	204.173	7.27197	401.074	-5.78538	7.03304e-15	9.25469e-14	down
Soltu.DM.03G026530	554	739	742	139	157	151	379.882	593.736	166.028	1.83839	7.15062e-15	9.40313e-14	up
Soltu.DM.06G024940	211	259	310	33	28	28	129.868	226.786	32.9494	2.78301	7.3401e-15	9.64587e-14	up
Soltu.DM.10G001430	3596	4155	3943	1370	1288	1249	2443.44	3438.74	1448.15	1.24767	7.61561e-15	1.00013e-13	up
Soltu.DM.07G010930	2263	3597	3232	849	784	698	1754.85	2645.96	863.733	1.61513	7.65433e-15	1.00454e-13	up
Soltu.DM.10G002810	837	992	1205	286	219	262	583.278	882.862	283.695	1.63785	7.72117e-15	1.01264e-13	up
Soltu.DM.10G030020	0	0	0	146	130	159	80.5895	0	161.179	#NUM!	7.81834e-15	1.0247e-13	down
Soltu.DM.04G019740	0	0	0	103	234	185	97.62	0	195.24	#NUM!	8.05537e-15	1.05507e-13	down
Soltu.DM.07G019350	2051	3256	3492	760	758	766	1695.75	2544.32	847.187	1.58653	8.1732e-15	1.06979e-13	up
Soltu.DM.09G010360	668	876	1403	176	122	156	506.215	844.679	167.75	2.33209	8.18351e-15	1.07009e-13	up
Soltu.DM.05G026550	1431	1968	1764	3660	4447	3686	2947.24	1510.84	4383.64	-1.53678	8.18633e-15	1.07009e-13	down
Soltu.DM.08G009580	16	12	20	156	239	139	106.547	14.0593	199.035	-3.82343	8.74558e-15	1.14243e-13	down
Soltu.DM.03G020840	2002	3310	3359	768	712	651	1649.26	2508.83	789.685	1.66767	8.84443e-15	1.15458e-13	up
Soltu.DM.06G000560	0	0	0	107	202	176	90.5404	0	181.081	#NUM!	9.34102e-15	1.2186e-13	down
Soltu.DM.03G000100	48076	49304	50419	18469	16329	17615	31486.8	43558	19415.6	1.16572	9.466e-15	1.23409e-13	up
Soltu.DM.06G027460	205	110	98	837	945	1064	591.562	125.975	1057.15	-3.06897	9.49962e-15	1.23765e-13	down
Soltu.DM.07G016150	2620	2645	3384	500	766	575	1607.18	2528.28	686.074	1.88172	9.72147e-15	1.26572e-13	up
Soltu.DM.12G027780	3914	2714	2639	10557	13257	10718	7812.72	2784.64	12840.8	-2.20517	9.88129e-15	1.28568e-13	down
Soltu.DM.09G030490	252	287	170	0	0	0	105.96	211.919	0	#DIV/0!	9.89906e-15	1.28714e-13	up
Soltu.DM.06G018840	4988	5222	5629	9778	8400	8945	7349.11	4654.43	10043.8	-1.10963	9.93383e-15	1.29081e-13	down
Soltu.DM.01G024920	59	72	53	329	587	328	259.466	54.469	464.464	-3.09206	9.94755e-15	1.29174e-13	down
Soltu.DM.04G031390	1446	1624	1740	454	505	491	974.059	1409.64	538.482	1.38835	9.96786e-15	1.29353e-13	up
Soltu.DM.06G010870	292	378	431	925	755	930	643.096	320.054	966.137	-1.59391	1.00078e-14	1.29786e-13	down
Soltu.DM.04G006020	178	54	122	858	1128	1531	707.677	106.992	1308.36	-3.61218	1.00223e-14	1.29888e-13	down
Soltu.DM.01G048280	0	0	0	108	212	165	90.5876	0	181.175	#NUM!	1.031e-14	1.33529e-13	down
Soltu.DM.10G020570	220	209	208	0	0	0	94.273	188.546	0	#DIV/0!	1.03241e-14	1.33624e-13	up
Soltu.DM.08G018650	7	0	0	194	260	224	127.314	2.33402	252.293	-6.75614	1.07553e-14	1.39113e-13	down
Soltu.DM.08G020470	77	63	89	287	333	359	215.517	67.2861	363.748	-2.43456	1.07787e-14	1.39325e-13	down
Soltu.DM.05G023280	3341	3149	3134	7537	6306	6882	5261.03	2849.6	7672.47	-1.42893	1.1318e-14	1.46199e-13	down
Soltu.DM.06G004980	867	956	1277	189	242	240	575.415	901.267	249.564	1.85254	1.17878e-14	1.52168e-13	up
Soltu.DM.01G030020	333	421	434	54	62	37	201.916	347.001	56.8302	2.61021	1.19136e-14	1.53691e-13	up
Soltu.DM.08G016460	259	189	507	17	16	20	146.854	274.058	19.6504	3.80185	1.20503e-14	1.55354e-13	up
Soltu.DM.02G028820	1491	617	1090	6473	5030	5628	3649.28	961.876	6336.68	-2.7198	1.27186e-14	1.63862e-13	down
Soltu.DM.07G014990	221	227	218	596	619	596	434.376	196.727	672.024	-1.77232	1.34051e-14	1.72594e-13	down
Soltu.DM.10G019980	197	190	229	0	0	0	90.4294	180.859	0	#DIV/0!	1.35113e-14	1.73848e-13	up
Soltu.DM.04G034960	249	254	260	660	980	938	592.591	224.907	960.275	-2.09412	1.35289e-14	1.73961e-13	down
Soltu.DM.02G004910	1929	5808	5658	22056	20330	19940	13454.3	3812.28	23096.3	-2.59894	1.36165e-14	1.74973e-13	down
Soltu.DM.07G021500	4	0	0	136	159	160	85.1997	1.33373	169.066	-6.98598	1.36461e-14	1.75239e-13	down
Soltu.DM.12G022140	320	292	278	25	18	34	146.411	264.334	28.4879	3.21394	1.39749e-14	1.79344e-13	up
Soltu.DM.09G007770	1469	1350	1459	292	354	245	797.647	1264.11	331.182	1.93243	1.42891e-14	1.83257e-13	up
Soltu.DM.01G033780	345	307	373	853	873	812	621.764	301.91	941.617	-1.64102	1.43708e-14	1.84185e-13	down
Soltu.DM.03G019540	13873	24971	24297	3432	4760	2796	11167	18243.3	4090.77	2.15692	1.45032e-14	1.85761e-13	up
Soltu.DM.09G026280	12	25	15	203	174	141	103.468	15.192	191.743	-3.65779	1.45789e-14	1.8661e-13	down
Soltu.DM.06G032850	2001	3937	4231	10688	12134	9136	7394.36	2919.03	11869.7	-2.02372	1.49592e-14	1.91354e-13	down
Soltu.DM.12G020470	23	30	21	178	166	174	106.94	21.8837	191.997	-3.13315	1.57321e-14	2.0111e-13	down
Soltu.DM.06G014170	6688	3580	4817	739	816	787	2700.64	4531.62	869.667	2.38149	1.57454e-14	2.01149e-13	up
Soltu.DM.06G010960	752	1047	1088	2155	2339	1883	1603.59	839.85	2367.33	-1.49505	1.58359e-14	2.02174e-13	down
Soltu.DM.01G021250	272	242	225	12	22	15	119.109	219.923	18.2957	3.58742	1.66072e-14	2.11884e-13	up
Soltu.DM.07G027870	393	460	600	1116	1028	1005	794.369	421.816	1166.92	-1.46802	1.67825e-14	2.13982e-13	down
Soltu.DM.06G003630	956	656	731	105	92	129	410.789	700.785	120.793	2.53643	1.68666e-14	2.14915e-13	up
Soltu.DM.02G026480	522	432	477	2617	1260	1981	1290.43	424.478	2156.39	-2.34485	1.70583e-14	2.17218e-13	down
Soltu.DM.02G032380	4621	5364	5143	14307	9147	13290	9006.98	4446.01	13567.9	-1.60962	1.73111e-14	2.20294e-13	down
Soltu.DM.04G013310	320	172	249	0	4	0	111.706	221.881	1.53066	7.17949	1.77181e-14	2.25328e-13	up
Soltu.DM.03G031590	250	106	170	973	1108	1134	676.476	158.677	1194.28	-2.91197	1.77526e-14	2.25621e-13	down
Soltu.DM.02G029350	0	6	0	1327	1685	1271	797.293	1.74284	1592.84	-9.83595	1.82712e-14	2.32063e-13	down
Soltu.DM.07G017450	0	0	0	124	174	127	79.1174	0	158.235	#NUM!	1.86595e-14	2.36842e-13	down
Soltu.DM.05G008410	8400	6626	7998	1891	1959	2148	4523.16	6820.45	2225.88	1.61549	1.8785e-14	2.38282e-13	up
Soltu.DM.05G009340	404	333	424	7	29	22	182.14	342.494	21.7862	3.97459	1.90895e-14	2.41989e-13	up
Soltu.DM.05G011780	33018	36463	34052	66655	69922	61808	52070.4	30520.1	73620.8	-1.27035	1.92825e-14	2.44278e-13	down
Soltu.DM.10G007330	0	0	0	122	164	131	77.5896	0	155.179	#NUM!	1.95343e-14	2.47309e-13	down
Soltu.DM.06G018380	6294	10750	10805	21311	23245	20810	16159.9	8051.4	24268.4	-1.59177	1.95801e-14	2.4773e-13	down
Soltu.DM.03G020480	34	50	44	244	285	193	152.815	37.3854	268.245	-2.843	2.00695e-14	2.53758e-13	down
Soltu.DM.08G003810	0	0	0	124	151	133	75.8324	0	151.665	#NUM!	2.01499e-14	2.54612e-13	down
Soltu.DM.11G020340	3	0	0	114	271	184	106.984	1.0003	212.967	-7.73406	2.07215e-14	2.61668e-13	down
Soltu.DM.01G049970	495	213	258	15	12	16	155.207	294.498	15.9157	4.20973	2.10207e-14	2.65275e-13	up
Soltu.DM.03G012570	309	494	577	74	63	54	234.18	397.66	70.6998	2.49176	2.10488e-14	2.65432e-13	up
Soltu.DM.02G028090	519	484	479	1303	1710	1323	1026.13	439.106	1613.15	-1.87724	2.106e-14	2.65432e-13	down
Soltu.DM.08G002760	2012	1886	1959	556	484	567	1163.54	1731.83	595.25	1.54073	2.13954e-14	2.69487e-13	up
Soltu.DM.04G028880	158	107	99	934	500	732	453.923	109.694	798.152	-2.86317	2.14898e-14	2.70503e-13	down
Soltu.DM.06G002450	3799	4883	5409	1766	1413	1533	2922.67	4101.89	1743.46	1.23433	2.19182e-14	2.75719e-13	up
Soltu.DM.10G017660	17215	17690	19334	34889	42995	34475	28857.4	15942.7	41772.1	-1.38964	2.21146e-14	2.78012e-13	down
Soltu.DM.10G004960	9245	9770	11023	3932	3420	3906	6488.85	8807.79	4169.9	1.07877	2.23161e-14	2.80241e-13	up
Soltu.DM.04G038210	398	300	375	44	29	45	180.834	318.073	43.5947	2.86713	2.2761e-14	2.85592e-13	up
Soltu.DM.12G029400	7	6	3	116	99	142	68.5548	4.86267	132.247	-4.76534	2.44049e-14	3.06024e-13	down
Soltu.DM.03G029060	2771	3294	3739	1267	1097	1177	2085.76	2860.13	1311.38	1.12499	2.44313e-14	3.0616e-13	up
Soltu.DM.10G018490	82	106	154	590	357	615	337.576	98.4693	576.682	-2.55003	2.47237e-14	3.09628e-13	down
Soltu.DM.03G036930	1921	1996	2120	4406	5549	4102	3501.45	1775.61	5227.29	-1.55775	2.48178e-14	3.10609e-13	down
Soltu.DM.01G025600	307	342	352	28	47	40	168.399	293.906	42.8912	2.7766	2.67597e-14	3.347e-13	up
Soltu.DM.01G038300	1349	1802	1865	3455	2789	3276	2492.5	1461.74	3523.27	-1.26923	2.6834e-14	3.35417e-13	down
Soltu.DM.07G027160	241	224	221	751	582	696	476.946	203.31	750.582	-1.88433	2.69748e-14	3.36963e-13	down
Soltu.DM.04G033520	508	630	605	1168	1260	1374	961.201	510.851	1411.55	-1.4663	2.73119e-14	3.40957e-13	down
Soltu.DM.12G001940	16701	27210	26021	59336	72762	50745	44129.8	20288.2	67971.5	-1.74429	2.75573e-14	3.43803e-13	down
Soltu.DM.08G002400	106	32	117	1002	560	1210	549.256	75.2851	1023.23	-3.76462	2.79508e-14	3.48492e-13	down
Soltu.DM.05G024810	11712	18205	17616	5249	4609	4575	9576.47	13807.4	5345.49	1.36905	2.81712e-14	3.51018e-13	up
Soltu.DM.01G014010	0	0	0	142	113	141	73.2735	0	146.547	#NUM!	2.81967e-14	3.51113e-13	down
Soltu.DM.10G020750	0	0	0	218	99	137	83.4648	0	166.93	#NUM!	2.82615e-14	3.51699e-13	down
Soltu.DM.12G004950	656	588	571	21	62	20	288.89	539.094	38.686	3.80065	2.84573e-14	3.53912e-13	up
Soltu.DM.04G018030	0	0	0	108	154	148	76.3294	0	152.659	#NUM!	2.92695e-14	3.63783e-13	down
Soltu.DM.10G001960	892	665	556	50	79	31	347.946	636.221	59.6713	3.41442	2.97447e-14	3.69457e-13	up
Soltu.DM.01G040070	1339	1857	1985	3715	3115	3154	2600.81	1505.81	3695.8	-1.29534	3.05883e-14	3.79695e-13	down
Soltu.DM.04G034170	439	144	232	0	0	0	124.487	248.973	0	#DIV/0!	3.08509e-14	3.82714e-13	up
Soltu.DM.04G036420	740	977	989	1863	2161	1783	1473.5	789.584	2157.41	-1.45014	3.15647e-14	3.91323e-13	down
Soltu.DM.06G032300	18758	24224	23675	7626	5588	7413	13559.6	19492.2	7627.06	1.3537	3.17542e-14	3.93424e-13	up
Soltu.DM.08G015020	1192	270	797	35	27	37	360.635	684.639	36.6301	4.22424	3.18387e-14	3.94224e-13	up
Soltu.DM.03G015630	8263	6161	6664	19895	30256	22173	16620.6	6290.28	26950.9	-2.09914	3.21461e-14	3.9778e-13	down
Soltu.DM.01G027110	4181	2572	3854	736	651	705	1962.81	3150.67	774.959	2.02346	3.26597e-14	4.03882e-13	up
Soltu.DM.01G000440	0	7	17	298	215	256	145.359	6.48618	284.232	-5.45356	3.39084e-14	4.18807e-13	down
Soltu.DM.06G021120	3	0	0	136	209	134	89.7653	1.0003	178.53	-7.4796	3.39091e-14	4.18807e-13	down
Soltu.DM.08G019590	10	17	0	343	337	357	196.435	8.27237	384.597	-5.5389	3.42261e-14	4.22458e-13	down
Soltu.DM.02G023690	411	129	263	0	0	0	121.7	243.4	0	#DIV/0!	3.43797e-14	4.24088e-13	up
Soltu.DM.10G027460	641	853	824	180	192	153	436.095	677.337	194.854	1.79748	3.47702e-14	4.28375e-13	up
Soltu.DM.12G026540	974	541	643	80	87	66	368.414	650.332	86.4957	2.91048	3.47707e-14	4.28375e-13	up
Soltu.DM.08G023420	132	211	163	680	483	748	427.299	147.998	706.6	-2.25531	3.51344e-14	4.32585e-13	down
Soltu.DM.03G001490	0	0	0	122	179	114	77.2987	0	154.597	#NUM!	3.58236e-14	4.40796e-13	down
Soltu.DM.04G028560	287	195	224	18	12	17	114.186	211.01	17.3624	3.60328	3.59814e-14	4.42462e-13	up
Soltu.DM.09G025410	1320	796	836	4056	5719	3894	2989.97	890.323	5089.61	-2.51515	3.64191e-14	4.47564e-13	down
Soltu.DM.02G008080	636	655	664	144	84	113	351	576.246	125.754	2.19608	3.71056e-14	4.55716e-13	up
Soltu.DM.09G000420	4311	4734	4618	1112	1427	1073	2682.8	4022.13	1343.46	1.58201	3.7799e-14	4.63944e-13	up
Soltu.DM.11G022420	2247	3364	3745	892	645	831	1791.36	2707.31	875.407	1.62884	3.81435e-14	4.67882e-13	up
Soltu.DM.12G002360	2940	3875	3700	7073	8271	6536	5602.27	3075.03	8129.51	-1.40257	3.86093e-14	4.733e-13	down
Soltu.DM.08G003740	1589	1237	2106	315	140	212	843.015	1440.77	245.26	2.55446	4.01842e-14	4.923e-13	up
Soltu.DM.03G002680	413	196	161	0	0	0	118.406	236.811	0	#DIV/0!	4.18902e-14	5.12882e-13	up
Soltu.DM.09G025780	2163	2851	2703	572	729	490	1461.73	2257.36	666.101	1.76082	4.2327e-14	5.17908e-13	up
Soltu.DM.11G026500	1242	834	746	3933	5887	3736	2951.43	851.78	5051.07	-2.56804	4.287e-14	5.24227e-13	down
Soltu.DM.02G006110	215	177	213	0	0	4	90.1905	178.893	1.48748	6.91008	4.3355e-14	5.29539e-13	up
Soltu.DM.11G022960	2194	2005	2353	652	421	506	1256.56	1930.28	582.851	1.72761	4.33581e-14	5.29539e-13	up
Soltu.DM.04G032550	137	186	183	713	1209	578	540.331	147.642	933.019	-2.6598	4.41207e-14	5.38519e-13	down
Soltu.DM.09G005980	651	636	816	1858	3260	2116	1657.77	615.543	2700	-2.13303	4.54068e-14	5.53873e-13	down
Soltu.DM.08G003440	1231	1597	1929	275	99	204	795.938	1379.61	212.265	2.70032	4.55099e-14	5.54787e-13	up
Soltu.DM.02G022660	0	0	0	141	99	159	73.7626	0	147.525	#NUM!	4.57454e-14	5.57314e-13	down
Soltu.DM.07G015540	83	92	116	484	792	365	348.491	84.7827	612.199	-2.85216	4.60603e-14	5.60804e-13	down
Soltu.DM.02G013630	201	390	376	1079	947	965	693.294	278.791	1107.8	-1.99043	4.69893e-14	5.71761e-13	down
Soltu.DM.10G029580	369	364	352	57	31	41	184.25	320.969	47.5298	2.75553	4.71704e-14	5.73611e-13	up
Soltu.DM.01G044530	529	408	373	16	43	28	212.599	392.6	32.5991	3.59016	4.75797e-14	5.78231e-13	up
Soltu.DM.08G011970	1755	1803	1827	257	379	182	946.115	1587.45	304.782	2.38086	4.79245e-14	5.82063e-13	up
Soltu.DM.03G030590	1072	1030	1095	181	257	178	586.413	943.444	229.382	2.04018	4.81488e-14	5.84427e-13	up
Soltu.DM.05G004400	2931	4309	4418	1296	1166	1135	2359.36	3386.16	1332.56	1.34545	4.85327e-14	5.88724e-13	up
Soltu.DM.08G001360	483	187	226	2129	4768	2282	1855.22	274.563	3435.88	-3.64547	4.93862e-14	5.98709e-13	down
Soltu.DM.01G029740	0	0	0	121	132	123	69.8004	0	139.601	#NUM!	4.95827e-14	6.00722e-13	down
Soltu.DM.04G027850	215	226	196	689	1251	837	612.741	188.674	1036.81	-2.45818	4.96456e-14	6.01114e-13	down
Soltu.DM.08G012670	13466	9099	8671	34857	38535	36497	25105	9404.24	40805.8	-2.11739	5.10044e-14	6.17187e-13	down
Soltu.DM.05G021720	1543	731	728	70	99	74	503.995	917.509	90.4801	3.34205	5.16592e-14	6.24728e-13	up
Soltu.DM.09G003580	1653	1462	1679	315	316	433	905.207	1415.62	394.792	1.84227	5.22518e-14	6.31507e-13	up
Soltu.DM.07G024830	3933	5306	5525	9219	10182	8570	7342.9	4299.82	10386	-1.27229	5.47361e-14	6.61074e-13	down
Soltu.DM.08G001550	2630	3178	3830	23389	7533	19243	10610.5	2803.25	18417.7	-2.71592	5.47653e-14	6.61074e-13	down
Soltu.DM.01G035500	3428	3052	2934	738	801	590	1794.18	2798.04	790.31	1.82393	5.49691e-14	6.63128e-13	up
Soltu.DM.01G017870	4	4	9	87	229	135	86.927	4.85302	169.001	-5.12201	5.57779e-14	6.72473e-13	down
Soltu.DM.12G022230	4705	6078	6528	14818	9809	12442	9366.59	5044.19	13689	-1.44032	5.5817e-14	6.72534e-13	down
Soltu.DM.06G025850	5525	8457	8046	2443	2130	2248	4466.26	6406.26	2526.26	1.34248	5.77877e-14	6.95853e-13	up
Soltu.DM.11G022120	541	482	502	5170	1405	4897	2331.38	451.885	4210.87	-3.22009	5.87627e-14	7.07161e-13	down
Soltu.DM.02G002810	245	175	174	0	0	0	89.05	178.1	0	#DIV/0!	6.09587e-14	7.33141e-13	up
Soltu.DM.04G025180	0	0	0	165	86	166	76.8759	0	153.752	#NUM!	6.16217e-14	7.40543e-13	down
Soltu.DM.04G002550	124	124	206	635	530	450	364.484	131.322	597.646	-2.18618	6.16493e-14	7.40543e-13	down
Soltu.DM.06G031450	243	209	196	719	1002	733	553.334	193.072	913.597	-2.24242	6.20035e-14	7.44344e-13	down
Soltu.DM.04G007980	574	330	268	21	26	26	192.293	357.444	27.1413	3.71916	6.28081e-14	7.53545e-13	up
Soltu.DM.05G025620	6562	8511	10090	2752	2878	2910	5236.24	7303.11	3169.37	1.20431	6.50144e-14	7.7954e-13	up
Soltu.DM.04G019830	12	5	10	166	99	212	92.1318	8.07288	176.191	-4.44791	6.57921e-14	7.88385e-13	down
Soltu.DM.10G017210	326	459	475	13	0	15	188.34	366.444	10.2354	5.16196	6.70541e-14	8.03019e-13	up
Soltu.DM.08G000950	22	20	22	167	136	147	92.7217	18.9075	166.536	-3.1388	6.91247e-14	8.27314e-13	down
Soltu.DM.10G014940	3376	3401	3791	1332	1131	1168	2225.44	3106.56	1344.33	1.20842	7.13361e-14	8.53263e-13	up
Soltu.DM.05G026870	8	15	24	249	125	179	108.457	13.311	203.603	-3.93508	7.19586e-14	8.60187e-13	down
Soltu.DM.07G024630	0	0	0	113	158	112	71.2967	0	142.593	#NUM!	7.30278e-14	8.72438e-13	down
Soltu.DM.11G000800	7713	7351	7494	17600	24139	17022	14271.2	6669.96	21872.4	-1.71336	7.45861e-14	8.90515e-13	down
Soltu.DM.01G040830	32287	48129	47225	82917	73547	78334	62047.5	37115.5	86979.4	-1.22865	7.57285e-14	9.03608e-13	down
Soltu.DM.02G010430	77	40	38	458	322	459	252.617	47.2467	457.987	-3.27702	7.639e-14	9.1095e-13	down
Soltu.DM.11G021850	51246	41832	43348	10489	12566	9764	26394.8	40592.4	12197.2	1.73465	7.71034e-14	9.18902e-13	up
Soltu.DM.09G019670	82	126	110	402	401	326	255.725	92.7537	418.697	-2.17443	7.80155e-14	9.2915e-13	down
Soltu.DM.10G022790	822	835	935	1638	1543	1616	1269.88	761.534	1778.22	-1.22345	7.80577e-14	9.2915e-13	down
Soltu.DM.03G012950	208	183	219	746	1094	620	548.164	179.874	916.454	-2.34908	7.84329e-14	9.33054e-13	down
Soltu.DM.11G003990	830	445	574	61	74	58	314.049	556.359	71.7393	2.95518	7.90737e-14	9.40109e-13	up
Soltu.DM.04G035300	3761	4288	4509	9797	13351	8651	7758.24	3680.64	11835.8	-1.68513	8.05551e-14	9.57144e-13	down
Soltu.DM.12G014990	102	238	388	0	0	0	102.386	204.773	0	#DIV/0!	8.13027e-14	9.65445e-13	up
Soltu.DM.01G026120	1185	1514	1836	305	220	382	825.656	1315.8	335.509	1.97152	8.38355e-14	9.94922e-13	up
Soltu.DM.06G033470	167	184	216	0	0	4	83.5976	165.708	1.48748	6.79963	8.52777e-14	1.01143e-12	up
Soltu.DM.10G003640	380	169	163	0	0	0	109.245	218.489	0	#DIV/0!	8.63852e-14	1.02395e-12	up
Soltu.DM.03G027600	371	661	727	1790	1615	1474	1156.77	506.132	1807.42	-1.83635	8.81754e-14	1.04454e-12	down
Soltu.DM.01G034580	595	1090	1065	3212	2227	2464	1856.58	793.967	2919.2	-1.87842	8.91594e-14	1.05556e-12	down
Soltu.DM.02G014900	0	0	0	108	119	136	67.4015	0	134.803	#NUM!	9.3286e-14	1.10375e-12	down
Soltu.DM.03G011810	410	335	403	44	48	62	198.381	339.575	57.1871	2.56997	9.35363e-14	1.10605e-12	up
Soltu.DM.03G018450	44178	42251	42190	14534	13831	13990	26878	38054.1	15702	1.27711	9.39678e-14	1.11049e-12	up
Soltu.DM.05G024540	4194	6789	7196	1848	1512	1610	3547.33	5255.31	1839.36	1.51457	9.49957e-14	1.12196e-12	up
Soltu.DM.02G019290	167	82	43	1015	1462	971	687.468	90.7651	1284.17	-3.82256	9.88666e-14	1.16698e-12	down
Soltu.DM.12G003500	0	0	0	97	200	119	77.7682	0	155.536	#NUM!	1.00221e-13	1.18226e-12	down
Soltu.DM.02G000440	4294	5172	6276	1489	930	1456	3004.37	4577.98	1430.76	1.67793	1.0361e-13	1.22151e-12	up
Soltu.DM.02G014920	0	0	0	81	198	154	81.0272	0	162.054	#NUM!	1.06961e-13	1.26026e-12	down
Soltu.DM.03G036500	9676	9299	9488	2957	3158	2777	5856.56	8412.62	3300.5	1.34987	1.07836e-13	1.26981e-12	up
Soltu.DM.05G018870	0	0	0	123	98	145	67.7439	0	135.488	#NUM!	1.08282e-13	1.2743e-12	down
Soltu.DM.06G002410	1998	860	2520	143	213	163	884.714	1576.08	193.353	3.02703	1.09502e-13	1.28789e-12	up
Soltu.DM.07G002550	398	618	583	1190	1296	1235	923.221	464.926	1381.52	-1.57118	1.10018e-13	1.29318e-12	down
Soltu.DM.09G031790	11861	13269	13487	22287	24888	21635	18447.7	11341.8	25553.6	-1.17187	1.10455e-13	1.29755e-12	down
Soltu.DM.08G012970	1065	591	718	100	80	106	410.35	714.843	105.857	2.75551	1.13245e-13	1.32954e-12	up
Soltu.DM.08G004090	4799	6315	6562	10925	10890	9422	8369.1	5153.29	11584.9	-1.16868	1.14069e-13	1.33842e-12	down
Soltu.DM.04G010510	686	456	669	1753	1765	1779	1250.7	536.423	1964.98	-1.87307	1.15335e-13	1.35246e-12	down
Soltu.DM.02G015430	152	192	188	719	1139	556	527.948	155.696	900.201	-2.53152	1.17093e-13	1.37226e-12	down
Soltu.DM.03G008930	0	0	0	91	133	156	70.7537	0	141.507	#NUM!	1.24699e-13	1.46053e-12	down
Soltu.DM.01G044600	13355	12452	12350	25636	25643	26204	20023.1	11304.8	28741.4	-1.34619	1.25717e-13	1.47158e-12	down
Soltu.DM.08G022770	4090	6678	6479	14289	10907	12793	9525.38	5000.58	14050.2	-1.49042	1.31813e-13	1.54201e-12	down
Soltu.DM.08G010860	4085	4866	5870	1774	1374	1711	3055.33	4313.06	1797.6	1.26264	1.32446e-13	1.5485e-12	up
Soltu.DM.04G030020	1623	1491	1473	3304	4077	3762	2751.43	1360.08	4142.78	-1.6069	1.33231e-13	1.55675e-12	down
Soltu.DM.04G013110	2349	2653	2948	753	831	590	1566.6	2326.04	807.164	1.52694	1.36407e-13	1.59293e-12	up
Soltu.DM.02G008730	146	155	224	0	0	0	76.1887	152.377	0	#DIV/0!	1.36514e-13	1.59323e-12	up
Soltu.DM.02G031860	0	0	8	267	133	211	113.554	2.09546	225.013	-6.7466	1.39053e-13	1.6219e-12	down
Soltu.DM.07G028270	534	686	780	117	108	160	362.184	581.625	142.743	2.02667	1.42582e-13	1.66208e-12	up
Soltu.DM.08G012010	528	578	759	126	148	133	346.993	542.753	151.233	1.84352	1.42881e-13	1.66458e-12	up
Soltu.DM.07G002220	1659	1303	1539	8434	3636	8774	4505.22	1334.77	7675.68	-2.52371	1.4366e-13	1.67267e-12	down
Soltu.DM.04G003950	0	0	0	115	121	110	64.2038	0	128.408	#NUM!	1.44634e-13	1.68301e-12	down
Soltu.DM.03G005770	220	170	162	906	564	880	516.408	165.169	867.648	-2.39317	1.48948e-13	1.73219e-12	down
Soltu.DM.04G014290	753	971	1112	2049	1636	2089	1480.67	824.394	2136.94	-1.37414	1.55204e-13	1.80388e-12	down
Soltu.DM.05G023360	1691	1183	1296	267	220	280	765.447	1246.93	283.964	2.1346	1.5663e-13	1.81938e-12	up
Soltu.DM.04G023380	16030	23442	24672	7404	5324	6332	12830.6	18616.6	7044.51	1.40202	1.58255e-13	1.83718e-12	up
Soltu.DM.10G027320	363	379	474	854	957	861	673.811	355.282	992.341	-1.48187	1.61486e-13	1.87358e-12	down
Soltu.DM.01G026980	0	0	0	149	80	155	70.8165	0	141.633	#NUM!	1.63642e-13	1.89748e-12	down
Soltu.DM.03G018080	22479	36186	36833	10345	8123	9112	18928.5	27654.1	10203	1.4385	1.68742e-13	1.95547e-12	up
Soltu.DM.12G020460	0	5	6	225	76	211	95.5893	3.02397	188.155	-5.95933	1.70357e-13	1.97301e-12	down
Soltu.DM.04G033320	1742	1727	1915	3404	3389	3074	2621.78	1584.09	3659.48	-1.20799	1.71348e-13	1.98333e-12	down
Soltu.DM.07G022420	482	616	663	1196	1072	1303	918.272	513.308	1323.24	-1.36618	1.72911e-13	2.00024e-12	down
Soltu.DM.07G016290	15	13	10	118	135	146	79.812	11.397	148.227	-3.70109	1.74451e-13	2.01688e-12	down
Soltu.DM.03G025860	56459	94329	114268	19110	11275	19633	47308.8	76155.9	18461.7	2.04442	1.76409e-13	2.03832e-12	up
Soltu.DM.09G028710	1081	3567	4093	300	280	304	1398.16	2468.65	327.671	2.9134	1.77845e-13	2.05371e-12	up
Soltu.DM.04G001950	3670	7704	7501	1448	1118	1224	3414	5426.26	1401.74	1.95274	1.79433e-13	2.07083e-12	up
Soltu.DM.02G020230	52541	60801	59667	115395	140446	104612	92397.7	50808.7	133987	-1.39894	1.83377e-13	2.11512e-12	down
Soltu.DM.03G027300	3339	4279	4969	1458	1456	1506	2648.67	3657.81	1639.53	1.1577	1.84232e-13	2.12374e-12	up
Soltu.DM.03G034540	819	1152	1059	2592	1853	2314	1691.64	885.093	2498.18	-1.49698	1.85067e-13	2.13211e-12	down
Soltu.DM.06G014390	501	556	610	146	125	119	316.361	488.332	144.391	1.75788	1.88226e-13	2.16724e-12	up
Soltu.DM.12G001660	980	1669	1670	3543	4052	3195	2628.49	1248.99	4007.98	-1.68211	1.90935e-13	2.19715e-12	down
Soltu.DM.10G029470	0	0	9	147	304	253	132.717	2.3574	263.077	-6.80215	1.91907e-13	2.20705e-12	down
Soltu.DM.10G013930	5	0	0	109	232	198	101.563	1.66716	201.458	-6.91695	1.93881e-13	2.22844e-12	down
Soltu.DM.06G033890	9704	12963	14885	4633	4444	4231	7916.82	10899.9	4933.74	1.14356	2.00479e-13	2.30294e-12	up
Soltu.DM.11G024910	0	0	0	95	164	111	69.0345	0	138.069	#NUM!	2.01014e-13	2.30774e-12	down
Soltu.DM.09G003380	292	248	254	725	989	869	598.638	235.931	961.346	-2.02669	2.03003e-13	2.32921e-12	down
Soltu.DM.01G002240	1896	1953	2151	11588	4382	10589	5764.47	1762.9	9766.03	-2.46982	2.03946e-13	2.33867e-12	down
Soltu.DM.11G000690	0	0	0	124	112	102	62.6064	0	125.213	#NUM!	2.06061e-13	2.36156e-12	down
Soltu.DM.04G030070	4362	4429	4514	8210	9160	8086	6688.37	3923.3	9453.43	-1.26877	2.07211e-13	2.37198e-12	down
Soltu.DM.06G000790	2678	4314	4668	728	310	663	1997.36	3368.74	625.986	2.42801	2.14301e-13	2.45172e-12	up
Soltu.DM.06G020540	6558	8462	8687	1444	2289	1501	4435.73	6920.05	1951.42	1.82626	2.21579e-13	2.5335e-12	up
Soltu.DM.03G003580	203	148	168	0	0	0	77.3408	154.682	0	#DIV/0!	2.22277e-13	2.54e-12	up
Soltu.DM.04G023400	19369	24331	29886	54593	39577	49660	37262	21353.9	53170	-1.31611	2.22404e-13	2.54e-12	down
Soltu.DM.06G018350	1337	383	686	61	33	35	392.116	736.736	47.497	3.95524	2.2371e-13	2.55343e-12	up
Soltu.DM.03G018610	7274	8793	7667	817	1737	874	4135.08	6987.76	1282.4	2.44599	2.25155e-13	2.56843e-12	up
Soltu.DM.01G018790	231	235	226	679	545	751	467.782	204.481	731.082	-1.83807	2.29363e-13	2.61493e-12	down
Soltu.DM.07G020070	3779	4457	4763	1612	1544	1307	2728.32	3802.27	1654.38	1.20057	2.3227e-13	2.64654e-12	up
Soltu.DM.09G018060	0	0	0	76	167	153	74.0143	0	148.029	#NUM!	2.32659e-13	2.64943e-12	down
Soltu.DM.01G027400	1762	2470	2722	4635	5138	4230	3608.81	2017.96	5199.66	-1.36552	2.33579e-13	2.65756e-12	down
Soltu.DM.02G029320	4781	4969	5500	1687	1077	1470	3020.64	4478.13	1563.16	1.51844	2.33642e-13	2.65756e-12	up
Soltu.DM.08G014260	0	0	0	110	108	114	61.5646	0	123.129	#NUM!	2.37068e-13	2.69498e-12	down
Soltu.DM.03G002960	0	0	0	95	159	108	67.52	0	135.04	#NUM!	2.40448e-13	2.73182e-12	down
Soltu.DM.08G002080	814	419	624	6	40	21	290.917	556.568	25.2654	4.46132	2.41639e-13	2.74377e-12	up
Soltu.DM.04G009960	13	0	6	195	427	247	165.508	5.90621	325.11	-5.78255	2.44646e-13	2.77632e-12	down
Soltu.DM.04G030450	174	234	239	18	13	24	104.469	188.59	20.3481	3.21229	2.45088e-13	2.77973e-12	up
Soltu.DM.09G024410	0	6	6	164	103	123	73.6114	3.31444	143.908	-5.44024	2.45839e-13	2.78632e-12	down
Soltu.DM.03G028840	1574	2166	2111	547	587	445	1146.5	1706.93	586.072	1.54225	2.45952e-13	2.78632e-12	up
Soltu.DM.05G003130	2393	4917	5245	800	814	879	2262.48	3600	924.967	1.96052	2.72193e-13	3.08183e-12	up
Soltu.DM.08G016860	0	0	0	224	50	268	99.5218	0	199.044	#NUM!	2.73081e-13	3.09012e-12	down
Soltu.DM.12G003160	243	120	200	0	0	0	84.1337	168.267	0	#DIV/0!	2.76942e-13	3.132e-12	up
Soltu.DM.08G020130	1330	1856	2166	531	447	534	1054.9	1549.93	559.863	1.46906	2.80875e-13	3.17466e-12	up
Soltu.DM.06G029960	4455	6459	6355	14640	19652	12073	11140.4	5026.19	17254.6	-1.77944	2.83333e-13	3.20061e-12	down
Soltu.DM.05G026530	405	528	490	1061	1007	929	763.839	416.757	1110.92	-1.41448	2.92285e-13	3.29984e-12	down
Soltu.DM.06G013440	3025	3170	3175	6841	9115	6451	5549.41	2761.07	8337.75	-1.59443	2.95574e-13	3.33506e-12	down
Soltu.DM.04G032150	9887	15701	17804	31542	30450	28661	23065.6	12520.8	33610.4	-1.42458	2.96541e-13	3.34406e-12	down
Soltu.DM.04G006890	852	639	650	96	117	66	371.83	639.953	103.708	2.62544	3.0024e-13	3.38384e-12	up
Soltu.DM.07G005180	2081	2229	2186	727	524	626	1303.84	1913.92	693.759	1.46403	3.02432e-13	3.4066e-12	up
Soltu.DM.12G022150	1645	2063	2698	679	624	595	1278.87	1854.44	703.301	1.39877	3.05073e-13	3.43438e-12	up
Soltu.DM.11G026580	940	492	603	36	77	51	337.806	614.285	61.3278	3.32429	3.4115e-13	3.83613e-12	up
Soltu.DM.12G005720	1033	1084	1381	2869	2005	2723	1914.36	1021.04	2807.68	-1.45934	3.44793e-13	3.87489e-12	down
Soltu.DM.07G024790	12	13	25	157	182	122	92.7925	14.3257	171.259	-3.57951	3.49136e-13	3.92146e-12	down
Soltu.DM.01G027590	21422	14062	13934	3306	3227	3200	9243.22	14877.2	3609.24	2.04334	3.53366e-13	3.96671e-12	up
Soltu.DM.02G014080	0	4	5	94	203	110	77.3672	2.47156	152.263	-5.945	3.57607e-13	4.01204e-12	down
Soltu.DM.11G001430	253	170	132	0	0	0	84.157	168.314	0	#DIV/0!	3.65708e-13	4.10059e-12	up
Soltu.DM.02G030500	5090	2833	4453	771	739	812	2273.72	3686.47	860.963	2.09822	3.71473e-13	4.16286e-12	up
Soltu.DM.11G009460	2139	3036	3241	919	791	931	1711.07	2444.01	978.136	1.32115	3.74535e-13	4.19479e-12	up
Soltu.DM.05G022690	151	335	373	0	8	8	125.697	245.358	6.03629	5.34508	3.76003e-13	4.20884e-12	up
Soltu.DM.06G019510	402	540	459	1043	1142	1030	802.406	411.123	1193.69	-1.53779	3.77969e-13	4.22845e-12	down
Soltu.DM.07G018520	981	685	591	3266	2581	2663	1914.44	680.874	3148.01	-2.20898	3.83413e-13	4.28691e-12	down
Soltu.DM.10G029550	4799	4788	4835	1745	1526	1605	3031.66	4257.37	1805.95	1.2372	3.93674e-13	4.39915e-12	up
Soltu.DM.05G007590	120	165	196	0	0	0	69.6394	139.279	0	#DIV/0!	3.99277e-13	4.45924e-12	up
Soltu.DM.11G013490	515	98	203	0	0	0	126.678	253.356	0	#DIV/0!	3.99633e-13	4.46069e-12	up
Soltu.DM.12G011730	7297	8185	10184	2921	2270	3066	5266.69	7478.11	3055.27	1.29137	4.01816e-13	4.48251e-12	up
Soltu.DM.03G030270	4163	3258	3596	1012	716	887	2121.37	3276.35	966.391	1.76141	4.03676e-13	4.50071e-12	up
Soltu.DM.11G006390	630	752	913	214	147	159	429.844	667.643	192.046	1.79763	4.17309e-13	4.65008e-12	up
Soltu.DM.10G021920	819	1057	1184	311	301	288	611.969	890.24	333.698	1.41565	4.21146e-13	4.69019e-12	up
Soltu.DM.09G018390	213	313	309	697	967	759	572.434	242.877	901.991	-1.89289	4.22254e-13	4.69988e-12	down
Soltu.DM.02G031510	690	1397	1522	229	189	209	633.303	1034.52	232.085	2.15624	4.31278e-13	4.7976e-12	up
Soltu.DM.07G005220	190	150	210	0	0	4	81.7083	161.929	1.48748	6.76635	4.33973e-13	4.82486e-12	up
Soltu.DM.11G001130	8	4	6	121	105	89	61.013	5.40095	116.625	-4.43252	4.34517e-13	4.82818e-12	down
Soltu.DM.07G015200	2196	1512	2305	5060	4943	5321	3729.09	1775.17	5683.01	-1.6787	4.39144e-13	4.87685e-12	down
Soltu.DM.09G004570	2	0	2	87	144	106	63.4405	1.19073	125.69	-6.72188	4.40166e-13	4.88545e-12	down
Soltu.DM.04G036010	210	197	241	546	657	551	421.144	190.37	651.919	-1.77589	4.40718e-13	4.88881e-12	down
Soltu.DM.07G028560	8453	15363	14639	2452	3327	2274	7056.34	11115.5	2997.2	1.89088	4.46887e-13	4.95447e-12	up
Soltu.DM.12G006250	522	610	582	148	130	131	327.584	503.685	151.483	1.73337	4.51318e-13	5.00078e-12	up
Soltu.DM.01G032430	2092	2533	2695	4046	4832	4795	3610.44	2139.22	5081.66	-1.24821	4.96332e-13	5.49645e-12	down
Soltu.DM.10G029960	1639	2525	2798	5071	6048	4771	3959.05	2012.83	5905.26	-1.55278	5.02523e-13	5.56189e-12	down
Soltu.DM.01G021980	468	664	772	124	126	83	337.319	551.133	123.505	2.15783	5.14712e-13	5.6936e-12	up
Soltu.DM.05G011950	33	29	47	198	167	208	121.963	31.7378	212.189	-2.74107	5.22659e-13	5.77827e-12	down
Soltu.DM.10G005170	174	136	157	476	511	505	346.255	138.645	553.866	-1.99814	5.23927e-13	5.78904e-12	down
Soltu.DM.04G020390	110	163	162	6	2	6	65.802	126.458	5.14608	4.61904	5.29217e-13	5.84421e-12	up
Soltu.DM.01G048760	81	71	62	423	253	403	231.046	63.8715	398.22	-2.64032	5.40525e-13	5.96575e-12	down
Soltu.DM.04G003480	1206	1433	1628	5526	2729	4805	3027.82	1244.79	4810.85	-1.95038	5.43913e-13	5.99978e-12	down
Soltu.DM.01G004560	525	407	470	56	65	82	245.906	416.383	75.4289	2.46472	5.47998e-13	6.04146e-12	up
Soltu.DM.08G029470	252	321	340	669	619	653	492.849	266.324	719.374	-1.43356	5.52042e-13	6.08265e-12	down
Soltu.DM.04G004220	744	1088	1456	217	177	252	592.334	945.483	239.184	1.98293	5.52401e-13	6.0832e-12	up
Soltu.DM.11G008530	58	371	357	2	1	3	111.415	220.615	2.21479	6.63822	5.60621e-13	6.17027e-12	up
Soltu.DM.05G000370	1434	1779	1924	633	536	529	1063.73	1498.85	628.603	1.25364	5.60962e-13	6.17058e-12	up
Soltu.DM.01G004780	3	8	23	174	313	176	128.454	9.34854	247.56	-4.72689	5.6139e-13	6.17185e-12	down
Soltu.DM.08G029520	1351	1589	1561	336	141	246	793.358	1320.91	265.81	2.31306	5.81849e-13	6.3932e-12	up
Soltu.DM.06G017160	0	0	0	79	186	109	70.0059	0	140.012	#NUM!	5.85902e-13	6.43415e-12	down
Soltu.DM.08G012840	0	0	0	162	72	121	65.2927	0	130.585	#NUM!	5.90735e-13	6.48362e-12	down
Soltu.DM.02G031060	210	109	202	0	0	0	77.2964	154.593	0	#DIV/0!	5.91623e-13	6.48974e-12	up
Soltu.DM.12G022350	116	139	139	418	324	408	270.46	115.463	425.457	-1.88159	5.92492e-13	6.49567e-12	down
Soltu.DM.04G018100	726	889	847	160	100	185	443.272	722.16	164.383	2.13525	6.00539e-13	6.58023e-12	up
Soltu.DM.02G014220	30	58	57	208	275	283	163.385	41.7806	284.989	-2.77	6.02921e-13	6.60266e-12	down
Soltu.DM.03G031170	19039	18765	20430	7774	6647	7115	12562.4	17150.2	7974.51	1.10476	6.05415e-13	6.62628e-12	up
Soltu.DM.03G035350	0	0	0	120	89	104	57.8612	0	115.722	#NUM!	6.26183e-13	6.84978e-12	down
Soltu.DM.05G021230	0	2	4	81	116	120	59.8305	1.62868	118.032	-6.17934	6.42307e-13	7.02228e-12	down
Soltu.DM.07G019070	12688	6380	6281	697	1235	623	4341.49	7729.01	953.97	3.01827	6.43602e-13	7.03252e-12	up
Soltu.DM.04G006170	180	158	237	637	465	623	402.907	167.991	637.823	-1.92477	6.57813e-13	7.18383e-12	down
Soltu.DM.07G015090	532	608	791	1404	1496	1214	1044.05	561.183	1526.91	-1.44407	6.63685e-13	7.24158e-12	down
Soltu.DM.03G037050	4874	3176	3851	11400	15575	11867	9006.75	3556.4	14457.1	-2.02329	6.63836e-13	7.24158e-12	down
Soltu.DM.10G029770	0	0	0	88	124	106	59.1976	0	118.395	#NUM!	6.73097e-13	7.33854e-12	down
Soltu.DM.01G050990	18018	13562	15392	4497	3918	4124	9311.4	13978.9	4643.95	1.58982	6.98936e-13	7.61605e-12	up
Soltu.DM.09G002770	240	238	284	24	25	10	122.714	223.545	21.8834	3.35266	6.99965e-13	7.62304e-12	up
Soltu.DM.06G009170	13	24	15	142	200	134	96.2354	15.235	177.236	-3.54021	7.11222e-13	7.74137e-12	down
Soltu.DM.11G010660	410	679	678	1475	1550	1283	1055.1	511.529	1598.67	-1.64398	7.3078e-13	7.94985e-12	down
Soltu.DM.04G023620	89	207	237	0	0	0	75.9408	151.882	0	#DIV/0!	7.51013e-13	8.16545e-12	up
Soltu.DM.10G026020	276	228	230	14	16	27	119.839	218.5	21.1787	3.36695	7.54836e-13	8.20249e-12	up
Soltu.DM.02G006930	17023	19533	21698	7317	7964	7162	12682.7	17033.3	8332.23	1.03158	7.62474e-13	8.28093e-12	up
Soltu.DM.01G049900	1204	1702	1516	3124	4230	3231	2616.15	1292.93	3939.38	-1.60732	7.73101e-13	8.39172e-12	down
Soltu.DM.10G002230	576	639	766	156	147	184	379.437	578.31	180.564	1.67934	7.75801e-13	8.41639e-12	up
Soltu.DM.06G003050	5632	9589	9056	2162	2297	1768	4673.15	7035.31	2311	1.6061	7.84927e-13	8.51072e-12	up
Soltu.DM.03G023900	238	368	283	15	32	28	144.205	260.378	28.0315	3.21549	7.89838e-13	8.55926e-12	up
Soltu.DM.01G049230	7213	11142	9853	22037	32234	21418	18208.4	8222.33	28194.4	-1.77779	7.95628e-13	8.61726e-12	down
Soltu.DM.02G027020	2317	1739	2246	4676	6263	5883	4062.77	1866	6259.55	-1.74611	8.0428e-13	8.70619e-12	down
Soltu.DM.04G012100	95	120	159	363	395	371	263.672	108.18	419.163	-1.95408	8.17809e-13	8.84777e-12	down
Soltu.DM.08G005460	1082	417	392	3630	12618	6762	4614.05	584.579	8643.52	-3.88615	8.25328e-13	8.92423e-12	down
Soltu.DM.06G011620	759	459	483	53	48	78	289.639	512.916	66.3613	2.95031	8.28526e-13	8.9539e-12	up
Soltu.DM.08G022920	8008	11450	11897	3949	3113	3302	6473.08	9112.26	3833.9	1.249	8.35483e-13	9.02413e-12	up
Soltu.DM.12G025630	31162	58028	59807	8589	3127	7577	25001.4	42911.4	7091.31	2.59724	8.43998e-13	9.11112e-12	up
Soltu.DM.01G013350	188	197	300	22	22	12	109.626	198.488	20.7627	3.25699	8.50444e-13	9.17568e-12	up
Soltu.DM.12G028750	12	5	0	309	175	230	134.325	5.45355	263.197	-5.5928	8.68294e-13	9.36314e-12	down
Soltu.DM.04G018800	11051	12326	12969	3879	4627	4055	7665.17	10662.1	4668.2	1.19156	8.74075e-13	9.42033e-12	up
Soltu.DM.01G016000	4308	5935	6183	9545	8526	9554	7507.46	4779.92	10235	-1.09845	8.75616e-13	9.43177e-12	down
Soltu.DM.05G021040	0	0	0	94	103	104	55.8825	0	111.765	#NUM!	9.01375e-13	9.70394e-12	down
Soltu.DM.02G027330	7	24	31	161	249	296	140.231	17.4253	263.036	-3.91601	9.1148e-13	9.80737e-12	down
Soltu.DM.09G028760	20	23	22	124	165	154	91.9717	19.1121	164.831	-3.10844	9.12031e-13	9.80794e-12	down
Soltu.DM.02G010310	54	85	82	248	328	377	209.365	64.1741	354.557	-2.46595	9.31805e-13	1.00151e-11	down
Soltu.DM.02G017160	282	118	154	0	0	0	84.3207	168.641	0	#DIV/0!	9.46963e-13	1.01725e-11	up
Soltu.DM.03G019910	209	336	310	10	29	15	134.372	248.486	20.2579	3.61661	9.50739e-13	1.02075e-11	up
Soltu.DM.12G005880	19285	28155	29124	46405	52338	45522	37909	22237.1	53581	-1.26876	9.54938e-13	1.0247e-11	down
Soltu.DM.02G027460	1088	1702	1847	437	303	363	874.222	1340.95	407.494	1.71841	9.59453e-13	1.02899e-11	up
Soltu.DM.10G023510	0	0	0	81	172	97	65.4542	0	130.908	#NUM!	9.66878e-13	1.03638e-11	down
Soltu.DM.02G014930	0	0	0	131	76	110	58.4598	0	116.92	#NUM!	9.67805e-13	1.03681e-11	down
Soltu.DM.01G005300	443	258	318	1284	1958	1313	1001.74	305.947	1697.52	-2.47208	9.70846e-13	1.03951e-11	down
Soltu.DM.06G002060	929	992	1215	1951	2291	1920	1602.89	916.157	2289.63	-1.32145	9.79984e-13	1.04872e-11	down
Soltu.DM.04G037700	314	374	457	15	46	27	183.028	333.038	33.0169	3.33441	9.8408e-13	1.05253e-11	up
Soltu.DM.04G004120	895	760	1004	241	186	214	509.629	782.162	237.095	1.722	9.93516e-13	1.06205e-11	up
Soltu.DM.10G026510	14	25	20	153	223	129	102.644	17.1685	188.119	-3.4538	1.02013e-12	1.08991e-11	down
Soltu.DM.04G011440	88	63	166	498	784	519	381.272	91.1227	671.421	-2.88134	1.04739e-12	1.11842e-11	down
Soltu.DM.02G029430	1361	1720	1987	516	564	485	1027.46	1473.88	581.04	1.34291	1.06155e-12	1.13293e-11	up
Soltu.DM.08G024050	351	702	542	1526	1674	1462	1096.93	462.915	1730.95	-1.90275	1.12813e-12	1.20334e-11	down
Soltu.DM.03G015260	9316	11781	11725	3826	4220	3607	6963.18	9599.49	4326.87	1.14963	1.1345e-12	1.20948e-11	up
Soltu.DM.09G028560	81	107	103	493	269	425	261.335	85.0678	437.601	-2.36293	1.15642e-12	1.23218e-11	down
Soltu.DM.10G028100	115	139	188	0	0	0	63.982	127.964	0	#DIV/0!	1.15932e-12	1.2346e-11	up
Soltu.DM.07G027620	191569	340440	357595	762284	1050153	696553	595203	256430	933976	-1.86482	1.20548e-12	1.28307e-11	down
Soltu.DM.05G015870	5321	5425	5720	1210	1660	1024	3148.89	4848.27	1449.51	1.74191	1.2306e-12	1.3091e-11	up
Soltu.DM.06G031950	3977	6464	6462	1811	1606	1614	3379.93	4896.29	1863.56	1.39363	1.25731e-12	1.3368e-11	up
Soltu.DM.02G026860	407	350	345	60	32	35	187.248	327.739	46.756	2.80932	1.2684e-12	1.34786e-11	up
Soltu.DM.01G035690	8030	4622	4947	1092	688	996	3170.34	5315.81	1024.87	2.37485	1.2817e-12	1.36126e-11	up
Soltu.DM.05G013540	21	18	27	196	115	248	112.876	19.3028	206.448	-3.4189	1.28305e-12	1.36196e-11	down
Soltu.DM.12G000870	314	510	477	1427	2904	1427	1265.46	377.781	2153.15	-2.51082	1.32392e-12	1.40458e-11	down
Soltu.DM.01G032220	0	0	0	155	57	155	67.4907	0	134.981	#NUM!	1.34784e-12	1.42919e-11	down
Soltu.DM.08G018430	2132	2593	3217	917	913	914	1662.25	2306.71	1017.78	1.18041	1.35318e-12	1.43408e-11	up
Soltu.DM.04G002740	2115	1576	1614	425	346	371	1004.19	1585.75	422.624	1.90772	1.35501e-12	1.43525e-11	up
Soltu.DM.07G003900	0	0	0	125	66	138	60.6779	0	121.356	#NUM!	1.36309e-12	1.44303e-11	down
Soltu.DM.05G022880	239	203	190	15	3	6	98.5883	188.424	8.75304	4.42805	1.36538e-12	1.44468e-11	up
Soltu.DM.12G028220	837	759	725	91	138	61	398.773	689.453	108.093	2.67318	1.40373e-12	1.48446e-11	up
Soltu.DM.02G014010	45	47	53	247	232	174	142.256	42.5391	241.973	-2.50798	1.41253e-12	1.49297e-11	down
Soltu.DM.09G030160	103	176	165	0	0	0	64.3429	128.686	0	#DIV/0!	1.4268e-12	1.50724e-11	up
Soltu.DM.03G016870	2997	3062	3593	5480	6117	5339	4559.63	2829.85	6289.42	-1.1522	1.43057e-12	1.51041e-11	down
Soltu.DM.03G020530	446	801	819	124	56	67	343.336	595.903	90.7682	2.71482	1.43809e-12	1.51754e-11	up
Soltu.DM.06G031190	815	411	647	8	36	42	296.431	560.602	32.2605	4.11913	1.46564e-12	1.54496e-11	up
Soltu.DM.12G020690	292	133	141	5	1	1	87.7367	172.928	2.54581	6.0859	1.47463e-12	1.5536e-11	up
Soltu.DM.10G005160	411	477	479	78	102	89	250.567	401.062	100.072	2.00279	1.48454e-12	1.56321e-11	up
Soltu.DM.09G010290	2645	4575	4387	9092	8217	7784	6328.1	3359.94	9296.25	-1.46821	1.48965e-12	1.56746e-11	down
Soltu.DM.03G010300	7	0	5	114	131	184	81.519	3.64369	159.394	-5.45106	1.49017e-12	1.56746e-11	down
Soltu.DM.05G005590	130	206	151	12	8	8	76.5355	142.736	10.3353	3.78769	1.49584e-12	1.57259e-11	up
Soltu.DM.09G021640	934	1295	1315	95	225	115	597.465	1032.03	162.899	2.66344	1.52108e-12	1.59827e-11	up
Soltu.DM.12G029660	1413	1934	2742	319	488	375	1095.81	1751.14	440.475	1.99116	1.54485e-12	1.62185e-11	up
Soltu.DM.03G028740	306	226	266	20	31	27	133.21	237.351	29.0682	3.02951	1.54516e-12	1.62185e-11	up
Soltu.DM.06G026180	10079	9252	9770	3291	2801	3334	6048.94	8607.21	3490.68	1.30204	1.55054e-12	1.62662e-11	up
Soltu.DM.10G021260	2	0	5	72	223	138	82.2117	1.97653	162.447	-6.36086	1.56954e-12	1.64568e-11	down
Soltu.DM.03G026230	143	154	197	450	650	478	365.858	144.015	587.701	-2.02887	1.57191e-12	1.64729e-11	down
Soltu.DM.08G002700	5690	4599	5114	1293	996	1480	2983.68	4572.64	1394.73	1.71305	1.5805e-12	1.65541e-11	up
Soltu.DM.12G012240	193	113	155	0	0	0	68.8877	137.775	0	#DIV/0!	1.63196e-12	1.70841e-11	up
Soltu.DM.02G011170	5068	5848	7034	10763	13850	10940	9227.52	5230.96	13224.1	-1.33802	1.64458e-12	1.7207e-11	down
Soltu.DM.02G022380	6440	5751	5513	1573	1762	1594	3546.2	5261.85	1830.55	1.52329	1.70315e-12	1.78104e-11	up
Soltu.DM.02G016560	122	191	213	0	0	3	76.5333	151.951	1.11561	7.08963	1.70759e-12	1.78473e-11	up
Soltu.DM.12G005240	122	156	141	0	0	0	61.4626	122.925	0	#DIV/0!	1.72534e-12	1.80233e-11	up
Soltu.DM.04G001690	100	160	176	0	0	0	62.9596	125.919	0	#DIV/0!	1.74591e-12	1.82285e-11	up
Soltu.DM.04G030200	44	20	39	221	244	240	146.245	30.6959	261.794	-3.09231	1.75866e-12	1.83519e-11	down
Soltu.DM.03G004990	145	184	250	10	16	17	91.6525	167.278	16.027	3.38367	1.76798e-12	1.84394e-11	up
Soltu.DM.05G002600	25037	30088	32083	5753	1979	4987	15082.2	25491.5	4672.85	2.44764	1.80528e-12	1.88184e-11	up
Soltu.DM.06G023180	847	1372	1514	241	201	311	678.21	1077.51	278.907	1.94985	1.83116e-12	1.90781e-11	up
Soltu.DM.06G014000	49	31	25	259	314	219	163.138	31.8912	294.385	-3.20647	1.85875e-12	1.93477e-11	down
Soltu.DM.05G002000	774	530	599	29	72	20	307.152	568.925	45.3787	3.64815	1.859e-12	1.93477e-11	up
Soltu.DM.10G000440	16	19	26	137	141	125	83.5923	17.6642	149.521	-3.08145	1.8687e-12	1.94385e-11	down
Soltu.DM.06G002740	55317	60662	58649	132692	194318	122305	109403	51427.3	167378	-1.7025	1.90545e-12	1.98103e-11	down
Soltu.DM.09G026670	586	890	744	1620	1558	1541	1199.2	648.791	1749.62	-1.43121	1.91039e-12	1.98512e-11	down
Soltu.DM.12G006810	8773	5259	5718	843	1306	1023	3566.36	5950.53	1182.19	2.33155	1.91537e-12	1.98924e-11	up
Soltu.DM.12G028920	2780	4122	4122	1301	1137	1102	2257.47	3203.96	1310.98	1.28921	1.92603e-12	1.99926e-11	up
Soltu.DM.04G002930	264	301	334	46	37	55	157.018	262.944	51.0912	2.36361	1.9454e-12	2.0183e-11	up
Soltu.DM.09G025870	178	242	229	0	1	0	95.0054	189.628	0.382665	8.95287	1.96076e-12	2.03317e-11	up
Soltu.DM.02G033050	1596	1946	2280	3835	4301	3283	2967.61	1694.63	4240.6	-1.3233	1.99172e-12	2.06419e-11	down
Soltu.DM.06G015590	447	446	441	58	88	59	235.251	394.108	76.3937	2.36707	2.01692e-12	2.0892e-11	up
Soltu.DM.01G004920	268	256	401	43	19	31	151.48	268.756	34.2036	2.97408	2.02211e-12	2.09348e-11	up
Soltu.DM.11G026510	594	369	383	1618	1792	1585	1130.19	405.564	1854.81	-2.19327	2.06091e-12	2.13252e-11	down
Soltu.DM.03G031410	1118	1237	1270	2502	2913	2173	1941.94	1064.75	2819.13	-1.40474	2.081e-12	2.15105e-11	down
Soltu.DM.06G033230	174	193	200	631	414	590	385.175	166.465	603.886	-1.85906	2.22929e-12	2.30314e-11	down
Soltu.DM.06G030430	137	158	181	446	536	393	325.01	138.985	511.035	-1.87849	2.27006e-12	2.34403e-11	down
Soltu.DM.01G009380	289	137	187	0	0	4	93.3128	185.138	1.48748	6.95959	2.31793e-12	2.3922e-11	up
Soltu.DM.01G028210	23	63	65	343	248	311	188.214	42.9944	333.434	-2.95518	2.33942e-12	2.41312e-11	down
Soltu.DM.03G024100	9	0	8	181	128	240	104.085	5.09635	203.074	-5.3164	2.38653e-12	2.46042e-11	down
Soltu.DM.11G020490	643	509	527	89	77	111	301.457	500.287	102.628	2.28534	2.40796e-12	2.48121e-11	up
Soltu.DM.04G036070	25174	26302	26093	45902	57945	49804	40003.6	22868.5	57138.8	-1.32111	2.41213e-12	2.48422e-11	down
Soltu.DM.11G010000	1369	1187	1327	302	363	292	752.266	1148.85	355.687	1.69151	2.42244e-12	2.49353e-11	up
Soltu.DM.09G022150	333	190	172	1119	2071	1162	918.388	211.275	1625.5	-2.94369	2.42478e-12	2.49463e-11	down
Soltu.DM.05G004720	2056	2243	2568	840	846	869	1478.77	2009.71	947.824	1.0843	2.44077e-12	2.50978e-11	up
Soltu.DM.09G029750	484	865	1027	2558	1798	2328	1575.9	681.646	2470.16	-1.85751	2.45466e-12	2.52274e-11	down
Soltu.DM.05G004410	438	396	563	81	95	65	249.041	408.539	89.5434	2.18981	2.47129e-12	2.53852e-11	up
Soltu.DM.09G030800	710	728	726	171	160	110	400.879	638.365	163.394	1.96603	2.49464e-12	2.56116e-11	up
Soltu.DM.12G006820	5424	3275	3384	405	732	562	2140.21	3646.22	634.195	2.5234	2.60461e-12	2.67268e-11	up
Soltu.DM.09G025680	4294	4507	4477	1680	1574	1520	2841.51	3913.6	1769.43	1.14521	2.62413e-12	2.6913e-11	up
Soltu.DM.12G020890	1741	1273	1302	282	282	322	809.998	1291.31	328.682	1.97408	2.76356e-12	2.83283e-11	up
Soltu.DM.09G018240	1354	866	1256	3056	3152	3577	2331.59	1032	3631.17	-1.81498	2.88184e-12	2.95254e-11	down
Soltu.DM.08G012510	547	358	472	55	68	70	240.883	410.009	71.7562	2.51448	2.8844e-12	2.95362e-11	up
Soltu.DM.06G014040	461	606	578	1054	1018	1100	828.674	481.136	1176.21	-1.28963	2.89391e-12	2.96182e-11	down
Soltu.DM.02G020370	0	0	0	79	137	85	56.1681	0	112.336	#NUM!	2.91301e-12	2.97983e-11	down
Soltu.DM.02G029360	110	181	130	0	0	0	61.6523	123.305	0	#DIV/0!	2.93143e-12	2.99711e-11	up
Soltu.DM.08G025430	996	809	696	2596	3253	2293	1888.47	749.397	3027.54	-2.01434	2.95476e-12	3.0194e-11	down
Soltu.DM.09G015700	2243	2375	2987	5348	8174	5532	4660.6	2220.16	7101.04	-1.67737	2.97874e-12	3.04232e-11	down
Soltu.DM.11G018360	144	113	151	0	0	0	60.1948	120.39	0	#DIV/0!	3.08244e-12	3.14661e-11	up
Soltu.DM.05G012580	2315	1862	1684	5226	5146	5111	3747.96	1753.85	5742.06	-1.71104	3.09929e-12	3.15935e-11	down
Soltu.DM.12G006370	3332	3904	4115	1521	1478	1349	2467.5	3322.86	1612.14	1.04345	3.09935e-12	3.15935e-11	up
Soltu.DM.02G020150	3191	1762	1829	301	382	300	1210.22	2054.87	365.574	2.49081	3.09972e-12	3.15935e-11	up
Soltu.DM.11G002360	514	695	757	178	148	128	369.775	571.546	168.003	1.76638	3.18421e-12	3.24378e-11	up
Soltu.DM.08G001570	5185	6576	7032	37512	12681	37757	18906.5	5480.91	32332.1	-2.56048	3.22654e-12	3.28521e-11	down
Soltu.DM.05G011770	1329	1038	1326	208	303	248	687.327	1091.97	282.688	1.94964	3.24154e-12	3.29878e-11	up
Soltu.DM.11G023320	153	288	402	20	10	24	129.943	239.969	19.9166	3.5908	3.29718e-12	3.35366e-11	up
Soltu.DM.06G014520	498	274	359	13	20	38	183.057	339.673	26.4417	3.68326	3.32413e-12	3.37934e-11	up
Soltu.DM.03G002800	2910	2492	2856	5557	5101	5486	4212.55	2442.23	5982.88	-1.29264	3.32633e-12	3.37983e-11	down
Soltu.DM.12G005270	5918	7300	7595	15476	10583	14378	10512	6083.09	14940.9	-1.29639	3.37756e-12	3.43012e-11	down
Soltu.DM.03G005050	13	12	8	99	227	136	91.4112	9.91576	172.907	-4.12413	3.60658e-12	3.66081e-11	down
Soltu.DM.06G029980	1426	1078	1188	3120	3418	2913	2304.37	1099.78	3508.96	-1.67383	3.63043e-12	3.68313e-11	down
Soltu.DM.08G022500	1982	3690	3655	724	802	671	1752.94	2690.08	815.799	1.72136	3.63265e-12	3.68348e-11	up
Soltu.DM.01G002140	12	37	75	777	242	664	326.142	34.3937	617.891	-4.16714	3.66681e-12	3.7162e-11	down
Soltu.DM.01G043800	2369	2423	2679	905	782	930	1582.37	2195.44	969.304	1.17949	3.67568e-12	3.72327e-11	up
Soltu.DM.11G015690	5283	4011	4335	929	1208	1046	2623.07	4062.09	1184.05	1.77849	3.71989e-12	3.76613e-11	up
Soltu.DM.12G017850	0	0	0	87	105	81	50.7348	0	101.47	#NUM!	3.89532e-12	3.94171e-11	down
Soltu.DM.01G049170	2159	2971	2970	859	853	644	1617.23	2360.82	873.639	1.43418	3.99276e-12	4.03824e-11	up
Soltu.DM.09G008780	0	0	0	143	77	77	54.6648	0	109.33	#NUM!	4.06251e-12	4.10624e-11	down
Soltu.DM.01G003830	409	442	400	93	75	78	230.28	369.536	91.0235	2.02141	4.06416e-12	4.10624e-11	up
Soltu.DM.05G021380	14	6	10	108	129	129	72.5284	9.03022	136.027	-3.91298	4.1261e-12	4.16668e-11	down
Soltu.DM.02G010990	0	0	0	108	113	66	53.2381	0	106.476	#NUM!	4.16495e-12	4.20376e-11	down
Soltu.DM.02G010090	330	152	181	4	9	1	103.422	201.594	5.24888	5.2633	4.19413e-12	4.23104e-11	up
Soltu.DM.03G025590	42	50	48	236	183	180	131.307	41.1006	221.513	-2.43016	4.24779e-12	4.28299e-11	down
Soltu.DM.03G015960	44	60	109	371	276	344	213.551	60.6501	366.452	-2.59504	4.26168e-12	4.2948e-11	down
Soltu.DM.03G025980	1643	2316	1999	4238	5431	3964	3407.4	1744.17	5070.63	-1.53963	4.32508e-12	4.35646e-11	down
Soltu.DM.10G000250	3724	3937	4021	8431	6482	9692	6271.79	3438.53	9105.05	-1.40488	4.34303e-12	4.37231e-11	down
Soltu.DM.02G020920	106	230	221	644	604	634	428.826	160.04	697.612	-2.12399	4.35116e-12	4.37826e-11	down
Soltu.DM.05G020950	1097	724	955	177	99	161	493.695	826.224	161.166	2.35798	4.35971e-12	4.38462e-11	up
Soltu.DM.04G034080	938	932	1153	79	189	145	520.018	885.489	154.547	2.51843	4.41569e-12	4.43866e-11	up
Soltu.DM.01G036470	3962	3816	4051	8172	6509	7064	5767.96	3490.6	8045.32	-1.20468	4.4255e-12	4.44626e-11	down
Soltu.DM.02G032950	1256	1669	2351	3877	3385	4160	2875.33	1519.4	4231.26	-1.47759	4.48718e-12	4.50592e-11	down
Soltu.DM.12G007080	73	107	119	288	340	366	227.99	86.5912	369.388	-2.09284	4.49738e-12	4.51387e-11	down
Soltu.DM.08G006540	11	5	5	94	164	117	73.1858	6.42978	139.942	-4.44391	4.52268e-12	4.53631e-11	down
Soltu.DM.01G043050	2367	2934	3182	586	211	479	1471.88	2474.95	468.806	2.40034	4.52434e-12	4.53631e-11	up
Soltu.DM.02G016250	0	0	0	156	57	106	58.559	0	117.118	#NUM!	4.56023e-12	4.56997e-11	down
Soltu.DM.10G017810	1139	431	551	62	20	44	347.763	649.298	46.2274	3.81206	4.57585e-12	4.58329e-11	up
Soltu.DM.08G025540	2998	2445	2429	6261	6213	5924	4584.78	2346.07	6823.49	-1.54026	4.68429e-12	4.68953e-11	down
Soltu.DM.12G001830	0	5	0	132	120	112	68.1557	1.45237	134.859	-6.5369	4.69003e-12	4.69288e-11	down
Soltu.DM.03G016210	2611	5875	6995	1004	725	953	2700.43	4409.34	991.513	2.15286	4.92933e-12	4.92983e-11	up
Soltu.DM.10G027790	966	999	1121	1804	1649	1759	1418.67	905.905	1931.43	-1.09223	4.94276e-12	4.94075e-11	down
Soltu.DM.04G025050	317	417	368	853	1005	788	653.21	323.217	983.204	-1.60499	5.08149e-12	5.07686e-11	down
Soltu.DM.03G023820	1098	1684	1747	289	233	405	828.084	1312.86	343.304	1.93516	5.29593e-12	5.28842e-11	up
Soltu.DM.02G026450	920	1167	1074	103	223	156	553.651	927.056	180.246	2.36269	5.43443e-12	5.42398e-11	up
Soltu.DM.02G017870	959	1539	1637	342	375	301	786.77	1195.58	377.956	1.66143	5.5084e-12	5.49502e-11	up
Soltu.DM.01G037840	480	227	330	1633	1649	1292	1004.46	312.423	1696.5	-2.44099	5.54393e-12	5.52767e-11	down
Soltu.DM.06G002110	0	0	0	64	102	120	53.2923	0	106.585	#NUM!	5.65898e-12	5.63953e-11	down
Soltu.DM.02G022870	121	227	239	8	4	0	86.6407	168.885	4.3967	5.26347	5.69747e-12	5.67502e-11	up
Soltu.DM.01G016150	0	0	0	109	86	73	49.5528	0	99.1055	#NUM!	5.71868e-12	5.69327e-11	down
Soltu.DM.09G023110	3321	2993	3815	1206	1082	1183	2131.01	2975.99	1286.02	1.21045	5.76667e-12	5.73814e-11	up
Soltu.DM.04G001770	22	19	18	111	193	185	99.993	17.5693	182.417	-3.37611	5.82159e-12	5.78987e-11	down
Soltu.DM.08G006000	202	139	100	0	0	0	66.9612	133.922	0	#DIV/0!	5.89065e-12	5.8556e-11	up
Soltu.DM.01G034770	1968	2262	2278	3839	3222	3561	2921.22	1909.93	3932.52	-1.04193	5.92366e-12	5.88397e-11	down
Soltu.DM.11G023430	262	90	212	4	3	0	85.8063	169.032	2.58101	6.03321	5.92516e-12	5.88397e-11	up
Soltu.DM.04G002110	1226	961	1174	306	259	234	645.598	995.442	295.754	1.75094	6.04634e-12	6.00129e-11	up
Soltu.DM.01G033000	478	360	609	71	87	57	251.696	423.468	79.9246	2.40554	6.26934e-12	6.21949e-11	up
Soltu.DM.07G021380	595	996	1021	2132	3247	2183	1786.62	755.137	2818.11	-1.89992	6.38134e-12	6.32742e-11	down
Soltu.DM.07G021900	3359	2680	2782	694	810	717	1726.19	2627.16	825.219	1.67066	6.45765e-12	6.39986e-11	up
Soltu.DM.02G011110	53	24	34	239	285	250	160.6	33.549	287.65	-3.09997	6.528e-12	6.46633e-11	down
Soltu.DM.01G039370	12513	12269	14280	22432	19554	23843	17931	11476.5	24385.5	-1.08735	6.5607e-12	6.49546e-11	down
Soltu.DM.01G005070	5	8	16	96	193	125	81.4563	8.18188	154.731	-4.24118	6.65899e-12	6.58946e-11	down
Soltu.DM.01G001500	1592	2031	2191	3343	3097	2946	2586.48	1694.67	3478.29	-1.03737	6.74131e-12	6.66757e-11	down
Soltu.DM.01G051670	1361	1337	1491	2634	2227	2555	1989.34	1232.71	2745.97	-1.15549	6.77514e-12	6.69767e-11	down
Soltu.DM.07G016990	0	27	12	579	244	518	252.207	10.986	493.429	-5.48911	6.79153e-12	6.71051e-11	down
Soltu.DM.07G016550	205	169	105	837	945	621	518.678	144.947	892.409	-2.62218	6.82473e-12	6.73994e-11	down
Soltu.DM.07G025620	0	0	0	94	135	62	54.1959	0	108.392	#NUM!	7.20313e-12	7.11007e-11	down
Soltu.DM.05G000120	382	419	443	848	769	769	624.577	365.116	884.038	-1.27575	7.31404e-12	7.21593e-11	down
Soltu.DM.02G002760	3606	4572	4731	1654	1647	1730	2817.87	3769.61	1866.14	1.01436	7.39548e-12	7.29263e-11	up
Soltu.DM.11G004990	0	0	0	81	95	81	47.7467	0	95.4933	#NUM!	7.40983e-12	7.30313e-11	down
Soltu.DM.01G048600	36054	25630	30131	8782	6204	7838	17896.8	27358.7	8434.97	1.69754	7.48045e-12	7.36904e-11	up
Soltu.DM.07G021410	0	9	4	141	116	131	73.6401	3.662	143.618	-5.29346	7.50819e-12	7.39268e-11	down
Soltu.DM.03G024540	110	119	139	0	0	0	53.8263	107.653	0	#DIV/0!	7.78715e-12	7.6597e-11	up
Soltu.DM.12G015570	0	0	4	90	183	103	70.8105	1.04773	140.573	-7.06791	7.79223e-12	7.66087e-11	down
[truncated: 4,134 more rows]
