# Supplementary material for: Multi-omics profiling of high-carotenoid hybrid potato lines reveals coordinated metabolic reprogramming and associates with distinct tuber microbiota
Source: NPJ Sci Food. 2026 Jul 4;10:213. doi: 10.1038/s41538-026-00842-3 (PMC13338389; doi:10.1038/s41538-026-00842-3)
Supplement: Supplementary file 3 — 41538_2026_842_MOESM3_ESM [file 41538_2026_842_MOESM3_ESM.xlsx]

## Sheet: Sheet1
Gene	H14_1	H14_2	H14_3	A_1	A_2	A_3	baseMean	H14	A	log2FoldChange	pvalue	padj	regulated
Soltu.DM.02G027740	18201	19389	18374	337	304	381	8528.21	16678.1	378.292	5.46231	0	0	up
Soltu.DM.03G021820	4696	4439	4200	123	98	110	2045.75	3969.13	122.37	5.0195	0	0	up
Soltu.DM.07G016210	9289	10827	10464	392315	334748	399009	212861	9125.02	416596	-5.51268	0	0	down
Soltu.DM.09G007680	11429	12071	11654	30	35	37	5258.72	10479.6	37.8746	8.11213	0	0	up
Soltu.DM.04G005970	20087	20690	18768	764	784	732	9284.64	17723.6	845.686	4.38941	0	0	up
Soltu.DM.12G027320	201	221	242	15437	12116	13486	7684.03	198.551	15169.5	-6.25552	0	0	down
Soltu.DM.11G023290	26166	26684	25034	107	125	91	11657.9	23195.8	120.064	7.59391	0	0	up
Soltu.DM.11G007320	14161	14493	13100	1370	1202	1367	6942.12	12426.4	1457.83	3.09152	0	0	up
Soltu.DM.03G015520	19400	19313	18662	722	703	810	8961	17093.9	828.11	4.36751	0	0	up
Soltu.DM.06G013150	21103	21364	20425	707	714	630	9748.68	18736.7	760.7	4.62239	0	0	up
Soltu.DM.08G025210	7237	7434	6909	38	20	37	3230.62	6426.29	34.9501	7.52255	0	0	up
Soltu.DM.07G026500	19166	18694	17516	1622	1579	1521	9117.4	16484.5	1750.26	3.23547	0	0	up
Soltu.DM.09G025910	25	34	29	17838	20188	19541	10700.2	26.2275	21374.2	-9.67057	0	0	down
Soltu.DM.12G002050	25307	24966	22839	104	93	96	10932.4	21756.2	108.482	7.64783	0	0	up
Soltu.DM.10G004180	6358	6812	6148	265	215	251	3010.96	5751.63	270.291	4.41138	0	0	up
Soltu.DM.05G002870	5682	5452	4983	131	148	139	2474.89	4794.58	155.21	4.94911	0	0	up
Soltu.DM.04G012690	27	41	38	3781	3394	3647	2019.18	31.6774	4006.68	-6.98281	2.87744e-306	3.35544e-303	down
Soltu.DM.05G001950	524	504	482	4433	4069	4258	2587.63	449.625	4725.64	-3.39371	3.49924e-303	3.85383e-300	down
Soltu.DM.08G001520	33034	36049	33074	273225	270245	297652	171084	30431.2	311737	-3.3567	5.70562e-280	5.95306e-277	down
Soltu.DM.04G009150	16416	17220	15852	124268	129034	121558	76897.2	14737.2	139057	-3.23815	1.32194e-279	1.3103e-276	down
Soltu.DM.09G015240	8450	6834	6378	48	32	42	3240.19	6435.38	45.0031	7.15986	2.44492e-279	2.30801e-276	up
Soltu.DM.10G022600	8686	7977	7623	586	585	578	3938.2	7227.97	648.44	3.47854	8.51826e-278	7.67573e-275	up
Soltu.DM.06G005160	39701	40418	36680	5206	4580	5163	20147.2	34761.6	5532.89	2.65139	1.64444e-277	1.41737e-274	up
Soltu.DM.08G025750	11838	11936	10740	11	9	12	5140.55	10269.3	11.831	9.76154	1.12931e-276	9.32812e-274	up
Soltu.DM.12G006800	20045	20331	17993	624	721	774	9074.51	17362.3	786.71	4.46398	2.52118e-271	1.9992e-268	up
Soltu.DM.03G015040	14335	14644	13860	667	707	793	6782.37	12761	803.7	3.98894	5.12459e-269	3.9073e-266	up
Soltu.DM.12G007230	105	176	98	17480	19840	17642	10262.3	112.203	20412.4	-7.50719	1.65577e-257	1.2157e-254	down
Soltu.DM.03G015280	2454	2782	2502	25631	24732	23039	14755.7	2304.95	27206.4	-3.56114	2.44885e-256	1.73379e-253	down
Soltu.DM.04G007640	35	34	27	5459	4574	6672	3102.67	28.4838	6176.85	-7.76058	3.05077e-253	2.08546e-250	down
Soltu.DM.02G024670	16740	17480	16379	112335	103659	99098	65896.7	15072.8	116721	-2.95304	1.02949e-250	6.80284e-248	down
Soltu.DM.11G018460	25579	25904	23328	172	96	185	11213.7	22260.6	166.762	7.06056	7.39609e-247	4.72968e-244	up
Soltu.DM.01G051550	5493	5363	4395	19	15	23	2274.54	4528.01	21.0618	7.7481	5.05958e-245	3.13441e-242	up
Soltu.DM.06G033830	23630	24148	22353	128	57	102	10493.4	20881.5	105.391	7.63033	3.24987e-244	1.95229e-241	up
Soltu.DM.03G015510	10348	10375	10239	294	342	268	4782.61	9229.27	335.949	4.7799	2.81298e-243	1.64014e-240	up
Soltu.DM.11G010000	11865	10853	11023	302	363	292	5204.88	10054	355.756	4.82074	3.65239e-241	2.06871e-238	up
Soltu.DM.02G029300	3658	3501	3162	169	155	144	1621.45	3069.54	173.359	4.14619	9.52712e-240	5.24627e-237	up
Soltu.DM.09G019390	4135	3914	3427	202	183	206	1814.69	3410.57	218.813	3.96225	1.36548e-239	7.31604e-237	up
Soltu.DM.09G004330	68510	63507	63017	8937	8300	8831	33875.5	58095.8	9655.21	2.58906	1.4584e-238	7.60826e-236	up
Soltu.DM.08G000070	4642	4933	4429	68	67	43	2117.37	4168.7	66.0402	5.98011	9.14254e-235	4.64722e-232	up
Soltu.DM.05G012130	7392	6443	5982	48	58	32	2971.33	5891.31	51.3549	6.84194	3.86469e-234	1.91534e-231	up
Soltu.DM.01G039330	11025	10921	10158	1492	1426	1399	5578.33	9556.91	1599.74	2.5787	5.05177e-231	2.44259e-228	up
Soltu.DM.09G025880	40	35	55	7951	10547	8274	5001.66	39.0864	9964.24	-7.99395	7.58956e-231	3.58227e-228	down
Soltu.DM.06G032320	1848	2218	1859	19434	18108	17654	11105.7	1763.3	20448	-3.53561	2.97346e-230	1.37084e-227	down
Soltu.DM.03G018010	5873	5789	5197	578	490	550	2806.73	5014.86	598.602	3.06654	8.84268e-229	3.98403e-226	up
Soltu.DM.11G020640	3552	3954	3725	26187	25964	26426	16238.1	3348.04	29128.2	-3.12103	8.73068e-227	3.84615e-224	down
Soltu.DM.03G021810	4192	4052	3716	64	76	50	1814.55	3558.43	70.6591	5.65422	1.49763e-226	6.45411e-224	up
Soltu.DM.04G002740	5020	5180	4714	425	346	371	2430.93	4439.53	422.328	3.39397	6.77872e-222	2.85918e-219	up
Soltu.DM.01G035490	3209	3262	2960	15859	14779	14242	9716.77	2806.8	16626.7	-2.56651	1.64296e-214	6.78544e-212	down
Soltu.DM.08G022190	6153	6817	6438	478	474	478	3157.9	5785.69	530.107	3.44813	5.72211e-210	2.315e-207	up
Soltu.DM.06G033860	6150	6818	5972	75	49	94	2858.94	5637.51	80.3804	6.13207	5.85211e-202	2.32024e-199	up
Soltu.DM.03G018410	260480	244608	224587	714	1365	921	109081	217040	1121.61	7.59625	1.02211e-201	3.97298e-199	up
Soltu.DM.11G025170	87	90	85	2187	2506	2598	1392.49	78.0518	2706.93	-5.11608	5.70575e-199	2.17521e-196	down
Soltu.DM.05G007830	86	142	103	4781	4606	4333	2591.79	98.479	5085.1	-5.69032	9.64313e-199	3.6069e-196	down
Soltu.DM.01G025520	756	767	702	9303	10699	8905	5700.83	662.293	10739.4	-4.01929	1.82193e-197	6.68852e-195	down
Soltu.DM.08G020110	501	546	608	11336	12788	11225	6811.43	495.016	13127.8	-4.72901	7.47474e-197	2.69417e-194	down
Soltu.DM.01G039100	100789	100146	92231	18020	17828	18482	53697.6	87256.6	20138.6	2.1153	3.49097e-196	1.2358e-193	up
Soltu.DM.04G021550	932	1054	991	7066	6951	7273	4389.25	887.563	7890.93	-3.15227	9.52008e-195	3.31098e-192	down
Soltu.DM.12G024950	3726	3528	3603	24116	20738	20977	13799.9	3236.67	24363.2	-2.91212	8.90991e-193	3.04535e-190	down
Soltu.DM.01G001980	211	310	236	5422	5162	5460	3084.73	225.238	5944.21	-4.72196	1.5693e-190	5.27284e-188	down
Soltu.DM.03G020170	2349	2365	2157	24	17	21	1033.9	2044.92	22.8875	6.48134	6.38777e-189	2.11052e-186	up
Soltu.DM.05G018750	22439	25311	23010	1233	1370	1125	11232.8	21081.2	1384.49	3.92853	6.66312e-188	2.1654e-185	up
Soltu.DM.03G023620	47837	47739	47391	216532	190217	201196	133826	42619.3	225032	-2.40055	3.47335e-187	1.11058e-184	down
Soltu.DM.12G005210	16780	15950	16520	561	717	646	7701.36	14687.2	715.473	4.35952	8.64153e-187	2.7192e-184	up
Soltu.DM.08G001640	839	724	622	30094	23501	38712	17374.7	648.523	34100.8	-5.71651	7.39652e-186	2.29107e-183	down
Soltu.DM.04G030040	13928	14927	13481	2021	1890	1819	7363.99	12605.1	2122.89	2.5699	1.36542e-182	4.16433e-180	up
Soltu.DM.10G002160	3895	3599	3650	239	250	266	1800.46	3320.9	280.013	3.56801	1.22841e-180	3.68969e-178	up
Soltu.DM.12G026270	36008	37345	34150	7059	6694	6630	19779.1	32005.7	7552.46	2.08331	2.04551e-179	6.05226e-177	up
Soltu.DM.07G025300	27502	28812	25387	3690	3075	3663	14082.5	24308.1	3856.87	2.65593	3.47676e-179	1.01358e-176	up
Soltu.DM.02G034130	726	743	729	5208	4311	4817	2978.81	655.246	5302.38	-3.01653	3.4215e-178	9.83012e-176	down
Soltu.DM.04G037340	85	58	54	5157	7656	6921	3704.13	58.4149	7349.85	-6.97523	4.92236e-176	1.39401e-173	down
Soltu.DM.03G033680	7355	7429	6570	411	494	442	3426.07	6351.57	500.578	3.66544	8.08903e-176	2.25855e-173	up
Soltu.DM.09G025930	102	126	123	14910	26791	16768	10978.9	104.818	21852.9	-7.7038	3.21898e-174	8.86294e-172	down
Soltu.DM.10G018840	33971	36096	34460	414	652	460	15861.9	31154.6	569.258	5.77422	1.88981e-171	5.13201e-169	up
Soltu.DM.01G002750	2240	2382	2064	166	148	156	1081.44	1988.87	174.003	3.51477	2.09349e-171	5.60828e-169	up
Soltu.DM.03G036170	3829	3597	3509	108	145	122	1698.07	3256.59	139.557	4.54444	2.57023e-170	6.79363e-168	up
Soltu.DM.03G011910	4934	5058	4486	50	18	34	2172.3	4307.23	37.3702	6.84873	1.20485e-167	3.14276e-165	up
Soltu.DM.07G010570	15432	15168	13921	2942	2873	2859	8231.84	13248.7	3215.01	2.04295	1.14452e-166	2.94662e-164	up
Soltu.DM.01G043860	763	724	730	4686	3943	4489	2756.72	660.769	4852.66	-2.87656	1.87826e-166	4.77368e-164	down
Soltu.DM.12G011570	28214	26039	26232	2270	2436	2088	13251.3	23980.8	2521.83	3.24934	5.53819e-165	1.38974e-162	up
Soltu.DM.08G028500	12419	11690	10327	365	234	373	5296.84	10235.3	358.356	4.83602	1.32228e-164	3.27661e-162	up
Soltu.DM.06G003760	251	298	364	10704	13161	11600	6728.74	273.876	13183.6	-5.58908	7.9107e-163	1.93607e-160	down
Soltu.DM.12G012160	7	7	7	4232	4852	4027	2438.52	6.26131	4870.78	-9.60347	8.20589e-162	1.98382e-159	down
Soltu.DM.03G034910	1835	1887	1718	10362	11502	11219	6949.94	1619.31	12280.6	-2.92292	2.94087e-161	7.02407e-159	down
Soltu.DM.03G035030	1114	1054	997	4978	4803	4623	3140.26	942.058	5338.46	-2.50254	3.25777e-161	7.68833e-159	down
Soltu.DM.01G001990	13248	14713	12841	91316	72099	86863	52326.5	12144.1	92509	-2.92934	2.69326e-160	6.28132e-158	down
Soltu.DM.11G018230	2402	2744	2293	22	18	35	1120.23	2212.75	27.7127	6.31915	3.53654e-159	8.15214e-157	up
Soltu.DM.11G018420	3335	3433	3309	44	17	32	1518.61	3003.13	34.0994	6.46057	4.60244e-159	1.04872e-156	up
Soltu.DM.03G016720	3964	3536	3671	249	191	201	1783.09	3329.3	236.888	3.81294	7.43802e-159	1.67558e-156	up
Soltu.DM.10G005890	3404	3553	3332	258	207	269	1668.16	3065	271.326	3.49779	8.52795e-159	1.89953e-156	up
Soltu.DM.02G030040	47	39	70	5028	5890	4482	2885.48	47.0155	5723.95	-6.92773	1.88342e-158	4.14854e-156	down
Soltu.DM.04G008860	3387	3799	3489	176	208	189	1696.87	3180.85	212.891	3.90122	6.88451e-158	1.49977e-155	up
Soltu.DM.05G006290	584	582	576	3123	2827	3145	1943.32	519.261	3367.39	-2.6971	4.35942e-157	9.3936e-155	down
Soltu.DM.09G025890	36428	37582	38074	296695	240302	306824	172700	33438.4	311962	-3.22179	1.8672e-156	3.98014e-154	down
Soltu.DM.09G020630	2482	2489	2131	173	183	183	1155.44	2110.92	199.959	3.4001	2.88888e-156	6.09246e-154	up
Soltu.DM.12G006810	49681	48200	45224	843	1306	1023	21890.8	42598.9	1182.59	5.1708	4.83751e-156	1.00946e-153	up
Soltu.DM.09G024900	12872	12830	12081	2549	2441	2414	6997.34	11251	2743.7	2.03585	7.8582e-156	1.62272e-153	up
Soltu.DM.01G002820	10826	11101	10722	1412	1149	1367	5591.22	9730.02	1452.41	2.74399	2.57447e-154	5.26148e-152	up
Soltu.DM.02G016720	4805	5273	4902	28869	25443	24595	16838.5	4463.8	29213.2	-2.71027	2.21106e-153	4.47266e-151	down
Soltu.DM.03G021420	1869	1845	1648	72	48	60	830.619	1594.84	66.3999	4.58608	3.54239e-153	7.09337e-151	up
Soltu.DM.07G024510	10031	10125	8920	1076	815	994	4856.77	8647.69	1065.85	3.02032	3.58313e-153	7.10321e-151	up
Soltu.DM.03G034170	1727	1786	1586	8718	7646	9289	5505.09	1517.13	9493.05	-2.64553	1.89297e-151	3.71546e-149	down
Soltu.DM.05G009940	4485	5086	4676	46	62	87	2159.09	4245.74	72.436	5.87317	2.07014e-151	4.02339e-149	up
Soltu.DM.06G033690	10927	10142	9745	1311	1390	1349	5337.74	9172.84	1502.63	2.60988	9.39781e-151	1.80876e-148	up
Soltu.DM.08G015020	2191	1845	1703	35	27	37	870.944	1705.31	36.5774	5.54294	3.72518e-149	7.10076e-147	up
Soltu.DM.11G012500	3584	3683	3729	19965	21273	21007	13187.3	3280.3	23094.4	-2.81564	1.88978e-148	3.56791e-146	down
Soltu.DM.03G017730	2104	1818	1726	76	60	62	876.429	1679.66	73.1998	4.52018	2.12931e-148	3.98221e-146	up
Soltu.DM.03G026390	3190	3357	2961	109	93	66	1464.14	2829.05	99.2246	4.83348	2.8954e-148	5.36434e-146	up
Soltu.DM.01G051010	36377	36253	33027	9297	8797	9169	20770.9	31441.3	10100.4	1.63825	3.472e-147	6.37305e-145	up
Soltu.DM.02G031510	2414	2409	2092	229	189	209	1143.86	2055.82	231.901	3.14814	6.57495e-146	1.1958e-143	up
Soltu.DM.12G006840	13955	13987	12403	1633	1799	1695	6951.6	12000	1903.18	2.65655	7.34774e-145	1.3242e-142	up
Soltu.DM.10G016190	6293	7154	6551	785	686	783	3396.7	5959.24	834.164	2.83673	4.55842e-144	8.14109e-142	up
Soltu.DM.11G026530	5292	5266	5259	492	513	443	2626.44	4715.59	537.282	3.13369	2.35812e-143	4.17388e-141	up
Soltu.DM.01G051590	72880	73211	65237	8792	9673	9738	36665.5	62863.8	10467.2	2.58636	3.44045e-143	6.0357e-141	up
Soltu.DM.11G001520	252	272	271	2022	2062	2107	1266.44	237.2	2295.69	-3.27475	6.57182e-143	1.1428e-140	down
Soltu.DM.02G033310	16586	14954	12909	1299	1395	1472	7372.68	13199.8	1545.56	3.09432	1.06391e-142	1.83399e-140	up
Soltu.DM.07G027930	9694	10550	9487	1256	1106	1345	5112.24	8852.61	1371.86	2.68997	1.11168e-142	1.89982e-140	up
Soltu.DM.02G023780	3050	3403	3200	282	241	284	1588.07	2877.58	298.565	3.26874	3.59454e-142	6.09044e-140	up
Soltu.DM.01G002760	3467	3957	3405	319	259	319	1777.32	3222.98	331.648	3.28067	3.21641e-141	5.40356e-139	up
Soltu.DM.06G028040	778	727	673	3984	3634	3468	2376.99	647.915	4106.07	-2.66388	5.05977e-141	8.42899e-139	down
Soltu.DM.06G029230	2992	2831	2857	91	104	132	1354.17	2587.01	121.329	4.41429	1.32373e-140	2.18681e-138	up
Soltu.DM.06G003240	46787	48911	44850	5789	5418	6620	24225.5	41849.4	6601.59	2.66432	2.65506e-140	4.34991e-138	up
Soltu.DM.08G026940	1926	2156	1821	145	141	136	956.162	1755.91	156.417	3.48875	3.20686e-139	5.21088e-137	up
Soltu.DM.07G022220	40132	38437	35038	2174	2474	1827	18100	33794	2406.01	3.81206	8.99336e-139	1.44947e-136	up
Soltu.DM.10G018870	2471	2440	2839	79	56	69	1196.58	2317.85	75.308	4.94384	5.23627e-138	8.37128e-136	up
Soltu.DM.11G020670	364	349	345	5865	4016	5776	3046.08	315.239	5776.92	-4.19578	7.84593e-138	1.2443e-135	down
Soltu.DM.02G016750	0	7	5	5928	5551	5595	3164.42	3.60494	6325.23	-10.7769	1.80831e-137	2.84507e-135	down
Soltu.DM.01G051570	22348	24775	23011	2458	1904	2412	11701.8	20900.5	2503.14	3.06172	6.21498e-137	9.70124e-135	up
Soltu.DM.07G004520	82	93	71	2283	1626	2343	1190.41	73.0387	2307.78	-4.9817	1.25326e-136	1.94099e-134	down
Soltu.DM.09G003970	15558	13691	12689	1513	1523	1339	7045.49	12468.4	1622.6	2.94189	2.16799e-136	3.33164e-134	up
Soltu.DM.05G024810	26450	26941	25317	5249	4609	4575	14392.3	23441.7	5342.95	2.13337	1.42796e-135	2.17753e-133	up
Soltu.DM.05G020560	6520	6314	6154	767	834	791	3272.17	5656.55	887.783	2.67164	3.08116e-135	4.66267e-133	up
Soltu.DM.11G003020	28264	31190	27992	127633	131433	143140	87587.7	26040.1	149135	-2.51782	4.36215e-135	6.55116e-133	down
Soltu.DM.10G000780	529	551	529	3123	3379	3317	2061.65	479.528	3643.76	-2.92574	1.1707e-134	1.74495e-132	down
Soltu.DM.01G038120	2321	2378	2025	220	226	229	1124.55	1998.77	250.322	2.99725	1.37305e-134	2.0313e-132	up
Soltu.DM.10G024390	9111	8754	8403	449	582	562	4207.27	7822.2	592.336	3.72309	5.71386e-134	8.39049e-132	up
Soltu.DM.05G007640	3995	4745	4328	162	99	150	2023.45	3895.45	151.45	4.68488	2.11531e-133	3.08337e-131	up
Soltu.DM.05G025710	189852	189536	171717	474967	447693	445429	335428	163982	506874	-1.62809	3.91216e-133	5.66092e-131	down
Soltu.DM.03G023520	22990	24129	24217	230069	290400	239613	151986	21281.5	282690	-3.73155	1.99753e-132	2.86949e-130	down
Soltu.DM.07G014160	612	843	793	12486	13140	10999	7131.84	671.448	13592.2	-4.33936	3.57322e-132	5.09607e-130	down
Soltu.DM.10G015320	40	66	43	1657	1956	1812	1029.84	44.2365	2015.45	-5.50972	1.55299e-131	2.19903e-129	down
Soltu.DM.02G031050	41978	46759	41035	7330	6398	6315	23024.6	38630	7419.26	2.38037	2.0371e-131	2.86408e-129	up
Soltu.DM.01G031000	328	418	344	3512	3798	3391	2148.22	324.442	3972	-3.61384	6.66722e-131	9.30782e-129	down
Soltu.DM.06G013640	3326	3353	3225	295	222	292	1624.83	2950.82	298.833	3.30371	7.76543e-131	1.07652e-128	up
Soltu.DM.06G001430	2149	2119	2151	8141	7930	8115	5438.96	1914.19	8963.74	-2.22736	8.38932e-131	1.15493e-128	down
Soltu.DM.08G019960	25843	24504	20938	4342	3861	3945	12836.5	21175.6	4497.52	2.2352	1.5278e-130	2.08877e-128	up
Soltu.DM.03G000560	1632	1528	1556	6632	5774	6145	4135.79	1405.68	6865.91	-2.28819	9.64457e-130	1.30955e-127	down
Soltu.DM.02G026190	10352	10407	9576	1310	1312	1125	5209.67	9029.66	1389.68	2.69992	1.50722e-129	2.0326e-127	up
Soltu.DM.10G004380	54	78	52	2058	1479	1696	993.414	54.5979	1932.23	-5.14528	3.4325e-129	4.5977e-127	down
Soltu.DM.01G019360	8364	7687	7555	1394	1364	1356	4277.27	7029.64	1524.89	2.20475	4.07905e-129	5.42705e-127	up
Soltu.DM.03G031200	3262	2971	2827	388	382	376	1560.39	2695.96	424.814	2.66589	7.78692e-129	1.02912e-126	up
Soltu.DM.11G010950	168	103	111	7316	10508	6774	4641.45	113.448	9169.45	-6.33673	1.15547e-128	1.51695e-126	down
Soltu.DM.10G019280	1952	1845	1637	50	71	64	842.106	1615.34	68.872	4.55178	1.51731e-128	1.9789e-126	up
Soltu.DM.07G022590	3384	3331	2797	207	150	145	1505.53	2825.66	185.404	3.92984	5.47134e-128	7.08914e-126	up
Soltu.DM.04G011840	1607	1530	1427	91	91	76	726.93	1358.17	95.6901	3.82715	5.60612e-128	7.21661e-126	up
Soltu.DM.01G032300	28913	27945	26752	2327	1621	2241	13591	24897.9	2284.04	3.44636	5.82979e-128	7.45611e-126	up
Soltu.DM.01G008110	21	17	9	3251	5547	3729	2345.92	13.828	4678.01	-8.40216	1.22483e-127	1.55647e-125	down
Soltu.DM.06G031490	2938	2783	2489	293	301	323	1390.5	2440.99	340.021	2.84377	1.33162e-127	1.68141e-125	up
Soltu.DM.04G030230	7938	7833	7995	915	705	747	3981.42	7088.06	874.788	3.01839	9.61046e-127	1.20581e-124	up
Soltu.DM.12G025510	5631	5473	4939	14279	13265	14326	10139.8	4771.96	15507.6	-1.70032	1.30731e-126	1.62994e-124	down
Soltu.DM.01G038130	4976	4661	4484	747	690	655	2489.53	4204.1	774.966	2.43959	4.11388e-126	5.0971e-124	up
Soltu.DM.07G003640	10436	10019	9221	1475	1134	1311	5139.01	8829.46	1448.56	2.60771	8.7563e-126	1.07817e-123	up
Soltu.DM.06G031880	21893	21457	20846	3559	3517	3187	11465.2	19125.2	3805.26	2.3294	9.14021e-126	1.11849e-123	up
Soltu.DM.03G018520	166	349	177	27894	48368	35680	20999.2	204.807	41793.5	-7.67287	1.9471e-125	2.36805e-123	down
Soltu.DM.06G019860	3252	4011	3654	270	229	231	1762.72	3255.31	270.12	3.59112	2.08894e-125	2.52508e-123	up
Soltu.DM.07G026270	4239	4129	3780	609	628	652	2157.52	3614.52	700.521	2.3673	1.37281e-124	1.64937e-122	up
Soltu.DM.04G023400	7635	7802	7354	54593	39577	49660	29948.6	6788.51	53108.8	-2.96778	6.50213e-124	7.76495e-122	down
Soltu.DM.05G019950	5379	5560	5016	1085	938	1038	2940.7	4748.65	1132.74	2.0677	7.07583e-124	8.39948e-122	up
Soltu.DM.04G034720	1943	1999	2042	53	40	28	915.107	1785.49	44.7254	5.31908	1.67405e-123	1.97538e-121	up
Soltu.DM.04G032040	5618	5923	4873	876	777	885	2908.33	4877.24	939.429	2.37621	2.01579e-123	2.36455e-121	up
Soltu.DM.08G015510	91	98	90	1085	960	953	596.516	83.1015	1109.93	-3.73945	4.41352e-123	5.14668e-121	down
Soltu.DM.03G036180	6543	6681	6178	121	139	71	2949.94	5776.77	123.115	5.55218	5.67606e-123	6.57781e-121	up
Soltu.DM.05G009800	85	75	85	998	936	972	574.828	73.1427	1076.51	-3.87951	5.70714e-123	6.57781e-121	down
Soltu.DM.12G006820	33079	31342	29171	405	732	562	14241.7	27848.9	634.471	5.45592	1.46231e-122	1.67565e-120	up
Soltu.DM.01G038150	10366	9334	9645	1685	1492	1600	5257.04	8745.74	1768.34	2.30619	2.44963e-122	2.79089e-120	up
Soltu.DM.12G015100	3915	2981	2988	71	75	106	1515.98	2938.55	93.4013	4.97552	3.37697e-122	3.82543e-120	up
Soltu.DM.07G001730	11650	11676	10017	1842	1490	1776	5899.73	9910.86	1888.59	2.3917	2.23683e-121	2.51948e-119	up
Soltu.DM.03G018550	3	16	7	5989	10223	6274	4203.95	7.70407	8400.19	-10.0906	3.12208e-120	3.49673e-118	down
Soltu.DM.07G001390	122671	130376	122471	27572	25211	28043	70908.1	111887	29928.9	1.90243	8.86651e-120	9.8747e-118	up
Soltu.DM.01G028100	10595	11827	11088	1207	913	1160	5600.26	9988.83	1211.7	3.04328	1.10638e-119	1.2253e-117	up
Soltu.DM.09G006840	11164	11693	10499	1120	1294	1093	5615.46	9928	1302.92	2.92976	4.39409e-118	4.83936e-116	up
Soltu.DM.10G020640	123716	126213	114969	281230	266840	269410	205750	108611	302889	-1.47962	1.05242e-117	1.15266e-115	down
Soltu.DM.03G023530	275853	299276	279048	929290	934478	956803	650122	254518	1.04573e+06	-2.03867	2.82897e-117	3.0814e-115	down
Soltu.DM.11G021090	1185	1289	1317	11632	14039	11460	7467.48	1131.79	13803.2	-3.60832	4.92026e-117	5.33001e-115	down
Soltu.DM.08G019310	157	122	135	2148	1571	1944	1107.32	123.358	2091.29	-4.08347	7.16391e-117	7.71834e-115	down
Soltu.DM.11G002990	663	624	613	3198	3120	2854	1983.05	565.937	3400.16	-2.58689	7.26733e-117	7.78743e-115	down
Soltu.DM.02G009750	1516	1623	1335	16	10	24	674.005	1329.58	18.4262	6.17307	1.00602e-116	1.07222e-114	up
Soltu.DM.06G031140	4666	4822	4201	682	531	624	2375.14	4071.37	678.913	2.58421	1.23206e-116	1.30612e-114	up
Soltu.DM.04G030320	122	116	122	1235	1382	1424	803.67	107.393	1499.95	-3.80394	6.61836e-116	6.97885e-114	down
Soltu.DM.02G009150	93	83	79	987	849	889	542.149	75.864	1008.43	-3.73256	1.71137e-115	1.79503e-113	down
Soltu.DM.08G018020	2768	2414	2520	14	34	17	1159.76	2295.13	24.3947	6.55586	5.58308e-115	5.82521e-113	up
Soltu.DM.02G028890	2323	2149	1971	47	76	53	990.9	1916.12	65.6768	4.86666	1.43021e-113	1.48442e-111	up
Soltu.DM.06G022900	1190	1142	1205	29	30	36	545.266	1055.31	35.2186	4.90519	3.10344e-113	3.2043e-111	up
Soltu.DM.08G004800	53732	51364	49283	8968	9398	9895	28225.4	45968.8	10481.9	2.13276	4.80281e-113	4.93321e-111	up
Soltu.DM.01G027360	5	17	14	1138	1144	1237	657.644	10.788	1304.5	-6.91792	5.06695e-113	5.17769e-111	down
Soltu.DM.09G016790	2054	2110	2167	192	165	196	1046.91	1889.21	204.603	3.20688	1.12095e-112	1.13958e-110	up
Soltu.DM.12G023520	986	1186	1052	6506	7127	7466	4395.01	960.604	7829.41	-3.02689	1.23989e-112	1.25406e-110	down
Soltu.DM.08G017970	2533	2962	2540	192	218	225	1313.76	2391.79	235.736	3.34284	2.06942e-112	2.08245e-110	up
Soltu.DM.04G011200	1421	1241	1168	50	40	35	592.582	1138.93	46.229	4.62274	2.66461e-112	2.66784e-110	up
Soltu.DM.06G026400	7899	8438	7760	690	790	622	3979.02	7177.04	780.998	3.2	3.45196e-112	3.43877e-110	up
Soltu.DM.08G024050	12190	13340	12341	1526	1674	1462	6507.17	11283.5	1730.83	2.70468	3.68638e-112	3.65394e-110	up
Soltu.DM.08G000700	3488	3714	3211	526	546	539	1847.49	3097.44	597.544	2.37396	5.73191e-112	5.65321e-110	up
Soltu.DM.01G021970	15735	15328	14276	3440	3206	3056	8544.63	13494.9	3594.39	1.90859	6.53432e-112	6.41269e-110	up
Soltu.DM.08G007150	3230	2810	2941	112	63	68	1382.9	2676.33	89.4573	4.90291	1.2193e-111	1.19071e-109	up
Soltu.DM.07G000910	24774	23590	21367	278	133	331	10505.7	20738.6	272.759	6.24855	1.27577e-111	1.23974e-109	up
Soltu.DM.01G028050	5541	5708	5300	514	496	640	2769.65	4928.16	611.143	3.01147	1.66649e-111	1.61153e-109	up
Soltu.DM.03G032720	947	889	811	3625	3576	3348	2349.1	787.241	3910.95	-2.31264	2.87599e-111	2.76765e-109	down
Soltu.DM.08G017900	2963	3056	3157	295	315	317	1541.28	2738.62	343.931	2.99326	3.25909e-110	3.12117e-108	up
Soltu.DM.09G022200	9596	9544	8697	2173	1867	2132	5283.65	8283.59	2283.7	1.85888	4.5436e-110	4.3304e-108	up
Soltu.DM.06G023380	4726	5015	4300	618	639	711	2452.75	4175.79	729.715	2.51664	5.03007e-110	4.77111e-108	up
Soltu.DM.02G026060	479	572	599	6922	8896	7495	4582.54	493.315	8671.76	-4.13574	5.85553e-110	5.52762e-108	down
Soltu.DM.08G025370	2626	2677	2405	340	291	361	1330.3	2293.61	366.984	2.64383	9.75911e-110	9.16894e-108	up
Soltu.DM.04G000090	92	126	118	2212	2932	2416	1456.81	100.344	2813.27	-4.80922	1.16032e-109	1.08501e-107	down
Soltu.DM.08G005480	76690	79449	70089	524205	644033	510690	345806	67302.9	624310	-3.21352	1.30506e-109	1.21462e-107	down
Soltu.DM.11G024290	3013	2917	2939	109	56	69	1364.97	2643.89	86.0499	4.94134	1.31506e-109	1.21821e-107	up
Soltu.DM.07G028630	2517	2035	1957	24	10	8	975.117	1934.83	15.3988	6.97325	6.62005e-109	6.104e-107	up
Soltu.DM.09G007830	3373	3130	3194	248	274	212	1581.4	2890.19	272.613	3.40624	1.9781e-108	1.81545e-106	up
Soltu.DM.05G010270	49343	51322	44951	2751	1580	2336	22885.6	43316.2	2455.02	4.1411	2.5794e-108	2.35641e-106	up
Soltu.DM.07G017000	89	72	62	3382	5110	2993	2175.69	66.1472	4285.24	-6.01755	3.37863e-108	3.07238e-106	down
Soltu.DM.09G001010	7753	8766	7912	952	768	1002	4141.98	7277.71	1006.25	2.85449	6.54225e-108	5.92208e-106	up
Soltu.DM.01G022000	2352	2905	2498	239	214	235	1282.21	2309.72	254.704	3.18082	4.89168e-107	4.40784e-105	up
Soltu.DM.12G021410	1710	1810	1624	127	104	145	835.094	1531.18	139.006	3.46142	1.67997e-106	1.50695e-104	up
Soltu.DM.05G009590	1552	1618	1475	11	4	18	697.5	1382.89	12.1108	6.83524	2.66446e-106	2.37929e-104	up
Soltu.DM.10G022900	3881	4133	4234	382	338	293	2015.57	3656.02	375.121	3.28485	3.13983e-106	2.79121e-104	up
Soltu.DM.01G025170	2898	2894	2539	212	147	217	1344.93	2477.31	212.55	3.5429	4.64302e-106	4.10907e-104	up
Soltu.DM.11G012050	306	218	203	3326	3344	2839	1871.3	215.674	3526.92	-4.03148	1.02745e-105	9.05255e-104	down
Soltu.DM.06G026420	2796	3237	2701	344	270	311	1470.04	2598.19	341.899	2.92586	1.55931e-105	1.36778e-103	up
Soltu.DM.04G024930	9986	9398	8934	652	388	536	4504.89	8429.2	580.578	3.85984	4.86245e-105	4.24639e-103	up
Soltu.DM.03G035720	2541	2131	2065	159	179	182	1098.37	2003.7	193.034	3.37574	1.12083e-104	9.74533e-103	up
Soltu.DM.05G009790	67	70	61	793	683	741	439.65	58.8954	820.405	-3.80011	1.16737e-104	1.01057e-102	down
Soltu.DM.11G004150	13657	13855	12366	3410	3348	3514	7835.58	11864.1	3807.11	1.63983	1.18834e-104	1.02425e-102	up
Soltu.DM.07G025310	1369	1819	1546	53	46	39	730.812	1410.53	51.0917	4.78701	1.32723e-103	1.13901e-101	up
Soltu.DM.07G027830	66	63	36	1757	1501	1294	866.787	48.6665	1684.91	-5.1136	3.90394e-103	3.33585e-101	down
Soltu.DM.04G025520	5737	6707	6118	722	699	608	3142.27	5532.35	752.18	2.87874	1.63212e-102	1.38863e-100	up
Soltu.DM.02G034080	28234	27579	26163	838	1170	701	12709.6	24409.4	1009.74	4.59539	2.10146e-102	1.78032e-100	up
Soltu.DM.03G034810	208	311	199	3744	3098	4060	2122.11	212.94	4031.28	-4.24272	5.80207e-102	4.89447e-100	down
Soltu.DM.03G032210	51551	54841	51014	10791	9116	10858	29135.6	46890.8	11380.4	2.04275	1.15388e-101	9.69256e-100	up
Soltu.DM.03G020790	14610	14501	13208	2329	1848	1823	7405.57	12592.7	2218.44	2.50497	1.62169e-101	1.35647e-99	up
Soltu.DM.02G004910	2440	3222	3005	22056	20330	19940	12836.7	2587.27	23086.2	-3.15753	1.96562e-101	1.63725e-99	down
Soltu.DM.03G015070	6187	5930	5719	420	522	392	2903.93	5311.66	496.195	3.42018	3.22685e-101	2.67653e-99	up
Soltu.DM.05G006230	1759	1971	1636	185	166	152	890.955	1595.63	186.279	3.09859	4.66258e-101	3.85129e-99	up
Soltu.DM.03G033900	866	731	761	4918	5089	4338	3012.39	702.374	5322.41	-2.92177	1.11862e-100	9.20143e-99	down
Soltu.DM.05G015360	33	34	42	838	992	925	528.092	32.6571	1023.53	-4.97001	1.23389e-100	1.01077e-98	down
Soltu.DM.01G031970	309	272	252	1519	1331	1475	924.194	247.654	1600.73	-2.69234	1.4391e-100	1.17402e-98	down
Soltu.DM.03G030310	4	3	6	2319	1820	1909	1119.82	3.92264	2235.72	-9.1547	1.72167e-100	1.39879e-98	down
Soltu.DM.02G018500	10019	10365	8959	396	244	451	4563.96	8725.87	402.039	4.43989	4.52126e-100	3.65835e-98	up
Soltu.DM.01G035040	398	518	400	4128	3131	3476	2178.87	391.283	3966.45	-3.34157	6.94582e-100	5.59731e-98	down
Soltu.DM.04G009170	31	41	16	1292	1030	1220	667.625	25.8649	1309.39	-5.66175	1.08761e-99	8.72902e-98	down
Soltu.DM.07G021990	1741	1699	1626	82	49	83	793.78	1508.72	78.8361	4.25833	1.1899e-99	9.5115e-98	up
Soltu.DM.06G018950	153	107	104	1535	1396	1352	847.153	108.051	1586.25	-3.87583	1.45636e-99	1.15948e-97	down
Soltu.DM.03G036030	571	610	595	3082	3015	2708	1896.97	529.607	3264.34	-2.6238	1.64525e-99	1.30462e-97	down
Soltu.DM.03G028830	2179	2148	1977	346	322	307	1118.67	1876.12	361.211	2.37684	2.34121e-99	1.84909e-97	up
Soltu.DM.02G020890	11209	10438	9621	1523	1135	1436	5406.34	9300.53	1512.16	2.6207	6.01945e-99	4.7353e-97	up
Soltu.DM.03G031830	1215	1383	1279	4791	4510	4805	3190.51	1155.56	5225.45	-2.17696	1.31442e-98	1.02992e-96	down
Soltu.DM.10G016630	28746	34482	30345	4221	3291	4031	16070.5	27875.2	4265.88	2.70807	2.04919e-98	1.59933e-96	up
Soltu.DM.01G048250	871	867	798	34	31	31	395.181	754.808	35.5536	4.40804	2.65802e-98	2.06638e-96	up
Soltu.DM.10G027040	20912	18318	19083	2436	2402	2875	10117.4	17376.9	2857.95	2.60411	2.31496e-97	1.79265e-95	up
Soltu.DM.05G009070	6401	6185	5821	447	576	450	3013.75	5479.44	548.061	3.32162	2.37986e-97	1.83574e-95	up
Soltu.DM.08G023030	10078	10679	9674	838	591	903	4960.37	9060.06	860.668	3.39599	3.71737e-97	2.85632e-95	up
Soltu.DM.04G022150	24301	27470	25112	2489	2936	2402	12908.7	22908.5	2908.84	2.97737	4.7788e-97	3.65772e-95	up
Soltu.DM.06G006740	1497	1584	1337	178	149	157	746.26	1313.47	179.053	2.87492	7.76391e-97	5.91968e-95	up
Soltu.DM.09G002330	257389	268540	244701	592751	532384	587170	431678	229428	633928	-1.46628	7.8172e-97	5.93748e-95	down
Soltu.DM.03G027010	3318	2924	2859	446	452	435	1601.52	2708.71	494.324	2.45408	8.50173e-97	6.43276e-95	up
Soltu.DM.07G025670	4879	4940	4607	561	654	563	2478.09	4295.59	660.594	2.70102	9.49083e-97	7.15385e-95	up
Soltu.DM.06G013270	523	701	586	5913	6834	5448	3650.02	539.161	6760.88	-3.64842	2.47886e-96	1.8614e-94	down
Soltu.DM.08G001560	604	564	490	6745	5056	8208	3940.78	492.602	7388.96	-3.90688	3.97334e-96	2.97236e-94	down
Soltu.DM.12G024590	8102	6240	5265	286	249	359	3070.73	5810.76	330.703	4.13512	6.33236e-96	4.71927e-94	up
Soltu.DM.08G021890	2929	3090	2822	409	310	326	1509.32	2632.51	386.134	2.76926	7.19455e-96	5.34175e-94	up
Soltu.DM.02G028140	1285	1182	1036	4986	5201	4715	3284.8	1040.79	5528.81	-2.40929	8.73055e-96	6.458e-94	down
Soltu.DM.01G045080	37	72	65	2244	1620	2054	1118.57	52.0704	2185.08	-5.39108	1.16223e-95	8.56505e-94	down
Soltu.DM.10G019290	1022	872	858	26	24	24	423.151	818.893	27.4099	4.90091	1.32217e-95	9.70768e-94	up
Soltu.DM.04G035610	65	61	114	3921	4248	3285	2162.8	72.5064	4253.09	-5.87426	1.39742e-95	1.02223e-93	down
Soltu.DM.01G031960	254	209	275	9706	5278	10088	4724.01	220.854	9227.16	-5.38472	9.23352e-95	6.72961e-93	down
Soltu.DM.07G014220	431	426	547	4774	5251	4690	2941.9	420.817	5462.99	-3.69843	1.57201e-94	1.14152e-92	down
Soltu.DM.04G002540	4531	4757	4915	726	623	643	2488.46	4239.74	737.17	2.52391	2.48429e-94	1.79739e-92	up
Soltu.DM.02G007600	945	886	855	3497	2903	3135	2163.34	799.733	3526.95	-2.14083	3.86555e-94	2.78657e-92	down
Soltu.DM.06G031720	1367	1417	1215	3702	3500	3586	2592.94	1189.04	3996.84	-1.74907	4.19071e-94	3.01002e-92	down
Soltu.DM.01G003710	842	799	746	4498	4909	4002	2844.57	710.322	4978.82	-2.80926	4.20868e-94	3.01202e-92	down
Soltu.DM.09G007650	1420	1455	1276	30	48	27	636.927	1234.65	39.2092	4.97676	4.69811e-94	3.35019e-92	up
Soltu.DM.08G021880	1080	1078	950	46	28	45	484.062	924.276	43.848	4.39774	5.75305e-94	4.08776e-92	up
Soltu.DM.02G004070	2423	2707	2511	334	313	284	1311.08	2277.18	344.971	2.7227	6.1754e-94	4.37219e-92	up
Soltu.DM.08G018430	4281	4222	3777	917	913	914	2334.92	3652.56	1017.28	1.8442	1.0615e-93	7.48869e-92	up
Soltu.DM.08G004020	22006	21541	18914	4694	3878	3987	11607.8	18570.1	4645.58	1.99905	1.87108e-93	1.31533e-91	up
Soltu.DM.03G018440	1700	1982	1901	115	73	92	884.462	1665.7	103.229	4.01221	2.26934e-93	1.58966e-91	up
Soltu.DM.01G001880	3809	3983	4076	419	434	499	2021.57	3541.86	501.277	2.82083	3.68577e-93	2.57277e-91	up
Soltu.DM.08G016450	6283	4904	4321	216	283	212	2432.48	4600.34	264.628	4.1197	8.49819e-93	5.91116e-91	up
Soltu.DM.03G018100	10478	10324	9803	568	379	659	4853.17	9114.01	592.321	3.94363	1.16172e-92	8.05244e-91	up
Soltu.DM.01G040070	921	961	850	3715	3115	3154	2253.35	812.87	3693.82	-2.18402	3.59683e-92	2.48444e-90	down
Soltu.DM.03G017820	2020	1794	1736	93	101	65	873.919	1651.62	96.2148	4.10148	3.64555e-92	2.50936e-90	up
Soltu.DM.11G001250	9987	10850	10127	2093	1695	1855	5656.65	9226.63	2086.67	2.1446	1.6231e-91	1.11337e-89	up
Soltu.DM.02G023180	12055	12609	11752	849	485	716	5800.85	10846.9	754.835	3.84497	2.56441e-91	1.753e-89	up
Soltu.DM.01G022120	1344	1450	1231	166	147	160	686.038	1196.99	175.09	2.77324	2.94447e-91	2.00588e-89	up
Soltu.DM.01G038080	2775	2788	2592	370	335	286	1397.52	2427.95	367.088	2.72554	1.15266e-90	7.82543e-89	up
Soltu.DM.02G021780	2222	2335	2111	403	396	412	1216.92	1984.99	448.845	2.14484	2.00901e-90	1.35927e-88	up
Soltu.DM.02G028120	252	231	214	1492	1662	1442	956.982	207.307	1706.66	-3.04133	2.98712e-90	2.01417e-88	down
Soltu.DM.06G026250	26	16	17	764	618	809	413.747	17.5181	809.976	-5.53096	3.64791e-90	2.4514e-88	down
Soltu.DM.02G022170	306	347	294	2135	1617	1946	1193.43	281.746	2105.12	-2.90143	4.94755e-90	3.31352e-88	down
Soltu.DM.04G030530	22890	19897	19516	2592	1879	2519	10561.2	18541.6	2580.87	2.84483	5.29003e-90	3.53096e-88	up
Soltu.DM.02G032550	9853	8651	7903	526	705	526	4251.32	7848.51	654.12	3.58479	6.33205e-90	4.2123e-88	up
Soltu.DM.04G031860	3781	3872	3310	852	782	839	2087.46	3259.09	915.826	1.83132	1.97902e-89	1.31211e-87	up
Soltu.DM.03G013520	3534	3491	3199	520	559	485	1811.53	3042.54	580.527	2.38984	2.55223e-89	1.68651e-87	up
Soltu.DM.04G007720	1584	1861	1615	32	54	30	774.996	1506.65	43.3457	5.11931	2.88428e-89	1.8996e-87	up
Soltu.DM.07G016200	13804	14092	12418	37242	32775	38807	26132.9	11991.4	40274.4	-1.74786	3.51572e-89	2.3078e-87	down
Soltu.DM.06G005120	8859	9413	8632	2015	1681	1970	5053.94	8012.19	2095.69	1.93477	6.07308e-89	3.97336e-87	up
Soltu.DM.10G027800	5401	5915	5336	586	703	695	2847.97	4958.87	737.065	2.75015	6.12166e-89	3.99197e-87	up
Soltu.DM.08G004440	9817	11114	9096	2236	2049	2152	5655.51	8927.16	2383.87	1.9049	7.39304e-89	4.80523e-87	up
Soltu.DM.03G020570	1336	1356	1049	88	84	98	604.95	1109.88	100.016	3.47211	8.84852e-89	5.73245e-87	up
Soltu.DM.02G005480	276	294	287	1318	1313	1347	865.119	255.556	1474.68	-2.52869	1.5103e-88	9.7525e-87	down
Soltu.DM.01G024670	30	19	13	803	683	716	416.526	18.2733	814.779	-5.4786	2.1954e-88	1.41304e-86	down
Soltu.DM.02G033990	1443	1427	1163	117	97	88	654.574	1197.41	111.734	3.42178	2.63943e-88	1.69333e-86	up
Soltu.DM.10G028080	3463	3807	3554	480	516	448	1880.85	3225.71	535.985	2.58935	2.73841e-88	1.75117e-86	up
Soltu.DM.05G009060	102	137	124	1377	1145	1133	730.238	108.311	1352.17	-3.64202	3.39731e-88	2.16554e-86	down
Soltu.DM.12G006830	39078	38755	33777	1185	1966	1467	17452.6	33181.9	1723.26	4.26718	3.68622e-88	2.34217e-86	up
Soltu.DM.10G000360	12	16	36	2233	2567	2044	1281.21	19.4906	2542.93	-7.02757	5.14978e-88	3.26164e-86	down
Soltu.DM.06G012620	23634	25286	23498	2171	2737	2731	12206.6	21573.9	2839.33	2.92567	7.84521e-88	4.95298e-86	up
Soltu.DM.08G023920	44335	47469	44197	6742	7526	6451	24105.9	40517.7	7694.13	2.39672	8.1254e-88	5.11358e-86	up
Soltu.DM.01G045180	2651	2309	2249	177	186	236	1183.62	2145.16	222.066	3.27203	2.33322e-87	1.46373e-85	up
Soltu.DM.05G000240	8710	9695	8663	1713	1779	1668	4987.27	8060.38	1914.17	2.07413	3.52701e-87	2.20566e-85	up
Soltu.DM.01G047760	15413	16085	15100	3142	2672	2535	8485.57	13881.4	3089.74	2.16759	7.4688e-87	4.65602e-85	up
Soltu.DM.02G029720	5939	6190	5270	704	830	823	3024.15	5172.84	875.465	2.56284	8.90108e-87	5.53151e-85	up
Soltu.DM.09G023730	65800	61016	57147	15114	12708	12980	34915.1	54734.1	15096	1.85827	1.2396e-86	7.67935e-85	up
Soltu.DM.07G004240	73	40	69	2121	2549	1785	1227.5	54.501	2400.51	-5.46091	2.288e-86	1.413e-84	down
Soltu.DM.01G049590	29578	28903	26228	6202	4819	5662	15683.1	25200.7	6165.51	2.03117	2.93816e-86	1.80888e-84	up
Soltu.DM.05G005600	59	134	78	3193	2629	3074	1685.17	80.4478	3289.89	-5.35384	5.0399e-86	3.09322e-84	down
Soltu.DM.02G027940	1069	1106	1004	4852	5209	4350	3147.9	946.286	5349.5	-2.49906	5.51791e-86	3.37614e-84	down
Soltu.DM.06G034600	4052	3315	3572	340	303	399	1822.58	3259.56	385.608	3.07947	6.12424e-86	3.7356e-84	up
Soltu.DM.08G025570	144	155	129	888	895	854	552.539	127.229	977.85	-2.94219	7.19242e-86	4.37369e-84	down
Soltu.DM.05G021270	2369	2242	2436	55	62	28	1078.74	2103.56	53.932	5.28554	1.36826e-85	8.29492e-84	up
Soltu.DM.05G017910	34659	38161	36210	8169	6980	7868	20510.1	32504	8516.17	1.93234	1.59858e-85	9.66166e-84	up
Soltu.DM.08G007160	6552	5459	5262	618	570	462	2873.89	5136.38	611.393	3.07058	2.88405e-85	1.73779e-83	up
Soltu.DM.01G038330	49481	49135	45866	15209	14505	14228	29648.8	43014.4	16283.1	1.40145	3.45626e-85	2.07627e-83	up
Soltu.DM.01G030400	911	931	743	41	38	32	404.278	767.426	41.1298	4.22177	3.55363e-85	2.12832e-83	up
Soltu.DM.10G020790	7876	7974	7404	1024	685	855	3934.76	6923.66	945.869	2.87182	5.63665e-85	3.36569e-83	up
Soltu.DM.09G025220	655	749	728	6237	4291	5860	3341.66	636.144	6047.19	-3.24884	8.69761e-85	5.17782e-83	down
Soltu.DM.02G025370	3642	3331	2738	356	363	304	1630.52	2881.53	379.51	2.92463	1.16983e-84	6.94334e-83	up
Soltu.DM.06G012790	1141	1127	1023	5	7	7	493.122	979.175	7.06955	7.1138	1.6285e-84	9.63685e-83	up
Soltu.DM.01G040830	39169	40492	36902	82917	73547	78334	60809.6	34699.5	86919.7	-1.32477	2.12555e-84	1.25407e-82	down
Soltu.DM.05G004810	2883	2828	2583	464	348	413	1460.19	2467.86	452.53	2.44717	2.25931e-84	1.32904e-82	up
Soltu.DM.10G025410	1084	1368	1149	44	26	26	553.782	1072.2	35.3633	4.92218	2.3381e-84	1.37132e-82	up
Soltu.DM.04G034390	2060	2136	1983	91	109	63	969.009	1840.17	97.8497	4.23313	2.4863e-84	1.45393e-82	up
Soltu.DM.06G017930	957	934	880	12	16	6	418.83	824.98	12.6811	6.0236	2.79651e-84	1.63053e-82	up
Soltu.DM.04G030010	5365	5727	5238	1176	949	1087	3025.38	4863.14	1187.61	2.03382	3.35675e-84	1.95144e-82	up
Soltu.DM.12G001480	18580	15489	15315	635	986	716	7782.09	14692.6	871.562	4.07534	4.10182e-84	2.37761e-82	up
Soltu.DM.11G021860	10814	12882	11446	1624	1301	1680	6086.19	10470.1	1702.24	2.62077	5.73568e-84	3.31499e-82	up
Soltu.DM.03G006080	306	292	312	4874	7398	4656	3293.22	271.567	6314.87	-4.53937	5.94162e-84	3.42403e-82	down
Soltu.DM.03G028360	19602	20846	18381	679	1060	665	9201.5	17505.9	897.095	4.28644	8.28559e-84	4.76097e-82	up
Soltu.DM.02G030160	3345	3272	2841	65	20	43	1429.06	2811.29	46.8272	5.90774	3.63746e-83	2.08407e-81	up
Soltu.DM.03G023500	23924	26946	25333	168997	222447	175018	116764	22718.2	210810	-3.21402	4.7734e-83	2.72703e-81	down
Soltu.DM.07G023270	1943	2183	1887	14479	17786	12968	9306.75	1789.52	16824	-3.23287	1.32395e-82	7.54193e-81	down
Soltu.DM.03G013350	1419	1448	1220	114	138	127	677.721	1214.6	140.845	3.1083	1.62885e-82	9.25222e-81	up
Soltu.DM.03G033670	5935	6373	5919	642	745	821	3124.91	5430.1	819.725	2.72777	2.66558e-82	1.50979e-80	up
Soltu.DM.11G025300	8136	7577	7019	2078	1912	1928	4477.07	6762.21	2191.93	1.62529	4.89411e-82	2.76413e-80	up
Soltu.DM.08G018480	2811	2629	2297	141	185	123	1233.09	2299	167.178	3.78155	5.59563e-82	3.15136e-80	up
Soltu.DM.04G002770	4523	4592	4733	244	167	299	2197.03	4132.14	261.923	3.97967	8.23543e-82	4.6249e-80	up
Soltu.DM.08G005440	116363	110424	100941	304247	302938	277992	212853	97483.8	328222	-1.75144	1.28976e-81	7.22266e-80	down
Soltu.DM.11G022460	64641	69630	64358	179111	181467	171973	128333	59170.5	197495	-1.73887	4.95475e-81	2.76685e-79	down
Soltu.DM.09G009460	18199	17271	15327	1913	2370	2016	8721.43	15100.9	2342.01	2.68881	5.01159e-81	2.79072e-79	up
Soltu.DM.06G024270	30943	31751	29175	8034	6516	7504	17752.8	27351	8154.72	1.74588	5.54309e-81	3.07805e-79	up
Soltu.DM.10G022910	2006	1846	1688	133	88	142	890.631	1647.39	133.875	3.62122	6.21699e-81	3.44261e-79	up
Soltu.DM.07G022540	6198	7142	6609	25858	21192	23445	16008.8	5946.7	26071	-2.13228	6.92034e-81	3.82141e-79	down
Soltu.DM.10G023160	14810	14795	13556	2027	1387	1862	7396.18	12845.6	1946.75	2.72213	7.65697e-81	4.21644e-79	up
Soltu.DM.02G033440	1480	1514	1331	67	80	47	679.307	1286.44	72.1722	4.1558	9.80819e-81	5.37392e-79	up
Soltu.DM.05G008540	11274	11970	10815	2873	2402	2793	6562.05	10139.9	2984.23	1.76461	9.81316e-81	5.37392e-79	up
Soltu.DM.02G021540	668	617	628	2084	1998	2103	1430.91	570.112	2291.71	-2.00711	1.11554e-80	6.09211e-79	down
Soltu.DM.04G026280	2803	2885	2866	11939	12558	10647	7796.49	2550.84	13042.1	-2.35414	1.15631e-80	6.29743e-79	down
Soltu.DM.06G010590	1740	1642	1430	214	225	217	836.631	1429.89	243.369	2.55469	1.16779e-80	6.34256e-79	up
Soltu.DM.12G002120	11253	11492	10543	2927	2388	2608	6419.83	9909.62	2930.04	1.75791	1.21598e-80	6.58623e-79	up
Soltu.DM.06G018840	31815	33443	30074	9778	8400	8945	19206.6	28376.3	10036.9	1.49937	1.787e-80	9.6527e-79	up
Soltu.DM.09G025070	14726	13388	13268	148765	235965	162309	108213	12323.8	204103	-4.04977	2.58616e-80	1.39315e-78	down
Soltu.DM.01G042950	2962	3100	2829	36245	58337	37818	26032.8	2647.15	49418.4	-4.22254	3.74958e-80	2.01441e-78	down
Soltu.DM.05G004490	6568	6157	5762	28213	32472	26196	18890.7	5500.92	32280.5	-2.55292	4.30607e-80	2.30712e-78	down
Soltu.DM.03G019900	833	868	864	7	9	12	387.71	765.021	10.3988	6.20101	4.58548e-80	2.4502e-78	up
Soltu.DM.12G024040	2902	3080	3199	12506	10422	11377	7715.43	2741.23	12689.6	-2.21076	5.09621e-80	2.71578e-78	down
Soltu.DM.07G023080	18628	21162	19028	72159	58418	63182	44584.9	17520.6	71649.3	-2.0319	1.2018e-79	6.38728e-78	down
Soltu.DM.10G026480	5261	4939	4972	174	92	200	2346.38	4521.3	171.458	4.72081	1.40127e-79	7.42751e-78	up
Soltu.DM.11G013610	2266	2295	2118	9424	11593	10476	6847.3	1988.37	11706.2	-2.55762	3.59298e-79	1.89939e-77	down
Soltu.DM.08G013640	8315	9451	8433	1893	1886	1880	4950.45	7802.93	2097.98	1.89501	4.18827e-79	2.2082e-77	up
Soltu.DM.05G009650	2961	2727	2583	543	437	493	1502.93	2461.24	544.625	2.17605	6.83948e-79	3.59644e-77	up
Soltu.DM.02G004050	3057	3286	2805	352	263	378	1543.72	2720.7	366.735	2.89117	6.97381e-79	3.65738e-77	up
Soltu.DM.11G017970	4082	4405	3564	879	831	868	2267.75	3580.43	955.083	1.90643	8.00445e-79	4.18681e-77	up
Soltu.DM.01G046780	728	722	694	17	13	22	328.94	638.674	19.2056	5.05548	1.16585e-78	6.08208e-77	up
Soltu.DM.08G026820	1485	1622	1512	4934	4695	4456	3297.97	1376.4	5219.53	-1.92302	2.26643e-78	1.17926e-76	down
Soltu.DM.10G021940	857	1013	862	68	57	58	440.448	813.191	67.7046	3.58627	4.10018e-78	2.1278e-76	up
Soltu.DM.10G016030	411	448	342	1749	1710	1638	1122.92	356.456	1889.38	-2.40612	4.91822e-78	2.54566e-76	down
Soltu.DM.01G050990	14680	14248	13098	4497	3918	4124	8572.98	12505	4640.93	1.43002	1.14297e-77	5.90057e-76	up
Soltu.DM.04G001910	30236	30203	28783	7940	6883	6727	17276	26575.5	7976.57	1.73626	1.39927e-77	7.20496e-76	up
Soltu.DM.04G013790	4658	4543	4419	635	667	530	2368.75	4057.55	679.956	2.57709	1.95545e-77	1.00427e-75	up
Soltu.DM.07G022400	28709	31123	28370	4065	4852	4275	15585.7	26269.1	4902.31	2.42183	1.97712e-77	1.01278e-75	up
Soltu.DM.02G007590	46481	51657	47588	8437	9364	9120	26707.2	43421.2	9993.24	2.11937	2.18078e-77	1.11422e-75	up
Soltu.DM.06G009380	3706	4298	3580	632	488	593	2039.47	3445.94	633	2.44462	9.02421e-77	4.59887e-75	up
Soltu.DM.08G027340	868	717	775	30	31	26	367.812	703.344	32.2801	4.44551	1.56136e-76	7.93651e-75	up
Soltu.DM.07G024730	2583	2730	2343	8491	8461	7478	5668.13	2276.85	9059.41	-1.99238	2.31829e-76	1.17539e-74	down
Soltu.DM.09G011400	804	723	641	23	18	27	334.631	644.138	25.1248	4.68018	4.28693e-76	2.16796e-74	up
Soltu.DM.01G044680	1473	1450	1214	0	9	5	617.097	1228.88	5.31462	7.85316	4.85712e-76	2.45007e-74	up
Soltu.DM.10G027360	2076	1679	1463	87	73	112	824.348	1548.13	100.568	3.94428	4.86968e-76	2.45016e-74	up
Soltu.DM.03G035610	1426	1014	969	37	31	26	523.294	1011.8	34.7866	4.86225	5.15603e-76	2.58767e-74	up
Soltu.DM.03G029540	2597	2407	2364	457	464	431	1347.85	2194.28	501.421	2.12966	9.16816e-76	4.58964e-74	up
Soltu.DM.09G008230	6696	8286	7591	890	640	832	3802.02	6731.98	872.052	2.94854	9.26696e-76	4.62741e-74	up
Soltu.DM.05G012580	2262	2112	1943	5226	5146	5111	3809.14	1878.94	5739.34	-1.61096	9.42208e-76	4.69305e-74	down
Soltu.DM.05G015790	38	28	33	614	628	528	343.084	29.5188	656.649	-4.47542	9.67734e-76	4.80811e-74	down
Soltu.DM.02G008420	24	31	12	1034	1396	977	644.23	19.6876	1268.77	-6.01	1.13763e-75	5.63812e-74	down
Soltu.DM.11G005280	973	989	1040	43	40	60	474.546	896.164	52.9287	4.08164	1.6681e-75	8.24651e-74	up
Soltu.DM.01G008100	36	50	47	726	925	957	504.539	39.7276	969.351	-4.6088	1.74711e-75	8.61561e-74	down
Soltu.DM.07G012760	2780	3002	2731	6723	6378	6811	4956.03	2535.21	7376.85	-1.5409	2.6087e-75	1.28325e-73	down
Soltu.DM.08G013470	2346	2198	1938	423	361	403	1182.83	1926.47	439.185	2.13306	3.58571e-75	1.75949e-73	up
Soltu.DM.03G009780	7127	7110	6636	1032	1190	1233	3748.65	6214.47	1282.83	2.27631	7.75777e-75	3.79729e-73	up
Soltu.DM.01G044520	804	760	688	61	54	53	365.954	669.709	62.1991	3.42857	1.26378e-74	6.17073e-73	up
Soltu.DM.02G025760	945	1080	937	18	33	18	453.766	881.723	25.8093	5.09436	1.43166e-74	6.97327e-73	up
Soltu.DM.02G008920	5619	5342	4934	821	934	795	2838.14	4729.09	947.184	2.31984	2.09824e-74	1.0195e-72	up
Soltu.DM.11G005960	6	2	7	761	691	755	410.859	4.52861	817.19	-7.49546	2.49358e-74	1.20863e-72	down
Soltu.DM.02G008300	3771	3705	3416	321	430	363	1828.06	3241.55	414.562	2.96703	2.64449e-74	1.27865e-72	up
Soltu.DM.04G007420	31047	31924	31241	123199	132187	109541	81775.7	28085.4	135466	-2.27004	2.75499e-74	1.32883e-72	down
Soltu.DM.10G020800	5032	5093	4827	1314	1208	1164	2909.5	4453.67	1365.34	1.70574	3.73021e-74	1.79485e-72	up
Soltu.DM.08G000060	4808	4963	4284	250	121	217	2197.76	4179.4	216.123	4.27338	4.90216e-74	2.35304e-72	up
Soltu.DM.04G026000	685	622	625	14	15	15	295.922	575.518	16.3255	5.13966	8.26968e-74	3.95986e-72	up
Soltu.DM.07G026280	57292	49431	47658	11083	11402	11340	29234.7	45924.8	12544.7	1.87219	1.02996e-73	4.92e-72	up
Soltu.DM.08G017220	3430	4016	4051	20177	21899	18508	12962.8	3433.94	22491.6	-2.71145	1.58378e-73	7.54732e-72	down
Soltu.DM.08G011880	14	17	20	472	511	485	280.052	15.2893	544.816	-5.15517	2.68181e-73	1.27492e-71	down
Soltu.DM.04G029210	6780	7074	6870	1306	1194	1464	3822.73	6177.92	1467.54	2.07372	5.80026e-73	2.75082e-71	up
Soltu.DM.02G029430	3679	4411	3976	516	564	485	2088.61	3596.2	581.025	2.6298	6.06186e-73	2.86803e-71	up
Soltu.DM.06G017910	893	952	893	11	23	10	416.149	815.8	16.4976	5.62789	6.36198e-73	3.00285e-71	up
Soltu.DM.06G032880	24200	25428	22570	6926	6536	6169	14379.3	21484.5	7274.09	1.56246	6.69528e-73	3.15266e-71	up
Soltu.DM.12G027710	1359	1365	1253	7	0	5	594.047	1183.75	4.34766	8.0889	8.6483e-73	4.06265e-71	up
Soltu.DM.03G020780	42385	50198	44069	6075	4052	5249	23186.8	40701.6	5671.94	2.84317	9.73453e-73	4.56211e-71	up
Soltu.DM.02G028780	961	904	797	7799	10034	6617	4946.41	791.183	9101.65	-3.52404	1.13791e-72	5.32027e-71	down
Soltu.DM.09G007740	3982	3758	3647	121	203	121	1778.61	3391	166.227	4.35048	1.64002e-72	7.64983e-71	up
Soltu.DM.04G032780	108642	103073	97108	26593	27590	25790	60791.4	91915.9	29666.9	1.63146	2.21682e-72	1.0316e-70	up
Soltu.DM.05G017960	2894	2936	2705	8553	7159	7262	5520.23	2540.87	8499.59	-1.74207	3.16737e-72	1.47049e-70	down
Soltu.DM.12G010860	104	81	59	885	876	880	525.574	72.1304	979.017	-3.76265	4.31157e-72	1.99702e-70	down
Soltu.DM.04G010390	25718	26974	24613	2045	2885	2369	12867.4	23016.7	2718.02	3.08205	4.94332e-72	2.2843e-70	up
Soltu.DM.04G003720	667	701	637	16	20	26	309.975	596.928	23.022	4.69647	5.09752e-72	2.35008e-70	up
Soltu.DM.04G030380	1918	1970	1979	359	337	354	1069.45	1749.93	388.962	2.1696	5.14834e-72	2.368e-70	up
Soltu.DM.05G021870	6773	7613	7001	1724	1493	1622	4081.91	6373.03	1790.79	1.83138	7.54787e-72	3.46363e-70	up
Soltu.DM.03G032180	10048	10157	9299	2274	1732	2032	5506.42	8781.89	2230.94	1.97688	7.65868e-72	3.50637e-70	up
Soltu.DM.03G035260	4313	4748	4262	622	734	660	2358.17	3967.31	749.031	2.40506	8.89217e-72	4.06171e-70	up
Soltu.DM.01G005270	845	1035	807	6	12	17	405.847	798.654	13.0397	5.93658	1.45413e-71	6.62682e-70	up
Soltu.DM.07G027120	797	775	746	10	6	5	349.063	690.388	7.73744	6.47941	2.40124e-71	1.09179e-69	up
Soltu.DM.03G037580	8725	9165	8232	2716	2356	2598	5306.81	7775.16	2838.45	1.45377	3.24437e-71	1.47177e-69	up
Soltu.DM.05G019830	957	967	898	3494	3671	3136	2331.43	840.21	3822.64	-2.18575	5.36728e-71	2.42924e-69	down
Soltu.DM.04G020490	235	218	199	1001	1011	940	644.319	193.89	1094.75	-2.49729	6.7573e-71	3.05141e-69	down
Soltu.DM.04G004120	1510	1451	1342	241	186	214	758.642	1280.4	236.881	2.43437	1.45837e-70	6.57063e-69	up
Soltu.DM.08G001920	1403	1405	1285	229	178	195	720.323	1218.15	222.5	2.45281	1.52367e-70	6.84927e-69	up
Soltu.DM.03G024660	1396	1627	1459	92	60	50	704.924	1335.34	74.5099	4.16363	1.90991e-70	8.56606e-69	up
Soltu.DM.04G030950	1398	1288	1391	5883	4571	5270	3513.86	1216.49	5811.23	-2.25611	2.84791e-70	1.27443e-68	down
Soltu.DM.03G037120	59780	62837	55748	11569	8784	11569	32434.9	53077.1	11792.7	2.1702	2.90715e-70	1.298e-68	up
Soltu.DM.04G022890	38	30	17	658	578	580	348.642	25.0283	672.256	-4.74738	3.35404e-70	1.49417e-68	down
Soltu.DM.01G038840	399	362	358	2814	3907	2929	1963.62	333.224	3594.01	-3.43103	5.53906e-70	2.46202e-68	down
Soltu.DM.09G030590	10003	10062	9298	18010	17223	17824	14200.2	8741.14	19659.2	-1.16931	5.87411e-70	2.60511e-68	down
Soltu.DM.06G025240	3404	3180	2883	281	377	327	1590.8	2815.08	366.528	2.94118	5.98386e-70	2.64786e-68	up
Soltu.DM.02G020170	51700	48907	41461	13439	12318	12723	28222.8	42194.6	14251.1	1.56599	6.43163e-70	2.83966e-68	up
Soltu.DM.02G023290	1735	1746	1407	4695	4175	4408	3183.39	1451.19	4915.59	-1.76013	7.38922e-70	3.2552e-68	down
Soltu.DM.01G008480	236	222	263	1416	1252	1260	834.899	215.605	1454.19	-2.75375	7.9802e-70	3.50775e-68	down
Soltu.DM.06G000530	9535	8983	8357	1427	1406	1755	4848.06	7996.28	1699.85	2.23393	9.2574e-70	4.06015e-68	up
Soltu.DM.07G021940	5059	5269	4486	1041	1115	1036	2794.42	4404.28	1184.56	1.89455	1.19507e-69	5.22982e-68	up
Soltu.DM.02G019450	2410	2615	2453	210	132	216	1217.08	2228.49	205.677	3.43761	1.23351e-69	5.38615e-68	up
Soltu.DM.10G001430	4817	4866	4527	1370	1288	1249	2839.26	4230.97	1447.56	1.54736	1.34396e-69	5.85554e-68	up
Soltu.DM.07G003570	13183	13337	12030	1159	1592	1285	6486.84	11471.1	1502.59	2.93248	1.6819e-69	7.31186e-68	up
Soltu.DM.08G025710	1012	977	917	4	6	4	435.115	865.009	5.22082	7.37229	1.69063e-69	7.33369e-68	up
Soltu.DM.04G002560	467	481	432	1522	1617	1610	1086.29	410.675	1761.9	-2.10106	1.88083e-69	8.14094e-68	down
Soltu.DM.09G020550	15068	12635	12878	1582	1692	1263	6883.13	12081.7	1684.54	2.8424	2.42427e-69	1.04703e-67	up
Soltu.DM.07G018990	3296	3220	2925	795	661	692	1801.65	2808.72	794.586	1.82164	2.45702e-69	1.05887e-67	up
Soltu.DM.08G002490	22132	21293	21455	58059	50260	51090	39169.5	19339.8	58999.3	-1.60913	4.03432e-69	1.73484e-67	down
Soltu.DM.05G021720	1281	1266	1336	70	99	74	624.716	1158.91	90.5218	3.67836	1.16067e-68	4.98032e-67	up
Soltu.DM.08G022300	3403	3273	3250	532	415	387	1725.53	2957.89	493.162	2.58444	1.21438e-68	5.19954e-67	up
Soltu.DM.09G023380	1283	1433	1178	182	152	185	674.808	1157.66	191.954	2.59238	1.2285e-68	5.24868e-67	up
Soltu.DM.04G033970	1727	1978	1949	262	232	265	984.24	1687.55	280.934	2.58663	2.40792e-68	1.02655e-66	up
Soltu.DM.12G015680	2399	2372	2130	10749	7639	9843	6237.21	2052.84	10421.6	-2.34388	3.71653e-68	1.58104e-66	down
Soltu.DM.03G029870	15112	18230	16475	3256	2625	2963	9059.67	14849.3	3270.03	2.18302	4.15133e-68	1.76223e-66	up
Soltu.DM.09G025500	11920	12033	11083	2589	2294	2038	6496.23	10429.6	2562.83	2.02487	4.78084e-68	2.02511e-66	up
Soltu.DM.09G001020	2120	2440	2218	366	287	349	1195.03	2019.72	370.331	2.44727	4.79611e-68	2.02725e-66	up
Soltu.DM.02G014850	4064	3772	3768	1000	874	964	2253.71	3457.07	1050.36	1.71867	5.66924e-68	2.39121e-66	up
Soltu.DM.02G019040	1908	1816	1599	128	172	124	870.044	1582.21	157.875	3.32509	6.05286e-68	2.5476e-66	up
Soltu.DM.09G003570	77	58	71	609	574	620	364.692	61.4878	667.897	-3.44125	6.80203e-68	2.85685e-66	down
Soltu.DM.01G046720	5273	5264	5005	698	861	770	2747.42	4629.07	865.764	2.41868	7.14324e-68	2.99382e-66	up
Soltu.DM.07G000570	16041	16006	14667	39155	32029	35820	26737.2	13902.9	39571.5	-1.50907	1.38865e-67	5.80771e-66	down
Soltu.DM.02G012480	2707	4092	4022	41924	51077	38071	25990.4	3237.77	48743.1	-3.91213	1.47919e-67	6.17334e-66	down
Soltu.DM.01G006670	688	698	658	13	13	5	310.148	608.782	11.5131	5.72457	1.72887e-67	7.20021e-66	up
Soltu.DM.05G010800	28	38	27	942	559	803	438.174	27.6159	848.731	-4.94174	1.869e-67	7.76751e-66	down
Soltu.DM.06G002410	2758	2436	2233	143	213	163	1200.56	2207.69	193.43	3.51265	2.01339e-67	8.35011e-66	up
Soltu.DM.10G027330	23431	26727	23992	1742	2488	1810	12169.1	22087.8	2250.47	3.29495	2.64145e-67	1.09319e-65	up
Soltu.DM.12G006130	12021	12854	11548	3488	3006	3006	7179.57	10843.2	3515.98	1.62479	2.848e-67	1.17622e-65	up
Soltu.DM.04G037250	55500	50233	46013	6446	8083	7398	26634.6	45117.4	8151.84	2.46849	4.05967e-67	1.67316e-65	up
Soltu.DM.05G022550	47857	48671	43550	12191	9763	9952	26737.7	41677.6	11797.8	1.82076	4.15977e-67	1.71086e-65	up
Soltu.DM.02G006310	3985	4385	3892	515	636	554	2142.19	3650.51	633.863	2.52586	5.54979e-67	2.27783e-65	up
Soltu.DM.11G004160	18062	16870	15013	2024	1285	1899	8382.98	14846	1919.94	2.95094	9.1769e-67	3.75874e-65	up
Soltu.DM.04G027770	670	682	574	19	15	27	297.444	572.354	22.5348	4.66668	1.02912e-66	4.20645e-65	up
Soltu.DM.10G002050	12726	11937	11805	1810	2117	1723	6481.56	10863.5	2099.6	2.37131	1.33307e-66	5.4376e-65	up
Soltu.DM.03G004990	625	602	589	10	16	17	278.509	541.001	16.0157	5.07807	1.36367e-66	5.55099e-65	up
Soltu.DM.06G019240	1804	1790	1333	46	76	43	761.017	1460.4	61.6362	4.56644	1.45652e-66	5.9168e-65	up
Soltu.DM.11G023520	812	944	831	12	10	25	393.903	770.444	17.3622	5.47167	1.55641e-66	6.30967e-65	up
Soltu.DM.01G027050	1141	1095	1135	109	91	74	553.405	1005.41	101.399	3.30967	1.72826e-66	6.99204e-65	up
Soltu.DM.08G016460	565	648	535	17	16	20	269.734	519.84	19.6269	4.72717	1.74859e-66	7.05989e-65	up
Soltu.DM.06G017820	3336	3416	2933	237	324	224	1585.9	2879.41	292.39	3.29981	1.9825e-66	7.98802e-65	up
Soltu.DM.06G034280	484	441	400	2316	2648	2095	1508.3	393.902	2622.69	-2.73514	2.01185e-66	8.08983e-65	down
Soltu.DM.12G000120	1915	2461	2069	154	190	139	1049.5	1919.35	179.655	3.41732	2.08456e-66	8.36525e-65	up
Soltu.DM.03G035620	4063	4016	3753	461	578	576	2061.36	3522.48	600.245	2.55297	2.12377e-66	8.50537e-65	up
Soltu.DM.07G011880	2558	2510	2325	13151	8941	11861	7363.82	2200.4	12527.3	-2.50923	2.31197e-66	9.24043e-65	down
Soltu.DM.07G021190	747	665	768	11	7	7	330.182	651.146	9.21792	6.1424	2.33075e-66	9.29674e-65	up
Soltu.DM.03G024770	15744	15795	14314	4738	3905	4427	9239.07	13644.4	4833.78	1.49708	2.71119e-66	1.07925e-64	up
Soltu.DM.09G005690	4212	4808	4478	49718	28066	43627	24361.5	4023.86	44699.1	-3.47359	3.65091e-66	1.45042e-64	down
Soltu.DM.03G030050	1943	1918	1884	120	58	100	907.115	1712.05	102.176	4.0666	3.94047e-66	1.56232e-64	up
Soltu.DM.09G002120	3507	3420	3098	660	493	621	1818.76	2982.24	655.266	2.18625	4.1766e-66	1.65263e-64	up
Soltu.DM.05G007630	740	796	754	48	50	35	365.943	682.514	49.3722	3.78909	4.44276e-66	1.75445e-64	up
Soltu.DM.01G020840	14951	16125	14652	2996	3374	3208	8586.88	13617.5	3556.22	1.93705	6.26654e-66	2.46974e-64	up
Soltu.DM.09G028410	7	15	8	836	1475	935	610.893	8.888	1212.9	-7.09238	6.98694e-66	2.7482e-64	down
Soltu.DM.06G018350	1552	1174	1133	61	33	35	596.913	1146.36	47.4661	4.59402	9.12697e-66	3.58283e-64	up
Soltu.DM.03G034730	108	73	114	1397	1823	1443	911.771	88.3975	1735.14	-4.29491	1.29621e-65	5.07828e-64	down
Soltu.DM.02G011600	1386	1669	1538	5682	6139	5826	3959.37	1369.6	6549.14	-2.25755	1.9123e-65	7.4772e-64	down
Soltu.DM.11G001150	32	49	28	1710	873	1151	702.66	32.2648	1373.05	-5.41129	1.93898e-65	7.56659e-64	down
Soltu.DM.02G026160	2945	3102	2786	563	515	639	1632.42	2629.19	635.653	2.04831	2.88681e-65	1.12432e-63	up
Soltu.DM.01G002810	2433	2840	2492	251	147	177	1262.12	2312.46	211.785	3.44876	3.21531e-65	1.24981e-63	up
Soltu.DM.04G037590	3335	3413	2970	812	656	752	1855.41	2889.98	820.838	1.81589	3.24099e-65	1.25733e-63	up
Soltu.DM.06G002660	9244	8673	7430	1980	1770	1662	4766.57	7529.05	2004.09	1.90952	3.85482e-65	1.49254e-63	up
Soltu.DM.01G046090	35277	38023	34468	8665	6577	7469	20241.1	32090.9	8391.31	1.9352	5.11186e-65	1.97539e-63	up
Soltu.DM.02G016780	24097	25728	24237	101488	73904	92813	60554.1	22069.4	99038.9	-2.16595	7.4095e-65	2.8577e-63	down
Soltu.DM.09G025300	1140	1282	1202	151	134	165	623.441	1080.34	166.543	2.69752	7.71471e-65	2.96964e-63	up
Soltu.DM.04G034690	6016	6052	5250	1553	1260	1340	3342.35	5148.91	1535.79	1.74528	7.80221e-65	2.9975e-63	up
Soltu.DM.10G015450	23389	24484	21601	3255	3716	2803	12151.2	20670.6	3631.81	2.50882	9.99482e-65	3.83245e-63	up
Soltu.DM.05G023380	57	79	83	1421	910	1067	659.247	65.5727	1252.92	-4.25606	1.45475e-64	5.56738e-63	down
Soltu.DM.02G030540	4912	5793	4876	668	786	808	2738.35	4636.63	840.07	2.46449	2.41032e-64	9.20658e-63	up
Soltu.DM.05G023360	2447	1960	1901	267	220	280	1079.41	1875.21	283.616	2.72504	2.42656e-64	9.2508e-63	up
Soltu.DM.04G010510	637	570	535	1753	1765	1779	1241.04	518.125	1963.96	-1.92239	2.74842e-64	1.04577e-62	down
Soltu.DM.01G004720	762	640	574	32	23	30	309.097	586.813	31.3818	4.2249	5.18491e-64	1.96907e-62	up
Soltu.DM.03G020300	1538	1654	1183	12548	8109	12476	6756.73	1296.75	12216.7	-3.23589	7.07593e-64	2.68209e-62	down
Soltu.DM.03G031470	4180	4238	3661	630	461	650	2117.05	3591.25	642.853	2.48192	7.10789e-64	2.68906e-62	up
Soltu.DM.03G036520	752	659	658	58	54	51	338.202	616.016	60.3884	3.35062	7.74525e-64	2.92461e-62	up
Soltu.DM.03G036130	9132	10198	8770	2215	1728	1867	5254.49	8361.46	2147.51	1.96109	9.65903e-64	3.64032e-62	up
Soltu.DM.11G025360	757	679	709	4188	2939	3340	2251.57	639.39	3863.76	-2.59524	1.89773e-63	7.13863e-62	down
Soltu.DM.09G027140	400	416	408	3592	5906	4361	2768.17	364.943	5171.39	-3.82481	2.42868e-63	9.1186e-62	down
Soltu.DM.10G024520	3007	2955	2570	788	734	764	1691.51	2536.25	846.766	1.58266	2.91749e-63	1.09332e-61	up
Soltu.DM.07G014170	11463	11197	11056	65476	93412	69243	47520.6	10047.6	84993.6	-3.0805	3.46387e-63	1.29562e-61	down
Soltu.DM.08G010900	4766	4582	4036	1299	1252	1283	2699.74	3978.7	1420.77	1.48563	3.70176e-63	1.38199e-61	up
Soltu.DM.02G019820	110	151	102	1075	1390	1223	739.711	107.696	1371.73	-3.67095	3.80009e-63	1.41603e-61	down
Soltu.DM.10G029960	1045	1146	1080	5071	6048	4771	3440.86	974.973	5906.75	-2.59893	5.99475e-63	2.22964e-61	down
Soltu.DM.06G014600	10486	10892	9998	3620	3458	3476	6626.43	9342.1	3910.76	1.2563	1.18503e-62	4.39925e-61	up
Soltu.DM.06G029600	5922	5882	4941	13038	12123	11912	9354.2	4974.79	13733.6	-1.465	2.19657e-62	8.13922e-61	down
Soltu.DM.08G026100	868	883	854	77	48	70	424.086	776.299	71.8727	3.4331	2.57275e-62	9.51535e-61	up
Soltu.DM.09G020040	635	623	587	8	18	12	281.776	549.321	14.2302	5.27062	2.78084e-62	1.02658e-60	up
Soltu.DM.07G020040	1388	1357	1151	4440	4746	4060	3037.01	1157.51	4916.5	-2.08661	3.76686e-62	1.388e-60	down
Soltu.DM.11G024460	889	1028	905	3432	2981	2877	2139.58	840.389	3438.77	-2.03276	3.98406e-62	1.46531e-60	down
Soltu.DM.03G022340	2191	2391	2229	6251	6764	6525	4640.53	2029.57	7251.49	-1.8371	7.98129e-62	2.93002e-60	down
Soltu.DM.09G025920	7838	8995	8734	82141	48867	79989	42677.6	7628.76	77726.5	-3.34889	9.9853e-62	3.65894e-60	down
Soltu.DM.06G034540	8655	8768	8137	2008	2089	1822	4903.18	7610.21	2196.14	1.79296	1.11168e-61	4.06605e-60	up
Soltu.DM.02G032070	1040	1068	917	2512	2537	2484	1846.33	899.376	2793.28	-1.63496	1.29051e-61	4.71143e-60	down
Soltu.DM.12G022950	1949	1766	1796	368	297	333	1005.52	1642.02	369.014	2.15373	1.3887e-61	5.06057e-60	up
Soltu.DM.09G000370	11	5	5	674	1125	782	484.841	6.20625	963.475	-7.27838	1.42515e-61	5.18388e-60	down
Soltu.DM.04G025990	169	157	133	1016	1166	922	644.804	136.298	1153.31	-3.08094	1.90886e-61	6.93063e-60	down
Soltu.DM.08G000050	800	750	750	36	45	26	362.568	685.304	39.8315	4.10476	1.93782e-61	7.0229e-60	up
Soltu.DM.10G016530	1900	1637	1701	295	292	270	939.136	1560.53	317.747	2.29608	2.17321e-61	7.86162e-60	up
Soltu.DM.08G029720	2762	2691	2390	6085	6079	5739	4485.23	2332.2	6638.25	-1.50911	2.25308e-61	8.1357e-60	down
Soltu.DM.04G002580	1266	1185	1125	31	35	12	546.69	1064.35	29.0265	5.19646	2.88935e-61	1.04143e-59	up
Soltu.DM.12G026390	68218	81923	67499	16767	15381	14416	40998.4	64748.6	17248.3	1.9084	4.8642e-61	1.75005e-59	up
Soltu.DM.03G023680	14	63	37	2814	3501	2782	1708.57	33.9562	3383.19	-6.63857	5.62866e-61	2.02142e-59	down
Soltu.DM.08G001630	268	234	136	9054	4426	11132	4618.71	188.091	9049.34	-5.58831	5.90253e-61	2.11594e-59	down
Soltu.DM.12G021300	765	801	610	43	49	54	349.881	645.57	54.1926	3.57441	6.7165e-61	2.40339e-59	up
Soltu.DM.05G017300	3099	3154	2941	13142	16386	12731	9227.73	2737.81	15717.7	-2.5213	1.0136e-60	3.62046e-59	down
Soltu.DM.10G004230	204	233	219	2093	2712	1754	1318.79	195.597	2441.97	-3.64209	1.37731e-60	4.91075e-59	down
Soltu.DM.08G023050	2700	2666	2494	26177	14505	23324	12949.9	2340.01	23559.9	-3.33175	2.42487e-60	8.63029e-59	down
Soltu.DM.03G034850	1404	1286	1399	31	55	25	630.858	1220.18	41.5323	4.87672	2.50934e-60	8.9149e-59	up
Soltu.DM.01G051190	2010	1655	1780	287	228	247	952.123	1622.53	281.713	2.52595	2.97538e-60	1.05517e-58	up
Soltu.DM.02G033780	4	6	0	888	803	704	444.998	2.88839	887.107	-8.2627	3.15403e-60	1.11653e-58	down
Soltu.DM.04G033320	12795	12310	11747	3404	3389	3074	7315.77	10972.8	3658.75	1.58451	3.27461e-60	1.15715e-58	up
Soltu.DM.06G005820	847	911	830	90	76	62	427.55	770.713	84.3876	3.19109	3.31982e-60	1.17103e-58	up
Soltu.DM.11G021100	307	288	245	1031	1013	992	687.445	249.479	1125.41	-2.17346	3.3386e-60	1.17557e-58	down
Soltu.DM.06G029700	6315	5941	5785	1255	1073	950	3293.02	5372.73	1213.31	2.14671	3.69656e-60	1.2993e-58	up
Soltu.DM.01G049500	2034	1816	1664	371	365	356	1022.01	1639.21	404.802	2.01772	1.16144e-59	4.07512e-58	up
Soltu.DM.02G027810	2989	3175	2826	761	614	650	1712.23	2675.65	748.807	1.83723	1.17874e-59	4.12851e-58	up
Soltu.DM.05G026780	7852	7792	7121	2276	2303	2176	4639.79	6774.53	2505.05	1.43528	1.27258e-59	4.4493e-58	up
Soltu.DM.01G025230	8220	8444	8112	2198	1754	1843	4762.83	7383.03	2142.62	1.78484	1.47549e-59	5.14966e-58	up
Soltu.DM.09G030450	233	298	266	1473	1207	1524	896.042	237.633	1554.45	-2.7096	2.04494e-59	7.12458e-58	down
Soltu.DM.08G007130	3565	2997	2864	177	262	269	1533.15	2802.75	263.549	3.4107	2.44241e-59	8.49443e-58	up
Soltu.DM.11G007460	136091	134625	123728	325838	330469	293365	234815	117390	352239	-1.58524	2.52237e-59	8.75717e-58	down
Soltu.DM.03G030320	2	2	2	2021	1382	1867	973.152	1.78895	1944.52	-10.0861	2.75058e-59	9.53277e-58	down
Soltu.DM.09G028710	1803	2164	2100	300	280	304	1069.24	1811.04	327.426	2.46758	2.80479e-59	9.70368e-58	up
Soltu.DM.04G030050	39016	40059	36945	10910	9102	11157	23035.8	34543.9	11527.7	1.58332	3.29098e-59	1.13659e-57	up
Soltu.DM.04G035890	648	705	645	2148	1800	2165	1428.09	595.126	2261.05	-1.92572	4.2381e-59	1.46115e-57	down
Soltu.DM.03G036190	1016	1078	1096	126	132	113	544.848	952.026	137.671	2.78978	4.6045e-59	1.58472e-57	up
Soltu.DM.10G022380	10202	9848	9500	1557	1804	1411	5287.08	8800.84	1773.32	2.31119	6.43745e-59	2.21171e-57	up
Soltu.DM.02G028190	32861	32808	29657	10769	8937	9494	19582.1	28363.1	10801.2	1.39283	8.40749e-59	2.88356e-57	up
Soltu.DM.05G009320	12558	14606	13670	42274	45087	41182	29939.3	12176.4	47702.3	-1.96998	9.43536e-59	3.23051e-57	down
Soltu.DM.03G016730	9944	9702	9296	2694	2556	2320	5712.45	8619.51	2805.39	1.6194	9.73656e-59	3.32789e-57	up
Soltu.DM.09G004250	2570	2498	2370	6326	6718	6102	4659.74	2214.66	7104.82	-1.68172	9.83766e-59	3.35666e-57	down
Soltu.DM.10G005300	887	798	709	4116	2886	3764	2342.49	711.318	3973.66	-2.4819	1.12739e-58	3.84012e-57	down
Soltu.DM.05G006150	2978	3075	3007	488	433	577	1627.63	2700.93	554.321	2.28467	1.60161e-58	5.44603e-57	up
Soltu.DM.09G026730	14699	15334	14556	4103	3250	3815	8707.09	13285.9	4128.26	1.68629	1.64981e-58	5.60032e-57	up
Soltu.DM.02G027270	1589	1809	1596	293	285	323	910.452	1487.06	333.846	2.15521	1.66942e-58	5.6572e-57	up
Soltu.DM.06G025720	1725	1750	1586	37	57	85	786.352	1506.16	66.5473	4.50035	2.09869e-58	7.09973e-57	up
Soltu.DM.06G027810	1144	1276	1063	160	163	135	602.822	1035.73	169.91	2.60781	2.32116e-58	7.83897e-57	up
Soltu.DM.06G029480	5472	6181	5756	22653	27309	22354	16035.8	5189.23	26882.4	-2.37307	2.33277e-58	7.86478e-57	down
Soltu.DM.03G037130	15786	18516	16902	3703	3841	3594	9696.82	15261.9	4131.74	1.88511	2.46586e-58	8.29936e-57	up
Soltu.DM.05G019990	644	617	638	21	31	18	296.228	566.344	26.1116	4.43891	2.82652e-58	9.49711e-57	up
Soltu.DM.07G026180	162	126	156	939	1013	907	596.889	132.609	1061.17	-3.0004	3.07709e-58	1.03215e-56	down
Soltu.DM.02G032940	10765	10636	9931	723	1127	888	5174.2	9327.58	1020.83	3.19177	3.10101e-58	1.03842e-56	up
Soltu.DM.11G003560	15143	16468	14774	47559	50454	42473	32976	13810.7	52141.4	-1.91664	3.22209e-58	1.07715e-56	down
Soltu.DM.07G021010	11586	10574	10148	2170	1516	1881	5835.2	9615.67	2054.74	2.22643	3.28674e-58	1.09691e-56	up
Soltu.DM.12G008940	2053	2227	1824	261	321	295	1070.01	1814.06	325.971	2.47641	3.68482e-58	1.2277e-56	up
Soltu.DM.07G002640	1490	1510	1343	3405	2908	3196	2405.19	1291.98	3518.4	-1.44534	3.81377e-58	1.26853e-56	down
Soltu.DM.01G034200	1277	1298	1125	89	127	119	612.431	1100.16	124.702	3.14115	6.22946e-58	2.06856e-56	up
Soltu.DM.05G006320	14	13	16	502	723	485	325.121	12.8674	637.375	-5.63035	8.25148e-58	2.73541e-56	down
Soltu.DM.07G022840	675	710	645	2751	3196	2570	1884.62	604.373	3164.86	-2.38863	8.3262e-58	2.75557e-56	down
Soltu.DM.01G034790	178	197	153	859	730	885	535.993	156.784	915.203	-2.54532	9.19821e-58	3.03909e-56	down
Soltu.DM.01G030020	846	880	832	54	62	37	409.497	762.107	56.8882	3.74379	9.68107e-58	3.1933e-56	up
Soltu.DM.04G034320	4506	4374	3549	893	725	880	2306.43	3689.25	923.606	1.99798	1.05469e-57	3.47312e-56	up
Soltu.DM.05G008130	6066	5737	5223	1693	1669	1600	3451.68	5063.86	1839.51	1.46091	1.25053e-57	4.11119e-56	up
Soltu.DM.05G008140	1963	1961	2043	87	69	35	925.641	1780.61	70.6693	4.65515	1.38041e-57	4.53069e-56	up
Soltu.DM.04G034090	5471	4940	4235	15069	12976	12899	9751.16	4348.84	15153.5	-1.80095	1.47214e-57	4.82375e-56	down
Soltu.DM.02G022190	951	1281	930	16147	8259	14111	7552.31	939.277	14165.4	-3.91467	1.582e-57	5.17519e-56	down
Soltu.DM.04G002790	7423	6679	7274	1215	1312	1428	3922.45	6377.65	1467.24	2.11992	1.59146e-57	5.19754e-56	up
Soltu.DM.06G022970	683	531	619	26	26	22	287.105	546.764	27.4452	4.31629	1.84724e-57	6.02297e-56	up
Soltu.DM.01G015190	42038	46689	41613	116749	120345	106925	83216.6	38810.2	127623	-1.71738	2.02067e-57	6.57764e-56	down
Soltu.DM.08G025540	2856	2910	2760	6261	6213	5924	4680.45	2539.8	6821.11	-1.42529	2.14749e-57	6.97899e-56	down
Soltu.DM.11G004020	8559	8135	7746	1819	2006	1781	4678.59	7275.85	2081.34	1.8056	2.53372e-57	8.2207e-56	up
Soltu.DM.09G019480	1395	1716	1577	163	104	143	774.642	1398.12	151.16	3.20934	2.70862e-57	8.77381e-56	up
Soltu.DM.04G007580	7280	7783	7025	2022	1584	1787	4284.8	6576.23	1993.37	1.72205	3.3029e-57	1.06813e-55	up
Soltu.DM.04G021800	7614	9136	8190	22858	21630	22100	16051.5	7432.43	24670.5	-1.73088	3.49824e-57	1.12946e-55	down
Soltu.DM.08G005420	81194	82846	77482	188028	183162	166891	135699	71927	199471	-1.47157	3.87767e-57	1.24993e-55	down
Soltu.DM.01G005060	4683	4643	4530	1477	1298	1393	2835.78	4128.8	1542.76	1.42021	4.13282e-57	1.33002e-55	up
Soltu.DM.05G008530	1073	973	864	131	97	120	496.613	864.694	128.531	2.75007	4.75138e-57	1.5266e-55	up
Soltu.DM.03G002800	2623	2639	2597	5557	5101	5486	4160.59	2342.59	5978.58	-1.3517	4.80679e-57	1.54191e-55	down
Soltu.DM.02G010100	971	864	878	50	71	73	440.183	808.18	72.1862	3.48488	4.93543e-57	1.58061e-55	up
Soltu.DM.06G000550	7781	7495	6899	27862	34475	27362	19977.6	6597.94	33357.3	-2.33791	4.99763e-57	1.59795e-55	down
Soltu.DM.12G024940	162	146	120	868	1097	1061	625.927	126.981	1124.87	-3.14708	5.09407e-57	1.62617e-55	down
Soltu.DM.03G017140	12814	13557	12648	30481	25382	28704	21451.8	11623.7	31279.9	-1.42816	1.77254e-56	5.64934e-55	down
Soltu.DM.04G023430	74	100	110	809	841	831	502.677	85.1012	920.253	-3.43478	1.95823e-56	6.23115e-55	down
Soltu.DM.06G014140	29	28	20	492	750	804	392.243	22.8002	761.685	-5.06207	1.97953e-56	6.28881e-55	down
Soltu.DM.10G004570	51	80	45	683	761	684	421.111	52.0912	790.13	-3.92298	3.52374e-56	1.11767e-54	down
Soltu.DM.01G050940	1662	2087	1882	289	275	281	996.051	1679.01	313.088	2.42297	3.65067e-56	1.15608e-54	up
Soltu.DM.02G018760	763	849	976	33	28	46	407.172	774.782	39.5614	4.29162	4.80826e-56	1.52024e-54	up
Soltu.DM.01G025120	16167	16527	15105	29108	25571	27700	22360	14228.5	30491.5	-1.09963	5.40318e-56	1.70561e-54	down
Soltu.DM.01G043980	11095	12187	11288	34050	26798	31367	22192.8	10300.6	34085	-1.72641	5.41564e-56	1.70683e-54	down
Soltu.DM.04G027480	633	985	717	25	15	17	357.723	694.446	21.0007	5.04735	6.89882e-56	2.17083e-54	up
Soltu.DM.08G019590	12	15	7	343	337	357	197.177	10.0162	384.338	-5.26197	8.16507e-56	2.5652e-54	down
Soltu.DM.10G003060	815	792	761	1859	1826	1885	1384.87	705.25	2064.49	-1.54958	8.39954e-56	2.63469e-54	down
Soltu.DM.06G018680	363	353	396	1520	1287	1477	958.553	332.259	1584.85	-2.25396	9.42711e-56	2.95234e-54	down
Soltu.DM.03G016930	7	0	5	900	1438	888	603.917	3.60661	1204.23	-8.38325	1.23412e-55	3.85887e-54	down
Soltu.DM.04G022980	22482	23381	22147	98905	68571	93054	58203.8	20263	96144.6	-2.24636	1.24031e-55	3.87212e-54	down
Soltu.DM.12G001430	2406	2428	2300	689	595	648	1419.92	2124.88	714.957	1.57145	1.27676e-55	3.97963e-54	up
Soltu.DM.06G014170	3759	3563	3154	739	816	787	1991.72	3114.1	869.338	1.84083	1.31382e-55	4.08871e-54	up
Soltu.DM.01G034410	138824	152000	138515	414828	325445	392014	273186	127881	418491	-1.7104	1.45636e-55	4.52521e-54	down
Soltu.DM.07G014310	1681	1714	1435	3968	3376	3782	2775.81	1435.22	4116.4	-1.52011	1.59019e-55	4.93333e-54	down
Soltu.DM.02G031840	2544	2843	2534	701	640	668	1551.35	2358.7	743.986	1.66465	1.62951e-55	5.04742e-54	up
Soltu.DM.08G020430	10683	11480	10261	1740	1936	1462	5780.34	9652.11	1908.57	2.33835	1.64024e-55	5.07271e-54	up
Soltu.DM.07G022750	35	34	33	670	407	594	323.049	30.3843	615.714	-4.34086	1.65961e-55	5.12464e-54	down
Soltu.DM.08G022860	4662	5160	5257	541	313	474	2495.67	4502.29	489.057	3.20259	1.67836e-55	5.17446e-54	up
Soltu.DM.08G021530	3812	4676	4164	828	788	731	2320.24	3770.7	869.777	2.11611	2.04539e-55	6.29625e-54	up
Soltu.DM.02G014050	487	483	519	2067	2179	1839	1351.43	444.589	2258.26	-2.34467	2.43453e-55	7.4825e-54	down
Soltu.DM.03G010850	931	840	850	100	114	100	448.724	780.822	116.627	2.74309	2.82071e-55	8.65601e-54	up
Soltu.DM.06G033490	12386	12584	11097	4593	4348	4384	7832.41	10727.8	4937	1.11965	2.88708e-55	8.84597e-54	up
Soltu.DM.03G023640	4	0	1	3234	4699	2270	1904.43	1.47267	3807.38	-11.3361	2.99584e-55	9.16506e-54	down
Soltu.DM.01G002970	869	930	834	31	11	12	401.794	783.824	19.7641	5.30957	3.33579e-55	1.01893e-53	up
Soltu.DM.04G030060	42970	47549	43170	14102	13046	14437	27610.8	39821	15400.6	1.37054	3.58353e-55	1.09292e-53	up
Soltu.DM.12G004910	4279	4200	3979	1095	840	961	2389.88	3709.61	1070.14	1.79346	3.99229e-55	1.21572e-53	up
Soltu.DM.06G013540	4572	4215	3809	627	774	705	2263.8	3744.77	782.829	2.25811	4.05772e-55	1.23375e-53	up
Soltu.DM.03G030960	6714	7129	6391	507	229	375	3215.51	6023.01	408.008	3.88382	4.12101e-55	1.25107e-53	up
Soltu.DM.05G003780	843	820	654	70	67	84	384.694	687.534	81.8544	3.0703	4.29701e-55	1.30251e-53	up
Soltu.DM.06G019520	2007	1637	1456	115	137	170	835.248	1513.84	156.652	3.27258	4.91924e-55	1.48884e-53	up
Soltu.DM.03G033110	216	159	205	1126	1024	1159	699.216	173.263	1225.17	-2.82194	5.02268e-55	1.51783e-53	down
Soltu.DM.08G004690	16548	17670	14980	3808	4226	3876	9525.4	14629	4421.77	1.72614	5.57604e-55	1.68249e-53	up
Soltu.DM.02G016340	4286	4183	3947	391	429	264	2049.69	3696.59	402.784	3.19812	5.90679e-55	1.77958e-53	up
Soltu.DM.06G024890	1554	1723	1573	121	159	181	808.084	1444.83	171.341	3.07595	7.0324e-55	2.11548e-53	up
Soltu.DM.09G020340	1373	1390	1067	54	86	51	603.7	1136.09	71.306	3.99392	7.39585e-55	2.22145e-53	up
Soltu.DM.10G005130	5	5	5	477	642	485	300.818	4.47236	597.163	-7.06094	7.53298e-55	2.25921e-53	down
Soltu.DM.01G000490	2349	2716	2276	6517	5640	5890	4431.54	2183.96	6679.11	-1.61271	7.84109e-55	2.34806e-53	down
Soltu.DM.01G031210	47	60	40	746	959	625	455.476	43.5766	867.376	-4.31503	1.14253e-54	3.41622e-53	down
Soltu.DM.08G025920	999	879	762	105	91	82	443.386	783.86	102.912	2.92918	1.33058e-54	3.97249e-53	up
Soltu.DM.01G039230	26009	28395	27210	6975	6545	7604	16078.6	24333.7	7823.55	1.63706	1.41314e-54	4.21264e-53	up
Soltu.DM.01G021990	711	711	591	56	64	69	334.06	597.96	70.1601	3.09133	1.42027e-54	4.22754e-53	up
Soltu.DM.01G051020	17836	17734	15419	4683	3718	4580	9978.52	15158.8	4798.26	1.65957	1.44159e-54	4.28458e-53	up
Soltu.DM.07G023600	6640	7510	7089	1191	1216	1463	3883.61	6332.72	1434.49	2.14229	1.69173e-54	5.02048e-53	up
Soltu.DM.09G024590	3777	3659	3633	487	299	452	1877.48	3298.74	456.217	2.85412	2.02454e-54	5.99917e-53	up
Soltu.DM.08G022690	6252	6016	5668	1621	1249	1358	3450.82	5339.12	1562.52	1.77272	2.14271e-54	6.33987e-53	up
Soltu.DM.10G022320	17	39	23	692	504	617	346.477	23.4589	669.496	-4.83487	2.15669e-54	6.37171e-53	down
Soltu.DM.04G002200	835	963	682	54	48	69	399.325	735.381	63.269	3.53892	2.46322e-54	7.26651e-53	up
Soltu.DM.11G002830	926	971	835	152	138	160	489.527	812.451	166.603	2.28586	2.93729e-54	8.65213e-53	up
Soltu.DM.03G031590	267	249	244	973	1108	1134	709.97	226.342	1193.6	-2.39874	6.81103e-54	2.00329e-52	down
Soltu.DM.03G030270	4856	4680	4593	1012	716	887	2587.38	4209.44	965.32	2.12455	7.24534e-54	2.12788e-52	up
Soltu.DM.09G002000	5376	5202	4862	885	1075	993	2846.53	4595.63	1097.43	2.06614	8.65022e-54	2.53671e-52	up
Soltu.DM.09G024940	659	553	571	4856	2895	4084	2445.46	530.977	4359.94	-3.03759	8.80263e-54	2.5776e-52	down
Soltu.DM.12G029190	468	491	472	2664	3266	2322	1747.96	426.521	3069.4	-2.84727	8.94324e-54	2.61491e-52	down
Soltu.DM.04G038210	743	646	563	44	29	45	311.544	579.57	43.5178	3.73531	1.32016e-53	3.85432e-52	up
Soltu.DM.11G003730	3785	3905	3412	8008	8258	7744	6104.08	3302.08	8906.08	-1.43141	1.75998e-53	5.13085e-52	down
Soltu.DM.04G010190	645	617	588	52	50	36	300.984	550.795	51.1727	3.42807	1.83121e-53	5.33067e-52	up
Soltu.DM.01G022330	3392	3277	3188	360	440	509	1711.19	2936.23	486.149	2.59449	2.17768e-53	6.32995e-52	up
Soltu.DM.01G002790	1437	1223	1148	61	99	66	608.19	1132.03	84.3532	3.74632	2.4376e-53	7.0751e-52	up
Soltu.DM.07G023930	2207	2324	2012	519	537	495	1260.74	1946.12	575.361	1.75806	2.45539e-53	7.11633e-52	up
Soltu.DM.10G029550	5102	5366	4693	1745	1526	1605	3157.53	4510.28	1804.78	1.32139	2.80667e-53	8.12253e-52	up
Soltu.DM.03G037250	225	170	161	2394	3748	2122	1625.1	165.104	3085.09	-4.22387	3.35111e-53	9.68404e-52	down
Soltu.DM.10G011360	447	340	354	2738	1954	3009	1591.01	339.476	2842.54	-3.0658	3.89244e-53	1.1232e-51	down
Soltu.DM.12G005570	1515	1708	1389	244	208	274	819.742	1370.94	268.54	2.35196	4.51605e-53	1.3006e-51	up
Soltu.DM.05G004590	488	483	479	19	19	11	225.197	432.208	18.1866	4.57078	4.52036e-53	1.3006e-51	up
Soltu.DM.01G030050	11867	10844	9548	3145	3085	3051	6512.5	9584.78	3440.22	1.47824	4.56338e-53	1.31108e-51	up
Soltu.DM.06G022730	1056	1155	1028	109	88	136	543.676	964.28	123.072	2.96995	4.78726e-53	1.37341e-51	up
Soltu.DM.02G033210	485	507	403	2863	3207	2223	1747.81	414.198	3081.42	-2.8952	5.65865e-53	1.62106e-51	down
Soltu.DM.08G023420	56	65	47	680	483	748	377.587	49.8384	705.335	-3.82298	6.44393e-53	1.84335e-51	down
Soltu.DM.05G024450	7195	6827	6297	2438	2141	2284	4292.67	6045.03	2540.31	1.25075	7.0005e-53	1.99968e-51	up
Soltu.DM.12G027790	639	511	457	24	17	20	249.74	476.961	22.5192	4.40464	7.60875e-53	2.1703e-51	up
Soltu.DM.01G002770	2760	2924	2551	60	138	99	1280.55	2449.9	111.199	4.46151	7.86062e-53	2.23892e-51	up
Soltu.DM.09G018330	1627	1740	1511	3647	3653	3493	2726.57	1451.19	4001.94	-1.46346	7.96287e-53	2.26479e-51	down
Soltu.DM.03G016810	2638	3250	3134	429	325	432	1565.78	2693.44	438.119	2.62005	9.24319e-53	2.62517e-51	up
Soltu.DM.12G006930	6	7	0	496	616	541	309.154	3.75509	614.554	-7.35455	1.19356e-52	3.38501e-51	down
Soltu.DM.09G028630	1324	1441	1264	4060	3955	3445	2723.88	1199.06	4248.7	-1.82512	1.28418e-52	3.63681e-51	down
Soltu.DM.12G025930	337	390	290	2093	1431	1793	1131.91	301.854	1961.96	-2.70037	1.3424e-52	3.79624e-51	down
Soltu.DM.06G018250	1171	1134	1108	3228	2940	2724	2155.18	1016.79	3293.56	-1.69563	1.51464e-52	4.27724e-51	down
Soltu.DM.02G012980	2312	2415	2232	6004	6304	5564	4352.03	2072.42	6631.64	-1.67805	2.14321e-52	6.04366e-51	down
Soltu.DM.03G032330	1490	1301	1145	3627	3259	3623	2529.76	1168.91	3890.6	-1.73482	2.16628e-52	6.10005e-51	down
Soltu.DM.11G009720	2400	2046	1916	332	221	267	1096.85	1891.21	302.489	2.64436	2.60766e-52	7.33252e-51	up
Soltu.DM.12G024050	17233	18081	17832	131168	76766	120240	68359.8	15849	120871	-2.931	2.71093e-52	7.6121e-51	down
Soltu.DM.01G050130	5580	5338	4871	9274	8672	9082	7354.29	4696.71	10011.9	-1.09199	3.20335e-52	8.98207e-51	down
Soltu.DM.01G038270	11038	9562	9262	2662	2379	2772	5888.26	8884.46	2892.07	1.61918	3.24748e-52	9.09294e-51	up
Soltu.DM.08G018670	4423	4420	3994	892	652	883	2357.84	3819.5	896.18	2.09152	4.44657e-52	1.24328e-50	up
Soltu.DM.06G032150	26204	27021	25261	10020	9220	9199	16954.8	23376	10533.6	1.15003	4.61192e-52	1.2877e-50	up
Soltu.DM.09G021460	8	6	0	607	829	583	378.006	4.04431	751.968	-7.53863	6.56075e-52	1.82926e-50	down
Soltu.DM.05G020940	23444	27783	25101	4654	3468	4770	13754.5	22747.7	4761.36	2.25628	7.88886e-52	2.19647e-50	up
Soltu.DM.03G035840	1576	1438	1226	4952	4584	4027	3142.07	1258.98	5025.16	-1.99691	8.65899e-52	2.40752e-50	down
Soltu.DM.12G005880	16531	18139	16218	46405	52338	45522	34364.9	15151.7	53578	-1.82216	8.79182e-52	2.44102e-50	down
Soltu.DM.02G001680	418	429	420	10	10	12	194.779	377.699	11.8589	4.9932	1.0776e-51	2.98773e-50	up
Soltu.DM.03G017540	586	684	675	2320	2566	2428	1647.88	580.648	2715.11	-2.22527	1.11503e-51	3.0872e-50	down
Soltu.DM.06G002700	14375	13666	12623	3822	2927	3513	7945.08	12098.4	3791.78	1.67387	1.17568e-51	3.25059e-50	up
Soltu.DM.10G005120	95	92	118	911	1148	864	589.401	91.3939	1087.41	-3.57265	1.58465e-51	4.37522e-50	down
Soltu.DM.03G029730	1829	2320	2001	72	123	131	976.867	1832.24	121.49	3.9147	1.75873e-51	4.84911e-50	up
Soltu.DM.02G031450	2092	2286	2070	4638	4140	4382	3396.19	1920.28	4872.1	-1.34322	2.07101e-51	5.70219e-50	down
Soltu.DM.09G003580	2797	2626	2772	315	316	433	1419.37	2444.55	394.194	2.63259	2.07575e-51	5.7073e-50	up
Soltu.DM.11G015690	7655	6708	6498	929	1208	1046	3695.65	6207.27	1184.03	2.39025	2.25448e-51	6.19015e-50	up
Soltu.DM.12G029530	78	71	112	1515	2140	1292	961.324	78.5171	1844.13	-4.55379	2.44804e-51	6.71229e-50	down
Soltu.DM.03G028840	3311	3272	2998	547	587	445	1718.73	2851.2	586.271	2.28193	2.61922e-51	7.17175e-50	up
Soltu.DM.04G034380	9382	8464	7547	168	400	294	3934.22	7545.64	322.791	4.54697	2.78661e-51	7.61955e-50	up
Soltu.DM.08G029970	16502	16326	13926	4534	3525	4067	9187.67	13893.8	4481.52	1.63238	2.8126e-51	7.68002e-50	up
Soltu.DM.02G031040	22589	22907	21006	8900	8591	8653	14742.2	19795.6	9688.72	1.03081	2.95737e-51	8.06421e-50	up
Soltu.DM.07G026240	1654	1750	1660	5600	4217	4995	3490.54	1509.08	5472.01	-1.8584	3.2229e-51	8.77619e-50	down
Soltu.DM.07G007050	594	632	559	17	12	4	271.697	531.203	12.1912	5.44535	3.258e-51	8.85962e-50	up
Soltu.DM.06G031200	38993	34541	31176	2813	4182	2874	17398.1	31116.7	3679.53	3.08009	3.3826e-51	9.18584e-50	up
Soltu.DM.06G028720	23814	22463	20604	7631	6305	6764	13775.3	19894.1	7656.48	1.37759	3.39572e-51	9.20886e-50	up
Soltu.DM.05G027200	543	441	415	1905	2221	1943	1335.23	415.703	2254.76	-2.43935	3.44062e-51	9.31788e-50	down
Soltu.DM.05G000380	2518	2518	2411	6066	5057	6091	4292.52	2218.39	6366.65	-1.52102	3.54673e-51	9.59213e-50	down
Soltu.DM.03G036750	1344	1191	1094	187	195	216	650.281	1078.81	221.755	2.2824	4.18013e-51	1.12898e-49	up
Soltu.DM.05G004840	1667	1630	1609	3366	3138	3271	2541.43	1462.03	3620.82	-1.30834	5.41086e-51	1.45939e-49	down
Soltu.DM.04G021650	1964	2154	2038	5478	5115	4789	3767.04	1835.04	5699.03	-1.6349	5.69297e-51	1.53339e-49	down
Soltu.DM.05G010540	2836	2600	2659	7068	7814	7190	5303.33	2412.52	8194.14	-1.76405	6.23493e-51	1.67709e-49	down
Soltu.DM.04G025250	622	544	530	2682	1887	2272	1514.96	504.699	2525.23	-2.32292	6.2601e-51	1.68157e-49	down
Soltu.DM.02G021020	64	37	75	1179	1527	1045	724.612	52.9344	1396.29	-4.72125	6.53404e-51	1.75279e-49	down
Soltu.DM.01G038100	3120	2883	2707	441	293	438	1511.89	2591.51	432.275	2.58377	7.15428e-51	1.91657e-49	up
Soltu.DM.07G018410	776	758	730	24	8	27	347.983	674.343	21.6236	4.96281	7.2316e-51	1.93467e-49	up
Soltu.DM.08G006550	3569	3943	4076	287	424	302	1919.28	3460.95	377.609	3.1962	8.8942e-51	2.37626e-49	up
Soltu.DM.08G025820	620	641	633	8	0	9	285.467	564.754	6.17871	6.51417	9.11771e-51	2.4327e-49	up
Soltu.DM.09G007770	3418	3091	3962	292	354	245	1733.3	3135.2	331.394	3.24194	9.84188e-51	2.62238e-49	up
Soltu.DM.12G004240	18102	18110	15915	5785	4712	5475	10703.7	15501.3	5906.04	1.39213	1.09609e-50	2.91663e-49	up
Soltu.DM.01G031830	871	1077	835	9	12	0	417.509	827.164	7.85374	6.71865	1.12655e-50	2.99367e-49	up
Soltu.DM.08G023460	16039	15884	14823	4352	3964	4846	9394.58	13916.5	4872.64	1.51402	1.1841e-50	3.14237e-49	up
Soltu.DM.09G019890	38	32	24	581	961	634	420.103	27.823	812.382	-4.86781	1.35658e-50	3.5953e-49	down
Soltu.DM.12G002060	3431	3283	3351	0	0	4	1501.17	3000.86	1.47298	10.9924	1.49115e-50	3.94668e-49	up
Soltu.DM.10G017360	733	831	672	5	5	0	334.172	664.624	3.71997	7.4811	1.94775e-50	5.14829e-49	up
Soltu.DM.04G013070	1808	1663	1393	261	273	303	877.14	1443.89	310.392	2.2178	2.00974e-50	5.30507e-49	up
Soltu.DM.12G006650	517	594	509	24	12	11	249.708	482.142	17.2754	4.80267	2.44128e-50	6.43563e-49	up
Soltu.DM.04G018070	8359	7424	7047	937	714	1156	3914.05	6791.35	1036.75	2.71163	2.56525e-50	6.75346e-49	up
Soltu.DM.06G002570	1670	1622	1576	6506	7413	5547	4341.63	1450.14	7233.12	-2.31843	2.70211e-50	7.10434e-49	down
Soltu.DM.07G009350	754	545	480	20	13	15	272.499	527.296	17.702	4.89663	2.76818e-50	7.26839e-49	up
Soltu.DM.03G025020	840	946	846	2618	2615	2327	1793.69	783.864	2803.53	-1.83857	2.84423e-50	7.45821e-49	down
Soltu.DM.03G012710	55	97	91	857	877	855	516.449	72.7261	960.171	-3.72275	3.52686e-50	9.236e-49	down
Soltu.DM.08G026170	6798	6904	6324	421	222	491	3189.16	5961.09	417.23	3.83666	3.65249e-50	9.55236e-49	up
Soltu.DM.01G044950	4869	5128	4370	12839	13960	11950	9328.61	4271.91	14385.3	-1.75164	3.85068e-50	1.00574e-48	down
Soltu.DM.03G017520	2762	2649	2575	120	219	182	1286.59	2378.67	194.507	3.61226	3.88328e-50	1.01292e-48	up
Soltu.DM.09G029120	588	550	491	55	40	48	268.53	484.253	52.8065	3.19697	3.95279e-50	1.0297e-48	up
Soltu.DM.01G026650	38985	36168	33253	6177	4011	5862	19080.2	32242	5918.38	2.44567	4.14742e-50	1.07898e-48	up
Soltu.DM.12G023450	15	15	7	318	301	308	177.166	10.8831	343.449	-4.97993	4.20078e-50	1.09143e-48	down
Soltu.DM.08G023900	2168	1979	1739	5040	4880	5712	3770.08	1748.76	5791.4	-1.72758	4.49423e-50	1.16615e-48	down
Soltu.DM.11G024280	57	56	88	861	840	714	477.958	60.5154	895.401	-3.88716	8.49136e-50	2.20043e-48	down
Soltu.DM.08G008430	3430	2992	2690	599	652	641	1704.67	2707.18	702.152	1.94693	1.10506e-49	2.85987e-48	up
Soltu.DM.06G012320	15554	15509	13565	2241	2861	2269	8005.87	13269.6	2742.12	2.27477	1.17807e-49	3.04487e-48	up
Soltu.DM.10G015470	1203	1344	1154	108	153	132	623.785	1101.24	146.327	2.91187	1.244e-49	3.21107e-48	up
Soltu.DM.07G006130	3660	3016	2640	16192	24627	21568	13004.6	2764.74	23244.4	-3.07167	1.43182e-49	3.69108e-48	down
Soltu.DM.08G024310	2427	1986	2037	6975	7304	6331	4783.85	1920.02	7647.69	-1.9939	1.58844e-49	4.08951e-48	down
Soltu.DM.09G000420	8182	9010	8547	1112	1427	1073	4508.64	7673.27	1344.02	2.51329	1.6356e-49	4.20546e-48	up
Soltu.DM.04G024050	141	131	109	703	576	586	401.452	113.097	689.806	-2.60863	1.70384e-49	4.37525e-48	down
Soltu.DM.04G026620	1288	1389	1535	188	191	200	737.079	1259.48	214.678	2.55258	1.93974e-49	4.97456e-48	up
Soltu.DM.03G036690	16146	20018	17261	3584	2568	3164	9676.42	15913.3	3439.5	2.20997	1.98646e-49	5.08781e-48	up
Soltu.DM.07G005090	745	570	528	14	24	13	283.09	547.118	19.0624	4.84305	3.36447e-49	8.6061e-48	up
Soltu.DM.06G018380	7358	8315	7812	21311	23245	20810	15633.2	7001.66	24264.8	-1.7931	4.28557e-49	1.09481e-47	down
Soltu.DM.08G012970	915	780	870	100	80	106	435.462	765.208	105.715	2.85568	4.47939e-49	1.14285e-47	up
Soltu.DM.07G026590	6696	6170	5628	12965	13013	12357	9857.02	5499.22	14214.8	-1.3701	5.34653e-49	1.36233e-47	down
Soltu.DM.06G022110	1035	1058	1076	182	180	161	569.665	945.407	193.923	2.28545	5.77376e-49	1.46931e-47	up
Soltu.DM.12G026540	908	990	706	80	87	66	429.2	771.875	86.5252	3.15717	5.84519e-49	1.48558e-47	up
Soltu.DM.02G013010	822	934	721	97	109	104	425.35	735.604	115.096	2.67609	6.47471e-49	1.64346e-47	up
Soltu.DM.04G038060	3819	3654	3286	1206	1147	1160	2250.59	3199.52	1301.65	1.29751	7.25545e-49	1.83928e-47	up
Soltu.DM.04G035630	57	120	126	2774	4452	2475	1856.94	91.0313	3622.84	-5.31461	7.40654e-49	1.87519e-47	down
Soltu.DM.03G037540	1051	1288	1131	109	86	135	577.897	1033.86	121.932	3.08389	8.04006e-49	2.03299e-47	up
Soltu.DM.12G009410	6304	6100	6073	230	443	256	2927.14	5506.68	347.593	3.98571	8.10392e-49	2.04652e-47	up
Soltu.DM.04G030020	18672	20827	19255	3304	4077	3762	10825.2	17508.5	4141.82	2.07972	8.49491e-49	2.14253e-47	up
Soltu.DM.09G025170	1074	1050	951	108	127	86	517.063	914.774	119.353	2.93818	9.02321e-49	2.27289e-47	up
Soltu.DM.06G018720	625	685	602	75	78	65	324.989	569.085	80.8933	2.81455	9.1953e-49	2.3133e-47	up
Soltu.DM.06G032850	2544	2728	2694	10688	12134	9136	7125.17	2376.18	11874.2	-2.32111	1.02068e-48	2.5645e-47	down
Soltu.DM.04G036620	675	765	735	2203	1879	2027	1454.59	648.761	2260.41	-1.80083	1.11464e-48	2.79703e-47	down
Soltu.DM.06G031500	52557	58802	58138	14547	13623	15416	33362.5	50581.8	16143.2	1.6477	1.14218e-48	2.86252e-47	up
Soltu.DM.03G016410	25088	21461	19603	4589	4821	4030	12321.8	19655.9	4987.75	1.9785	1.23628e-48	3.09445e-47	up
Soltu.DM.07G002870	5499	5088	4839	1090	1009	1294	2923.59	4590.98	1256.2	1.86973	1.29526e-48	3.238e-47	up
Soltu.DM.04G032150	12710	14601	12798	31542	30450	28661	22771.3	11942.6	33599.9	-1.49234	1.53193e-48	3.8248e-47	down
Soltu.DM.03G015060	3083	2961	2921	226	353	253	1490.72	2671.12	310.322	3.10561	1.59881e-48	3.98677e-47	up
Soltu.DM.03G026300	157	121	122	1352	2521	1801	1119.6	118.951	2120.24	-4.15579	1.72527e-48	4.29671e-47	down
Soltu.DM.12G023380	24	19	14	330	318	288	181.899	16.8561	346.942	-4.36335	1.8253e-48	4.54013e-47	down
Soltu.DM.02G017980	2321	2146	2047	145	234	167	1071.24	1938.75	203.724	3.25044	2.06667e-48	5.13405e-47	up
Soltu.DM.10G020850	2846	2799	2743	4	0	0	1250.45	2499.47	1.43225	10.7691	2.62138e-48	6.50391e-47	up
Soltu.DM.04G031630	3	0	0	4024	4230	5458	2542.04	0.866945	5083.22	-12.5175	3.22755e-48	7.99788e-47	down
Soltu.DM.12G011060	7654	7469	6901	2646	2225	2515	4643.32	6554.36	2732.27	1.26236	3.43038e-48	8.48987e-47	up
Soltu.DM.01G051480	116	112	93	592	486	508	340.961	95.3186	586.604	-2.62156	3.67388e-48	9.07356e-47	down
Soltu.DM.03G023410	24450	22199	21213	5196	5413	4436	12888.8	20194.6	5583.08	1.85484	3.67538e-48	9.07356e-47	up
Soltu.DM.07G020610	1004	1031	1061	2572	2555	2672	1907.42	923.901	2890.94	-1.64573	3.76487e-48	9.28294e-47	down
Soltu.DM.01G039390	32814	31318	30464	8517	9229	8299	18921.2	28174.9	9667.45	1.5432	4.20638e-48	1.03587e-46	up
Soltu.DM.11G019650	509	443	414	10	6	15	208.779	406.138	11.4199	5.15235	4.43185e-48	1.09004e-46	up
Soltu.DM.03G033270	554	668	539	37	49	42	285.664	523.703	47.6253	3.45895	4.69392e-48	1.15306e-46	up
Soltu.DM.01G047410	647	668	591	72	45	54	315.041	567.049	63.0327	3.1693	4.97483e-48	1.22056e-46	up
Soltu.DM.04G032410	497	491	519	1508	1371	1593	1052.74	449.789	1655.69	-1.88011	5.06751e-48	1.24176e-46	down
Soltu.DM.08G001580	634	479	686	14806	6503	15983	7117.83	538.811	13696.9	-4.66792	5.35043e-48	1.30947e-46	down
Soltu.DM.02G028050	6404	7516	6806	1654	1695	1558	3998.37	6176.62	1820.12	1.76279	5.56073e-48	1.35926e-46	up
Soltu.DM.01G025330	6119	6030	5357	2241	2027	2094	3781.01	5206.22	2355.81	1.14401	5.84457e-48	1.42688e-46	up
Soltu.DM.12G030100	47	50	72	576	565	551	339.012	50.8251	627.199	-3.62531	6.29672e-48	1.53538e-46	down
Soltu.DM.12G007240	0	0	0	22514	27676	21247	13283.3	0	26566.6	#NUM!	1.02625e-47	2.49932e-46	down
Soltu.DM.10G005810	5994	6815	5984	1513	1134	1421	3549.02	5595.36	1502.67	1.8967	1.05893e-47	2.57572e-46	up
Soltu.DM.05G008950	33	38	20	409	336	386	222.553	26.8436	418.263	-3.96176	1.1056e-47	2.68595e-46	down
Soltu.DM.09G024180	737	672	609	2053	1670	1788	1318.97	599.914	2038.03	-1.76435	1.10925e-47	2.69152e-46	down
Soltu.DM.12G016590	1558	1619	1386	281	272	218	821.294	1356.72	285.866	2.24671	1.12362e-47	2.72306e-46	up
Soltu.DM.06G033220	389	383	365	1499	1538	1239	962.585	338.615	1586.55	-2.22818	1.514e-47	3.66467e-46	down
Soltu.DM.08G017230	2720	3233	3301	13718	16527	12929	9408.18	2765.12	16051.2	-2.53727	1.62729e-47	3.93407e-46	down
Soltu.DM.05G001770	4869	5085	4439	1353	1291	1142	2842.29	4281.35	1403.23	1.60931	1.87018e-47	4.51578e-46	up
Soltu.DM.02G009200	3604	3261	3286	913	717	822	1965.12	3023.91	906.322	1.73832	2.28767e-47	5.51713e-46	up
Soltu.DM.12G023960	6123	6381	5864	1574	1649	1808	3667.55	5469.31	1865.78	1.55158	2.46498e-47	5.93752e-46	up
Soltu.DM.04G010820	2353	2588	2249	464	345	477	1307.27	2139.61	474.94	2.17153	2.64201e-47	6.35621e-46	up
Soltu.DM.01G037180	1642	1368	1410	160	194	138	749.551	1316.12	182.979	2.84655	2.74476e-47	6.59541e-46	up
Soltu.DM.04G006030	224	195	180	1066	1076	1495	762.768	178.051	1347.48	-2.9199	2.88482e-47	6.92358e-46	down
Soltu.DM.03G022720	1938	1927	1974	6936	5176	6874	4377.07	1741.71	7012.42	-2.0094	2.91013e-47	6.97587e-46	down
Soltu.DM.04G021930	15015	16479	15496	2452	2901	2141	8395.78	14005.6	2785.97	2.32975	3.66555e-47	8.77608e-46	up
Soltu.DM.09G025860	0	0	0	19638	27559	21281	12752.1	0	25504.2	#NUM!	4.35228e-47	1.04077e-45	down
Soltu.DM.07G021470	71	70	67	459	393	385	259.874	61.9518	457.796	-2.88549	4.81872e-47	1.15092e-45	down
Soltu.DM.01G002400	943	971	971	149	143	173	516.344	860.441	172.246	2.32061	8.02031e-47	1.91329e-45	up
Soltu.DM.09G017090	74	72	134	1376	1258	1428	794.334	84.6183	1504.05	-4.15174	8.22711e-47	1.96027e-45	down
Soltu.DM.11G013420	2112	2061	2015	4157	3704	4157	3146.21	1843.68	4448.75	-1.27082	9.51655e-47	2.26478e-45	down
Soltu.DM.10G017880	10	5	12	433	653	419	284.742	8.1345	561.349	-6.1087	1.07206e-46	2.54826e-45	down
Soltu.DM.10G024950	1122	1141	1173	2708	2539	2722	1988.56	1025.24	2951.88	-1.52567	1.10149e-46	2.61509e-45	down
Soltu.DM.06G031440	3338	3306	3137	951	986	933	1988.73	2912.84	1064.62	1.45209	1.11758e-46	2.65011e-45	up
Soltu.DM.01G038820	2044	2050	1891	4037	3457	3818	2983.6	1781.57	4185.62	-1.23229	1.11999e-46	2.65265e-45	down
Soltu.DM.08G005470	152630	145083	132874	723455	1003997	662949	509365	128087	890644	-2.79773	1.12667e-46	2.66528e-45	down
Soltu.DM.02G015740	3871	4347	3959	1101	867	944	2352.14	3627.82	1076.45	1.75282	1.54754e-46	3.65655e-45	up
Soltu.DM.04G033590	3811	3376	3184	7185	6607	7236	5435.89	3084.63	7787.15	-1.336	1.56024e-46	3.68216e-45	down
Soltu.DM.07G022000	40301	41668	39019	3963	5857	4147	20621.6	36036.8	5206.52	2.79108	1.86854e-46	4.4045e-45	up
Soltu.DM.09G025140	412	440	456	8	4	9	199.133	390.544	7.72243	5.66029	1.87698e-46	4.41916e-45	up
Soltu.DM.03G031340	507	481	481	19	28	32	233.574	437.755	29.3931	3.89657	2.09226e-46	4.92016e-45	up
Soltu.DM.04G002760	12870	12750	14354	1693	926	1195	6675.45	11947.3	1403.63	3.08945	2.62147e-46	6.15734e-45	up
Soltu.DM.03G002110	9072	9221	9004	1790	2107	1743	5116.04	8136.14	2095.94	1.95675	2.99792e-46	7.03322e-45	up
Soltu.DM.06G017010	28639	29963	26382	3803	5205	4190	15098.8	25284.2	4913.43	2.36343	3.43587e-46	8.05114e-45	up
Soltu.DM.04G000050	13712	15812	15002	3218	2500	3298	8305.76	13280	3331.55	1.99499	3.47683e-46	8.13751e-45	up
Soltu.DM.06G019500	1413	1437	1442	80	63	127	689.866	1280.01	99.7259	3.68204	3.66743e-46	8.57349e-45	up
Soltu.DM.03G032090	12374	12920	12029	2972	2042	2379	6922.43	11116.6	2728.29	2.02664	3.84813e-46	8.9853e-45	up
Soltu.DM.03G018670	81922	87638	80502	6801	10843	7899	42003.1	74477.7	9528.61	2.96647	4.0459e-46	9.43598e-45	up
Soltu.DM.02G028040	17802	19686	17906	6505	5966	5967	11664.7	16500.3	6828.98	1.27275	4.40219e-46	1.02549e-44	up
Soltu.DM.07G025030	685	586	481	11	24	20	270.039	519.512	20.566	4.65883	4.57724e-46	1.06501e-44	up
Soltu.DM.10G005340	941	1007	892	66	101	93	471.047	845.235	96.8581	3.12541	5.31253e-46	1.23465e-44	up
Soltu.DM.08G008810	213	169	200	941	1067	918	630.238	173.7	1086.78	-2.64538	6.4784e-46	1.50384e-44	down
Soltu.DM.05G022080	3276	3693	3256	923	772	927	2007.08	3044.36	969.794	1.65039	8.53686e-46	1.97935e-44	up
Soltu.DM.06G012870	35	22	21	410	634	543	307.281	23.1184	591.444	-4.67713	8.95692e-46	2.07432e-44	down
Soltu.DM.02G030070	15858	17723	15726	4467	3428	3524	9450.69	14681.2	4220.13	1.79861	9.86757e-46	2.28255e-44	up
Soltu.DM.11G026510	9256	7559	7415	1618	1792	1585	4530.36	7206.11	1854.6	1.95811	1.11269e-45	2.57086e-44	up
Soltu.DM.06G035060	11589	11015	9740	18978	17691	19056	15127.4	9614.64	20640.1	-1.10215	1.14705e-45	2.64716e-44	down
Soltu.DM.11G021800	2434	2315	2055	493	347	382	1236.93	2022.74	451.113	2.16475	1.20557e-45	2.77898e-44	up
Soltu.DM.12G020410	1319	1527	1487	88	138	131	713.045	1293.08	133.008	3.28123	1.21147e-45	2.78933e-44	up
Soltu.DM.01G005040	4344	4255	3611	713	715	528	2176.69	3627.71	725.673	2.32167	1.31054e-45	3.01393e-44	up
Soltu.DM.06G023050	2239	2263	2016	215	307	218	1107.38	1939.02	275.742	2.81394	1.31223e-45	3.01434e-44	up
Soltu.DM.03G019370	835	901	910	80	95	111	447.941	789.698	106.184	2.89474	1.46012e-45	3.35017e-44	up
Soltu.DM.08G027890	283	248	215	837	825	860	578.137	221.491	934.783	-2.07738	1.57013e-45	3.59841e-44	down
Soltu.DM.02G017370	1205	1152	1002	241	204	244	626.556	998.236	254.875	1.96959	1.77601e-45	4.06554e-44	up
Soltu.DM.08G025990	702	815	742	2067	1876	1880	1414.82	673.218	2156.42	-1.6795	1.93905e-45	4.43365e-44	down
Soltu.DM.07G022620	1149	1152	1026	5739	3653	5352	3212.62	989.655	5435.58	-2.45744	1.95236e-45	4.45894e-44	down
Soltu.DM.08G028430	28	24	23	499	388	314	233.175	22.3065	444.044	-4.31516	2.03573e-45	4.644e-44	down
Soltu.DM.02G017000	676	811	577	0	5	10	308.949	612.286	5.61212	6.76952	2.23666e-45	5.0965e-44	up
Soltu.DM.11G002880	825	861	801	21	29	50	388.928	740.733	37.1236	4.31854	2.47557e-45	5.6344e-44	up
Soltu.DM.07G017160	3129	3345	3007	1006	831	936	1924.06	2822.53	1025.6	1.46052	2.57825e-45	5.86137e-44	up
Soltu.DM.03G016740	21712	22060	20304	6506	4869	5602	12673.4	19075.3	6271.57	1.60481	3.49353e-45	7.93308e-44	up
Soltu.DM.06G026180	10197	9778	9353	3291	2801	3334	6109.86	8732.62	3487.11	1.32438	4.21267e-45	9.55514e-44	up
Soltu.DM.02G024720	12157	12656	11188	3816	3122	3826	7345.7	10711.3	3980.15	1.42823	5.32599e-45	1.20666e-43	up
Soltu.DM.08G024890	60	54	82	598	657	579	369.898	58.9043	680.893	-3.53098	6.94654e-45	1.57201e-43	down
Soltu.DM.09G025570	64458	64336	56656	13275	8604	11439	33717.8	55149.4	12286.2	2.16631	7.17924e-45	1.62227e-43	up
Soltu.DM.08G015660	269	251	277	1688	2854	2379	1409.93	237.95	2581.91	-3.43971	7.18499e-45	1.62227e-43	down
Soltu.DM.04G037290	5517	5678	5563	1517	1139	1370	3241.56	4995.86	1487.25	1.74808	7.77971e-45	1.75455e-43	up
Soltu.DM.06G023770	272	187	195	1184	1193	1052	733.06	194.364	1271.76	-2.70999	8.1189e-45	1.82897e-43	down
Soltu.DM.04G025280	7787	8068	7505	20981	16642	17129	13600	6957.07	20242.9	-1.54086	8.16891e-45	1.83814e-43	down
Soltu.DM.06G024010	8993	8681	7867	1136	1396	937	4443.91	7597.25	1290.57	2.55747	8.61656e-45	1.93667e-43	up
Soltu.DM.11G013440	624	544	520	66	56	50	282.883	502.11	63.6565	2.97962	9.0849e-45	2.03963e-43	up
Soltu.DM.07G014150	3935	4484	4894	39368	63901	35457	27898.3	3982.03	51814.5	-3.70178	9.32682e-45	2.09157e-43	down
Soltu.DM.10G028370	578	560	559	24	42	33	271.372	505.79	36.9547	3.77471	9.38756e-45	2.10281e-43	up
Soltu.DM.06G015620	1300	1394	1313	304	293	326	768.025	1194.07	341.977	1.80392	9.47439e-45	2.11987e-43	up
Soltu.DM.12G000790	538	634	540	4	0	8	256.979	509.579	4.37821	6.86282	1.03924e-44	2.32264e-43	up
Soltu.DM.01G042270	463	394	497	7	10	6	206.781	404.987	8.57523	5.56156	1.18897e-44	2.6543e-43	up
Soltu.DM.03G033180	40795	41207	37772	10076	7240	9630	22799.8	35651.4	9948.18	1.84146	1.49465e-44	3.33144e-43	up
Soltu.DM.04G031810	537	439	500	28	35	30	237.448	440.315	34.5807	3.6705	1.49565e-44	3.33144e-43	up
Soltu.DM.05G010410	4714	5054	4736	1660	1445	1519	3016.55	4321.68	1711.42	1.3364	1.50052e-44	3.33852e-43	up
Soltu.DM.12G027220	240	236	281	1259	1252	1055	774.495	226.505	1322.49	-2.54564	1.52532e-44	3.3899e-43	down
Soltu.DM.03G034540	705	700	672	2592	1853	2314	1557.03	618.707	2495.35	-2.01191	1.89874e-44	4.21508e-43	down
Soltu.DM.03G003340	2508	2336	2163	263	371	327	1221.08	2084.4	357.767	2.54254	2.3866e-44	5.29216e-43	up
Soltu.DM.04G024900	4719	4545	4513	1023	1180	1095	2665.23	4105.52	1224.93	1.74487	2.52979e-44	5.60342e-43	up
Soltu.DM.04G000060	4849	5691	5292	673	862	630	2763.19	4720.74	805.644	2.5508	2.97238e-44	6.57639e-43	up
Soltu.DM.12G025500	456	513	431	1400	1605	1495	1043.83	416.419	1671.23	-2.00481	3.04673e-44	6.73337e-43	down
Soltu.DM.01G020300	62314	74265	65000	9482	12221	9266	35781.7	60039.7	11523.8	2.3813	3.11241e-44	6.87087e-43	up
Soltu.DM.05G008090	39144	38665	37664	72425	64691	65061	54631.8	34406.1	74857.4	-1.12148	3.62419e-44	7.99176e-43	down
Soltu.DM.02G021690	7729	7426	7041	29773	36701	25742	20456	6607.97	34304	-2.3761	4.15458e-44	9.15115e-43	down
Soltu.DM.02G032570	7801	8434	7923	1048	1322	901	4208.22	7199.2	1217.24	2.56422	4.25159e-44	9.35445e-43	up
Soltu.DM.04G034370	784	689	649	21	44	35	334.232	631.075	37.3889	4.07713	4.65677e-44	1.02346e-42	up
Soltu.DM.07G015200	2335	1999	1763	5060	4943	5321	3744.64	1810.4	5678.89	-1.6493	4.70716e-44	1.03321e-42	down
Soltu.DM.07G002650	9	25	17	396	528	479	268.579	15.2041	521.954	-5.10139	4.71159e-44	1.03321e-42	down
Soltu.DM.05G000270	29	39	40	352	429	436	242.235	32.3114	452.158	-3.80671	5.00286e-44	1.09587e-42	down
Soltu.DM.02G002870	16899	16239	15013	4843	5131	4630	9873.51	14327.7	5419.29	1.40264	5.08558e-44	1.11276e-42	up
Soltu.DM.08G027060	7622	7215	6928	13281	11555	12660	10178.6	6480.33	13876.9	-1.09854	5.7762e-44	1.26248e-42	down
Soltu.DM.05G004500	6668	6698	6347	2645	2421	2498	4336.31	5871.33	2801.29	1.06759	6.23854e-44	1.36204e-42	up
Soltu.DM.03G028820	1313	1235	1244	287	278	252	716.458	1130.06	302.851	1.89973	6.27982e-44	1.36954e-42	up
Soltu.DM.08G028730	2035	2143	1863	4025	3653	3641	2994.37	1796.96	4191.79	-1.22201	6.49935e-44	1.41586e-42	down
Soltu.DM.09G005700	5068	5864	5389	19076	13978	15975	11486.2	4864.7	18107.7	-1.89618	6.56501e-44	1.42859e-42	down
Soltu.DM.11G020490	825	747	710	89	77	111	390.726	678.992	102.46	2.72834	6.73197e-44	1.46332e-42	up
Soltu.DM.09G023040	1143	1226	1154	3029	2482	2694	2042.17	1049.83	3034.51	-1.5313	6.76919e-44	1.4698e-42	down
Soltu.DM.05G000980	5046	5480	4814	9394	9464	9618	7561.61	4565.34	10557.9	-1.20953	6.86446e-44	1.48885e-42	down
Soltu.DM.05G013080	1926	1738	1690	72	128	63	846.049	1593.72	98.3792	4.0179	7.16684e-44	1.55274e-42	up
Soltu.DM.02G010460	1215	1229	1177	311	297	304	708.358	1078.79	337.926	1.67464	7.39442e-44	1.60029e-42	up
Soltu.DM.03G027300	4383	4584	4277	1458	1456	1506	2791.74	3944.94	1638.55	1.26758	8.2781e-44	1.78959e-42	up
Soltu.DM.01G030930	358	403	414	1524	1744	1475	1056.43	350.952	1761.91	-2.3278	1.4602e-43	3.15328e-42	down
Soltu.DM.03G024150	2269	2377	2202	4994	4139	4699	3577.72	2039.52	5115.92	-1.32676	1.49519e-43	3.22531e-42	down
Soltu.DM.10G023750	10019	9616	9141	2404	1780	2386	5496.81	8567.25	2426.37	1.82003	1.5199e-43	3.27506e-42	up
Soltu.DM.11G020740	798	586	587	0	8	4	295.151	585.742	4.56044	7.00495	1.61015e-43	3.46575e-42	up
Soltu.DM.02G026570	4689	4726	4536	610	712	462	2409.87	4156.4	663.331	2.64754	1.68214e-43	3.61677e-42	up
Soltu.DM.12G006860	684	715	620	18	38	19	314.303	600.498	28.1072	4.41715	1.71612e-43	3.6845e-42	up
Soltu.DM.11G021280	5677	6461	5861	1304	984	921	3274.2	5362.58	1185.82	2.17704	1.71735e-43	3.6845e-42	up
Soltu.DM.03G028670	1951	2140	1720	111	195	139	946.354	1726.52	166.188	3.37698	2.01785e-43	4.32452e-42	up
Soltu.DM.12G001600	3825	4318	4110	14555	10558	12204	8717.16	3653.98	13780.3	-1.91507	2.58097e-43	5.5254e-42	down
Soltu.DM.05G001140	304	323	317	1266	1320	1724	939.558	281.524	1597.59	-2.50457	2.68866e-43	5.74973e-42	down
Soltu.DM.01G008580	587	653	604	2	0	9	276.764	549.497	4.03034	7.09107	3.28058e-43	7.008e-42	up
Soltu.DM.03G027860	2105	1859	1746	0	0	4	849.797	1698.12	1.47298	10.171	4.27014e-43	9.11208e-42	up
Soltu.DM.09G006680	1142	1015	974	2503	2653	2494	1885.06	931.604	2838.51	-1.60735	4.29937e-43	9.16459e-42	down
Soltu.DM.02G029450	7	16	36	1341	1797	1167	810.734	18.0457	1603.42	-6.47336	4.43864e-43	9.45129e-42	down
Soltu.DM.04G004720	25493	23658	22569	8422	8171	8959	15407.5	21346.8	9468.16	1.17286	4.63373e-43	9.85611e-42	up
Soltu.DM.08G018000	2163	2222	2059	22	72	30	982.775	1918.84	46.7118	5.3603	4.65811e-43	9.89736e-42	up
Soltu.DM.06G033520	1234	1106	1004	2759	2582	2451	1940.45	993.968	2886.94	-1.53827	4.72773e-43	1.00345e-41	down
Soltu.DM.03G031170	20587	19953	17744	7774	6647	7115	12649.9	17330.9	7968.93	1.12089	4.83754e-43	1.02566e-41	up
Soltu.DM.06G031190	2211	2112	1994	8	36	42	956.292	1880.36	32.2244	5.86671	5.46437e-43	1.15733e-41	up
Soltu.DM.02G029330	9415	8897	8376	1975	1349	1864	4928.5	7942.79	1914.2	2.0529	6.13406e-43	1.29778e-41	up
Soltu.DM.08G022700	16924	17035	17089	4687	4313	5260	10251.1	15222.4	5279.73	1.52766	8.05524e-43	1.70242e-41	up
Soltu.DM.10G015440	24309	24828	22103	3249	4076	2720	12466.4	21194.8	3738.03	2.50336	8.23743e-43	1.73907e-41	up
Soltu.DM.06G027990	32	43	67	689	797	723	431.71	42.8855	820.534	-4.258	8.24666e-43	1.73917e-41	down
Soltu.DM.11G025410	44861	44171	39874	17670	17002	16517	28659.5	38348.1	18970.9	1.01537	8.41837e-43	1.77349e-41	up
Soltu.DM.01G051920	26	24	18	341	246	317	176.959	20.1448	333.772	-4.05038	8.71789e-43	1.83464e-41	down
Soltu.DM.08G025440	1214	1235	1027	208	176	147	614.627	1032.72	196.533	2.39361	8.90481e-43	1.87199e-41	up
Soltu.DM.01G030820	174	283	245	2123	2544	1705	1289.72	209.6	2369.83	-3.49907	9.38884e-43	1.97166e-41	down
Soltu.DM.02G010960	20	29	13	325	296	319	183.174	18.2709	348.076	-4.25178	9.85308e-43	2.06696e-41	down
Soltu.DM.06G008510	861	646	683	9	26	23	336.703	651.68	21.7264	4.90664	1.04781e-42	2.19576e-41	up
Soltu.DM.10G020840	688	620	699	3054	2250	2326	1708.83	599.247	2818.41	-2.23366	1.18031e-42	2.46819e-41	down
Soltu.DM.06G012630	52	63	53	347	371	366	226.106	50.0055	402.206	-3.00778	1.20022e-42	2.50718e-41	down
Soltu.DM.03G029750	9209	9306	9058	2719	2033	2276	5406.84	8217.38	2596.3	1.66222	1.85605e-42	3.87309e-41	up
Soltu.DM.03G004480	1587	1550	1532	254	314	279	853.147	1391.42	314.871	2.14373	1.86666e-42	3.89113e-41	up
Soltu.DM.01G040850	2921	2950	2646	487	615	520	1568.62	2534.02	603.212	2.07069	1.97509e-42	4.11283e-41	up
Soltu.DM.06G023360	1280	1365	1230	258	275	302	731.676	1153.63	309.721	1.89714	2.11892e-42	4.40771e-41	up
Soltu.DM.01G011910	4495	4128	3689	382	183	356	1998.94	3659.39	338.501	3.43437	2.61528e-42	5.43452e-41	up
Soltu.DM.09G020350	2481	2145	1993	97	180	171	1067.38	1967.6	167.17	3.55705	2.90866e-42	6.03783e-41	up
Soltu.DM.04G007990	359	374	415	12	15	11	178.661	343.185	14.1364	4.6015	3.06623e-42	6.35826e-41	up
Soltu.DM.09G025900	0	3	0	2468	3295	2452	1529.57	0.86623	3058.28	-11.7857	3.17921e-42	6.58565e-41	down
Soltu.DM.07G000200	467	384	393	30	30	28	201.472	370.314	32.6307	3.50445	3.30393e-42	6.83685e-41	up
Soltu.DM.03G027820	1983	2336	2131	481	472	422	1216.17	1922.54	509.787	1.91505	3.52872e-42	7.2944e-41	up
Soltu.DM.12G020890	1479	1505	1609	282	282	322	849.995	1371.61	328.381	2.06243	3.56177e-42	7.35505e-41	up
Soltu.DM.10G017370	1132	925	772	77	46	81	456.948	838.744	75.1515	3.48036	3.61187e-42	7.45076e-41	up
Soltu.DM.06G034700	619	632	603	40	16	21	290.297	552.364	28.2305	4.29029	3.973e-42	8.18719e-41	up
Soltu.DM.02G029750	1041	966	835	2164	1968	2029	1562.89	844.24	2281.53	-1.43428	4.54146e-42	9.34889e-41	down
Soltu.DM.06G005420	4698	4643	4279	1078	866	1185	2605.11	4053.63	1156.58	1.80935	4.64158e-42	9.5451e-41	up
Soltu.DM.12G002150	8755	8745	7997	3273	3015	2893	5494.49	7588.13	3400.86	1.15785	7.53613e-42	1.54815e-40	up
Soltu.DM.09G023260	168	166	162	650	541	671	418.208	147.793	688.622	-2.22013	8.3284e-42	1.70913e-40	down
Soltu.DM.04G028560	351	352	312	18	12	17	159.616	301.895	17.3365	4.12217	1.08166e-41	2.21747e-40	up
Soltu.DM.06G026110	20410	21212	18783	7614	7490	7087	13099.5	17972.4	8226.67	1.1274	1.10907e-41	2.2713e-40	up
Soltu.DM.01G049970	510	356	393	15	12	16	195.275	374.655	15.894	4.55901	1.20283e-41	2.46077e-40	up
Soltu.DM.03G034020	31442	32154	29257	9892	10338	9244	19286.6	27637.5	10935.8	1.33757	1.3157e-41	2.68891e-40	up
Soltu.DM.04G030480	2337	2124	1913	4564	4642	4391	3468.62	1894.58	5042.66	-1.41231	1.36526e-41	2.78733e-40	down
Soltu.DM.02G026750	378	475	356	1266	1223	1294	880.481	359.15	1401.81	-1.96463	1.44167e-41	2.9403e-40	down
Soltu.DM.07G027150	22	35	37	439	541	399	270.546	28.1833	512.908	-4.18579	1.45369e-41	2.96175e-40	down
Soltu.DM.06G012560	1884	2172	1898	4561	3937	4204	3236.71	1772.78	4700.64	-1.40684	1.53796e-41	3.13023e-40	down
Soltu.DM.02G013590	13195	14962	13589	1876	2520	1854	7382.29	12437.6	2327	2.41816	1.61766e-41	3.28907e-40	up
Soltu.DM.03G023510	291872	344379	334844	849767	919566	879141	636371	289844	982899	-1.76177	1.69455e-41	3.44188e-40	down
Soltu.DM.07G013530	1133	809	822	66	65	93	452.17	821.376	82.9645	3.30748	1.84041e-41	3.73433e-40	up
Soltu.DM.04G007980	373	452	420	21	26	26	199.232	371.336	27.1279	3.77488	1.93559e-41	3.92344e-40	up
Soltu.DM.11G024620	15601	13736	13459	4570	4512	4234	8837.25	12737.7	4936.82	1.36745	2.10656e-41	4.26562e-40	up
Soltu.DM.06G023850	704	681	637	1650	1668	1512	1196.58	601.846	1791.32	-1.57356	2.10897e-41	4.26615e-40	down
Soltu.DM.12G007330	671	646	714	4028	6092	3902	2918.43	606.593	5230.26	-3.10808	2.38435e-41	4.81829e-40	down
Soltu.DM.12G008450	2497	2523	2609	442	462	342	1369.49	2276.48	462.504	2.29927	2.98353e-41	6.02295e-40	up
Soltu.DM.04G033980	1559	1475	1491	364	290	361	861.94	1348.69	375.191	1.84586	3.29297e-41	6.64088e-40	up
Soltu.DM.02G008170	3574	3739	3643	763	504	682	1992.6	3266.34	718.854	2.1839	3.59553e-41	7.24368e-40	up
Soltu.DM.06G028030	6408	6638	6155	13443	15190	14623	10889.3	5718.05	16060.6	-1.48993	3.60248e-41	7.25032e-40	down
Soltu.DM.12G003730	6701	6677	6708	1695	1888	1709	3977.02	5989.15	1964.89	1.60791	3.71954e-41	7.47832e-40	up
Soltu.DM.01G042230	183	157	123	680	734	699	460.668	137.176	784.16	-2.51512	3.76793e-41	7.56792e-40	down
Soltu.DM.06G004410	2245	2240	2071	4047	3987	3823	3173.56	1951.53	4395.59	-1.17145	3.77215e-41	7.56873e-40	down
Soltu.DM.02G030150	74435	83848	73672	17516	19795	16184	44463.7	69056.3	19871	1.79711	3.84765e-41	7.71241e-40	up
Soltu.DM.03G017660	48580	53574	47100	11446	13055	10747	28760.5	44426.7	13094.3	1.76249	4.15878e-41	8.32763e-40	up
Soltu.DM.03G018360	3876	3668	3206	1226	1089	1105	2230.44	3194.7	1266.18	1.3352	4.2678e-41	8.53731e-40	up
Soltu.DM.01G002930	2017	2261	2001	4259	4297	4219	3303.25	1869.54	4736.96	-1.34128	4.39931e-41	8.79153e-40	down
Soltu.DM.10G021270	2309	2393	2366	421	451	335	1277.9	2107.65	448.162	2.23354	5.65733e-41	1.12942e-39	up
Soltu.DM.10G023180	958	920	785	177	173	155	489.178	791.135	187.221	2.07918	5.85698e-41	1.1681e-39	up
Soltu.DM.10G007000	1051	868	849	162	123	146	491.254	823.268	159.24	2.37016	6.20669e-41	1.2366e-39	up
Soltu.DM.02G008410	127	124	78	661	586	602	390.865	97.2112	684.519	-2.8159	6.21644e-41	1.2373e-39	down
Soltu.DM.01G048130	10142	10420	9433	3071	3155	2757	6129.96	8927.44	3332.48	1.42165	7.19189e-41	1.42961e-39	up
Soltu.DM.07G016960	1268	1215	1156	325	319	324	721.103	1083.41	358.794	1.59435	7.19711e-41	1.42961e-39	up
Soltu.DM.05G009120	5568	5551	4875	1548	1141	1390	3131.25	4756.01	1506.49	1.65856	7.32533e-41	1.45363e-39	up
Soltu.DM.07G021900	3300	3138	2905	694	810	717	1802.5	2779.87	825.132	1.75232	7.6263e-41	1.51184e-39	up
Soltu.DM.03G036510	5350	5934	4615	794	1041	877	2865.13	4721.24	1009.01	2.22623	7.88878e-41	1.56231e-39	up
Soltu.DM.02G032250	4617	4450	4262	1604	1455	1648	2855.92	3969.11	1742.73	1.18747	9.39631e-41	1.85901e-39	up
Soltu.DM.04G002710	3530	3982	3402	1116	895	994	2179.25	3247.46	1111.04	1.5474	9.76214e-41	1.92946e-39	up
Soltu.DM.11G000770	2035	1885	1661	8101	10256	6938	5536.07	1658.48	9413.66	-2.5049	1.1918e-40	2.35321e-39	down
Soltu.DM.03G033090	7461	7293	7428	19710	15123	18346	13132.2	6614.7	19649.7	-1.57076	1.2512e-40	2.46804e-39	down
Soltu.DM.08G022470	976	1081	1148	3275	2784	3151	2182.62	957.804	3407.43	-1.83088	1.50193e-40	2.95967e-39	down
Soltu.DM.11G024610	773	811	698	1671	1688	1611	1260.83	678.643	1843.02	-1.44134	1.71912e-40	3.38429e-39	down
Soltu.DM.12G012410	8613	8213	7106	2402	1963	2438	4813.34	7111.26	2515.43	1.4993	1.77398e-40	3.48883e-39	up
Soltu.DM.08G018970	45	40	41	293	308	297	185.344	37.5406	333.148	-3.14964	1.83438e-40	3.60404e-39	down
Soltu.DM.01G033920	4507	3873	3720	1183	1161	1132	2443.78	3599.04	1288.51	1.48191	1.96986e-40	3.86638e-39	up
Soltu.DM.05G005560	6317	6619	6190	1739	1276	1638	3707.83	5697.36	1718.31	1.72931	2.05112e-40	4.0219e-39	up
Soltu.DM.12G001940	14500	16609	14070	59336	72762	50745	40728.2	13442.6	68013.8	-2.33901	2.07754e-40	4.06968e-39	down
Soltu.DM.08G013400	2018	2079	2004	8837	10980	7362	5965.49	1818.22	10112.7	-2.47557	2.37342e-40	4.64469e-39	down
Soltu.DM.07G017890	3038	2970	2747	928	959	915	1822.47	2605.6	1039.33	1.32595	2.93155e-40	5.73127e-39	up
Soltu.DM.02G023430	1097	1284	1117	133	171	121	599.87	1041.57	158.174	2.71917	3.21789e-40	6.28487e-39	up
Soltu.DM.10G000180	665	477	473	1961	1923	1994	1329.16	479.725	2178.59	-2.18311	3.28211e-40	6.404e-39	down
Soltu.DM.07G025930	2088	2015	1756	549	447	541	1154.86	1741.42	568.308	1.61552	3.43534e-40	6.69637e-39	up
Soltu.DM.10G017860	9404	9306	8059	1041	1402	893	4599.98	7957.3	1242.66	2.67884	3.52614e-40	6.86662e-39	up
Soltu.DM.09G026350	49	54	54	505	334	477	266.116	46.8566	485.376	-3.37278	4.07498e-40	7.92762e-39	down
Soltu.DM.07G022450	48	52	36	476	325	487	257.745	40.2887	475.201	-3.56009	4.88516e-40	9.49445e-39	down
Soltu.DM.06G018370	11117	13006	12601	29984	28353	28045	21482.6	10959.3	32005.9	-1.54618	5.15082e-40	1.0001e-38	down
Soltu.DM.01G042030	16	48	42	724	742	760	428.626	31.7868	825.465	-4.69871	5.50851e-40	1.0685e-38	down
Soltu.DM.09G004270	250022	258112	230620	92165	73330	83828	155999	219828	92170.5	1.254	5.70117e-40	1.10479e-38	up
Soltu.DM.02G019290	146	149	161	1015	1462	971	710.721	136.21	1285.23	-3.23812	6.16118e-40	1.19277e-38	down
Soltu.DM.07G006840	65	63	50	347	402	414	242.329	52.812	431.846	-3.03158	6.57756e-40	1.27213e-38	down
Soltu.DM.10G002810	1340	1471	1540	286	219	262	791.587	1299.77	283.405	2.19732	7.88813e-40	1.52412e-38	up
Soltu.DM.10G025070	661	519	428	1	9	8	241.61	476.443	6.77742	6.13542	8.34051e-40	1.60995e-38	up
Soltu.DM.12G020710	620	567	422	26	35	20	253.368	476.554	30.1821	3.98087	9.13086e-40	1.7608e-38	up
Soltu.DM.08G002700	6586	6592	5931	1293	996	1480	3538.81	5685.26	1392.37	2.02969	1.07352e-39	2.06816e-38	up
Soltu.DM.02G002630	544	414	347	17	20	15	202.993	386.657	19.3294	4.32219	1.08894e-39	2.09585e-38	up
Soltu.DM.02G016830	924	1109	1032	150	149	180	545.808	914.119	177.497	2.36458	1.10381e-39	2.12239e-38	up
Soltu.DM.08G009390	5927	5737	5476	992	1218	902	3130.62	5103.82	1157.42	2.14067	1.14791e-39	2.20505e-38	up
Soltu.DM.02G029830	6431	5937	5829	2009	2027	2118	3850.3	5419.03	2281.57	1.24801	1.17911e-39	2.2628e-38	up
Soltu.DM.03G018620	12156	18230	17026	125558	220494	136687	97278.6	14169.6	180388	-3.67023	1.21773e-39	2.33465e-38	down
Soltu.DM.03G000640	6659	6856	6267	1648	1756	1416	3839.11	5889.01	1789.22	1.7187	1.2764e-39	2.44478e-38	up
Soltu.DM.02G029230	4308	4897	4429	772	983	864	2517.87	4061.78	973.959	2.06018	1.39178e-39	2.6632e-38	up
Soltu.DM.01G046680	12134	12440	11115	2314	2818	2182	6669.37	10619.1	2719.62	1.96519	1.41413e-39	2.70335e-38	up
Soltu.DM.06G031480	1700	1822	1665	499	467	525	1048.49	1544.74	552.232	1.48402	1.43641e-39	2.7433e-38	up
Soltu.DM.09G005720	175	181	183	708	688	604	451.124	160.799	741.449	-2.20509	1.50781e-39	2.87688e-38	down
Soltu.DM.08G016550	378	347	329	4	4	7	159.596	313.639	5.5537	5.81951	1.63412e-39	3.11489e-38	up
Soltu.DM.12G020520	150	119	170	1847	1071	2138	996.769	131.555	1861.98	-3.8231	1.70008e-39	3.2375e-38	down
Soltu.DM.07G012070	109324	118586	109893	43448	41527	40928	73648.6	100642	46655.2	1.10912	1.74684e-39	3.32335e-38	up
Soltu.DM.02G024530	1443	1616	1523	6029	4109	5487	3565.56	1366.02	5765.11	-2.07737	1.79112e-39	3.40433e-38	down
Soltu.DM.10G006810	2689	2217	2146	529	551	559	1352.43	2096.96	607.913	1.78636	1.85567e-39	3.52363e-38	up
Soltu.DM.10G005090	0	0	0	8567	6554	6957	4079.4	0	8158.8	#NUM!	2.08687e-39	3.95886e-38	down
Soltu.DM.08G000420	3897	3824	3635	1267	1110	1321	2375.1	3381.69	1368.5	1.30515	2.71364e-39	5.14294e-38	up
Soltu.DM.05G008910	2063	2195	1834	621	594	567	1235.64	1810.88	660.395	1.45529	2.86323e-39	5.42126e-38	up
Soltu.DM.09G004280	3159	3267	2678	977	955	977	1891.32	2704.47	1078.17	1.32676	3.27172e-39	6.1888e-38	up
Soltu.DM.04G024430	75	65	71	786	445	698	386.571	62.931	710.212	-3.49641	3.43061e-39	6.48316e-38	down
Soltu.DM.11G017240	14596	14860	13603	2593	1533	2345	7600.52	12817.4	2383.62	2.42688	3.6897e-39	6.96616e-38	up
Soltu.DM.04G031730	1469	1650	1546	4141	3931	3505	2840.58	1390.63	4290.53	-1.62542	3.85335e-39	7.26821e-38	down
Soltu.DM.05G020050	1160	1415	1384	127	169	171	677.918	1182.17	173.666	2.76705	4.43356e-39	8.35465e-38	up
Soltu.DM.09G022150	108	111	119	1119	2071	1162	864.396	100.953	1627.84	-4.01119	4.47586e-39	8.42635e-38	down
Soltu.DM.04G013500	71	46	42	523	849	744	418	47.1033	788.897	-4.06594	5.0659e-39	9.52813e-38	down
Soltu.DM.05G011770	2463	2109	1777	208	303	248	1083.16	1883.58	282.739	2.73594	5.09738e-39	9.57824e-38	up
Soltu.DM.09G005710	4473	5270	4649	12195	12587	10980	8777.24	4286.85	13267.6	-1.62992	6.07181e-39	1.13877e-37	down
Soltu.DM.03G013550	528	574	459	1242	1230	1307	932.207	463.708	1400.71	-1.59487	6.46867e-39	1.21205e-37	down
Soltu.DM.12G014540	332	332	277	9	11	7	144.795	279.544	10.0455	4.79845	6.98255e-39	1.3071e-37	up
Soltu.DM.04G031280	3214	3382	3176	811	798	960	1931.59	2911.31	951.878	1.61282	7.36383e-39	1.37718e-37	up
Soltu.DM.03G029100	2520	2576	2390	392	513	404	1358.09	2229.06	487.115	2.1941	7.88126e-39	1.47256e-37	up
Soltu.DM.09G009440	36874	35071	33195	7409	5150	7728	19391.5	31296.9	7486.23	2.06371	8.42743e-39	1.57312e-37	up
Soltu.DM.01G050330	15665	16373	14583	3748	2529	3484	8737.31	13873.6	3601.01	1.94587	9.08013e-39	1.69336e-37	up
Soltu.DM.09G025680	5067	4653	4373	1680	1574	1520	2980.83	4192.93	1768.73	1.24524	9.33723e-39	1.73967e-37	up
Soltu.DM.08G006570	4234	4279	4338	376	609	477	2189.22	3833.13	545.317	2.81336	9.46913e-39	1.76259e-37	up
Soltu.DM.05G026590	1139	1075	920	198	184	230	578.781	930.957	226.604	2.03854	9.77019e-39	1.81693e-37	up
Soltu.DM.04G002930	505	557	609	46	37	55	275.334	499.665	51.0038	3.29228	9.97133e-39	1.85259e-37	up
Soltu.DM.05G002750	4739	3725	3931	474	293	533	2084.63	3690.19	479.074	2.94537	1.13373e-38	2.1044e-37	up
Soltu.DM.02G030170	38831	39154	35794	1704	543	1644	17644.8	33864.6	1425.09	4.57065	1.15236e-38	2.13698e-37	up
Soltu.DM.05G008410	9681	7774	7629	1891	1959	2148	4841.46	7458.79	2224.13	1.7457	1.1555e-38	2.14081e-37	up
Soltu.DM.08G014360	5716	6726	5865	1278	910	1298	3369.21	5451.63	1286.78	2.08292	1.1757e-38	2.1762e-37	up
Soltu.DM.01G001590	1411	1404	1096	3583	3986	3444	2624.9	1160.3	4089.5	-1.81742	1.54421e-38	2.85563e-37	down
Soltu.DM.10G019410	1226	1175	1090	66	36	92	555.112	1038.82	71.4042	3.86279	1.7039e-38	3.148e-37	up
Soltu.DM.03G034530	593	826	632	2684	2653	2293	1719.68	610.053	2829.3	-2.21344	1.73062e-38	3.1944e-37	down
Soltu.DM.01G034620	1236	1190	1156	214	132	178	630.031	1066.95	193.116	2.46595	1.74633e-38	3.22039e-37	up
Soltu.DM.05G005160	580	469	379	9	12	21	219.332	423.077	15.5869	4.76252	1.88091e-38	3.46534e-37	up
Soltu.DM.01G006850	708	532	578	63	68	60	306.093	541.291	70.896	2.93263	2.34611e-38	4.3184e-37	up
Soltu.DM.06G023450	2877	2671	2703	773	635	604	1601.54	2458.8	744.269	1.72406	2.36077e-38	4.34137e-37	up
Soltu.DM.04G008930	10	25	24	433	510	371	253.098	17.7103	488.485	-4.78565	2.78156e-38	5.11044e-37	down
Soltu.DM.03G021800	1406	1298	1376	82	129	67	660.38	1216.94	103.819	3.55112	2.82602e-38	5.18732e-37	up
Soltu.DM.11G007960	490	487	538	4	2	2	227.785	452.629	2.9406	7.26607	3.11054e-38	5.70429e-37	up
Soltu.DM.02G032720	1235	1127	1117	173	112	103	589.606	1036.11	143.098	2.8561	3.20352e-38	5.86938e-37	up
Soltu.DM.04G037700	919	955	933	15	46	27	434.958	836.85	33.0664	4.66153	3.46245e-38	6.33792e-37	up
Soltu.DM.06G026680	719	788	789	111	126	121	409.076	685.221	132.93	2.3659	3.61255e-38	6.60656e-37	up
Soltu.DM.03G031870	6216	6818	6287	1125	681	1064	3406.9	5756.35	1057.45	2.44456	3.63155e-38	6.6352e-37	up
Soltu.DM.07G003760	3434	3544	3245	1345	1195	1288	2230.3	3043.52	1417.08	1.10282	4.84728e-38	8.84829e-37	up
Soltu.DM.05G003000	342	406	370	2038	1300	1875	1127.58	333.258	1921.9	-2.52782	4.90861e-38	8.95201e-37	down
Soltu.DM.10G029220	69	66	43	559	979	733	450.262	52.6169	847.908	-4.01031	5.41004e-38	9.85741e-37	down
Soltu.DM.07G022210	16991	14869	14602	1114	1648	825	7583.63	13828.6	1338.7	3.36875	5.66677e-38	1.03062e-36	up
Soltu.DM.01G024570	25686	24310	22244	1323	2471	1359	11707.8	21487.9	1927.8	3.4785	6.0838e-38	1.10546e-36	up
Soltu.DM.02G014000	456	525	416	2839	4436	2679	2065.1	415.133	3715.06	-3.16174	6.27382e-38	1.13894e-36	down
Soltu.DM.01G051870	2424	1965	2016	516	429	507	1221.73	1906.44	537.025	1.82782	6.7339e-38	1.22134e-36	up
Soltu.DM.06G013620	163	157	109	649	768	772	470.013	126.962	813.064	-2.67897	8.13123e-38	1.47343e-36	down
Soltu.DM.06G008270	0	8	7	334	407	339	203.015	4.52718	401.502	-6.47065	8.21491e-38	1.48724e-36	down
Soltu.DM.09G025700	423	444	421	1675	1176	1567	1007.22	383.792	1630.65	-2.08705	1.08474e-37	1.96204e-36	down
Soltu.DM.09G030800	1159	1182	1047	171	160	110	585.672	1007.86	163.485	2.62407	1.14396e-37	2.06726e-36	up
Soltu.DM.05G025870	2312	2542	2565	5857	5869	6649	4512.62	2214.57	6810.67	-1.62077	1.26847e-37	2.29018e-36	down
Soltu.DM.09G026080	14179	11902	11322	3900	3343	3354	7521.01	11120.3	3921.71	1.50364	1.38874e-37	2.50505e-36	up
Soltu.DM.03G004310	9576	9139	8253	2077	2437	2011	5222.49	8020.23	2424.75	1.72581	1.40841e-37	2.5382e-36	up
Soltu.DM.05G004320	31871	34652	29514	10733	8361	10107	19677.9	28564.2	10791.7	1.40428	1.54776e-37	2.78681e-36	up
Soltu.DM.03G023580	37319	38360	38117	75477	64261	74073	56518.5	33934.2	79102.9	-1.22099	1.58938e-37	2.85915e-36	down
Soltu.DM.11G021240	382	396	308	1136	917	1045	733.883	322.292	1145.47	-1.82951	1.61296e-37	2.89894e-36	down
Soltu.DM.01G042990	2920	2718	2466	626	514	703	1545.56	2409.73	681.392	1.82231	1.62745e-37	2.92234e-36	up
Soltu.DM.02G007160	14824	14677	13256	2785	3539	3320	8153.07	12720.6	3585.59	1.82688	1.66977e-37	2.99562e-36	up
Soltu.DM.11G025120	83	136	206	2424	1948	1990	1240.53	128.505	2352.55	-4.19433	1.7774e-37	3.18583e-36	down
Soltu.DM.10G013450	20749	22656	20627	7063	7114	6419	13354.8	19071.4	7638.28	1.32009	1.83709e-37	3.28984e-36	up
Soltu.DM.12G020820	2558	2723	2273	762	649	784	1528.72	2245.43	812.018	1.46741	1.87159e-37	3.3486e-36	up
Soltu.DM.05G010450	478	426	439	38	49	44	224.455	400.19	48.7198	3.0381	1.87567e-37	3.35287e-36	up
Soltu.DM.05G026820	4714	4303	4249	1005	1124	1217	2596.19	3950.58	1241.79	1.66964	2.03456e-37	3.63361e-36	up
Soltu.DM.03G036500	9923	9829	8930	2957	3158	2777	5917.18	8534.18	3300.18	1.37071	2.04093e-37	3.64172e-36	up
Soltu.DM.08G018030	5761	6000	5749	434	717	417	2901.97	5218.27	585.67	3.15541	2.06589e-37	3.68293e-36	up
Soltu.DM.09G006280	5242	5173	4735	1459	1106	1446	2995.02	4508.31	1481.74	1.6053	2.13312e-37	3.79936e-36	up
Soltu.DM.03G019200	6411	6229	5796	2588	2240	2404	4081.76	5487.11	2676.41	1.03575	2.19583e-37	3.90755e-36	up
Soltu.DM.12G006250	708	775	760	148	130	131	410.254	669.103	151.404	2.14382	2.27851e-37	4.05105e-36	up
Soltu.DM.01G002800	1228	1314	1453	243	202	248	725.402	1194.51	256.292	2.22056	2.32792e-37	4.13518e-36	up
Soltu.DM.04G010260	13	14	13	200	207	226	123.32	11.9169	234.724	-4.29988	2.52074e-37	4.4737e-36	down
Soltu.DM.06G023030	5213	5495	5036	834	1113	858	2866.18	4688.25	1044.12	2.16676	2.53299e-37	4.49142e-36	up
Soltu.DM.10G022240	11	24	13	577	299	586	276.007	14.2264	537.787	-5.2404	2.82519e-37	5.00506e-36	down
Soltu.DM.03G024020	41322	40963	37633	15707	12560	14032	25663.9	35689.3	15638.6	1.19038	3.52572e-37	6.23495e-36	up
Soltu.DM.01G027080	421	485	360	29	18	32	202.423	375.731	29.1144	3.68989	3.81244e-37	6.73599e-36	up
Soltu.DM.02G033660	30000	26129	24137	8011	7910	7013	16181.5	23859.4	8503.66	1.4884	4.03615e-37	7.1249e-36	up
Soltu.DM.09G002450	23	4	4	859	1513	910	617.831	9.06854	1226.59	-7.07957	4.08474e-37	7.20426e-36	down
Soltu.DM.02G016770	1416	1794	1613	6615	4595	5783	3854.81	1438.12	6271.5	-2.12463	4.21555e-37	7.42836e-36	down
Soltu.DM.09G022490	6204	6165	5250	15081	14596	19286	11685.4	5235.87	18135	-1.79227	4.35449e-37	7.66638e-36	down
Soltu.DM.04G015380	901	949	860	44	19	57	425.435	806.793	44.0774	4.19409	4.39387e-37	7.72885e-36	up
Soltu.DM.09G028670	6	11	2	313	537	390	234.239	5.54356	462.935	-6.38385	4.7825e-37	8.40498e-36	down
Soltu.DM.02G020920	96	140	131	644	604	634	403.411	109.66	697.162	-2.66845	4.89204e-37	8.58988e-36	down
Soltu.DM.01G035750	60	39	36	492	855	627	388.516	40.0028	737.028	-4.20355	4.99533e-37	8.76349e-36	down
Soltu.DM.09G030440	277	286	229	1302	862	1157	730.047	235.164	1224.93	-2.38096	5.09148e-37	8.92428e-36	down
Soltu.DM.04G000670	58830	52770	49949	11035	13435	10669	30562	48059	13065	1.8791	5.12784e-37	8.98006e-36	up
Soltu.DM.02G015140	4050	4294	3766	1607	1415	1512	2640.7	3603.11	1678.29	1.10225	5.50906e-37	9.63915e-36	up
Soltu.DM.06G001230	2678	2665	2513	4685	4874	5084	3885.05	2339.38	5430.71	-1.21502	6.35323e-37	1.11064e-35	down
Soltu.DM.03G015630	5216	5664	4858	19895	30256	22173	15823.5	4681.53	26965.5	-2.52606	6.75861e-37	1.18046e-35	down
Soltu.DM.05G002980	749	736	661	98	123	98	378.49	638.333	118.648	2.42762	7.13066e-37	1.24435e-35	up
Soltu.DM.05G001120	48	34	31	373	588	466	282.798	33.5076	532.088	-3.9891	7.22732e-37	1.26011e-35	down
Soltu.DM.04G029850	5038	5429	5081	1377	1013	1343	3005.71	4632.87	1378.55	1.74875	7.28187e-37	1.2685e-35	up
Soltu.DM.01G040470	15796	15927	14827	28067	28931	26610	22437.1	13860	31014.1	-1.162	8.17437e-37	1.42273e-35	down
Soltu.DM.09G001260	1001	983	1085	113	151	145	534.454	916.776	152.132	2.59124	8.33876e-37	1.45007e-35	up
Soltu.DM.12G017150	2409	2479	2214	4641	3985	4072	3406.22	2113.23	4699.2	-1.15296	8.95221e-37	1.55538e-35	down
Soltu.DM.03G011620	16602	15188	13745	4506	4010	5003	9270.07	13536.8	5003.35	1.43592	9.75269e-37	1.69297e-35	up
Soltu.DM.01G003830	544	531	528	93	75	78	284.37	477.771	90.9678	2.39289	9.92931e-37	1.72212e-35	up
Soltu.DM.06G026940	23014	27376	24448	7006	6959	6129	14875.2	22299.1	7451.26	1.58143	1.01176e-36	1.75325e-35	up
Soltu.DM.02G005400	392	421	404	7	0	4	183.394	362.808	3.97942	6.51051	1.06416e-36	1.84083e-35	up
Soltu.DM.05G017800	1239	1186	812	24	39	63	502.271	957.697	46.8443	4.35362	1.0813e-36	1.86885e-35	up
Soltu.DM.09G024720	146	167	129	1265	1012	2067	867.974	131.272	1604.68	-3.61165	1.15041e-36	1.98657e-35	down
Soltu.DM.04G010070	4836	4553	4160	1798	1663	1761	2981.96	4029.83	1934.08	1.05907	1.35049e-36	2.33004e-35	up
Soltu.DM.04G033830	5	7	8	209	250	301	144.08	6.00009	282.16	-5.55538	1.41987e-36	2.44761e-35	down
Soltu.DM.03G024130	678	661	690	2365	1701	2194	1458.28	605.345	2311.22	-1.93282	1.47386e-36	2.53847e-35	down
Soltu.DM.06G013670	1603	1646	1419	168	224	257	814.608	1387.97	241.242	2.52443	1.52619e-36	2.62632e-35	up
Soltu.DM.08G012670	19336	17912	17003	34857	38535	36497	28469	16145.4	40792.7	-1.33719	1.59184e-36	2.73692e-35	down
Soltu.DM.06G004190	5230	5874	5017	1476	1197	1090	3094.21	4796.57	1391.85	1.785	1.82377e-36	3.13296e-35	up
Soltu.DM.06G026010	6312	5788	5015	1850	1673	1919	3549.26	5083.79	2014.74	1.33531	2.17255e-36	3.72889e-35	up
Soltu.DM.11G017780	497	436	393	53	49	56	226.254	393.998	58.5097	2.75144	2.36124e-36	4.04924e-35	up
Soltu.DM.01G051970	1036	1044	1023	229	228	261	595.483	924.866	266.101	1.79727	2.37816e-36	4.07474e-35	up
Soltu.DM.02G032690	1359	1418	1428	257	293	311	787.052	1254.48	319.624	1.97264	2.38376e-36	4.0808e-35	up
Soltu.DM.03G027600	257	342	379	1790	1615	1474	1050.04	293.066	1807	-2.6243	2.52516e-36	4.31914e-35	down
Soltu.DM.01G007170	360	409	424	18	27	25	191.251	356.43	26.0714	3.77308	2.58017e-36	4.40942e-35	up
Soltu.DM.06G023010	446	530	344	1701	1384	1636	1068.26	390.881	1745.64	-2.15896	2.96542e-36	5.05908e-35	down
Soltu.DM.12G029830	3398	3226	2778	961	933	843	1903.99	2793.37	1014.6	1.46109	2.97031e-36	5.06306e-35	up
Soltu.DM.07G019110	614	501	524	1398	1348	1393	1010.92	488.071	1533.77	-1.65192	3.07351e-36	5.23447e-35	down
Soltu.DM.03G023590	0	0	0	4192	5799	4845	2761.58	0	5523.16	#NUM!	3.09281e-36	5.26282e-35	down
Soltu.DM.11G019440	2361	2318	2237	4218	4079	3903	3290.97	2060.16	4521.78	-1.13414	3.35474e-36	5.70363e-35	down
Soltu.DM.05G024510	5487	5176	5150	921	1200	958	2928.55	4711.43	1145.67	2.03997	3.82866e-36	6.50381e-35	up
Soltu.DM.08G016680	3280	3506	3143	1111	917	1100	2056.25	2955.73	1156.78	1.35341	4.59658e-36	7.8016e-35	up
Soltu.DM.03G001390	720	640	633	31	45	18	314.23	593.364	35.0953	4.07957	4.66774e-36	7.91559e-35	up
Soltu.DM.01G000750	4955	5477	5203	1361	1437	1216	3075.54	4661.39	1489.69	1.64574	4.86745e-36	8.2472e-35	up
Soltu.DM.03G023440	132695	136440	121324	40770	41850	35368	79972.6	116172	43773.5	1.40813	5.10668e-36	8.64517e-35	up
Soltu.DM.12G007600	1357	1365	1252	391	311	327	781.647	1182.85	380.443	1.63651	5.11593e-36	8.65344e-35	up
Soltu.DM.01G036470	3813	3908	3455	8172	6509	7064	5682.03	3324.66	8039.4	-1.27388	5.43672e-36	9.18819e-35	down
Soltu.DM.02G028820	2018	1560	1305	6473	5030	5628	3889.21	1446.96	6331.46	-2.12951	5.55296e-36	9.37665e-35	down
Soltu.DM.01G035910	1614	1828	1631	370	284	391	948.463	1510.85	386.072	1.96842	6.07338e-36	1.02467e-34	up
Soltu.DM.01G007800	9229	9312	9049	2017	2406	1920	5289.92	8222.04	2357.79	1.80206	6.81414e-36	1.14867e-34	up
Soltu.DM.12G006760	3180	2793	2540	643	488	443	1555.83	2529.96	581.701	2.12076	6.94243e-36	1.1693e-34	up
Soltu.DM.03G005020	2446	2511	1940	221	343	251	1175.15	2046.37	303.936	2.75123	7.4149e-36	1.24782e-34	up
Soltu.DM.04G026780	449	427	391	1181	962	1011	771.664	376.894	1166.43	-1.62987	7.98688e-36	1.34293e-34	down
Soltu.DM.10G024740	58	48	25	445	434	427	261.306	38.5393	484.073	-3.65082	8.95138e-36	1.50383e-34	down
Soltu.DM.04G012760	4030	3583	3398	848	951	775	2115.76	3275.47	956.048	1.77655	9.11113e-36	1.52937e-34	up
Soltu.DM.05G001330	181	195	203	879	718	672	506.103	172.91	839.297	-2.27916	9.19922e-36	1.54285e-34	down
Soltu.DM.04G033940	164	162	175	619	563	541	393.871	149.6	638.141	-2.09276	1.0312e-35	1.72802e-34	down
Soltu.DM.02G024200	18471	19067	17485	31980	26989	30362	24714.5	16381.6	33047.4	-1.01246	1.04356e-35	1.74726e-34	down
Soltu.DM.02G023500	7044	6155	5257	1851	1644	1812	3721.22	5477.94	1964.51	1.47947	1.08841e-35	1.81928e-34	up
Soltu.DM.08G017910	1669	1694	1549	389	446	403	960.949	1462.08	459.815	1.6689	1.28309e-35	2.14288e-34	up
Soltu.DM.08G023850	73	44	66	800	1835	1116	730.151	54.7057	1405.6	-4.68335	1.40498e-35	2.34447e-34	down
Soltu.DM.03G027160	846	1038	818	99	130	93	461.58	803.294	119.866	2.7445	1.45136e-35	2.41983e-34	up
Soltu.DM.08G022110	4558	5350	4911	794	1009	752	2684.06	4417.5	950.627	2.21628	1.45334e-35	2.42109e-34	up
Soltu.DM.03G018240	737	774	831	2565	2646	2163	1717.9	699.684	2736.12	-1.96736	1.55127e-35	2.58206e-34	down
Soltu.DM.03G036830	379	423	381	943	901	928	689.726	352.343	1027.11	-1.54354	1.72113e-35	2.86239e-34	down
Soltu.DM.01G006960	490	582	441	19	24	39	239.881	449.335	30.4271	3.88436	1.85495e-35	3.08235e-34	up
Soltu.DM.08G018770	301	294	286	12	6	6	135.643	262.464	8.82181	4.8949	2.062e-35	3.42355e-34	up
Soltu.DM.09G023600	247	261	217	1044	1254	898	701.967	215.475	1188.46	-2.4635	2.18645e-35	3.62713e-34	down
Soltu.DM.06G002630	15502	14249	13017	5414	5221	4985	9253.2	12717.2	5789.2	1.13534	2.21669e-35	3.67421e-34	up
Soltu.DM.08G019150	7	7	2	298	247	209	141.834	4.67757	278.991	-5.89832	2.29495e-35	3.80076e-34	down
Soltu.DM.08G028170	449	505	390	1243	1444	1450	967.706	399.1	1536.31	-1.94465	2.34546e-35	3.88116e-34	down
Soltu.DM.08G025870	94	84	88	652	1132	752	513.272	79.2925	947.252	-3.57849	2.36203e-35	3.90532e-34	down
Soltu.DM.07G022200	47814	44634	44343	4229	6575	3832	23106.8	40750.7	5462.86	2.89909	2.89121e-35	4.77627e-34	up
Soltu.DM.05G012140	44	25	22	358	484	559	273.864	26.9022	520.827	-4.27501	3.0288e-35	4.99941e-34	down
Soltu.DM.03G011810	511	457	471	44	48	62	242.962	428.813	57.1107	2.90852	3.13547e-35	5.17118e-34	up
Soltu.DM.06G009750	5294	5642	5338	10079	9567	9187	7766.97	4849.76	10684.2	-1.13949	3.21419e-35	5.2966e-34	down
Soltu.DM.07G018620	7861	7944	7449	15304	14388	13146	11399.2	6924.91	15873.5	-1.19675	3.35107e-35	5.51758e-34	down
Soltu.DM.05G008750	386	326	306	18	10	20	160.136	302.602	17.6693	4.0981	3.39893e-35	5.59173e-34	up
Soltu.DM.02G029000	1594	1420	1453	3009	2692	2994	2274.88	1330.89	3218.86	-1.27416	3.56512e-35	5.86027e-34	down
Soltu.DM.06G007290	946	1008	1018	3843	2641	3762	2333.75	886.879	3780.62	-2.09181	3.84368e-35	6.31294e-34	down
Soltu.DM.08G001540	1378	969	977	8838	4910	8991	4678.92	987.471	8370.37	-3.08348	4.16247e-35	6.83086e-34	down
Soltu.DM.11G024970	0	4	3	338	296	313	176.313	2.10522	350.522	-7.37939	4.18707e-35	6.86555e-34	down
Soltu.DM.08G029810	119	123	148	574	637	602	394.916	116.783	673.05	-2.52688	4.41286e-35	7.22979e-34	down
Soltu.DM.04G004220	1169	1218	1242	217	177	252	660.858	1082.91	238.807	2.18099	4.65449e-35	7.61937e-34	up
Soltu.DM.06G029250	10855	10762	9786	2983	2031	2538	6065.29	9344.04	2786.53	1.74558	4.67346e-35	7.64411e-34	up
Soltu.DM.06G023570	1671	1545	1502	152	79	169	775.95	1404.75	147.148	3.25498	4.80646e-35	7.85518e-34	up
Soltu.DM.01G001500	1803	1754	1599	3343	3097	2946	2505.53	1533.97	3477.08	-1.18061	4.93309e-35	8.05549e-34	down
Soltu.DM.08G027680	1280	1391	1310	345	357	346	787.6	1186.48	388.722	1.60987	5.01017e-35	8.17462e-34	up
Soltu.DM.10G006750	5374	5761	5279	673	990	696	2883.95	4888.55	879.347	2.4749	5.21613e-35	8.50366e-34	up
Soltu.DM.06G002530	9194	8867	8805	3415	3362	3527	5912.62	8006.15	3819.09	1.06788	7.11504e-35	1.15899e-33	up
Soltu.DM.04G027540	77	101	94	523	508	424	310.322	81.1889	539.456	-2.73215	7.37982e-35	1.20113e-33	down
Soltu.DM.12G027490	472	402	417	17	32	20	205.18	384.558	25.8018	3.89766	7.60316e-35	1.23646e-33	up
Soltu.DM.09G002110	228	302	248	942	1140	1039	695.753	231.642	1159.86	-2.32399	8.26507e-35	1.34301e-33	down
Soltu.DM.01G049690	3693	3969	3689	6755	6301	6244	5265.75	3381.71	7149.79	-1.08015	8.3117e-35	1.34948e-33	down
Soltu.DM.02G013540	910	806	865	2391	1901	2367	1615.55	769.687	2461.42	-1.67715	8.64044e-35	1.4017e-33	down
Soltu.DM.04G003970	95	124	132	957	1378	840	644.437	105.068	1183.81	-3.49404	9.31823e-35	1.51042e-33	down
Soltu.DM.10G027860	29	14	11	370	675	513	298.902	15.9071	581.897	-5.19302	9.48122e-35	1.53559e-33	down
Soltu.DM.03G026700	15	8	14	244	395	437	205.906	11.0791	400.734	-5.17673	9.89213e-35	1.60083e-33	down
Soltu.DM.06G017440	75	88	84	492	639	468	334.403	73.6898	595.116	-3.01363	1.0361e-34	1.67534e-33	down
Soltu.DM.04G037830	952	1049	1012	2103	2004	2147	1607.79	898.551	2317.04	-1.36661	1.06603e-34	1.72233e-33	down
Soltu.DM.09G009490	20112	20896	19739	1347	2526	1573	10067.1	18097.9	2036.42	3.15171	1.06838e-34	1.72472e-33	up
Soltu.DM.02G007420	452	406	375	1285	1446	1166	907.086	366.63	1447.54	-1.98121	1.07529e-34	1.73446e-33	down
Soltu.DM.06G018700	1135	1096	1116	196	240	207	618.489	997.947	239.031	2.06177	1.13252e-34	1.82529e-33	up
Soltu.DM.02G007360	703	655	674	139	110	131	373.116	605.769	140.463	2.10857	1.13729e-34	1.83149e-33	up
Soltu.DM.09G001860	478	530	503	1323	1131	1374	933.333	450.491	1416.17	-1.65243	1.14595e-34	1.84393e-33	down
Soltu.DM.06G026410	856	873	856	3748	5439	3565	2762.24	770.577	4753.9	-2.6251	1.21299e-34	1.95023e-33	down
Soltu.DM.08G025810	5672	5149	4822	0	2	0	2326.99	4653.2	0.771864	12.5576	1.22311e-34	1.9649e-33	up
Soltu.DM.03G023160	2362	2584	2393	215	349	227	1240.96	2186.66	295.265	2.88865	1.24872e-34	2.00443e-33	up
Soltu.DM.01G046580	1089	1158	1212	83	140	98	576.401	1032.96	119.838	3.10764	1.48166e-34	2.37641e-33	up
Soltu.DM.10G015140	923	1019	1048	33	69	31	471.386	892.911	49.861	4.16253	1.56013e-34	2.50024e-33	up
Soltu.DM.06G012540	699	744	621	75	105	81	355.364	613.523	97.2054	2.65801	1.56899e-34	2.51242e-33	up
Soltu.DM.05G002120	70	76	81	476	543	400	297.563	67.8298	527.297	-2.95862	1.61994e-34	2.5919e-33	down
Soltu.DM.01G003630	12319	14941	13439	39971	44512	35181	28288.4	12130.8	44445.9	-1.87337	1.63039e-34	2.60653e-33	down
Soltu.DM.04G014010	23080	23332	21849	725	1721	801	10773	20327.3	1218.75	4.05994	1.6981e-34	2.71258e-33	up
Soltu.DM.04G034160	5953	5151	5053	0	0	0	2404.08	4808.15	0	#DIV/0!	1.77273e-34	2.82951e-33	up
Soltu.DM.01G050150	27412	26125	24855	5160	3393	5456	14252	23337.7	5166.21	2.17549	1.87852e-34	2.99596e-33	up
Soltu.DM.01G024720	1570	1685	1574	436	317	369	926.566	1438.79	414.338	1.79598	2.01456e-34	3.21034e-33	up
Soltu.DM.08G015610	5540	6033	5359	1936	1816	2098	3603.52	5040.4	2166.64	1.21808	2.10147e-34	3.34614e-33	up
Soltu.DM.06G032860	2292	2671	2442	7047	7106	5805	4805.22	2207.08	7403.36	-1.74604	2.1363e-34	3.39887e-33	down
Soltu.DM.04G037030	1835	1618	1253	333	292	311	870.402	1394.35	346.451	2.00887	2.21912e-34	3.52782e-33	up
Soltu.DM.01G025740	7	3	8	259	446	293	189.091	5.42308	372.76	-6.10299	2.29622e-34	3.64746e-33	down
Soltu.DM.07G017780	0	4	5	394	276	277	176.168	2.73871	349.598	-6.99605	2.32671e-34	3.69293e-33	down
Soltu.DM.10G016970	927	1038	850	2828	3331	2586	2043.63	836.837	3250.42	-1.95761	2.94487e-34	4.67033e-33	down
Soltu.DM.10G019680	2668	2651	2481	638	583	766	1528.92	2322.31	735.518	1.65873	3.03153e-34	4.80391e-33	up
Soltu.DM.09G022620	2589	3251	2681	520	314	445	1503.66	2536.08	471.244	2.42805	3.8424e-34	6.08401e-33	up
Soltu.DM.11G018220	10	14	17	254	444	334	198.806	12.3169	385.296	-4.96725	4.03499e-34	6.38384e-33	down
Soltu.DM.02G023010	54	47	62	417	308	368	226.254	48.8143	403.693	-3.04788	4.0436e-34	6.39236e-33	down
Soltu.DM.09G004610	1643	1767	1736	70	34	111	806.971	1534.88	79.0613	4.27901	4.28672e-34	6.77132e-33	up
Soltu.DM.11G000820	0	0	0	3245	4927	3194	2119.79	0	4239.57	#NUM!	6.03357e-34	9.52305e-33	down
Soltu.DM.08G016510	310	336	239	6	10	8	135.629	262.305	8.95366	4.87262	6.08988e-34	9.60427e-33	up
Soltu.DM.10G027470	1945	1748	1830	569	529	537	1126.04	1646.44	605.643	1.44281	6.11624e-34	9.63819e-33	up
Soltu.DM.03G036040	394	305	391	21	16	23	173.969	325.774	22.1639	3.87759	6.15931e-34	9.69834e-33	up
Soltu.DM.07G018520	10020	9952	10427	3266	2581	2663	6109.03	9071.9	3146.16	1.52781	7.18678e-34	1.13072e-32	up
Soltu.DM.02G014010	7	9	6	247	232	174	124.287	6.52205	242.052	-5.21385	7.61773e-34	1.19757e-32	down
Soltu.DM.09G016430	303	269	256	10	13	8	128.932	246.321	11.5437	4.41536	7.87131e-34	1.23646e-32	up
Soltu.DM.06G003630	668	687	628	105	92	129	355.465	590.324	120.606	2.29121	8.7852e-34	1.37892e-32	up
Soltu.DM.06G033250	8302	8788	8748	20191	22466	19060	15313.1	7707.51	22918.7	-1.57219	9.30816e-34	1.45985e-32	down
Soltu.DM.03G016210	3605	3927	3766	1004	725	953	2179.39	3368.55	990.233	1.76629	9.85624e-34	1.54459e-32	up
Soltu.DM.10G010160	5217	5814	5478	293	568	297	2677.5	4921.51	433.49	3.50503	1.08477e-33	1.69862e-32	up
Soltu.DM.09G001000	712	643	608	134	130	141	367.037	583.999	150.074	1.96029	1.11299e-33	1.74142e-32	up
Soltu.DM.03G028750	631	521	538	6	18	24	260.563	503.193	17.933	4.81042	1.12737e-33	1.76254e-32	up
Soltu.DM.04G017060	404	330	388	1282	1086	1086	806.502	334.932	1278.07	-1.93203	1.13809e-33	1.7779e-32	down
Soltu.DM.11G001100	7802	4942	4255	0	0	0	2514.68	5029.37	0	#DIV/0!	1.15846e-33	1.80828e-32	up
Soltu.DM.12G016160	313	243	267	951	793	852	602.747	245.187	960.306	-1.96961	1.16068e-33	1.81033e-32	down
Soltu.DM.01G006780	11974	12926	11589	35813	40274	29770	25096.2	10863.4	39329	-1.85612	1.17999e-33	1.83901e-32	down
Soltu.DM.02G032400	3201	2701	2522	665	740	706	1643.72	2503.76	783.682	1.67576	1.20323e-33	1.87375e-32	up
Soltu.DM.02G001060	180	175	150	616	495	526	377.679	150.059	605.3	-2.01212	1.24978e-33	1.94471e-32	down
Soltu.DM.08G017150	2090	1926	1936	4853	3795	4781	3368.09	1773.31	4962.87	-1.48473	1.25305e-33	1.94828e-32	down
Soltu.DM.09G025160	1970	1943	1842	3347	3337	3204	2689.96	1713.77	3666.15	-1.09709	1.85677e-33	2.88469e-32	down
Soltu.DM.08G017140	1830	1977	1867	592	470	530	1139.79	1691.05	588.531	1.52273	1.95472e-33	3.03448e-32	up
Soltu.DM.06G033030	3353	3835	3379	733	900	796	2024.75	3146.58	902.922	1.80111	1.99591e-33	3.096e-32	up
Soltu.DM.04G032980	945	1184	938	3403	2563	3466	2198.02	912.069	3483.97	-1.93352	1.99796e-33	3.09676e-32	down
Soltu.DM.03G024730	200	122	129	873	932	785	547.616	133.883	961.349	-2.84408	2.01075e-33	3.11414e-32	down
Soltu.DM.08G029500	2906	2650	2425	896	758	752	1631.67	2373.06	890.281	1.41442	2.05652e-33	3.18255e-32	up
Soltu.DM.02G032950	2029	1978	1850	3877	3385	4160	2984.97	1743.46	4226.49	-1.27751	2.0804e-33	3.217e-32	down
Soltu.DM.02G008560	41	48	32	423	403	284	223.708	35.8438	411.572	-3.52135	2.11658e-33	3.27039e-32	down
Soltu.DM.12G029660	2809	3326	2596	319	488	375	1517.52	2594.39	440.649	2.55769	2.17926e-33	3.36462e-32	up
Soltu.DM.06G025850	1154	1291	1140	2443	2130	2248	1795.97	1067.34	2524.6	-1.24203	2.23623e-33	3.44989e-32	down
Soltu.DM.02G031640	277	320	277	10	4	11	134.68	260.185	9.17505	4.82568	2.24486e-33	3.4605e-32	up
Soltu.DM.01G028460	631	605	583	5	0	0	271.746	541.701	1.79031	8.24115	2.40098e-33	3.69829e-32	up
Soltu.DM.12G002440	871	781	739	156	111	152	432.979	711.288	154.669	2.20125	2.41291e-33	3.71379e-32	up
Soltu.DM.01G045880	988	1130	970	2115	1964	1974	1580.61	919.039	2242.19	-1.28671	2.52225e-33	3.87907e-32	down
Soltu.DM.03G030590	1499	1555	1337	181	257	178	767.606	1305.67	229.541	2.50796	2.54087e-33	3.90467e-32	up
Soltu.DM.05G009330	3232	3845	3416	614	757	781	1962.91	3126.22	799.6	1.96707	2.59383e-33	3.98296e-32	up
Soltu.DM.11G016930	3251	3260	3298	970	905	787	1955.91	2925.42	986.398	1.5684	2.62756e-33	4.03164e-32	up
Soltu.DM.07G024950	2568	2326	2021	549	600	503	1333.62	2053.87	613.363	1.74353	2.63974e-33	4.04719e-32	up
Soltu.DM.08G013100	22193	22197	20318	3765	5070	3825	11985.8	19258.3	4713.32	2.03066	2.72223e-33	4.17043e-32	up
Soltu.DM.07G016750	2275	1908	1701	409	444	468	1118.64	1747.14	490.14	1.83373	2.87311e-33	4.39819e-32	up
Soltu.DM.02G026930	530	483	521	1382	1650	1538	1077.82	457.649	1697.99	-1.89152	2.89954e-33	4.43523e-32	down
Soltu.DM.10G027530	46756	46821	43863	79428	79900	73313	63598.8	40924.4	86273.3	-1.07595	2.95319e-33	4.5138e-32	down
Soltu.DM.11G009840	32	39	29	455	1253	787	482.997	29.6941	936.3	-4.97872	3.1305e-33	4.78113e-32	down
Soltu.DM.03G018180	40	73	86	885	620	758	447.585	59.8778	835.293	-3.80219	3.49171e-33	5.32869e-32	down
Soltu.DM.03G002950	0	0	0	3426	2419	3124	1655.34	0	3310.69	#NUM!	3.59558e-33	5.48299e-32	down
Soltu.DM.08G002290	18244	17748	15678	5928	6333	5872	11045.9	15362.8	6729.04	1.19097	3.64655e-33	5.55644e-32	up
Soltu.DM.01G049030	1772	2102	2049	49	103	133	937.151	1768.03	106.273	4.0563	3.84484e-33	5.85407e-32	up
Soltu.DM.12G021380	621	482	390	43	27	38	240.987	442.163	39.8102	3.47337	3.87472e-33	5.89505e-32	up
Soltu.DM.01G038070	938	1077	859	4893	2884	3928	2582.81	854.128	4311.49	-2.33566	3.93805e-33	5.9868e-32	down
Soltu.DM.03G037470	424	444	443	37	37	54	219.231	391.049	47.413	3.044	3.98111e-33	6.04763e-32	up
Soltu.DM.03G017370	935	990	914	1770	1618	1767	1377.23	845.561	1908.9	-1.17476	4.21525e-33	6.3984e-32	down
Soltu.DM.09G011220	26254	29951	27182	9498	9688	9432	17729	24844.9	10613.1	1.22711	4.25356e-33	6.45161e-32	up
Soltu.DM.01G008080	8256	7591	7371	1526	1939	1888	4451.2	6912.43	1989.97	1.79644	4.51515e-33	6.84314e-32	up
Soltu.DM.07G020310	1774	1826	1621	3009	3000	2897	2427.68	1553.35	3302.01	-1.08797	4.6102e-33	6.98186e-32	down
Soltu.DM.06G021100	42475	42055	38964	13809	15055	13682	26276.2	36759.3	15793	1.21882	4.69494e-33	7.10477e-32	up
Soltu.DM.11G003920	1743	1770	1578	307	397	331	949.814	1514.6	385.029	1.9759	5.06823e-33	7.66382e-32	up
Soltu.DM.01G041410	1193	945	745	142	123	135	500.811	853.595	148.028	2.52768	5.32865e-33	8.05145e-32	up
Soltu.DM.03G031980	515	560	489	58	70	46	265.067	465.411	64.7221	2.84618	5.40734e-33	8.16414e-32	up
Soltu.DM.02G003120	2845	2984	2583	1011	947	886	1777.83	2501.92	1053.74	1.24751	5.71337e-33	8.61962e-32	up
Soltu.DM.06G019850	4816	4484	4264	1774	1494	1687	2935.04	4037.07	1833.01	1.13909	6.01157e-33	9.06261e-32	up
Soltu.DM.10G027790	1041	1043	971	1804	1649	1759	1419.82	909.551	1930.09	-1.08544	6.22046e-33	9.37039e-32	down
Soltu.DM.11G007360	2526	2338	2491	5117	5204	4832	3907.01	2194.07	5619.96	-1.35695	6.43547e-33	9.68693e-32	down
Soltu.DM.03G005630	525	667	479	1824	1874	1591	1229.12	496.029	1962.22	-1.98399	6.63978e-33	9.98687e-32	down
Soltu.DM.12G023400	7327	6866	6494	2819	2422	2461	4503.6	6156.84	2850.36	1.11105	7.05637e-33	1.06054e-31	up
Soltu.DM.07G004510	26	16	12	361	744	428	294.969	15.9344	574.003	-5.17084	7.57745e-33	1.138e-31	down
Soltu.DM.07G003630	501	536	508	79	58	82	270.661	460.454	80.8671	2.50943	7.60158e-33	1.14075e-31	up
Soltu.DM.05G004450	551	560	595	57	27	48	278.948	509.39	48.5055	3.39255	8.13582e-33	1.22e-31	up
Soltu.DM.02G015830	884	795	767	122	70	74	412.953	727.956	97.9489	2.89375	8.50812e-33	1.27406e-31	up
Soltu.DM.01G037220	384	330	314	912	1027	1033	704.508	305.713	1103.3	-1.85158	8.50918e-33	1.27406e-31	down
Soltu.DM.02G032170	0	0	4	838	506	612	360.985	1.26699	720.704	-9.15186	8.68974e-33	1.30012e-31	down
Soltu.DM.01G046560	26165	24048	22813	5628	6752	5381	14166.7	21730.9	6602.51	1.71866	9.13195e-33	1.36525e-31	up
Soltu.DM.09G025310	777	792	698	143	99	143	408.191	674.313	142.069	2.24682	9.36457e-33	1.39897e-31	up
Soltu.DM.10G003940	1883	1892	1768	5717	3934	5021	3532.36	1650.46	5414.26	-1.71389	9.52575e-33	1.42198e-31	down
Soltu.DM.03G016750	23289	20965	20582	3676	1852	2818	11185.8	19302.9	3068.7	2.65312	9.99559e-33	1.48987e-31	up
Soltu.DM.05G026700	1174	1039	1015	268	271	288	633.685	960.768	306.603	1.64782	1.02326e-32	1.52405e-31	up
Soltu.DM.06G029490	443	540	485	1225	1188	1264	900.069	437.563	1362.58	-1.63877	1.05254e-32	1.56648e-31	down
Soltu.DM.02G023800	2149	2131	1937	398	462	330	1146.1	1849.87	442.33	2.06423	1.07971e-32	1.60572e-31	up
Soltu.DM.06G009180	1040	1112	944	7955	13843	6360	5726.76	920.633	10532.9	-3.51613	1.08274e-32	1.60901e-31	down
Soltu.DM.09G025640	1964	2127	1873	478	463	581	1169.39	1774.99	563.791	1.65458	1.24472e-32	1.84695e-31	up
Soltu.DM.06G024960	32147	35077	31112	12488	10123	12001	21035.2	29272.8	12797.6	1.19369	1.29385e-32	1.91842e-31	up
Soltu.DM.04G027760	241	253	245	676	648	761	496.334	220.3	772.369	-1.80982	1.39241e-32	2.06302e-31	down
Soltu.DM.12G008990	3780	4279	3838	1194	1237	1308	2465.07	3543.56	1386.59	1.35366	1.42085e-32	2.10357e-31	up
Soltu.DM.06G034480	5956	5747	5569	1677	1719	1406	3463.09	5144.55	1781.64	1.52984	1.43102e-32	2.11705e-31	up
Soltu.DM.04G008840	450	500	457	1336	1513	1244	969.775	419.167	1520.38	-1.85884	1.44239e-32	2.13229e-31	down
Soltu.DM.03G034660	703	568	635	64	77	90	327.035	568.295	85.7748	2.72801	1.55765e-32	2.30096e-31	up
Soltu.DM.12G029470	60	83	55	366	437	403	253.416	58.7257	448.106	-2.93178	1.66081e-32	2.45151e-31	down
Soltu.DM.01G036590	1229	1437	1357	345	303	339	782.607	1199.91	365.304	1.71576	1.71453e-32	2.52893e-31	up
Soltu.DM.10G027460	913	1128	955	180	192	153	543.464	892.037	194.892	2.19443	1.90316e-32	2.80299e-31	up
Soltu.DM.03G020140	1198	1258	1086	2410	2026	2150	1744.99	1053.43	2436.56	-1.20975	2.10254e-32	3.09433e-31	down
Soltu.DM.09G002390	63	54	55	376	575	433	283.606	51.2191	515.992	-3.3326	2.14214e-32	3.15029e-31	down
Soltu.DM.05G015980	1086	968	759	179	162	183	513.876	833.749	194.003	2.10353	2.14742e-32	3.15571e-31	up
Soltu.DM.10G018500	371	412	342	1061	861	1087	723.488	334.502	1112.47	-1.73368	2.17109e-32	3.18813e-31	down
Soltu.DM.01G002190	541	444	506	12	6	24	230.133	444.815	15.4502	4.84751	2.47352e-32	3.62954e-31	up
Soltu.DM.06G024740	0	0	4	532	523	484	285.915	1.26699	570.562	-8.81483	2.68828e-32	3.94174e-31	down
Soltu.DM.07G003550	52	53	27	354	452	457	254.183	38.8826	469.483	-3.59388	2.80614e-32	4.11153e-31	down
Soltu.DM.12G007010	4174	4954	4058	779	444	707	2316.32	3922.01	710.634	2.46441	2.84194e-32	4.16091e-31	up
Soltu.DM.10G029920	156	240	194	1047	785	1029	616.3	175.829	1056.77	-2.58742	2.92201e-32	4.27497e-31	down
Soltu.DM.03G017110	48	57	42	363	584	432	279.038	43.6329	514.443	-3.55952	3.21577e-32	4.70129e-31	down
Soltu.DM.01G002780	255	326	259	5	4	5	127.517	249.858	5.17527	5.59333	3.61352e-32	5.27888e-31	up
Soltu.DM.10G000530	33	27	14	368	535	340	242.605	21.7669	463.444	-4.41218	3.84258e-32	5.60937e-31	down
Soltu.DM.03G015300	2468	2457	2354	307	455	325	1286.74	2168.27	405.204	2.41983	3.85954e-32	5.62999e-31	up
Soltu.DM.04G010810	1631	1691	1644	4499	4005	3469	2957.17	1480.33	4434.02	-1.5827	3.94082e-32	5.74433e-31	down
Soltu.DM.01G001950	1119	1655	1241	6080	8257	5753	4338.25	1194.32	7482.17	-2.64726	4.1743e-32	6.08019e-31	down
Soltu.DM.06G023370	1751	1887	1840	348	304	436	1018.08	1633.68	402.484	2.02112	4.53055e-32	6.59425e-31	up
Soltu.DM.02G016740	0	0	0	3747	1910	3034	1598.02	0	3196.05	#NUM!	4.73943e-32	6.89321e-31	down
Soltu.DM.03G013410	103	76	89	515	626	461	337.828	79.9001	595.756	-2.89845	4.75602e-32	6.91227e-31	down
Soltu.DM.01G028800	1071	1154	1010	3362	3282	2542	2184.57	962.624	3406.51	-1.82325	5.01946e-32	7.2898e-31	down
Soltu.DM.04G003940	30	49	32	645	1299	558	485.355	32.9538	937.756	-4.8307	5.421e-32	7.86719e-31	down
Soltu.DM.09G000360	5	6	16	335	419	278	196.137	8.24533	384.028	-5.54149	6.08685e-32	8.82059e-31	down
Soltu.DM.07G012590	1312	1385	1299	428	401	391	821.251	1190.51	451.993	1.3972	6.53876e-32	9.46855e-31	up
Soltu.DM.10G020810	1720	1718	1673	522	420	410	1011.5	1523.03	499.98	1.607	6.85506e-32	9.91932e-31	up
Soltu.DM.02G011540	8493	8719	8032	2033	1231	1663	4665.7	7515.99	1815.41	2.04966	7.21268e-32	1.04292e-30	up
Soltu.DM.01G033780	315	289	319	853	873	812	608.44	275.519	941.361	-1.7726	7.31923e-32	1.05755e-30	down
Soltu.DM.02G016940	962	853	851	200	143	183	494.02	793.851	194.19	2.0314	7.92847e-32	1.14392e-30	up
Soltu.DM.04G022730	0	5	7	332	221	287	156.757	3.66095	309.854	-6.40323	8.02068e-32	1.15638e-30	down
Soltu.DM.04G014290	717	709	765	2049	1636	2089	1394.27	654.231	2134.32	-1.7059	9.36723e-32	1.34953e-30	down
Soltu.DM.06G018710	773	770	753	84	123	111	401.324	684.226	118.422	2.53053	9.39938e-32	1.35318e-30	up
Soltu.DM.08G017260	2995	3511	3728	12074	15072	11267	8674.57	3060.11	14289	-2.22325	1.00951e-31	1.45228e-30	down
Soltu.DM.04G012650	5	0	0	389	352	362	204.942	1.44491	408.439	-8.143	1.03024e-31	1.48104e-30	down
Soltu.DM.07G018600	11	26	17	279	263	235	152.004	16.0708	287.937	-4.16324	1.13053e-31	1.62403e-30	down
Soltu.DM.02G004510	1093	994	849	2545	2247	2083	1708.65	871.787	2545.51	-1.54591	1.17567e-31	1.68765e-30	down
Soltu.DM.06G025110	2013	1987	1736	706	661	658	1227.76	1705.33	750.198	1.1847	1.21679e-31	1.74542e-30	up
Soltu.DM.06G023040	3023	3272	2994	634	803	723	1784.93	2766.7	803.156	1.78441	1.23862e-31	1.77545e-30	up
Soltu.DM.07G005180	2501	2454	2155	727	524	626	1403.49	2113.91	693.061	1.60886	1.36716e-31	1.95828e-30	up
Soltu.DM.01G047070	558	423	355	15	28	16	208.952	395.836	22.069	4.16481	1.40721e-31	2.01274e-30	up
Soltu.DM.04G021290	3738	3644	3454	1327	1299	1187	2320.01	3226.44	1413.58	1.19059	1.4204e-31	2.03014e-30	up
Soltu.DM.09G025250	1809	2168	1792	303	168	280	996.407	1716.37	276.438	2.63434	1.62051e-31	2.31448e-30	up
Soltu.DM.12G028620	365	301	329	1305	932	1075	759.712	296.6	1222.82	-2.04363	1.88069e-31	2.68415e-30	down
Soltu.DM.09G030240	454	552	511	2159	2844	1905	1512.3	452.442	2572.15	-2.50717	1.95856e-31	2.79328e-30	down
Soltu.DM.01G001330	228	190	190	723	568	725	462.999	180.931	745.066	-2.04193	2.04352e-31	2.91235e-30	down
Soltu.DM.12G008880	441	411	322	1207	1499	1294	917.655	348.107	1487.2	-2.095	2.24346e-31	3.19494e-30	down
Soltu.DM.07G015350	2325	2390	2550	644	623	543	1420.34	2169.69	670.985	1.69313	2.24503e-31	3.19494e-30	up
Soltu.DM.04G025720	334	310	322	25	30	20	157.959	288.023	27.8944	3.36814	2.28299e-31	3.24663e-30	up
Soltu.DM.03G023190	2547	2539	2180	595	627	735	1442.68	2159.67	725.687	1.57339	2.36946e-31	3.36718e-30	up
Soltu.DM.03G037390	201	231	124	930	921	1121	632.653	164.062	1101.24	-2.74682	2.37396e-31	3.37115e-30	down
Soltu.DM.01G037840	327	230	341	1633	1649	1292	982.904	268.919	1696.89	-2.65765	2.38161e-31	3.3796e-30	down
Soltu.DM.03G022670	3388	3612	3135	468	683	498	1814.78	3015.01	614.551	2.29456	2.41553e-31	3.42528e-30	up
Soltu.DM.10G022790	967	944	893	1638	1543	1616	1305.98	834.875	1777.08	-1.08988	2.50772e-31	3.55346e-30	down
Soltu.DM.04G002980	317	307	325	18	8	19	149.862	283.194	16.5292	4.0987	2.71769e-31	3.84825e-30	up
Soltu.DM.09G024560	986	957	902	2153	2373	2758	1774.66	846.97	2702.35	-1.67383	2.80586e-31	3.97026e-30	down
Soltu.DM.09G002180	337845	306846	298393	102722	98893	117743	199526	280746	118305	1.24675	2.92797e-31	4.14009e-30	up
Soltu.DM.11G025130	153	143	149	1179	628	1062	594.148	132.7	1055.6	-2.99182	2.93385e-31	4.14544e-30	down
Soltu.DM.02G028900	372	360	314	31	38	41	175.885	310.908	40.8634	2.9276	3.23589e-31	4.56571e-30	up
Soltu.DM.08G000080	5417	5516	4998	1359	882	1242	3012.79	4741.23	1284.36	1.88421	3.27494e-31	4.61752e-30	up
Soltu.DM.10G017810	1056	774	845	62	20	44	421.212	796.304	46.1213	4.10981	3.44872e-31	4.85909e-30	up
Soltu.DM.01G033510	935	908	791	2748	3797	2863	2143.27	782.924	3503.62	-2.1619	3.60703e-31	5.07853e-30	down
Soltu.DM.03G004580	902	897	713	170	124	168	458.048	745.505	170.591	2.12767	4.14956e-31	5.83824e-30	up
Soltu.DM.06G023420	7950	8163	6864	2831	2191	2430	4791.33	6828.57	2754.09	1.31001	4.15643e-31	5.84377e-30	up
Soltu.DM.01G027390	2565	2185	2150	4367	4165	4534	3446.92	2053.15	4840.69	-1.23737	4.38255e-31	6.15731e-30	down
Soltu.DM.01G049580	2592	2701	2477	8407	5586	7374	5097.5	2313.52	7881.49	-1.76838	4.50793e-31	6.32899e-30	down
Soltu.DM.07G015110	988	987	948	2129	2026	1824	1543.34	870.78	2215.89	-1.34751	4.81098e-31	6.74968e-30	down
Soltu.DM.07G000410	23420	24862	24011	4929	3086	4995	13173.7	21552.1	4795.26	2.16815	5.15191e-31	7.22288e-30	up
Soltu.DM.08G012580	25340	24208	22826	8131	8390	7158	15164	21542.8	8785.27	1.29405	5.62814e-31	7.88496e-30	up
Soltu.DM.03G035050	65	63	47	405	567	383	278.369	51.8618	504.877	-3.28319	5.88842e-31	8.24379e-30	down
Soltu.DM.03G017500	2451	2419	2192	928	889	876	1549.52	2101.07	997.958	1.07408	5.92684e-31	8.29172e-30	up
Soltu.DM.02G018700	2183	2389	1965	770	713	763	1387.46	1943.06	831.849	1.22394	6.14275e-31	8.58772e-30	up
Soltu.DM.04G029020	1931	1770	1627	3340	2979	3000	2517.4	1584.45	3450.35	-1.12276	6.33311e-31	8.84761e-30	down
Soltu.DM.08G017270	2	2	1	751	300	767	334.3	1.4722	667.129	-8.82385	6.54232e-31	9.13345e-30	down
Soltu.DM.08G021810	328	255	308	3	8	4	135.804	265.974	5.63462	5.56082	6.83312e-31	9.5327e-30	up
Soltu.DM.12G003360	1953	1558	1344	314	270	345	891.815	1439.95	343.678	2.06689	7.8994e-31	1.10048e-29	up
Soltu.DM.12G025560	1336	1691	1504	327	313	263	842.732	1350.73	334.732	2.01267	8.41297e-31	1.1712e-29	up
Soltu.DM.11G023990	921	695	640	4	0	0	335.49	669.547	1.43225	8.86876	8.75876e-31	1.21848e-29	up
Soltu.DM.04G003430	1771	1559	1699	350	368	432	963.259	1500.09	426.427	1.81468	9.71276e-31	1.35025e-29	up
Soltu.DM.09G025290	718	751	837	126	91	127	408.228	689.453	127.003	2.44059	9.76393e-31	1.35641e-29	up
Soltu.DM.09G020510	3543	3407	3325	1118	863	1095	2098.7	3060.8	1136.6	1.42918	1.01646e-30	1.41109e-29	up
Soltu.DM.04G036420	560	678	641	1863	2161	1783	1359.14	560.633	2157.65	-1.94433	1.0895e-30	1.51142e-29	down
Soltu.DM.06G024940	301	381	368	33	28	28	173.245	313.558	32.933	3.25112	1.15244e-30	1.59762e-29	up
Soltu.DM.10G022510	1128	1050	1042	2512	2923	2478	1949.62	959.203	2940.04	-1.61593	1.18954e-30	1.6479e-29	down
Soltu.DM.03G023490	162301	165225	156030	342996	432174	397458	289999	144032	435966	-1.59783	1.28216e-30	1.77497e-29	down
Soltu.DM.10G005980	4949	4676	4098	1580	1645	1643	2941.99	4078.37	1805.62	1.17549	1.36941e-30	1.89443e-29	up
Soltu.DM.02G020240	1583	1562	1795	5356	6317	4768	3794.27	1477.04	6111.51	-2.04882	1.64162e-30	2.26941e-29	down
Soltu.DM.12G011730	9938	9577	8858	2921	2270	3066	5746.98	8442.94	3051.01	1.46846	1.67893e-30	2.31938e-29	up
Soltu.DM.08G017020	25350	23028	19641	53256	52155	67756	42172.1	20196.1	64148.1	-1.66733	1.71651e-30	2.36965e-29	down
Soltu.DM.12G025070	9566	10287	9894	19003	15941	17300	14097.8	8868.6	19327	-1.12384	1.88775e-30	2.60423e-29	down
Soltu.DM.07G016990	4	15	5	579	244	518	249.654	7.07081	492.236	-6.12133	1.90038e-30	2.61983e-29	down
Soltu.DM.01G026450	782	759	617	65	24	48	345.393	640.573	50.2122	3.67325	1.96531e-30	2.70746e-29	up
Soltu.DM.02G021790	8	8	0	246	319	265	156.701	4.6218	308.781	-6.06198	2.18406e-30	3.00672e-29	down
Soltu.DM.07G024430	3049	3028	2907	335	535	372	1569.81	2676.21	463.412	2.52982	2.19436e-30	3.01881e-29	up
Soltu.DM.02G009040	6335	6976	6401	23640	15171	22094	14164	5872.47	22455.6	-1.93503	2.20758e-30	3.03488e-29	down
Soltu.DM.04G031030	1874	2186	1822	6092	4230	5370	3770.57	1749.86	5791.28	-1.72664	2.21031e-30	3.03653e-29	down
Soltu.DM.04G030990	6639	7532	6297	11836	10850	11109	9302.07	6087.92	12516.2	-1.03978	2.35974e-30	3.23958e-29	down
Soltu.DM.07G027280	405	431	286	0	6	3	167.748	332.076	3.42033	6.60123	2.36754e-30	3.24804e-29	up
Soltu.DM.06G010140	3727	4278	3566	746	545	874	2120.55	3441.8	799.294	2.10637	2.37866e-30	3.26103e-29	up
Soltu.DM.06G018580	2730	2720	2289	933	760	865	1622.62	2299.34	945.912	1.28144	2.50389e-30	3.43034e-29	up
Soltu.DM.10G025380	1516	1462	1367	201	106	201	740.065	1293.23	186.897	2.79067	2.70408e-30	3.70205e-29	up
Soltu.DM.06G029420	73949	76236	68520	22479	15352	20117	43233.9	65086.1	21381.7	1.60597	2.72546e-30	3.72875e-29	up
Soltu.DM.08G011730	237	218	214	1387	2337	1274	1033.46	199.219	1867.7	-3.22884	2.81233e-30	3.84494e-29	down
Soltu.DM.07G023140	566	538	437	2102	2835	1858	1494.14	457.326	2530.96	-2.46839	2.92498e-30	3.9962e-29	down
Soltu.DM.06G030180	52222	54762	51632	144278	106075	151784	97874.8	47257.7	148492	-1.65176	3.01532e-30	4.11678e-29	down
Soltu.DM.08G003250	46946	49889	45422	8888	4810	8043	25179.8	42359	8000.59	2.40449	3.0578e-30	4.17191e-29	up
Soltu.DM.05G006490	588	755	678	112	96	118	361.641	602.677	120.605	2.32109	3.07985e-30	4.19911e-29	up
Soltu.DM.06G027550	7360	7620	6872	14311	14743	12693	10996	6503.82	15488.2	-1.25181	3.15047e-30	4.29244e-29	down
Soltu.DM.10G024690	1655	2038	1692	288	379	306	982.367	1602.66	362.073	2.14612	3.16425e-30	4.30825e-29	up
Soltu.DM.01G032580	1248	1117	1121	3521	4513	3322	2632	1038.25	4225.76	-2.02506	3.19268e-30	4.34397e-29	down
Soltu.DM.02G027010	5786	5657	4454	1147	1393	1155	3044.94	4716.26	1373.62	1.77966	3.22993e-30	4.39165e-29	up
Soltu.DM.07G027020	875	930	745	198	184	219	489.96	757.367	222.554	1.76684	3.35453e-30	4.55793e-29	up
Soltu.DM.12G023590	392	311	345	0	3	5	157.678	312.358	2.99903	6.70256	3.47125e-30	4.7133e-29	up
Soltu.DM.06G030200	636	653	588	0	0	4	280.031	558.589	1.47298	8.5669	3.60361e-30	4.88966e-29	up
Soltu.DM.02G031980	16090	15830	14234	4983	3960	5269	9490.95	13729.1	5252.8	1.38608	3.8282e-30	5.19085e-29	up
Soltu.DM.09G018240	1498	1685	1388	3056	3152	3577	2493.49	1359.07	3627.91	-1.41652	4.04844e-30	5.48573e-29	down
Soltu.DM.03G019770	0	4	4	227	221	219	124.819	2.42196	247.217	-6.67346	4.06927e-30	5.51019e-29	down
Soltu.DM.06G002070	3210	3484	3511	8233	9785	8255	6404.92	3045.71	9764.14	-1.68071	4.14158e-30	5.60428e-29	down
Soltu.DM.09G016750	7474	8223	6906	1791	2133	2183	4495	6721.64	2268.36	1.56716	4.21158e-30	5.69511e-29	up
Soltu.DM.09G031520	17995	16463	14819	4731	5386	4743	10083.4	14647.7	5519.21	1.40814	4.24696e-30	5.73904e-29	up
Soltu.DM.02G031270	435	498	473	1650	1951	1414	1141.89	419.323	1864.45	-2.15262	4.25143e-30	5.74117e-29	down
Soltu.DM.03G017070	1031	1139	932	271	258	295	613.633	922.027	305.238	1.59488	4.27784e-30	5.77289e-29	up
Soltu.DM.03G027470	1188	1024	905	246	250	248	600.766	925.64	275.891	1.74635	4.72335e-30	6.36978e-29	up
Soltu.DM.01G051650	860	711	655	87	120	105	388.71	661.29	116.129	2.50956	4.72928e-30	6.37343e-29	up
Soltu.DM.01G049380	1497	1551	1517	4254	4702	3564	3005.61	1360.95	4650.27	-1.7727	4.95563e-30	6.67394e-29	down
Soltu.DM.03G025170	890	704	640	94	100	66	379.871	663.187	96.5552	2.77999	5.29621e-30	7.12778e-29	up
Soltu.DM.09G012240	3093	3249	2873	6598	7346	6113	5095.3	2741.96	7448.63	-1.44177	5.3283e-30	7.16609e-29	down
Soltu.DM.01G006200	20976	24464	21723	6115	4096	5472	12895.8	20006.2	5785.37	1.78997	5.44757e-30	7.32153e-29	up
Soltu.DM.02G020140	236	313	227	843	754	781	555.458	230.478	880.439	-1.93359	5.89378e-30	7.91587e-29	down
Soltu.DM.09G025790	2610	2412	2221	689	725	604	1451.56	2154.19	748.926	1.52425	6.57327e-30	8.82252e-29	up
Soltu.DM.06G014570	191	194	127	665	726	643	453.259	151.439	755.08	-2.3179	6.66941e-30	8.9455e-29	down
Soltu.DM.12G027780	4732	4504	4029	10557	13257	10718	8393.68	3944.14	12843.2	-1.70322	6.86232e-30	9.19801e-29	down
Soltu.DM.09G020910	3911	4142	3649	1429	1374	1238	2489.91	3481.99	1497.83	1.21704	7.10316e-30	9.51439e-29	up
Soltu.DM.05G023610	0	0	0	2584	1297	2491	1171.54	0	2343.09	#NUM!	7.2531e-30	9.70867e-29	down
Soltu.DM.02G030110	5066	5660	5187	1806	1791	1956	3399.7	4741.24	2058.15	1.20391	7.93462e-30	1.06138e-28	up
Soltu.DM.09G030000	2149	2233	2282	643	656	699	1364.71	1988.6	740.809	1.42458	7.96179e-30	1.06429e-28	up
Soltu.DM.01G035180	1930	2242	1937	3996	3848	3675	3043.91	1818.64	4269.18	-1.2311	8.0126e-30	1.07036e-28	down
Soltu.DM.08G017360	402	361	434	1443	1758	1338	1022.87	357.875	1687.86	-2.23767	8.30488e-30	1.10791e-28	down
Soltu.DM.07G022570	1452	1560	1553	236	152	267	801.718	1361.95	241.486	2.49566	8.87296e-30	1.1829e-28	up
Soltu.DM.02G014040	54	77	48	714	1319	607	520.634	53.0421	988.225	-4.21963	8.96298e-30	1.1941e-28	down
Soltu.DM.09G025600	6537	5813	5117	1734	1758	1960	3604.72	5188.34	2021.11	1.36012	9.55878e-30	1.27262e-28	up
Soltu.DM.08G028450	2788	3340	3472	784	743	692	1846.06	2869.83	822.294	1.80324	1.06019e-29	1.40961e-28	up
Soltu.DM.12G024760	992	884	940	1871	1781	1929	1453.64	839.662	2067.62	-1.30009	1.08115e-29	1.43651e-28	down
Soltu.DM.03G001190	331	335	234	10	17	16	141.267	266.501	16.0334	4.05499	1.1336e-29	1.50519e-28	up
Soltu.DM.02G027280	2320	2407	2207	752	547	645	1391.2	2064.5	717.886	1.52397	1.1545e-29	1.53155e-28	up
Soltu.DM.03G014640	1085	1122	1048	3118	4116	3097	2407.43	969.467	3845.39	-1.98787	1.15499e-29	1.53155e-28	down
Soltu.DM.01G009140	952	936	883	1674	1671	1607	1330.56	825.062	1836.06	-1.15404	1.15757e-29	1.53393e-28	down
Soltu.DM.10G005140	0	0	4	445	427	379	232.481	1.26699	463.696	-8.51563	1.16757e-29	1.54616e-28	down
Soltu.DM.05G009910	220	261	246	683	737	780	516.539	216.858	816.22	-1.91221	1.21846e-29	1.61246e-28	down
Soltu.DM.03G035710	2409	2910	2483	609	391	431	1425.28	2322.88	527.673	2.1382	1.27898e-29	1.69143e-28	up
Soltu.DM.07G028150	2784	2416	2334	0	0	0	1120.71	2241.42	0	#DIV/0!	1.28211e-29	1.69444e-28	up
Soltu.DM.02G007730	1031	847	749	2132	1908	2151	1535.8	779.75	2291.84	-1.55543	1.33216e-29	1.75941e-28	down
Soltu.DM.05G007780	1261	1323	1170	3382	4341	3335	2615.7	1117.01	4114.39	-1.88104	1.41217e-29	1.86384e-28	down
Soltu.DM.01G008360	4795	5009	4737	260	70	242	2270.82	4332.42	209.227	4.37203	1.41626e-29	1.868e-28	up
Soltu.DM.08G015990	1782	2024	1802	3961	4564	4116	3182.77	1670.16	4695.38	-1.49125	1.43877e-29	1.89642e-28	down
Soltu.DM.12G007470	6776	6869	5880	1701	2006	1662	3899.63	5803.99	1995.27	1.54046	1.49618e-29	1.97079e-28	up
Soltu.DM.05G015710	1816	1916	1757	3504	3289	3053	2641.39	1634.55	3648.23	-1.15831	1.5171e-29	1.99701e-28	down
Soltu.DM.06G023990	12401	12539	11719	21817	17865	19596	16419.4	10916.2	21922.7	-1.00595	1.52901e-29	2.01136e-28	down
Soltu.DM.01G035290	498	556	572	91	82	71	288.005	485.634	90.3755	2.42587	1.55662e-29	2.04632e-28	up
Soltu.DM.03G013340	1541	1665	1693	134	44	104	782.795	1462.33	103.259	3.82393	1.58151e-29	2.07766e-28	up
Soltu.DM.04G000940	19280	21946	19825	8146	7558	7552	13401.2	18187.8	8614.64	1.07811	1.88027e-29	2.46687e-28	up
Soltu.DM.10G022590	5201	4917	4882	10598	12036	10113	8316.5	4469.11	12163.9	-1.44455	1.89466e-29	2.48411e-28	down
Soltu.DM.05G007540	184	202	236	841	928	754	561.592	186.251	936.932	-2.33069	2.08791e-29	2.73568e-28	down
Soltu.DM.05G025320	22324	21723	20143	35312	36218	33270	28988.5	19103.8	38873.1	-1.02491	2.09003e-29	2.73665e-28	down
Soltu.DM.02G028740	2705	2885	2631	640	387	549	1514.38	2448.08	580.682	2.07583	2.13917e-29	2.79913e-28	up
Soltu.DM.02G032660	839	987	894	73	116	120	462.857	810.618	115.096	2.81618	2.19848e-29	2.87484e-28	up
Soltu.DM.08G001550	1621	1079	1010	23389	7533	19243	9734	1099.91	18368.1	-4.06175	2.32203e-29	3.03441e-28	down
Soltu.DM.08G001570	2721	2300	1863	37512	12681	37757	17135	2040.53	32229.5	-3.98137	2.33802e-29	3.05328e-28	down
Soltu.DM.07G002810	11801	10809	10114	20442	16726	18505	15161.9	9734.88	20589	-1.08064	2.39509e-29	3.12576e-28	down
Soltu.DM.10G025370	4583	4016	4312	1103	820	1151	2492.53	3849.81	1135.26	1.76177	2.43086e-29	3.16855e-28	up
Soltu.DM.06G000110	146	163	163	509	534	489	354.65	140.886	568.413	-2.01241	2.43108e-29	3.16855e-28	down
Soltu.DM.12G002410	758	786	762	159	176	143	432.438	687.362	177.515	1.95313	2.57779e-29	3.35316e-28	up
Soltu.DM.08G022130	1072	1173	1051	2753	2842	2305	1956.38	981.386	2931.37	-1.57868	2.7289e-29	3.54739e-28	down
Soltu.DM.10G026800	9162	8810	7978	2644	2845	2338	5312.07	7718.49	2905.65	1.40946	3.03552e-29	3.94339e-28	up
Soltu.DM.04G006890	1042	812	860	96	117	66	455.907	807.981	103.832	2.96007	3.16591e-29	4.11009e-28	up
Soltu.DM.12G011230	2317	2091	2014	219	365	269	1114.8	1911.26	318.339	2.58589	3.25031e-29	4.2169e-28	up
Soltu.DM.02G028250	20915	23831	21211	6827	7368	6395	13643.3	19643.6	7642.97	1.36186	3.28087e-29	4.25376e-28	up
Soltu.DM.08G025470	1015	1186	904	3036	2229	2819	1953.75	922.106	2985.4	-1.69492	3.30629e-29	4.28391e-28	down
Soltu.DM.04G035730	376	391	332	1395	2129	1495	1099.19	326.716	1871.67	-2.51822	3.36028e-29	4.35103e-28	down
Soltu.DM.10G008950	343	299	335	9	19	8	152.533	291.565	13.5012	4.43266	3.41682e-29	4.42135e-28	up
Soltu.DM.07G012620	462	501	367	1286	1219	1076	860.784	394.416	1327.15	-1.75054	3.47556e-29	4.49442e-28	down
Soltu.DM.08G008760	11	11	15	172	258	238	129.953	11.1062	248.8	-4.48555	3.51463e-29	4.53902e-28	down
Soltu.DM.03G011790	2756	2447	2275	383	459	281	1320.67	2223.59	417.757	2.41215	3.8461e-29	4.96387e-28	up
Soltu.DM.06G028380	20867	21621	19273	6707	5520	7332	12804.8	18377.8	7231.84	1.34553	3.85677e-29	4.97441e-28	up
Soltu.DM.02G001930	186	177	80	1583	4021	2403	1566.87	130.198	3003.54	-4.52788	3.88288e-29	5.00482e-28	down
Soltu.DM.01G042510	2245	2424	2071	411	538	405	1254.3	2004.66	503.934	1.99205	4.11813e-29	5.3046e-28	up
Soltu.DM.07G028100	1746	1665	1497	6309	3910	4972	3529.21	1459.49	5598.92	-1.93968	4.14404e-29	5.33452e-28	down
Soltu.DM.07G002540	12649	12019	10835	2049	2789	1961	6544.93	10557.7	2532.16	2.05985	4.50658e-29	5.79743e-28	up
Soltu.DM.08G014970	37	43	31	304	311	226	172.513	32.9275	312.099	-3.24464	5.1315e-29	6.59279e-28	down
Soltu.DM.08G020150	3880	4941	4326	802	479	774	2337.61	3918.18	757.049	2.37172	5.17655e-29	6.64637e-28	up
Soltu.DM.01G039380	38035	35172	32469	14748	12027	13767	23211.8	31431.6	14991.9	1.06803	5.68383e-29	7.29296e-28	up
Soltu.DM.06G029520	755	661	646	84	85	124	361.102	613.659	108.544	2.49916	5.69853e-29	7.3071e-28	up
Soltu.DM.09G020220	47641	48959	44377	8434	11673	8601	26326.2	41960.3	10692.2	1.97247	6.41341e-29	8.21314e-28	up
Soltu.DM.06G025730	385	441	382	39	24	46	199.879	359.591	40.1661	3.16231	6.9296e-29	8.86846e-28	up
Soltu.DM.01G001870	372	388	360	27	13	32	180.016	333.563	26.4687	3.6556	6.95848e-29	8.89967e-28	up
Soltu.DM.04G028470	918	990	850	1790	1878	2078	1475.65	820.376	2130.93	-1.37712	7.18971e-29	9.18948e-28	down
Soltu.DM.11G014870	443	298	247	13	14	14	153.757	292.301	15.2133	4.26405	7.27669e-29	9.29466e-28	up
Soltu.DM.02G020080	1521	1775	1440	3582	2895	3519	2551.94	1408.18	3695.71	-1.39202	8.25068e-29	1.0532e-27	down
Soltu.DM.01G039730	1246	1173	1146	162	235	175	637.451	1061.76	213.143	2.31656	8.72111e-29	1.11253e-27	up
Soltu.DM.07G027870	350	459	368	1116	1028	1005	758.331	350.24	1166.42	-1.73567	8.92877e-29	1.13829e-27	down
Soltu.DM.05G003050	1573	1372	1309	264	328	250	789.261	1265.35	313.175	2.01449	9.2708e-29	1.18113e-27	up
Soltu.DM.01G048080	120	104	90	552	623	430	344.823	93.2144	596.431	-2.67773	9.93932e-29	1.26549e-27	down
Soltu.DM.09G011140	5781	5570	5168	1305	1512	1117	3188.99	4915.85	1462.13	1.74937	1.07705e-28	1.37044e-27	up
Soltu.DM.04G037690	1210	1206	1047	289	283	345	684.635	1029.53	339.743	1.59946	1.07878e-28	1.37176e-27	up
Soltu.DM.04G004570	1249	1358	1416	200	96	132	679.418	1201.57	157.27	2.9336	1.10845e-28	1.40858e-27	up
Soltu.DM.11G026580	982	740	721	36	77	51	393.606	725.825	61.3875	3.5636	1.11022e-28	1.40993e-27	up
Soltu.DM.01G000690	397	361	378	56	47	40	195.806	338.693	52.9201	2.67809	1.13425e-28	1.43953e-27	up
Soltu.DM.02G010370	117	154	113	610	765	550	415.13	114.07	716.191	-2.65043	1.14412e-28	1.45112e-27	down
Soltu.DM.09G008790	3363	3957	3438	765	930	724	2051.41	3203.38	899.444	1.83249	1.18443e-28	1.50129e-27	up
Soltu.DM.05G025190	2707	2851	2518	6818	8111	6156	5120.77	2403.05	7838.48	-1.70571	1.21426e-28	1.53811e-27	down
Soltu.DM.04G032380	29	33	7	530	768	491	343.552	20.1262	666.977	-5.05049	1.30449e-28	1.65135e-27	down
Soltu.DM.03G029510	531	557	592	86	77	103	300.117	501.794	98.4394	2.34979	1.38544e-28	1.75271e-27	up
Soltu.DM.10G004100	296	271	328	18	7	13	140.808	267.681	13.9338	4.26385	1.42585e-28	1.80268e-27	up
Soltu.DM.07G005780	304	294	362	1005	915	1064	696.098	287.404	1104.79	-1.94263	1.45457e-28	1.83782e-27	down
Soltu.DM.07G021050	10951	10377	9952	4113	4055	3685	6853.92	9313.2	4394.65	1.08353	1.49672e-28	1.88987e-27	up
Soltu.DM.12G025920	3506	3643	3242	1304	1017	1211	2198.65	3091.96	1305.35	1.24408	1.58556e-28	2.00077e-27	up
Soltu.DM.04G036070	19644	22175	19898	45902	57945	49804	37760.5	18382.3	57138.7	-1.63615	1.71682e-28	2.16503e-27	down
Soltu.DM.07G015560	840	785	743	170	161	205	451.624	704.752	198.496	1.82801	1.75107e-28	2.20681e-27	up
Soltu.DM.12G001880	5706	5356	4824	9547	7898	8799	7215.06	4723.43	9706.7	-1.03915	1.914e-28	2.41062e-27	down
Soltu.DM.08G023840	67	32	30	484	813	577	368.823	38.104	699.542	-4.1984	2.14572e-28	2.70075e-27	down
Soltu.DM.08G016470	240	293	231	4	4	10	116.892	227.126	6.65843	5.09217	2.16808e-28	2.72716e-27	up
Soltu.DM.01G041320	893	993	882	211	159	222	521.409	824.154	218.665	1.91419	2.29861e-28	2.88951e-27	up
Soltu.DM.01G009210	10418	9750	8847	1559	2234	1612	5321.06	8628.12	2014	2.09898	2.37093e-28	2.97853e-27	up
Soltu.DM.08G018690	2499	2576	2417	1044	925	979	1661.43	2231.55	1091.32	1.03198	2.74009e-28	3.44013e-27	up
Soltu.DM.07G014970	368	363	257	2285	4424	2185	1811.36	292.563	3330.15	-3.50877	2.75926e-28	3.462e-27	down
Soltu.DM.04G020400	517	382	382	13	30	17	201.597	380.701	22.4929	4.08111	3.03631e-28	3.8072e-27	up
Soltu.DM.09G029570	723	677	646	97	51	91	348.478	609.032	87.9249	2.79217	3.21833e-28	4.03288e-27	up
Soltu.DM.06G002470	457	426	386	1266	918	1130	800.522	377.334	1223.71	-1.69735	3.35467e-28	4.20107e-27	down
Soltu.DM.04G030450	263	291	289	18	13	24	135.933	251.567	20.3001	3.63138	3.43635e-28	4.30065e-27	up
Soltu.DM.03G025380	4	17	4	323	375	266	182.832	7.33155	358.332	-5.61103	3.49709e-28	4.3739e-27	down
Soltu.DM.09G024430	0	0	0	1278	1361	1232	718.268	0	1436.54	#NUM!	3.66697e-28	4.58348e-27	down
Soltu.DM.01G041340	2363	2138	1818	648	637	677	1301.6	1876.04	727.165	1.36734	3.86482e-28	4.82774e-27	up
Soltu.DM.10G014950	3666	3991	3497	8233	9579	7788	6416.05	3319.45	9512.66	-1.51891	3.91893e-28	4.89224e-27	down
Soltu.DM.11G023320	354	338	267	20	10	24	152.162	284.466	19.8585	3.84043	4.00341e-28	4.99456e-27	up
Soltu.DM.03G032260	519	515	477	1189	1050	987	822.098	449.773	1194.42	-1.40904	4.08351e-28	5.09128e-27	down
Soltu.DM.06G003060	37978	36969	33313	7753	9756	7064	20671.9	32201.3	9142.49	1.81646	4.31201e-28	5.3728e-27	up
Soltu.DM.01G051460	65	40	33	420	328	331	219.824	40.7862	398.861	-3.28973	4.44396e-28	5.53373e-27	down
Soltu.DM.06G032300	23353	23594	21115	7626	5588	7413	13933.1	20249.3	7616.97	1.41058	4.54259e-28	5.653e-27	up
Soltu.DM.11G015700	1858	1765	1738	317	161	258	933.858	1597.07	270.648	2.56094	4.54764e-28	5.65574e-27	up
Soltu.DM.06G027020	9274	8717	8264	2720	1857	2443	5202.41	7814.59	2590.23	1.59309	4.7674e-28	5.92533e-27	up
Soltu.DM.05G000780	534	572	450	1762	2116	1485	1228.2	462.014	1994.38	-2.10993	4.84715e-28	6.02068e-27	down
Soltu.DM.02G017470	1514	1391	1284	273	338	345	800.552	1245.86	355.241	1.81028	4.87149e-28	6.04712e-27	up
Soltu.DM.11G007490	89	91	48	508	705	531	358.357	67.1989	649.516	-3.27286	4.8921e-28	6.0689e-27	down
Soltu.DM.01G041230	4	5	8	182	162	147	93.477	5.13362	181.82	-5.14639	4.9381e-28	6.12214e-27	down
Soltu.DM.02G013820	290	227	227	756	808	709	532.433	221.251	843.614	-1.9309	4.94928e-28	6.13216e-27	down
Soltu.DM.02G025500	1586	1395	1307	2634	2726	2682	2128.97	1275.11	2982.82	-1.22605	5.15382e-28	6.38159e-27	down
Soltu.DM.01G026210	239	241	222	14	6	11	110.175	208.972	11.3792	4.19884	5.1891e-28	6.42127e-27	up
Soltu.DM.04G000770	1524	1222	1291	231	291	229	740.76	1202.17	279.347	2.10552	5.42618e-28	6.71046e-27	up
Soltu.DM.06G022940	4929	4741	4566	24369	49497	26639	20938.7	4239.59	37637.8	-3.15018	6.0424e-28	7.46787e-27	down
Soltu.DM.02G023710	2309	2253	2035	560	665	560	1312.88	1962.38	663.377	1.5647	6.16113e-28	7.60986e-27	up
Soltu.DM.02G030060	465	450	378	25	32	49	211.693	384.042	39.3454	3.28699	6.80072e-28	8.39461e-27	up
Soltu.DM.02G031740	6932	6340	5742	741	1217	880	3355.84	5652.62	1059.06	2.41614	6.89003e-28	8.49957e-27	up
Soltu.DM.01G001280	3	0	0	622	742	506	348.138	0.866945	695.408	-9.6477	7.27977e-28	8.96918e-27	down
Soltu.DM.06G019410	39	20	12	393	630	416	278.946	20.8461	537.046	-4.68719	7.29073e-28	8.97711e-27	down
Soltu.DM.12G011590	22498	24294	21704	44579	35115	40465	32403	20390.9	44415.1	-1.12312	7.57335e-28	9.31931e-27	down
Soltu.DM.01G033000	617	525	576	71	87	57	296.164	512.339	79.9885	2.67923	7.79066e-28	9.58077e-27	up
Soltu.DM.05G002020	2919	2858	2870	6686	7407	5911	5003.57	2577.83	7429.3	-1.52707	7.97907e-28	9.80639e-27	down
Soltu.DM.10G000890	274	307	257	979	697	965	612.062	249.229	974.894	-1.96777	8.30482e-28	1.02004e-26	down
Soltu.DM.09G020140	1336	1222	1142	2703	3187	2719	2149.86	1100.65	3199.07	-1.5393	8.53332e-28	1.04746e-26	down
Soltu.DM.06G026880	536	544	510	2070	2773	1745	1463.74	473.512	2453.97	-2.37364	8.77705e-28	1.07671e-26	down
Soltu.DM.04G023800	108	65	64	522	433	633	328.683	70.2502	587.116	-3.06307	9.29124e-28	1.13908e-26	down
Soltu.DM.12G028750	4	12	4	309	175	230	134.382	5.88784	262.876	-5.4805	9.49014e-28	1.16275e-26	down
Soltu.DM.04G008730	272	263	222	5	12	5	116.562	224.86	8.26272	4.76627	9.58024e-28	1.17306e-26	up
Soltu.DM.10G021140	4189	4202	3705	8467	6496	8011	6043.07	3597.39	8488.74	-1.2386	9.6387e-28	1.17949e-26	down
Soltu.DM.01G009200	4	0	0	449	304	390	211.432	1.15593	421.709	-8.51105	1.01458e-27	1.24078e-26	down
Soltu.DM.03G029000	2717	2520	2432	589	735	654	1509.26	2283.13	735.391	1.63443	1.04184e-27	1.27333e-26	up
Soltu.DM.08G005610	960	902	746	1863	2047	2234	1526.95	774.163	2279.73	-1.55816	1.08406e-27	1.32412e-26	down
Soltu.DM.05G020950	1134	1037	899	177	99	161	536.38	911.888	160.872	2.50295	1.10743e-27	1.35183e-26	up
Soltu.DM.02G009660	7904	7875	7714	2521	2031	2709	4842.72	7001.36	2684.08	1.38321	1.20727e-27	1.4728e-26	up
Soltu.DM.03G016870	3001	2765	2664	5480	6117	5339	4399.21	2509.42	6288.99	-1.32547	1.21565e-27	1.48211e-26	down
Soltu.DM.02G007170	3139	2999	2955	1094	1072	1191	1976.53	2709.04	1244.02	1.12277	1.2267e-27	1.49466e-26	up
Soltu.DM.02G003270	397	411	392	1085	1401	1164	857.695	357.564	1357.83	-1.92502	1.3801e-27	1.6795e-26	down
Soltu.DM.02G024270	314	267	270	727	837	830	571.168	253.357	888.98	-1.81098	1.41093e-27	1.71596e-26	down
Soltu.DM.06G014700	5531	6473	5689	1927	1543	1944	3635.36	5269.37	2001.35	1.39666	1.58013e-27	1.92057e-26	up
Soltu.DM.08G010940	358	353	342	744	696	729	558.584	313.71	803.458	-1.35679	1.60803e-27	1.95328e-26	down
Soltu.DM.01G024170	1620	1998	1809	0	0	0	809.028	1618.06	0	#DIV/0!	1.69423e-27	2.05673e-26	up
Soltu.DM.11G000030	0	0	0	1129	1354	1104	666.673	0	1333.35	#NUM!	1.78863e-27	2.17e-26	down
Soltu.DM.11G007220	10	22	9	232	254	200	133.42	12.0929	254.746	-4.39683	1.83036e-27	2.21927e-26	down
Soltu.DM.01G051670	1427	1268	1114	2634	2227	2555	1937.42	1131.36	2743.47	-1.27795	1.85496e-27	2.24773e-26	down
Soltu.DM.11G005850	0	0	5	295	340	273	169.48	1.58374	337.376	-7.73488	1.88612e-27	2.28408e-26	down
Soltu.DM.01G003040	13300	13896	12578	3892	4562	3955	8225.25	11839.9	4610.61	1.36063	1.985e-27	2.40089e-26	up
Soltu.DM.06G004590	511	539	361	1728	2245	1639	1253.18	417.648	2088.7	-2.32225	1.99082e-27	2.40646e-26	down
Soltu.DM.03G003090	2218	2305	2095	517	606	653	1314.78	1970.1	659.457	1.57892	2.02907e-27	2.45121e-26	up
Soltu.DM.08G013010	3105	3079	2639	678	764	551	1681.37	2622.23	740.521	1.82418	2.30283e-27	2.78022e-26	up
Soltu.DM.04G020720	2683	3053	2976	596	732	566	1651.92	2599.51	704.334	1.88391	2.35686e-27	2.84373e-26	up
Soltu.DM.02G011110	48	34	33	239	285	250	160.885	34.1411	287.629	-3.07463	2.43551e-27	2.93684e-26	down
Soltu.DM.11G024480	54	70	46	307	293	267	185.856	50.3874	321.325	-2.6729	2.49403e-27	3.00557e-26	down
Soltu.DM.12G022230	46241	49733	45112	14818	9809	12442	27842.5	42012	13673.1	1.61946	2.51443e-27	3.02832e-26	up
Soltu.DM.06G010410	1315	1400	1153	187	255	168	688.348	1149.46	227.235	2.3387	2.67297e-27	3.2173e-26	up
Soltu.DM.01G008160	667	517	558	1423	1481	1413	1060.1	518.776	1601.42	-1.62617	2.85931e-27	3.4395e-26	down
Soltu.DM.11G014860	286	246	205	16	17	14	118.029	218.613	17.4453	3.64747	2.91496e-27	3.50431e-26	up
Soltu.DM.01G040660	411	349	384	43	36	54	195.175	341.174	49.1755	2.7945	2.9309e-27	3.52134e-26	up
Soltu.DM.01G051740	3508	3797	3247	1313	1008	1154	2211.35	3138.59	1284.11	1.28935	2.94425e-27	3.53524e-26	up
Soltu.DM.01G039600	238	267	301	962	1343	1172	767.78	241.213	1294.35	-2.42384	3.09196e-27	3.71036e-26	down
Soltu.DM.02G031250	0	5	4	195	234	189	116.22	2.71071	229.729	-6.40512	3.14529e-27	3.77207e-26	down
Soltu.DM.11G024860	8	13	7	405	160	324	167.179	8.28275	326.076	-5.29895	3.2677e-27	3.9165e-26	down
Soltu.DM.05G021320	8134	8242	7485	2271	1496	2121	4636.41	7101.25	2171.56	1.70934	3.50305e-27	4.19604e-26	up
Soltu.DM.12G020050	2529	1698	1480	0	0	0	844.954	1689.91	0	#DIV/0!	3.69821e-27	4.42713e-26	up
Soltu.DM.02G019330	1468	1410	1657	361	370	356	879.677	1356.2	403.151	1.75018	3.70698e-27	4.43496e-26	up
Soltu.DM.02G023550	5847	5910	5039	10489	10896	9470	8220.18	4992.24	11448.1	-1.19735	3.86804e-27	4.62206e-26	down
Soltu.DM.08G003380	396	402	413	70	69	67	218.847	361.328	76.3661	2.24231	3.92541e-27	4.68215e-26	up
Soltu.DM.08G028910	314	333	309	883	1147	967	699.846	284.767	1114.93	-1.9691	3.93404e-27	4.68962e-26	down
Soltu.DM.10G015000	675	556	667	89	53	86	325.433	566.875	83.991	2.75472	4.07332e-27	4.85273e-26	up
Soltu.DM.11G016130	1465	1466	1140	371	299	376	797.222	1207.75	386.695	1.64305	4.24686e-27	5.05644e-26	up
Soltu.DM.03G036160	899	701	1058	99	84	58	443.274	797.323	89.2246	3.15965	4.31527e-27	5.1348e-26	up
Soltu.DM.09G025840	17198	19709	18214	48934	66786	50899	39234.8	16430	62039.6	-1.91686	4.33193e-27	5.15155e-26	down
Soltu.DM.05G001620	194	180	161	611	787	608	452.715	159.033	746.398	-2.23062	4.78248e-27	5.68052e-26	down
Soltu.DM.05G022280	12	14	18	308	167	225	135.4	13.2116	257.589	-4.28519	4.81696e-27	5.71805e-26	down
Soltu.DM.11G024680	204	192	157	668	770	579	456.844	164.12	749.567	-2.1913	4.98652e-27	5.91578e-26	down
Soltu.DM.04G013050	408	321	335	1009	1285	1273	821.343	316.702	1325.98	-2.06587	5.04174e-27	5.97772e-26	down
Soltu.DM.03G022320	252	263	245	17	6	11	119.41	226.366	12.4533	4.18405	5.11073e-27	6.05589e-26	up
Soltu.DM.08G009980	894	849	886	208	227	197	509.379	784.131	234.628	1.74072	5.17685e-27	6.13058e-26	up
Soltu.DM.09G023990	7172	7640	7135	14297	11312	12994	10404.2	6538.57	14269.9	-1.12592	5.26302e-27	6.2289e-26	down
Soltu.DM.08G001320	11	10	31	434	518	367	253.172	15.8854	490.458	-4.94835	5.34678e-27	6.32426e-26	down
Soltu.DM.10G015180	0	3	0	730	422	603	323.583	0.86623	646.301	-9.54324	5.41726e-27	6.4038e-26	down
Soltu.DM.03G026290	0	0	0	951	1410	1169	657.58	0	1315.16	#NUM!	5.45458e-27	6.44407e-26	down
Soltu.DM.01G022910	1418	1543	1436	2675	2483	2421	2058.88	1310.16	2807.61	-1.0996	5.90571e-27	6.97288e-26	down
Soltu.DM.06G034290	225	158	277	1151	1153	1152	739.855	198.381	1281.33	-2.69129	5.93311e-27	7.00107e-26	down
Soltu.DM.08G025430	12807	12249	11661	2596	3253	2293	6980.38	10931.4	3029.35	1.8514	6.06318e-27	7.1503e-26	up
Soltu.DM.06G012640	6	8	6	142	138	141	80.9852	5.94432	156.026	-4.71413	6.44828e-27	7.59993e-26	down
Soltu.DM.11G011180	1733	2045	1797	97	50	163	887.267	1660.48	114.053	3.86383	6.5972e-27	7.77082e-26	up
Soltu.DM.04G021260	499	374	420	51	44	61	221.465	385.226	57.7052	2.73893	6.80128e-27	8.00644e-26	up
Soltu.DM.04G027810	579	739	701	1900	2421	2226	1518.56	602.742	2434.37	-2.01394	6.98428e-27	8.217e-26	down
Soltu.DM.04G009290	996	947	751	122	61	114	454.174	799.143	109.205	2.87141	7.31074e-27	8.59597e-26	up
Soltu.DM.12G017720	4381	4181	3963	1640	1307	1570	2699.16	3728.54	1669.78	1.15895	7.32208e-27	8.60421e-26	up
Soltu.DM.08G001530	22742	24512	20617	139461	70215	147292	75726.8	20180.1	131274	-2.70157	7.46416e-27	8.76597e-26	down
Soltu.DM.08G000130	724	666	628	180	156	147	389.616	600.443	178.789	1.74777	7.54132e-27	8.85134e-26	up
Soltu.DM.07G013340	244	260	293	22	16	20	129.905	238.392	21.4172	3.47649	7.69275e-27	9.02373e-26	up
Soltu.DM.02G023130	10632	10772	9976	3337	3519	2837	6470.16	9342.67	3597.66	1.37678	7.78176e-27	9.12274e-26	up
Soltu.DM.07G022560	1234	1006	1049	3563	4245	2967	2492.99	979.347	4006.64	-2.0325	8.08439e-27	9.47193e-26	down
Soltu.DM.12G023230	79	107	79	491	544	381	302.403	78.7481	526.057	-2.7399	8.16609e-27	9.562e-26	down
Soltu.DM.04G019860	355	314	245	9	19	18	144.02	270.857	17.1837	3.97842	9.11312e-27	1.06646e-25	up
Soltu.DM.01G022570	29323	31613	28152	58839	58973	50072	44392.6	26518.9	62266.4	-1.23143	9.63196e-27	1.12651e-25	down
Soltu.DM.07G001900	420	304	346	34	31	41	178.991	318.745	39.2361	3.02215	9.83208e-27	1.14924e-25	up
Soltu.DM.03G021630	2624	2270	2149	243	360	188	1194.8	2094.43	295.175	2.82691	9.88035e-27	1.1542e-25	up
Soltu.DM.07G006050	5138	4188	3742	904	673	1036	2422.12	3879.31	964.923	2.00732	1.01081e-26	1.18011e-25	up
Soltu.DM.01G047230	235	279	236	13	18	20	121.094	223.223	18.9665	3.55696	1.0411e-26	1.21476e-25	up
Soltu.DM.08G020350	137	117	139	493	588	481	348.99	117.401	580.579	-2.30604	1.06711e-26	1.24438e-25	down
Soltu.DM.07G011900	480	616	538	61	64	37	273.577	486.987	60.1665	3.01685	1.12807e-26	1.31392e-25	up
Soltu.DM.03G032350	878	1022	896	212	145	203	519.625	832.627	206.623	2.01067	1.21937e-26	1.41943e-25	up
Soltu.DM.05G001210	1209	1383	1098	69	141	73	601.252	1096.5	106.005	3.37071	1.23655e-26	1.43858e-25	up
Soltu.DM.03G033860	403	361	344	1363	1882	1249	1001.98	329.657	1674.3	-2.34452	1.31864e-26	1.53317e-25	down
Soltu.DM.01G046710	2342	2362	2040	753	753	647	1401.73	2004.97	798.482	1.32825	1.475e-26	1.71397e-25	up
Soltu.DM.10G029580	408	497	372	57	31	41	213.356	379.24	47.4715	2.99798	1.48088e-26	1.7198e-25	up
Soltu.DM.02G013810	3	4	4	170	358	221	141.853	3.28891	280.416	-6.41382	1.51965e-26	1.76379e-25	down
Soltu.DM.07G017880	230	197	189	6	5	4	94.3823	183.214	5.55101	5.04463	1.53286e-26	1.77808e-25	up
Soltu.DM.12G003230	566	536	519	133	113	131	311.097	482.722	139.473	1.79121	1.61206e-26	1.86777e-25	up
Soltu.DM.05G021850	1901	1466	1348	0	0	0	699.814	1399.63	0	#DIV/0!	1.6274e-26	1.88443e-25	up
Soltu.DM.02G018280	494	610	468	1297	1287	1174	930.275	467.128	1393.42	-1.57674	1.6636e-26	1.92523e-25	down
Soltu.DM.01G002660	202	207	255	802	792	702	525.123	198.915	851.332	-2.09757	1.73119e-26	2.00228e-25	down
Soltu.DM.02G007350	1697	1630	1549	119	198	88	801.562	1451.7	151.429	3.26102	1.80496e-26	2.08517e-25	up
Soltu.DM.11G024250	77	73	79	408	298	314	222.539	68.3529	376.726	-2.46244	1.8593e-26	2.14669e-25	down
Soltu.DM.07G001820	0	0	0	963	1211	918	575.113	0	1150.23	#NUM!	1.93781e-26	2.23603e-25	down
Soltu.DM.04G001100	122	111	86	381	447	475	289.198	94.5466	483.85	-2.35546	1.98942e-26	2.29425e-25	down
Soltu.DM.12G027170	4689	4762	4673	784	976	588	2542.06	4210.19	873.918	2.26832	2.06866e-26	2.38425e-25	up
Soltu.DM.06G033290	2119	1514	1278	0	0	0	727.156	1454.31	0	#DIV/0!	2.08547e-26	2.40222e-25	up
Soltu.DM.08G015130	250	216	268	16	16	15	118.465	219.502	17.4276	3.65479	2.14302e-26	2.46709e-25	up
Soltu.DM.01G031550	728	818	753	1467	1395	1405	1133.06	685.082	1581.04	-1.20652	2.20688e-26	2.53912e-25	down
Soltu.DM.10G027590	256	233	268	22	14	15	122.474	226.145	18.8041	3.58813	2.31773e-26	2.66513e-25	up
Soltu.DM.08G018040	31	30	23	186	247	249	139.262	24.9059	253.618	-3.3481	2.3493e-26	2.69986e-25	down
Soltu.DM.07G026660	2215	2000	2039	3537	3634	3697	2946.89	1863.43	4030.35	-1.11294	2.43719e-26	2.79924e-25	down
Soltu.DM.02G027080	281	345	281	29	19	32	149.663	269.826	29.5004	3.19323	2.46069e-26	2.82459e-25	up
Soltu.DM.07G002550	575	643	546	1190	1296	1235	952.908	524.771	1381.04	-1.396	2.56932e-26	2.94588e-25	down
Soltu.DM.07G001800	12	16	5	289	234	173	133.583	9.67141	257.494	-4.73467	2.59112e-26	2.96916e-25	down
Soltu.DM.02G023850	228	220	175	789	870	628	517.186	184.842	849.53	-2.20037	2.83012e-26	3.24115e-25	down
Soltu.DM.01G045060	2196	2171	2097	4973	5098	4078	3587.76	1925.69	5249.83	-1.4469	2.94638e-26	3.37235e-25	down
Soltu.DM.09G025060	4731	4441	4461	12414	18564	14162	10443.5	4062.49	16824.5	-2.05013	2.96424e-26	3.39083e-25	down
Soltu.DM.10G025650	20	18	11	275	373	192	163.792	14.4612	313.123	-4.43647	2.99189e-26	3.42048e-25	down
Soltu.DM.11G019050	9050	9293	8346	2181	1382	2184	5030.35	7942.15	2118.54	1.90646	3.07681e-26	3.51555e-25	up
Soltu.DM.12G007500	1531	1357	1368	0	0	0	633.783	1267.57	0	#DIV/0!	3.23202e-26	3.68863e-25	up
Soltu.DM.06G014640	983	973	873	302	252	244	568.389	841.537	295.241	1.51113	3.45686e-26	3.9407e-25	up
Soltu.DM.08G028740	2174	2046	1948	689	513	647	1259.49	1836.04	682.943	1.42676	3.54949e-26	4.04398e-25	up
Soltu.DM.07G013910	214	197	206	9	4	7	95.6593	183.975	7.344	4.6468	3.57412e-26	4.06969e-25	up
Soltu.DM.12G012810	1240	1222	1048	251	152	234	638.919	1043.13	234.705	2.152	3.88246e-26	4.41824e-25	up
Soltu.DM.02G012970	567	707	553	1713	1357	1421	1101.75	543.156	1660.35	-1.61205	4.02541e-26	4.5783e-25	down
Soltu.DM.08G019390	1007	897	926	271	217	262	560.289	843.316	277.262	1.60482	4.04955e-26	4.60311e-25	up
Soltu.DM.01G026510	4081	4429	3789	1389	1373	1158	2556	3658.33	1453.66	1.3315	4.13993e-26	4.70315e-25	up
Soltu.DM.11G006910	547	541	454	1231	1176	1028	865.637	458.087	1273.19	-1.47475	4.42753e-26	5.02699e-25	down
Soltu.DM.06G017510	25706	25064	24599	7343	8654	7343	15565.2	22457.3	8673.13	1.37256	4.62753e-26	5.25107e-25	up
Soltu.DM.07G026310	1212	1339	1104	126	70	164	609.543	1086.56	132.523	3.03545	4.67904e-26	5.30648e-25	up
Soltu.DM.02G015430	92	60	43	719	1139	556	479.649	57.5311	901.767	-3.97034	5.04704e-26	5.72055e-25	down
Soltu.DM.06G023210	12663	11235	9932	4047	4092	3788	7236.28	10049.3	4423.22	1.18393	5.06351e-26	5.73595e-25	up
Soltu.DM.06G022810	221	266	178	8	6	10	102.957	197.052	8.86254	4.47471	5.106e-26	5.78077e-25	up
Soltu.DM.09G020530	12349	12757	11580	5139	4541	4222	8033.7	10920.1	5147.33	1.08509	5.74958e-26	6.50569e-25	up
Soltu.DM.06G013590	970	872	852	75	96	40	440.3	801.965	78.6339	3.35032	5.84163e-26	6.60608e-25	up
Soltu.DM.01G049210	1564	1275	1310	0	0	0	617.527	1235.05	0	#DIV/0!	5.87179e-26	6.63261e-25	up
Soltu.DM.06G029580	224	255	220	12	11	19	111.792	208.046	15.5387	3.74297	6.79725e-26	7.67362e-25	up
Soltu.DM.04G006020	243	173	191	858	1128	1531	743.503	180.674	1306.33	-2.85406	7.17208e-26	8.09217e-25	down
Soltu.DM.05G009340	501	606	520	7	29	22	253.133	484.467	21.7999	4.47401	7.22198e-26	8.14383e-25	up
Soltu.DM.08G012570	1652	1841	1786	258	365	247	949.444	1574.69	324.202	2.2801	7.27271e-26	8.19637e-25	up
Soltu.DM.03G014770	656	758	707	2302	3043	2096	1701.44	632.38	2770.49	-2.13128	7.6108e-26	8.57253e-25	down
Soltu.DM.02G027730	23120	22091	20591	47829	35830	47077	33935.8	19582	48289.6	-1.30218	7.74846e-26	8.72263e-25	down
Soltu.DM.11G020470	4897	5485	5145	10359	10742	13024	8639.72	4628.57	12650.9	-1.4506	7.76882e-26	8.74059e-25	down
Soltu.DM.06G018130	1036	993	866	2141	2324	1917	1614.93	860.411	2369.44	-1.46145	7.8987e-26	8.88167e-25	down
Soltu.DM.07G018640	1867	2184	1921	4187	3385	3852	3001.34	1778.62	4224.07	-1.24788	7.93409e-26	8.91641e-25	down
Soltu.DM.05G005300	363	419	376	33	22	46	191.113	344.981	37.2459	3.21136	8.03202e-26	9.02135e-25	up
Soltu.DM.01G001760	568	611	552	150	143	145	338.851	515.408	162.293	1.66711	8.3063e-26	9.32413e-25	up
Soltu.DM.06G026200	363	303	280	44	37	36	162.185	281.079	43.291	2.69883	8.73571e-26	9.80061e-25	up
Soltu.DM.07G022530	1768	1589	1577	4660	5571	3940	3369.36	1469.24	5269.48	-1.84259	9.59328e-26	1.07566e-24	down
Soltu.DM.12G007030	4	4	0	331	158	265	139.696	2.3109	277.081	-6.90571	1.15448e-25	1.29375e-24	down
Soltu.DM.12G015860	4533	4839	4216	1143	1424	1228	2726.81	4042.59	1411.04	1.51852	1.15964e-25	1.2988e-24	up
Soltu.DM.02G019620	430	454	335	31	42	52	203.96	361.462	46.4578	2.95985	1.23476e-25	1.38216e-24	up
Soltu.DM.09G025780	3229	2976	2827	572	729	490	1677.23	2687.87	666.596	2.01158	1.3491e-25	1.50929e-24	up
Soltu.DM.03G000090	351	375	389	8	22	23	176.375	332.926	19.8247	4.06983	1.40085e-25	1.5663e-24	up
Soltu.DM.01G051390	7940	8729	7853	18054	21337	16828	14099.1	7302.37	20895.9	-1.51678	1.46211e-25	1.63387e-24	down
Soltu.DM.03G014050	2531	2551	2392	244	400	211	1272.55	2225.66	319.44	2.80062	1.46555e-25	1.63679e-24	up
Soltu.DM.06G018210	459	508	401	89	61	67	243.211	406.34	80.0818	2.34314	1.47743e-25	1.64913e-24	up
Soltu.DM.08G002940	1159	984	1082	157	69	111	542.747	961.774	123.72	2.95862	1.49444e-25	1.66668e-24	up
Soltu.DM.04G034510	1994	2067	1913	3705	3027	3663	2811.36	1779	3843.72	-1.11144	1.49484e-25	1.66668e-24	down
Soltu.DM.10G013240	565	441	379	63	67	61	240.768	410.658	70.8783	2.53452	1.54443e-25	1.72101e-24	up
Soltu.DM.07G014900	5599	7021	6385	1981	1617	1931	3856.08	5667.71	2044.45	1.47105	1.63928e-25	1.82568e-24	up
Soltu.DM.06G023180	1223	1319	1159	241	201	311	689.889	1101.39	278.39	1.98414	1.76877e-25	1.96879e-24	up
Soltu.DM.05G000060	512	548	556	118	98	118	302.914	482.302	123.526	1.96513	1.84403e-25	2.05141e-24	up
Soltu.DM.01G034240	9142	8556	8339	1127	1796	1148	4636.57	7753.72	1519.42	2.35137	1.94964e-25	2.16768e-24	up
Soltu.DM.11G009410	4646	5871	4691	1029	587	959	2735.91	4523.68	948.135	2.25433	2.1171e-25	2.35254e-24	up
Soltu.DM.09G023520	9677	9217	7897	3541	3548	3321	5909.65	7959.18	3860.13	1.04397	2.16834e-25	2.40814e-24	up
Soltu.DM.02G017850	1142	1002	844	248	183	234	566.134	886.673	245.594	1.85212	2.21895e-25	2.46179e-24	up
Soltu.DM.01G017530	880	880	765	2066	2494	1928	1581.48	750.71	2412.25	-1.68405	2.21914e-25	2.46179e-24	down
Soltu.DM.03G011480	7874	8205	7620	3199	2436	2735	5075.46	7058.2	3092.72	1.19042	2.23734e-25	2.4806e-24	up
Soltu.DM.05G011430	1392	1350	1156	2869	3625	3059	2355.49	1158.23	3552.75	-1.61702	2.3706e-25	2.62541e-24	down
Soltu.DM.09G026680	216	212	196	16	9	12	99.6687	185.716	13.6213	3.76916	2.37863e-25	2.63282e-24	up
Soltu.DM.01G001960	22	91	44	837	1040	938	546.526	46.5701	1046.48	-4.49	2.40399e-25	2.65942e-24	down
Soltu.DM.02G026960	299	364	273	840	918	798	613.449	277.98	948.917	-1.7713	2.47168e-25	2.73277e-24	down
Soltu.DM.09G027130	91	110	100	777	2171	1113	807.832	89.7339	1525.93	-4.08789	2.5261e-25	2.79138e-24	down
Soltu.DM.05G004400	3032	3071	2851	1296	1166	1135	1998.99	2665.97	1332	1.00106	2.63596e-25	2.91115e-24	up
Soltu.DM.07G020660	58491	61008	54146	128675	93569	112265	87597.5	51669.1	123526	-1.25744	2.86726e-25	3.16308e-24	down
Soltu.DM.06G002390	1568	1940	1797	5451	7043	4973	4041.84	1582.48	6501.2	-2.03852	2.89461e-25	3.19148e-24	down
Soltu.DM.12G023640	395	346	382	1538	2163	1331	1105.33	335.051	1875.6	-2.48491	2.97074e-25	3.2736e-24	down
Soltu.DM.01G038140	693	588	525	92	117	94	324.524	536.338	112.711	2.25052	3.02643e-25	3.33311e-24	up
Soltu.DM.08G027580	7373	6958	6640	2332	1689	2275	4283.77	6242.94	2324.6	1.42524	3.03801e-25	3.34401e-24	up
Soltu.DM.02G012830	1771	1949	1740	474	530	577	1106.22	1625.69	586.743	1.47025	3.06372e-25	3.37043e-24	up
Soltu.DM.01G049230	6399	7684	6717	22037	32234	21418	17206.7	6195.49	28217.8	-2.18732	3.1398e-25	3.45221e-24	down
Soltu.DM.10G011510	2961	3109	2874	5995	4668	5776	4369.4	2663.71	6075.1	-1.18947	3.22091e-25	3.53943e-24	down
Soltu.DM.10G023860	556	792	607	1885	1898	1698	1307.18	581.624	2032.73	-1.80526	3.34609e-25	3.67291e-24	down
Soltu.DM.07G009630	2181	1633	1443	384	278	355	967.183	1558.85	375.512	2.05355	3.39699e-25	3.72467e-24	up
Soltu.DM.05G006570	3360	3596	3410	706	948	830	2006.85	3089.41	924.299	1.7409	3.40657e-25	3.7331e-24	up
Soltu.DM.04G001870	1113	1265	1011	2209	1890	2058	1642.67	1007.13	2278.22	-1.17766	3.43632e-25	3.76363e-24	down
Soltu.DM.01G024190	652	733	588	79	119	91	347.018	586.312	107.723	2.44434	3.61067e-25	3.95239e-24	up
Soltu.DM.01G025700	3560	3481	3181	8477	6079	8472	5771.31	3041.46	8501.15	-1.48289	3.63992e-25	3.98221e-24	down
Soltu.DM.03G014320	16584	17035	15775	7186	5821	5953	10859.8	14707.9	7011.71	1.06875	3.73264e-25	4.0814e-24	up
Soltu.DM.08G015820	251	314	282	886	703	744	557.525	252.523	862.528	-1.77216	3.78634e-25	4.13784e-24	down
Soltu.DM.06G023460	0	0	0	671	1316	943	547.701	0	1095.4	#NUM!	3.92573e-25	4.2878e-24	down
Soltu.DM.02G026440	189	183	235	758	771	654	495.845	181.893	809.797	-2.15447	3.94504e-25	4.30652e-24	down
Soltu.DM.04G025000	2608	2314	2194	670	742	609	1433.64	2116.76	750.525	1.49589	4.07304e-25	4.44381e-24	up
Soltu.DM.06G032370	15214	15515	13656	2705	3644	2375	8225.7	13201.9	3249.48	2.02247	4.1198e-25	4.49235e-24	up
Soltu.DM.12G028920	3219	3611	3079	1301	1137	1102	2129.3	2948.15	1310.45	1.16975	4.17735e-25	4.5526e-24	up
Soltu.DM.09G022520	1481	1083	931	127	176	114	595.48	1035.58	155.378	2.73659	4.20586e-25	4.58116e-24	up
Soltu.DM.12G029240	17	20	13	159	259	249	131.693	14.8053	248.581	-4.06954	4.27324e-25	4.65199e-24	down
Soltu.DM.05G006970	549	606	492	98	56	84	288.552	489.469	87.6349	2.48164	4.30292e-25	4.68173e-24	up
Soltu.DM.10G000760	0	0	0	659	1350	959	555.059	0	1110.12	#NUM!	4.41119e-25	4.7969e-24	down
Soltu.DM.03G036050	19423	17615	16235	6622	4927	6084	11177.2	15841.5	6512.98	1.28232	4.54714e-25	4.94203e-24	up
Soltu.DM.01G044760	16581	17009	15720	3963	5087	4037	9775.48	14682.1	4868.84	1.59241	4.56278e-25	4.9563e-24	up
Soltu.DM.03G000510	7633	7618	7084	14861	11920	12088	10511.1	6649.28	14372.8	-1.11207	4.66295e-25	5.06234e-24	down
Soltu.DM.10G024970	5101	4907	4081	1277	1520	1349	2862.12	4183.61	1540.62	1.44123	5.05494e-25	5.4849e-24	up
Soltu.DM.02G009190	202	351	259	12	11	8	126.624	241.761	11.488	4.39539	5.15178e-25	5.58692e-24	up
Soltu.DM.10G005910	911	858	763	1882	2089	2557	1587.19	752.682	2421.69	-1.6859	5.32073e-25	5.76699e-24	down
Soltu.DM.02G017530	202	253	236	14	9	16	110.278	206.179	14.3782	3.84194	5.33101e-25	5.77497e-24	up
Soltu.DM.01G008560	334	237	269	0	6	3	126.789	250.157	3.42033	6.19256	5.35277e-25	5.79537e-24	up
Soltu.DM.01G019170	1347	1292	1261	413	421	366	803.434	1161.73	445.135	1.38396	5.47175e-25	5.91542e-24	up
Soltu.DM.10G004720	15	8	8	146	216	229	114.573	9.17865	219.967	-4.58286	5.61436e-25	6.06535e-24	down
Soltu.DM.01G030110	69	52	52	455	646	345	295.35	51.4253	539.275	-3.39047	5.70004e-25	6.15456e-24	down
Soltu.DM.07G027620	254939	275333	251222	762284	1050153	696553	583741	232747	934735	-2.00579	5.80173e-25	6.26094e-24	down
Soltu.DM.03G037030	3599	3427	3384	7917	5837	7555	5485.5	3101.44	7869.56	-1.34334	5.97559e-25	6.44505e-24	down
Soltu.DM.11G020750	2120	1980	1826	5065	3555	4370	3278.77	1762.73	4794.8	-1.44366	6.06606e-25	6.53907e-24	down
Soltu.DM.09G007850	15692	15238	13868	2617	3567	2265	8237.48	13327.2	3147.74	2.08199	6.31931e-25	6.80837e-24	up
Soltu.DM.12G004260	8483	8188	7417	2725	2837	2326	5046.06	7164.98	2927.15	1.29147	6.40237e-25	6.89412e-24	up
Soltu.DM.05G022300	11335	10730	10442	4400	3993	3613	7064.14	9681.3	4446.97	1.12238	6.85779e-25	7.3805e-24	up
Soltu.DM.05G010500	251	263	229	557	550	542	416.151	221.009	611.292	-1.46776	7.36471e-25	7.92176e-24	down
Soltu.DM.07G028380	10894	11005	9148	1646	924	1893	5433.23	9223.39	1643.06	2.48891	7.5203e-25	8.0804e-24	up
Soltu.DM.11G011830	940	944	836	220	240	185	524.27	809.017	239.523	1.75601	7.52035e-25	8.0804e-24	up
Soltu.DM.06G003050	7201	7540	6838	2162	2297	1768	4367.84	6424	2311.67	1.47453	8.00648e-25	8.59807e-24	up
Soltu.DM.03G036480	262	264	242	18	26	15	125.299	228.594	22.003	3.37702	8.36743e-25	8.98083e-24	up
Soltu.DM.03G037070	3639	3990	3541	7905	9279	7461	6242.16	3325.29	9159.02	-1.46171	8.4049e-25	9.01617e-24	down
Soltu.DM.08G011870	17	35	5	573	404	548	289.744	16.6024	562.885	-5.08337	8.49331e-25	9.10608e-24	down
Soltu.DM.02G003320	18	19	17	161	279	237	134.335	16.0725	252.597	-3.97417	9.95232e-25	1.06646e-23	down
Soltu.DM.09G002760	342	416	398	64	50	56	203.924	345.014	62.8343	2.45703	1.04267e-24	1.11668e-23	up
Soltu.DM.12G005400	737	694	565	1381	1489	1387	1086.11	592.33	1579.89	-1.41535	1.06014e-24	1.13479e-23	down
Soltu.DM.06G009270	3178	3015	2964	1085	1147	1031	1969.3	2727.78	1210.82	1.17174	1.09241e-24	1.1687e-23	up
Soltu.DM.12G029790	784	664	633	122	66	75	357.781	618.788	96.7735	2.67676	1.19631e-24	1.27916e-23	up
Soltu.DM.04G034050	13169	13205	13191	5263	5308	4878	8762.99	11796.7	5729.31	1.04195	1.19801e-24	1.28029e-23	up
Soltu.DM.01G029760	3628	3007	2798	1082	996	972	1966.34	2802.94	1129.75	1.31094	1.20256e-24	1.28446e-23	up
Soltu.DM.06G029990	13691	12929	12208	4336	4815	4087	8236.15	11556.5	4915.84	1.23319	1.21939e-24	1.30173e-23	up
Soltu.DM.03G035150	6915	8079	7655	1495	798	1371	4051.95	6755.77	1348.14	2.32515	1.26515e-24	1.34985e-23	up
Soltu.DM.10G004910	1988	2124	2006	4946	5972	4496	3777.29	1823.18	5731.39	-1.65243	1.32511e-24	1.41307e-23	down
Soltu.DM.09G001300	4409	4100	4278	1658	1494	1409	2751.06	3813.01	1689.11	1.17467	1.33524e-24	1.42311e-23	up
Soltu.DM.04G002490	39186	39273	37354	11330	7150	10288	22550.2	34495.6	10604.8	1.7017	1.36358e-24	1.45253e-23	up
Soltu.DM.10G004200	1100	942	1117	278	248	245	614.578	943.683	285.472	1.72495	1.45021e-24	1.54315e-23	up
Soltu.DM.08G003470	4412	4740	4639	8001	8244	7689	6495.47	4113.02	8877.92	-1.11002	1.50021e-24	1.5955e-23	down
Soltu.DM.10G014810	5524	5186	4497	1581	1797	1694	3200.8	4518.17	1883.42	1.26238	1.51235e-24	1.60755e-23	up
Soltu.DM.01G041640	4182	4145	3899	553	887	612	2203.03	3640.36	765.696	2.24924	1.52329e-24	1.61831e-23	up
Soltu.DM.05G019980	18	22	20	210	503	329	204.179	17.889	390.47	-4.44807	1.53436e-24	1.6292e-23	down
Soltu.DM.11G001710	14072	13562	12754	44020	30960	54081	29823.9	12022.3	47625.4	-1.98602	1.57711e-24	1.67369e-23	down
Soltu.DM.08G015890	16	5	4	272	598	293	221.705	7.33441	436.076	-5.89375	1.64066e-24	1.74021e-23	down
Soltu.DM.05G023170	1005	1122	1006	0	0	0	466.522	933.045	0	#DIV/0!	1.84471e-24	1.95559e-23	up
Soltu.DM.10G026330	30940	31224	29350	11274	12296	10921	20028.6	27253.4	12803.8	1.08986	1.86416e-24	1.97516e-23	up
Soltu.DM.12G007630	18433	19822	17666	7728	5885	6566	12051.1	16645.9	7456.21	1.15865	1.86802e-24	1.97818e-23	up
Soltu.DM.08G022320	619	571	660	86	101	119	333.2	552.805	113.594	2.28289	1.87609e-24	1.98568e-23	up
Soltu.DM.07G003000	2979	3145	2905	968	1072	924	1894.85	2689.13	1100.58	1.28887	1.89282e-24	2.00231e-23	up
Soltu.DM.07G021830	353	467	487	18	4	20	203.232	391.11	15.3538	4.67091	1.91959e-24	2.02954e-23	up
Soltu.DM.01G009380	406	365	437	0	0	4	181.305	361.137	1.47298	7.93766	1.93278e-24	2.04241e-23	up
Soltu.DM.04G032900	2372	2176	2001	855	749	858	1429.37	1947.58	911.161	1.09591	2.04071e-24	2.1553e-23	up
Soltu.DM.04G027260	8685	7265	7917	2032	1257	1287	4400.92	7115.22	1686.63	2.07676	2.06473e-24	2.17951e-23	up
Soltu.DM.12G007080	71	76	81	288	340	366	218.618	68.1187	369.117	-2.43795	2.22863e-24	2.35127e-23	down
Soltu.DM.07G004010	631	861	768	67	109	90	386.708	674.218	99.1988	2.76482	2.38355e-24	2.51338e-23	up
Soltu.DM.03G006540	1039	1115	908	322	244	284	611.926	909.808	314.045	1.53459	2.41951e-24	2.54994e-23	up
Soltu.DM.04G006200	0	0	0	921	529	863	425.864	0	851.729	#NUM!	2.46033e-24	2.59158e-23	down
Soltu.DM.01G051580	502	508	459	1635	1060	1428	978.756	437.138	1520.37	-1.79827	2.53756e-24	2.67151e-23	down
Soltu.DM.03G032690	44508	47712	42505	15554	10470	13216	27289.3	40101.9	14476.7	1.46993	2.5434e-24	2.67624e-23	up
Soltu.DM.11G023430	277	238	218	4	3	0	110.205	217.82	2.59004	6.39402	2.55431e-24	2.68629e-23	up
Soltu.DM.07G013900	173	171	89	960	1176	739	598.644	127.559	1069.73	-3.068	2.59533e-24	2.72799e-23	down
Soltu.DM.12G029600	487	494	416	44	63	33	233.68	415.14	52.2205	2.99091	2.65934e-24	2.79378e-23	up
Soltu.DM.09G000670	1115	1115	963	241	287	220	613.63	949.191	278.069	1.77125	2.6688e-24	2.80224e-23	up
Soltu.DM.12G024130	23	21	17	172	140	161	96.4998	18.0949	174.905	-3.27291	2.80801e-24	2.94529e-23	down
Soltu.DM.03G035250	15978	18335	16225	2661	4028	2864	9306.34	15050.7	3561.99	2.07907	2.92618e-24	3.06761e-23	up
Soltu.DM.06G010600	2324	2423	2284	337	146	307	1192.37	2094.67	290.064	2.85228	3.08656e-24	3.23404e-23	up
Soltu.DM.06G001950	2119	1946	1701	3161	3168	3219	2626.44	1713.03	3539.85	-1.04713	3.16944e-24	3.31912e-23	down
Soltu.DM.03G000830	806	859	823	1890	1735	1529	1325.5	741.633	1909.38	-1.36432	3.2823e-24	3.43549e-23	down
Soltu.DM.09G024070	1507	1578	1554	321	176	284	835.401	1383.36	287.444	2.26682	3.42837e-24	3.58649e-23	up
Soltu.DM.09G023640	978	1258	947	239	254	215	604.3	945.823	262.776	1.84774	3.62108e-24	3.7861e-23	up
Soltu.DM.06G035110	514	445	427	78	78	98	253.199	412.279	94.1196	2.13105	3.79493e-24	3.96577e-23	up
Soltu.DM.05G019810	5962	5642	5422	10664	8425	9307	7783.26	5069.4	10497.1	-1.0501	3.99315e-24	4.17072e-23	down
Soltu.DM.03G027330	638	673	603	177	178	164	381.079	569.693	192.465	1.56559	4.26326e-24	4.45049e-23	up
Soltu.DM.08G016300	188	182	180	7	10	9	86.7872	163.894	9.67996	4.08162	4.32713e-24	4.51242e-23	up
Soltu.DM.12G028280	3818	4398	3828	1473	1506	1433	2611.03	3585.73	1636.33	1.1318	4.45011e-24	4.63491e-23	up
Soltu.DM.07G024460	704	591	547	114	94	70	325.113	547.351	102.874	2.41159	4.47647e-24	4.65835e-23	up
Soltu.DM.09G001970	372	259	425	14	19	24	169.043	316.903	21.1835	3.90303	4.4912e-24	4.67123e-23	up
Soltu.DM.05G023550	6889	6452	6322	2217	2483	2405	4246.98	5856.24	2637.72	1.15068	4.5828e-24	4.764e-23	up
Soltu.DM.03G028310	1878	1300	1284	245	274	195	795.028	1324.78	265.278	2.32017	4.59306e-24	4.77216e-23	up
Soltu.DM.06G011260	3171	3504	3093	1073	738	940	1961.49	2907.82	1015.17	1.51822	4.62273e-24	4.80047e-23	up
Soltu.DM.06G025620	518	481	477	1047	1038	930	778.812	439.667	1117.96	-1.34638	4.83157e-24	5.01472e-23	down
Soltu.DM.01G049900	1199	1320	1210	3124	4230	3231	2525.89	1110.89	3940.88	-1.8268	5.11859e-24	5.30983e-23	down
Soltu.DM.01G023840	21575	21479	19321	8	16	0	9282.81	18556.6	9.0394	11.0034	5.25026e-24	5.44357e-23	up
Soltu.DM.03G028740	263	300	254	20	31	27	136.073	243.079	29.0678	3.06393	5.26521e-24	5.45622e-23	up
Soltu.DM.03G028990	408	547	377	1258	1594	1437	995.024	395.261	1594.79	-2.01249	5.42841e-24	5.6224e-23	down
Soltu.DM.03G018510	104	120	87	497	978	743	460.633	92.2603	829.005	-3.1676	5.45345e-24	5.64539e-23	down
Soltu.DM.12G020340	266	225	218	599	528	553	416.389	210.887	621.891	-1.56019	5.63344e-24	5.82866e-23	down
Soltu.DM.09G005860	1258	1409	1233	3605	2532	3648	2386.14	1160.93	3611.35	-1.63726	5.77876e-24	5.97591e-23	down
Soltu.DM.04G013310	434	374	320	0	4	0	168.155	334.767	1.54373	7.7606	6.26435e-24	6.47468e-23	up
Soltu.DM.03G021620	28426	28192	26313	5806	7335	4805	15684.3	24689.4	6679.14	1.88616	6.99958e-24	7.23084e-23	up
Soltu.DM.01G018210	111518	112680	107085	204306	169394	168055	149548	98681.2	200414	-1.02214	7.04951e-24	7.27862e-23	down
Soltu.DM.09G005640	142	160	199	646	861	932	528.534	150.267	906.8	-2.59326	7.13836e-24	7.36652e-23	down
Soltu.DM.06G010320	965	952	871	0	0	0	414.819	829.638	0	#DIV/0!	7.449e-24	7.68309e-23	up
Soltu.DM.03G019540	932	977	883	3432	4760	2796	2463.32	831.121	4095.52	-2.30092	7.57266e-24	7.80657e-23	down
Soltu.DM.12G011580	1268	1273	1271	2427	2332	2118	1842.77	1136.59	2548.95	-1.1652	7.84903e-24	8.08728e-23	down
Soltu.DM.06G003100	818	591	510	61	37	76	316.342	568.576	64.1079	3.14878	7.9856e-24	8.22372e-23	up
Soltu.DM.08G021730	752	793	695	210	220	225	454.69	666.427	242.953	1.45577	8.22955e-24	8.47054e-23	up
Soltu.DM.03G030670	1655	1694	1429	572	564	512	1015.52	1420.03	611.019	1.21663	8.2963e-24	8.53481e-23	up
Soltu.DM.02G034330	2761	2824	2672	729	854	656	1645.91	2459.64	832.182	1.56348	8.3075e-24	8.5419e-23	up
Soltu.DM.01G002830	404	394	349	68	61	80	209.204	341.058	77.3497	2.14055	8.50912e-24	8.74468e-23	up
Soltu.DM.06G000670	2584	2550	2264	935	730	906	1575.14	2200.14	950.149	1.21137	8.88606e-24	9.12259e-23	up
Soltu.DM.07G021850	1644	1709	1372	2918	2443	2727	2197.49	1403.13	2991.86	-1.0924	9.08715e-24	9.32421e-23	down
Soltu.DM.09G031110	636	524	543	83	106	109	308.927	507.088	110.767	2.19471	9.49627e-24	9.73896e-23	up
Soltu.DM.02G013830	289	275	221	687	662	595	476.751	232.921	720.582	-1.62932	9.50199e-24	9.73979e-23	down
Soltu.DM.01G027400	2430	2402	2258	4635	5138	4230	3655.61	2111	5200.21	-1.30064	1.02038e-23	1.04537e-22	down
Soltu.DM.08G004890	977	842	920	131	167	100	482.523	816.865	148.181	2.46273	1.02908e-23	1.05374e-22	up
Soltu.DM.03G017390	49	110	73	729	464	678	379.407	69.0444	689.77	-3.32052	1.03334e-23	1.05756e-22	down
Soltu.DM.06G017890	210	243	229	0	5	5	103.578	203.386	3.77089	5.75317	1.04435e-23	1.06827e-22	up
Soltu.DM.01G024980	1176	1263	1064	2704	2489	2111	1873.85	1041.54	2706.15	-1.37752	1.09611e-23	1.12065e-22	down
Soltu.DM.09G018860	2625	3042	2621	7668	5281	7511	5008.37	2467.13	7549.62	-1.61357	1.11007e-23	1.13433e-22	down
Soltu.DM.05G004480	2388	2446	2341	4566	4513	3902	3475.69	2137.86	4813.52	-1.17092	1.18115e-23	1.20634e-22	down
Soltu.DM.05G005540	15460	15509	14949	5608	4232	5583	9689.01	13680.8	5697.19	1.26383	1.19782e-23	1.22274e-22	up
Soltu.DM.10G000970	4933	4955	4418	1379	900	1327	2792.71	4255.66	1329.77	1.67821	1.2041e-23	1.22852e-22	up
Soltu.DM.01G027660	14388	13497	12608	3023	4066	3249	7948.32	12048.6	3848.05	1.64666	1.21141e-23	1.23534e-22	up
Soltu.DM.01G015210	802	841	834	1484	1427	1430	1173.72	738.764	1608.68	-1.12269	1.21359e-23	1.23693e-22	down
Soltu.DM.04G031390	1787	1536	1482	454	505	491	983.802	1429.34	538.264	1.40896	1.26123e-23	1.28482e-22	up
Soltu.DM.06G001130	0	0	0	583	566	607	325.356	0	650.713	#NUM!	1.30954e-23	1.33335e-22	down
Soltu.DM.11G026800	0	0	0	755	482	685	354.302	0	708.604	#NUM!	1.34452e-23	1.36826e-22	down
Soltu.DM.01G009350	148	130	96	561	890	621	441.873	110.714	773.033	-2.8037	1.35496e-23	1.37818e-22	down
Soltu.DM.06G034310	499	471	443	1056	836	1010	746.6	420.519	1072.68	-1.35098	1.36094e-23	1.38356e-22	down
Soltu.DM.01G002480	31	27	30	214	201	163	120.239	26.2569	214.222	-3.02833	1.36779e-23	1.38981e-22	down
Soltu.DM.03G033450	12647	13163	12483	2871	3749	3701	7623.59	11409.4	3837.73	1.5719	1.41753e-23	1.43887e-22	up
Soltu.DM.06G025420	742	694	455	81	76	102	327.414	558.932	95.8949	2.54315	1.42941e-23	1.45019e-22	up
Soltu.DM.11G008000	495	531	453	0	0	3	220.48	439.855	1.10474	8.63718	1.45487e-23	1.47526e-22	up
Soltu.DM.01G021220	20	12	11	156	251	206	120.657	12.7288	228.585	-4.16657	1.47493e-23	1.49484e-22	down
Soltu.DM.01G039610	150	93	125	553	526	733	390.363	109.794	670.933	-2.61137	1.49443e-23	1.51382e-22	down
Soltu.DM.06G017840	1810	1713	1650	602	532	468	1066.76	1540.31	593.208	1.37661	1.49852e-23	1.5172e-22	up
Soltu.DM.01G038640	14	6	0	302	347	303	179.705	5.7782	353.631	-5.93548	1.61888e-23	1.63822e-22	down
Soltu.DM.10G002100	5382	5252	5053	1595	1101	1590	3126.92	4672.3	1581.53	1.56281	1.71425e-23	1.73384e-22	up
Soltu.DM.07G013810	8350	8969	8168	1514	2129	1402	4734.98	7589.93	1880.04	2.01333	1.76559e-23	1.78486e-22	up
Soltu.DM.02G023110	327	347	321	1289	1677	1019	890.179	296.367	1483.99	-2.32403	1.8196e-23	1.83852e-22	down
Soltu.DM.03G020840	2165	2659	2171	768	712	651	1435.29	2081.07	789.503	1.39831	1.87877e-23	1.89734e-22	up
Soltu.DM.06G002550	186	241	215	1389	3270	1531	1257.28	191.438	2323.13	-3.60112	1.96009e-23	1.97745e-22	down
Soltu.DM.06G017350	508	475	423	55	27	59	234.89	417.94	51.8401	3.01116	2.07334e-23	2.09063e-22	up
Soltu.DM.09G018230	23	28	13	241	378	222	166.387	18.8491	313.926	-4.05785	2.08076e-23	2.09705e-22	down
Soltu.DM.02G030960	1872	1822	1703	723	603	709	1179.58	1606.49	752.682	1.0938	2.14802e-23	2.16374e-22	up
Soltu.DM.07G014990	206	160	209	596	619	596	421.85	171.929	671.771	-1.96615	2.15657e-23	2.17125e-22	down
Soltu.DM.07G017810	629	725	583	1325	1135	1335	989.922	575.772	1404.07	-1.28605	2.18797e-23	2.20174e-22	down
Soltu.DM.02G017150	3867	4215	3629	1526	1170	1415	2501.52	3484.02	1519.01	1.19762	2.22309e-23	2.23481e-22	up
Soltu.DM.12G022140	318	284	247	25	18	34	140.277	252.136	28.4187	3.14929	2.28465e-23	2.29554e-22	up
Soltu.DM.12G007120	888	756	693	57	17	57	371.186	694.412	47.9604	3.85588	2.30671e-23	2.31652e-22	up
Soltu.DM.01G034690	695	536	572	1377	1257	1300	996.838	536.788	1456.89	-1.44046	2.34463e-23	2.35342e-22	down
Soltu.DM.08G016610	1010	795	847	0	0	0	394.854	789.708	0	#DIV/0!	2.39332e-23	2.40107e-22	up
Soltu.DM.05G020000	269	298	216	30	19	19	128.635	232.199	25.0712	3.21126	2.40915e-23	2.41573e-22	up
Soltu.DM.04G005260	2012	1860	1552	504	529	592	1106.35	1610.09	602.623	1.41781	2.48592e-23	2.49145e-22	up
Soltu.DM.01G048860	8309	9376	8254	3120	3369	3156	5651.19	7722.84	3579.54	1.10936	2.52934e-23	2.53241e-22	up
Soltu.DM.01G039580	5012	4833	4651	1336	781	1101	2751.14	4317.07	1185.22	1.86489	2.62125e-23	2.62178e-22	up
Soltu.DM.01G037150	466	327	359	1255	1476	1135	889.879	342.797	1436.96	-2.0676	2.63887e-23	2.63807e-22	down
Soltu.DM.08G011720	10262	11502	10639	23226	17506	22031	16420.9	9656.53	23185.3	-1.26363	2.71895e-23	2.71538e-22	down
Soltu.DM.06G004270	41	19	32	240	332	336	182.633	27.4703	337.795	-3.6202	2.75227e-23	2.7459e-22	down
Soltu.DM.02G029440	58	32	12	540	564	542	320.205	29.8017	610.608	-4.35678	2.80084e-23	2.79295e-22	down
Soltu.DM.05G010900	338	378	337	6	23	12	164.504	313.565	15.4438	4.34367	2.85267e-23	2.84321e-22	up
Soltu.DM.01G033340	9	34	15	399	871	419	325.239	17.1693	633.308	-5.205	2.88811e-23	2.87708e-22	down
Soltu.DM.03G005250	137	88	91	526	922	690	446.042	93.8239	798.259	-3.08883	3.18474e-23	3.16939e-22	down
Soltu.DM.09G031790	12638	13216	12436	22287	24888	21635	18479.7	11407.3	25552.2	-1.1635	3.19166e-23	3.17469e-22	down
Soltu.DM.12G014160	155	124	136	432	528	465	326.682	123.674	529.689	-2.0986	3.19613e-23	3.17754e-22	down
Soltu.DM.11G004640	3787	3298	3155	694	347	583	1821.54	3045.99	597.101	2.35086	3.23448e-23	3.21405e-22	up
Soltu.DM.04G033790	14	15	8	203	239	138	113.327	10.9109	215.742	-4.30547	3.26887e-23	3.2466e-22	down
Soltu.DM.12G025360	308	377	367	883	838	825	628.746	314.109	943.382	-1.58658	3.27896e-23	3.25499e-22	down
Soltu.DM.01G032430	2371	2376	2067	4046	4832	4795	3552.61	2025.95	5079.28	-1.32603	3.28266e-23	3.25703e-22	down
Soltu.DM.12G000560	803	863	904	2214	2798	2169	1719.44	767.578	2671.31	-1.79916	3.31343e-23	3.28591e-22	down
Soltu.DM.03G020530	970	829	706	124	56	67	416.994	743.304	90.6843	3.03503	3.32498e-23	3.29572e-22	up
Soltu.DM.04G025390	0	0	0	529	522	821	346.601	0	693.201	#NUM!	3.61936e-23	3.58572e-22	down
Soltu.DM.03G036680	7011	6837	6139	11802	9397	11351	8988.55	5944.7	12032.4	-1.01725	3.76842e-23	3.73153e-22	down
Soltu.DM.06G011100	896	914	839	137	199	146	484.104	788.59	179.619	2.13434	3.79681e-23	3.75776e-22	up
Soltu.DM.06G020770	473	490	434	0	3	0	208.399	415.641	1.1578	8.48781	3.88547e-23	3.84359e-22	up
Soltu.DM.07G021370	1445	1559	1490	60	158	76	725.065	1339.68	110.448	3.60046	3.92811e-23	3.88383e-22	up
Soltu.DM.01G000240	18406	21823	19021	4298	2079	3062	10557	17645.1	3468.87	2.34673	4.07805e-23	4.03007e-22	up
Soltu.DM.12G005270	6153	6327	5901	15476	10583	14378	10197.2	5474.11	14920.3	-1.44658	4.14449e-23	4.09369e-22	down
Soltu.DM.07G027380	1025	902	805	118	159	89	474.011	811.634	136.388	2.57311	4.3376e-23	4.2823e-22	up
Soltu.DM.08G026340	543	705	470	2360	1488	2050	1341.77	509.352	2174.2	-2.09375	4.35099e-23	4.29338e-22	down
Soltu.DM.10G018590	13471	15142	13986	24271	26758	24856	20432.7	12695.1	28170.4	-1.14991	4.44379e-23	4.38277e-22	down
Soltu.DM.01G050570	17578	18661	16947	6379	4433	5764	10976.7	15835.9	6117.48	1.37219	4.49022e-23	4.42636e-22	up
Soltu.DM.04G023680	6335	5281	4685	1462	1518	1768	3299.95	4839.51	1760.39	1.45897	4.51171e-23	4.44534e-22	up
Soltu.DM.03G033200	898	742	746	1539	1621	1616	1240.89	710.047	1771.74	-1.31918	4.53036e-23	4.46149e-22	down
Soltu.DM.05G023960	545	513	458	86	43	66	261.192	450.691	71.6926	2.65224	4.56724e-23	4.49558e-22	up
Soltu.DM.02G030360	7806	9409	7746	3109	2679	3156	5367.71	7426.1	3309.31	1.16608	4.61197e-23	4.53561e-22	up
Soltu.DM.06G019510	542	499	418	1043	1142	1030	813.299	433.111	1193.49	-1.46237	4.61248e-23	4.53561e-22	down
Soltu.DM.03G018610	11373	12341	11512	817	1737	874	5890.56	10496.4	1284.75	3.03033	4.65432e-23	4.57447e-22	up
Soltu.DM.09G017160	4	0	0	339	195	341	161.684	1.15593	322.211	-8.12281	4.68457e-23	4.60193e-22	down
Soltu.DM.10G019610	757	485	567	25	53	50	293.107	538.396	47.8182	3.49303	4.71656e-23	4.63106e-22	up
Soltu.DM.06G014520	485	386	418	13	20	38	205.189	384.012	26.3668	3.86436	4.82443e-23	4.73462e-22	up
Soltu.DM.09G015670	661	565	514	1416	1758	1431	1114.7	516.965	1712.44	-1.72792	4.90261e-23	4.80659e-22	down
Soltu.DM.07G021730	288	344	263	0	0	5	133.85	265.859	1.84123	7.17385	4.92547e-23	4.82662e-22	up
Soltu.DM.12G001660	1306	1481	1509	3543	4052	3195	2645.98	1283.01	4008.95	-1.64369	4.96434e-23	4.86231e-22	down
Soltu.DM.04G009550	0	3	2	275	154	315	137.699	1.49972	273.898	-7.5128	5.0885e-23	4.98146e-22	down
Soltu.DM.02G033840	1389	1460	1429	2349	2408	2472	1978.15	1275.59	2680.71	-1.07145	5.11331e-23	5.00327e-22	down
Soltu.DM.03G029970	3869	4495	3650	1397	1473	1413	2580.56	3572.1	1589.02	1.16863	5.12851e-23	5.01567e-22	up
Soltu.DM.12G012000	957	824	704	0	0	0	368.735	737.47	0	#DIV/0!	5.34203e-23	5.22192e-22	up
Soltu.DM.01G050970	1367	1453	1184	3122	3689	2812	2383.34	1189.61	3577.08	-1.58829	5.39437e-23	5.27047e-22	down
Soltu.DM.08G019990	1117	1076	987	2468	1811	2373	1701.29	946.11	2456.47	-1.3765	5.96821e-23	5.82827e-22	down
Soltu.DM.08G014920	1038	1173	1104	2562	1950	2256	1744.52	988.348	2500.68	-1.33923	6.1569e-23	6.00957e-22	down
Soltu.DM.05G002260	1840	1698	1629	664	631	693	1137.23	1537.99	736.47	1.06235	6.29787e-23	6.14414e-22	up
Soltu.DM.03G022960	4029	4194	3775	7894	9214	7435	6345.72	3571.02	9120.42	-1.35277	6.79133e-23	6.6223e-22	down
Soltu.DM.08G021150	527	675	628	1391	1391	1486	1064.11	546.113	1582.11	-1.53458	6.90922e-23	6.73394e-22	down
Soltu.DM.01G002500	514	565	405	1414	1440	1136	960.164	439.959	1480.37	-1.75051	7.36261e-23	7.16878e-22	down
Soltu.DM.02G003300	15	3	9	266	834	359	278.682	8.05168	549.312	-6.09219	7.50067e-23	7.29962e-22	down
Soltu.DM.03G025270	7	7	7	181	348	149	130.122	6.26131	253.982	-5.34212	7.64568e-23	7.43709e-22	down
Soltu.DM.03G022640	305	364	276	38	20	35	157.439	280.664	34.2136	3.0362	7.68773e-23	7.47433e-22	up
Soltu.DM.05G026530	468	485	353	1061	1007	929	748.867	387.096	1110.64	-1.52063	8.069e-23	7.84117e-22	down
Soltu.DM.01G032590	311	396	315	1243	2023	1348	1013.1	303.991	1722.21	-2.50216	8.16373e-23	7.92934e-22	down
Soltu.DM.10G024880	249	273	228	18	22	30	124.492	223.002	25.983	3.10142	8.22494e-23	7.98488e-22	up
Soltu.DM.12G029580	7	5	5	130	108	166	77.2039	5.05033	149.357	-4.88625	8.56278e-23	8.30879e-22	down
Soltu.DM.01G027200	2578	2435	2356	1028	833	958	1618.35	2194.34	1042.35	1.07395	8.93725e-23	8.6679e-22	up
Soltu.DM.11G021970	1529	1640	1378	3470	3856	2956	2585.52	1351.87	3819.16	-1.4983	9.06961e-23	8.78768e-22	down
Soltu.DM.07G020090	49969	50664	46636	18195	18923	15668	31714.2	43840.9	19587.6	1.16234	9.29612e-23	9.00275e-22	up
Soltu.DM.02G024900	85	68	43	371	612	488	303.277	57.8181	548.735	-3.24652	1.00977e-22	9.77424e-22	down
Soltu.DM.08G005120	324	222	216	1049	823	791	605.33	226.149	984.511	-2.12214	1.04719e-22	1.01315e-21	down
Soltu.DM.11G026710	522	460	492	49	80	66	256.117	439.51	72.7238	2.5954	1.12548e-22	1.08837e-21	up
Soltu.DM.01G002470	1241	1166	1199	2508	3249	2913	2149.85	1075.08	3224.61	-1.58468	1.15021e-22	1.11174e-21	down
Soltu.DM.07G001070	537	657	708	1677	1715	1617	1213.47	569.145	1857.8	-1.70672	1.20053e-22	1.15981e-21	down
Soltu.DM.06G000860	524	400	360	30	7	19	200.696	380.953	20.44	4.22014	1.25479e-22	1.21164e-21	up
Soltu.DM.09G025660	1731	1718	1424	2943	3133	2781	2367.16	1447.34	3286.99	-1.18337	1.26663e-22	1.22248e-21	down
Soltu.DM.02G022310	974	683	757	0	0	0	359.229	718.458	0	#DIV/0!	1.29573e-22	1.24995e-21	up
Soltu.DM.08G027870	199	128	127	630	758	592	435.405	134.693	736.117	-2.45026	1.33974e-22	1.29178e-21	down
Soltu.DM.02G022510	3006	3151	2883	1111	1061	1257	1980.93	2691.69	1270.17	1.0835	1.37469e-22	1.32484e-21	up
Soltu.DM.12G028890	993	1086	826	1793	1650	1830	1407.42	862.168	1952.68	-1.17942	1.37636e-22	1.3258e-21	down
Soltu.DM.03G017900	23505	20432	18805	7166	7852	7128	13434.8	18648.6	8221.06	1.18167	1.37866e-22	1.32737e-21	up
[truncated: 4,700 more rows]
