# Supplementary material for: Multi-omics profiling of high-carotenoid hybrid potato lines reveals coordinated metabolic reprogramming and associates with distinct tuber microbiota
Source: NPJ Sci Food. 2026 Jul 4;10:213. doi: 10.1038/s41538-026-00842-3 (PMC13338389; doi:10.1038/s41538-026-00842-3)
Supplement: Supplementary file 4 — 41538_2026_842_MOESM4_ESM [file 41538_2026_842_MOESM4_ESM.xlsx]

## Sheet: Sheet1
Gene	F_1	F_2	F_3	A_1	A_2	A_3	baseMean	F	A	log2FoldChange	pvalue	padj	regulated
Soltu.DM.04G028550	8904	8839	9428	310	266	250	4342.8	8392.5	293.1	4.83964	0	0	up
Soltu.DM.01G049280	31163	29264	30997	214	241	203	14238	28242	234.04	6.91494	0	0	up
Soltu.DM.04G012690	50	59	64	3781	3394	3647	1947.73	53.4194	3842.04	-6.16836	3.24847e-296	2.06787e-292	down
Soltu.DM.10G005090	52	63	83	8567	6554	6957	3943.99	61.0114	7826.96	-7.00323	7.60259e-275	3.62967e-271	down
Soltu.DM.09G007680	6492	6455	5533	30	35	37	2878.06	5719.82	36.2907	7.30023	7.96798e-266	3.04329e-262	up
Soltu.DM.12G027320	274	330	383	15437	12116	13486	7428.78	304.548	14553	-5.57851	4.89054e-265	1.55658e-261	down
Soltu.DM.02G016720	1682	1910	1932	28869	25443	24595	14857	1706.97	28006.9	-4.03627	8.22397e-249	2.24362e-245	down
Soltu.DM.09G025890	12515	12191	10526	296695	240302	306824	155130	10904.1	299356	-4.77892	3.21846e-231	7.68288e-228	down
Soltu.DM.12G026270	842	843	961	7059	6694	6630	4028.1	816.745	7239.46	-3.14792	6.72685e-194	1.42736e-190	down
Soltu.DM.11G010950	52	58	80	7316	10508	6774	4413.25	58.5239	8767.97	-7.22707	1.85088e-185	3.53463e-182	down
Soltu.DM.01G049630	2913	2697	3194	143	148	153	1437.28	2716.74	157.817	4.10555	1.29464e-179	2.24762e-176	up
Soltu.DM.01G002970	5790	5373	5139	31	11	12	2529.88	5040.76	19.0065	8.051	9.36372e-179	1.49016e-175	up
Soltu.DM.07G012070	8609	8724	8827	43448	41527	40928	26402.2	8084.26	44720.1	-2.46774	5.52912e-177	8.12227e-174	down
Soltu.DM.12G005210	27531	25066	20715	561	717	646	11691.8	22698.6	685.055	5.05024	3.02461e-175	4.12579e-172	up
Soltu.DM.11G012050	214	208	229	3326	3344	2839	1789.93	201.02	3378.83	-4.07111	3.4126e-174	4.3447e-171	down
Soltu.DM.02G016690	2332	2175	2655	22	23	19	1116.06	2209.37	22.7489	6.6017	9.93185e-174	1.18543e-170	up
Soltu.DM.03G036930	98	124	120	4406	5549	4102	2555.22	105.723	5004.73	-5.56494	1.41402e-173	1.58845e-170	down
Soltu.DM.08G025210	3264	2797	2865	38	20	37	1396	2758.41	33.6006	6.35921	2.24627e-168	2.38316e-165	up
Soltu.DM.04G030050	927	1007	916	10910	9102	11157	5970.76	881.612	11059.9	-3.64905	1.36295e-166	1.3699e-163	down
Soltu.DM.10G006290	254	289	219	4515	4590	4379	2514.03	236.114	4791.94	-4.34305	3.1614e-166	3.01867e-163	down
Soltu.DM.03G020170	2341	2122	2105	24	17	21	1026.1	2030.24	21.9689	6.53004	6.32154e-165	5.74869e-162	up
Soltu.DM.12G007240	727	862	1051	22514	27676	21247	13121.2	814.183	25428.3	-4.96494	5.95504e-161	5.16924e-158	down
Soltu.DM.09G030450	29721	27987	23890	1473	1207	1524	13374.2	25256.9	1491.55	4.08179	1.46982e-154	1.2204e-151	up
Soltu.DM.03G035610	1637	1885	2059	37	31	26	878.285	1723.23	33.3448	5.69151	7.71798e-140	6.14126e-137	up
Soltu.DM.03G019900	2357	2252	2580	7	9	12	1114.5	2219.04	9.96893	7.79828	1.67252e-139	1.2776e-136	up
Soltu.DM.09G030440	24539	25709	22779	1302	862	1157	11886	22595.8	1176.2	4.26386	1.87604e-139	1.37795e-136	up
Soltu.DM.09G007300	132	103	122	2847	2252	2161	1342.23	110.185	2574.28	-4.54617	3.38333e-138	2.39302e-135	down
Soltu.DM.02G025760	2360	2115	2069	18	33	18	1023.87	2023.09	24.6481	6.35894	1.00919e-135	6.88305e-133	up
Soltu.DM.08G024250	23761	22988	23956	4203	3816	3687	13000.3	21844.5	4155.98	2.39401	1.24449e-135	8.19517e-133	up
Soltu.DM.01G006840	2668	2562	3323	4	12	15	1323.92	2636.75	11.0895	7.89342	6.43774e-133	4.09805e-130	up
Soltu.DM.01G047760	184	213	236	3142	2672	2535	1578.89	195.42	2962.36	-3.9221	1.44656e-132	8.91129e-130	down
Soltu.DM.02G016780	9316	9818	10174	101488	73904	92813	52057.4	9054.74	95060.1	-3.3921	1.7985e-132	1.07331e-129	down
Soltu.DM.02G016770	388	421	398	6615	4595	5783	3196.8	373.232	6020.36	-4.0117	1.06989e-131	6.19142e-129	down
Soltu.DM.05G022550	1349	1446	1472	12191	9763	9952	6316.92	1318.51	11315.3	-3.1013	2.98641e-130	1.6774e-127	down
Soltu.DM.08G005420	30575	32589	35624	188028	183162	166891	110826	30504.1	191148	-2.64761	1.83514e-128	1.00131e-125	down
Soltu.DM.04G026330	2140	2192	2233	13844	12788	11542	7791.54	2028.64	13554.4	-2.74018	3.41457e-128	1.81133e-125	down
Soltu.DM.06G018840	1778	1689	1923	9778	8400	8945	5644.66	1663.85	9625.48	-2.53233	1.19228e-127	6.15376e-125	down
Soltu.DM.09G030000	5408	5754	5443	643	656	699	2922.38	5134.66	710.099	2.85418	2.03155e-125	1.02096e-122	up
Soltu.DM.02G016750	112	210	183	5928	5551	5595	3109.93	156.265	6063.6	-5.27811	2.33521e-124	1.14347e-121	down
Soltu.DM.03G016740	678	621	668	6506	4869	5602	3312.76	607.552	6017.96	-3.30819	1.3972e-123	6.67058e-121	down
Soltu.DM.04G000940	1777	1690	1670	8146	7558	7552	4923.13	1587.91	8258.34	-2.37872	5.78546e-121	2.69476e-118	down
Soltu.DM.01G001040	1411	1467	1444	48	61	47	695.757	1335.97	55.5446	4.5881	1.53334e-120	6.97194e-118	up
Soltu.DM.02G034130	657	571	723	5208	4311	4817	2843.92	601.689	5086.15	-3.07949	2.1635e-117	9.60844e-115	down
Soltu.DM.03G016730	221	232	291	2694	2556	2320	1458.97	229.416	2688.53	-3.55078	2.22428e-114	9.65388e-112	down
Soltu.DM.10G000040	4897	4840	5688	292	290	391	2552.82	4759.87	345.768	3.78305	4.7001e-114	1.99462e-111	up
Soltu.DM.08G004020	575	638	622	4694	3878	3987	2511.27	567.249	4455.29	-2.97347	1.40613e-113	5.83756e-111	down
Soltu.DM.09G025920	2742	2745	2131	82141	48867	79989	38522.8	2359.95	74685.6	-4.984	8.03899e-113	3.26639e-110	down
Soltu.DM.02G030150	2343	2364	2752	17516	19795	16184	10664.9	2301.88	19027.9	-3.04723	2.18952e-109	8.71108e-107	down
Soltu.DM.12G011570	28521	26394	22750	2270	2436	2088	13226.5	24037.5	2415.51	3.31489	4.18017e-109	1.62916e-106	up
Soltu.DM.12G027220	30	16	33	1259	1252	1055	645.625	24.273	1266.98	-5.7059	1.94844e-106	7.44186e-104	down
Soltu.DM.04G030060	1809	2247	1940	14102	13046	14437	8311.66	1855.66	14767.6	-2.99243	5.51266e-106	2.06422e-103	down
Soltu.DM.03G029340	7	8	17	1159	1183	1065	610.303	9.80952	1210.8	-6.94756	8.45958e-106	3.10678e-103	down
Soltu.DM.05G025870	777	934	899	5857	5869	6649	3668.32	806.893	6529.75	-3.01658	3.58051e-105	1.29013e-102	down
Soltu.DM.01G046560	665	720	717	5628	6752	5381	3485.21	649.659	6320.75	-3.28234	2.82914e-104	1.00052e-101	down
Soltu.DM.07G016220	69062	63172	63899	268670	274393	255221	172159	60615.5	283703	-2.22662	2.79793e-103	9.71491e-101	down
Soltu.DM.04G030070	1405	1416	1286	8210	9160	8086	5162.05	1270.5	9053.61	-2.8331	8.46482e-103	2.88666e-100	down
Soltu.DM.01G049590	38253	36044	40156	6202	4819	5662	20627.2	35338.5	5915.85	2.57858	1.69628e-102	5.68312e-100	up
Soltu.DM.11G024620	1061	1076	1090	4570	4512	4234	2864.12	997.232	4731	-2.24614	3.44941e-99	1.13575e-96	down
Soltu.DM.07G002870	10071	8884	10187	1090	1009	1294	5100.5	8995.95	1205.04	2.90019	5.62336e-98	1.82016e-95	up
Soltu.DM.07G014900	239	218	258	1981	1617	1931	1091.06	220.64	1961.48	-3.15217	1.15436e-97	3.67413e-95	down
Soltu.DM.08G019590	2795	3141	3520	343	337	357	1643.71	2918.99	368.438	2.98598	5.93487e-97	1.858e-94	up
Soltu.DM.06G024270	1504	1415	1626	8034	6516	7504	4613.04	1402.89	7823.2	-2.47936	1.20268e-95	3.70443e-93	down
Soltu.DM.02G004650	550	536	604	2981	3368	3283	1973.91	521.729	3426.08	-2.71519	1.38434e-94	4.19631e-92	down
Soltu.DM.01G048860	557	609	638	3120	3369	3156	1993.33	557.273	3429.39	-2.6215	8.62476e-94	2.57355e-91	down
Soltu.DM.02G004910	5658	5607	6365	22056	20330	19940	13786.5	5442.17	22130.8	-2.0238	3.55172e-93	1.04349e-90	down
Soltu.DM.08G025750	926	996	1034	11	9	12	462.292	913.23	11.3539	6.32972	1.44135e-92	4.17052e-90	up
Soltu.DM.06G013270	860	901	961	5913	6834	5448	3656.92	840.728	6473.11	-2.94475	6.31956e-92	1.80126e-89	down
Soltu.DM.05G005600	271	267	375	3193	2629	3074	1718.68	281.221	3156.13	-3.48838	6.4435e-92	1.80958e-89	down
Soltu.DM.06G003240	36687	34820	35939	5789	5418	6620	19765.5	33199.3	6331.73	2.39048	5.41741e-91	1.49937e-88	up
Soltu.DM.03G023680	193	214	147	2814	3501	2782	1705.12	171.809	3238.43	-4.23642	1.22107e-90	3.33126e-88	down
Soltu.DM.03G035890	1417	1269	1488	32	57	40	667.123	1288.19	46.0584	4.80573	2.64979e-90	7.12718e-88	up
Soltu.DM.03G020790	230	208	258	2329	1848	1823	1171.15	214.679	2127.63	-3.30899	4.46397e-90	1.18401e-87	down
Soltu.DM.03G037420	196	181	185	1265	1256	1193	746.639	173.67	1319.61	-2.92569	4.47782e-89	1.17141e-86	down
Soltu.DM.12G028960	3698	3581	3595	16975	13672	15537	9871.18	3360.76	16381.6	-2.28522	5.14798e-89	1.32853e-86	down
Soltu.DM.07G019110	5885	5702	5931	1398	1348	1393	3441.32	5412.33	1470.3	1.88014	7.72981e-87	1.96822e-84	up
Soltu.DM.09G000320	32560	30795	35804	7860	6970	7070	19188.6	30603.4	7773.8	1.977	9.28609e-86	2.33338e-83	up
Soltu.DM.11G020190	93	91	109	1216	934	1158	631.691	90.3981	1172.98	-3.69775	3.78161e-85	9.37889e-83	down
Soltu.DM.07G018770	155	119	142	2196	1746	1520	1032.52	128.388	1936.65	-3.91498	4.51483e-85	1.10538e-82	down
Soltu.DM.03G030290	24303	21109	24265	2088	1715	2552	11881.9	21508.7	2255.13	3.25364	4.62591e-85	1.11824e-82	up
Soltu.DM.01G020300	1336	1299	1447	9482	12221	9266	6144.18	1260.32	11028	-3.12931	4.0338e-84	9.62919e-82	down
Soltu.DM.04G032780	8289	7764	8658	26593	27590	25790	18027.7	7629.74	28425.6	-1.89748	1.10955e-83	2.61594e-81	down
Soltu.DM.04G022150	347	375	343	2489	2936	2402	1557.24	329.428	2785.05	-3.07967	1.45778e-82	3.39503e-80	down
Soltu.DM.04G032050	1068	1000	1519	29	33	30	568.387	1104.05	32.726	5.07622	2.09003e-82	4.80882e-80	up
Soltu.DM.10G010450	872	857	858	4378	5285	4664	2949.22	799.561	5098.88	-2.6729	4.68473e-82	1.06505e-79	down
Soltu.DM.06G005160	1331	1225	1227	5206	4580	5163	3237.86	1169.25	5306.48	-2.18217	2.22697e-81	5.00335e-79	down
Soltu.DM.03G034020	48927	44328	47208	9892	10338	9244	26933.2	43389.7	10476.8	2.05016	2.29072e-81	5.08673e-79	up
Soltu.DM.09G007290	237	267	362	3522	3576	2845	1900.03	266.791	3533.28	-3.72722	3.18456e-81	6.99028e-79	down
Soltu.DM.03G026290	51	55	58	951	1410	1169	654.533	50.6583	1258.41	-4.63466	9.84096e-81	2.1356e-78	down
Soltu.DM.06G027990	32	36	24	689	797	723	407.213	28.5389	785.888	-4.78332	6.62618e-80	1.4218e-77	down
Soltu.DM.11G026510	177	114	155	1618	1792	1585	956.956	137.515	1776.4	-3.69129	8.76806e-79	1.86048e-76	down
Soltu.DM.10G005720	1330	1311	1618	137	122	109	722.112	1313.6	130.621	3.33006	1.32574e-78	2.78216e-76	up
Soltu.DM.07G020310	865	844	876	3009	3000	2897	1981.58	798.67	3164.5	-1.9863	1.9656e-77	4.08011e-75	down
Soltu.DM.09G004490	49400	48361	56157	4996	3354	5241	26158.9	47502.4	4815.25	3.30232	2.53978e-75	5.21529e-73	up
Soltu.DM.08G005440	45785	45880	62497	304247	302938	277992	181006	47498.7	314512	-2.72716	5.10772e-75	1.03768e-72	down
Soltu.DM.08G008540	176	173	155	1306	1147	1447	770.214	155.933	1384.49	-3.15036	1.92853e-73	3.87674e-71	down
Soltu.DM.12G007230	4995	4619	4928	17480	19840	17642	12021.2	4491.94	19550.5	-2.12179	9.56979e-73	1.90369e-70	down
Soltu.DM.06G003760	2387	2019	2122	10704	13161	11600	7320.28	2016.89	12623.7	-2.64593	2.02019e-72	3.97727e-70	down
Soltu.DM.03G025280	1897	1784	1689	134	181	162	915.262	1660.61	169.915	3.28883	1.05297e-71	2.05189e-69	up
Soltu.DM.10G012930	957	922	1174	37	27	16	484.847	941.364	28.331	5.0543	2.63728e-71	5.08728e-69	up
Soltu.DM.10G022600	33	41	46	586	585	578	329.255	37.0393	621.471	-4.06856	3.22273e-71	6.15446e-69	down
Soltu.DM.03G032030	1034	913	965	8653	11641	7597	5417.86	899.614	9936.1	-3.4653	4.33226e-71	8.1914e-69	down
Soltu.DM.10G026330	3022	2669	2659	11274	12296	10921	7422.8	2581.01	12264.6	-2.24849	1.52818e-70	2.86114e-68	down
Soltu.DM.09G023260	11	9	5	650	541	671	334.232	7.76346	660.701	-6.41115	2.06399e-70	3.8268e-68	down
Soltu.DM.08G014290	680	758	757	35	29	41	357.816	678.371	37.2609	4.18634	2.14002e-70	3.9296e-68	up
Soltu.DM.06G032370	233	196	170	2705	3644	2375	1646.66	185.385	3107.94	-4.06737	2.83778e-70	5.16124e-68	down
Soltu.DM.01G030180	1369	1412	1284	178	173	176	722.349	1257.48	187.218	2.74775	3.61745e-70	6.51722e-68	up
Soltu.DM.11G012500	127708	122969	106674	19965	21273	21007	66361.8	110594	22129.7	2.32122	8.85209e-70	1.57989e-67	up
Soltu.DM.10G017370	1414	1528	2029	77	46	81	802.039	1531.86	72.2218	4.4067	2.24551e-69	3.9706e-67	up
Soltu.DM.06G010880	116	117	86	1061	1093	998	609.569	98.8684	1120.27	-3.50219	2.87555e-69	5.03801e-67	down
Soltu.DM.05G010410	6271	6036	6821	1660	1445	1519	3773.08	5905.01	1641.15	1.84723	3.6051e-69	6.25879e-67	up
Soltu.DM.09G008230	5348	5595	5657	890	640	832	2983.48	5129.85	837.112	2.61542	4.00992e-69	6.89888e-67	up
Soltu.DM.04G001680	780	824	1178	22	28	26	441.856	856.653	27.0593	4.98452	5.09522e-69	8.6878e-67	up
Soltu.DM.05G022590	8592	8265	9546	47432	34617	40289	25753	8149.13	43356.9	-2.41155	5.30207e-69	8.96049e-67	down
Soltu.DM.10G027330	119	164	146	1742	2488	1810	1142.72	132.726	2152.72	-4.01964	8.83371e-69	1.4798e-66	down
Soltu.DM.03G032690	2229	2136	2347	15554	10470	13216	7985.48	2072.64	13898.3	-2.74537	1.16575e-68	1.93586e-66	down
Soltu.DM.04G028140	37313	33529	33962	9150	8879	8810	20962.2	32389.9	9534.37	1.76434	1.99005e-68	3.27621e-66	up
Soltu.DM.05G001950	694	850	653	4433	4069	4258	2605.77	680.691	4530.86	-2.73471	2.19774e-68	3.5872e-66	down
Soltu.DM.12G023520	1909	1823	2039	6506	7127	7466	4642.4	1781.76	7503.04	-2.07417	1.04562e-67	1.68849e-65	down
Soltu.DM.12G007810	2773	2506	2969	8881	8782	8289	5882.9	2545.23	9220.56	-1.85706	1.05216e-67	1.68849e-65	down
Soltu.DM.08G015510	4217	4121	4282	1085	960	953	2481.61	3899.07	1064.16	1.87342	2.74919e-67	4.37511e-65	up
Soltu.DM.10G018870	1514	1200	1080	79	56	69	623.069	1173.85	72.2849	4.02141	8.79128e-67	1.3875e-64	up
Soltu.DM.11G011790	1482	1521	1183	43	71	45	676.746	1296.75	56.7419	4.51434	1.37114e-66	2.14628e-64	up
Soltu.DM.06G031140	38	46	36	682	531	624	344.296	37.1728	651.419	-4.13127	2.08288e-66	3.23388e-64	down
Soltu.DM.03G025980	553	630	662	4238	5431	3964	2712.21	569.904	4854.51	-3.09053	3.34092e-66	5.14529e-64	down
Soltu.DM.08G021890	2266	2346	2410	409	310	326	1270.05	2169.67	370.432	2.55019	5.05821e-66	7.72773e-64	up
Soltu.DM.03G018250	15	5	24	884	1031	813	492.017	13.4355	970.599	-6.17475	1.76592e-65	2.67649e-63	down
Soltu.DM.11G019100	706	603	712	8	15	7	317.218	623.716	10.7203	5.86247	3.2854e-65	4.94025e-63	up
Soltu.DM.05G009920	532	505	556	2214	2021	1898	1334.69	491.908	2177.47	-2.14619	6.05214e-65	9.02951e-63	down
Soltu.DM.01G035820	5506	5358	5599	1220	962	1152	3134.28	5086.14	1182.43	2.10482	7.08969e-65	1.04955e-62	up
Soltu.DM.06G003060	1136	959	855	7753	9756	7064	4830.75	912.779	8748.72	-3.26073	1.4918e-64	2.19146e-62	down
Soltu.DM.03G030310	9925	10684	10701	2319	1820	1909	5910.47	9676.37	2144.57	2.17378	1.69444e-64	2.47014e-62	up
Soltu.DM.01G049180	723	777	986	4392	4800	4269	2776.56	766.454	4786.66	-2.64275	1.75524e-64	2.53938e-62	down
Soltu.DM.06G028510	669	562	765	17	16	10	315.211	615.154	15.2677	5.33239	2.12634e-64	3.05314e-62	up
Soltu.DM.05G009800	141	173	159	998	936	972	589.177	146.296	1032.06	-2.81856	2.901e-64	4.13436e-62	down
Soltu.DM.07G022400	1017	991	1086	4065	4852	4275	2824.97	955.428	4694.5	-2.29675	3.64996e-64	5.16321e-62	down
Soltu.DM.08G019330	211	147	236	1865	1859	1582	1034.03	182.831	1885.24	-3.36617	2.16924e-63	3.04602e-61	down
Soltu.DM.10G005570	1575	1375	1682	6438	7039	5933	4165.52	1428.99	6902.06	-2.27203	3.4467e-63	4.8045e-61	down
Soltu.DM.07G025300	969	941	947	3690	3075	3663	2291.54	882.972	3700.1	-2.06713	1.09865e-62	1.52036e-60	down
Soltu.DM.06G018680	316	315	348	1520	1287	1477	911.254	302.285	1520.22	-2.3303	1.18093e-62	1.62246e-60	down
Soltu.DM.04G030020	816	772	809	3304	4077	3762	2353.47	740.534	3966.41	-2.4212	1.19998e-62	1.63685e-60	down
Soltu.DM.01G021450	4198	3793	4427	14603	15523	13324	9639.68	3832.6	15446.8	-2.01091	1.22608e-62	1.6606e-60	down
Soltu.DM.02G023850	56	40	42	789	870	628	427.964	42.6427	813.284	-4.25339	1.84484e-62	2.48105e-60	down
Soltu.DM.01G045250	25	39	48	748	965	746	455.089	34.5277	875.65	-4.66453	6.06254e-62	8.09624e-60	down
Soltu.DM.07G021790	644	621	896	4298	4751	4288	2704.25	665.463	4743.04	-2.83338	1.84888e-61	2.45194e-59	down
Soltu.DM.04G000050	635	578	596	3218	2500	3298	1878.25	558.978	3197.52	-2.51609	2.57918e-61	3.39686e-59	down
Soltu.DM.12G027710	959	842	992	7	0	5	433.081	861.96	4.20251	7.68022	3.42427e-61	4.47899e-59	up
Soltu.DM.04G029210	140	78	102	1306	1194	1464	753.187	98.7233	1407.65	-3.83376	1.43521e-60	1.86038e-58	down
Soltu.DM.10G023860	315	320	249	1885	1898	1698	1110.74	273.846	1947.63	-2.83028	1.44178e-60	1.86038e-58	down
Soltu.DM.07G022000	581	542	541	3963	5857	4147	2746.89	514.322	4979.47	-3.27525	1.56565e-60	2.00666e-58	down
Soltu.DM.03G031820	3693	3598	2952	438	462	381	1813.48	3171.6	455.368	2.8001	2.77608e-60	3.53433e-58	up
Soltu.DM.07G014940	294	279	299	1569	1232	1388	877.421	269.338	1485.5	-2.46346	2.89104e-60	3.6563e-58	down
Soltu.DM.05G000380	1508	1543	1740	6066	5057	6091	3793.5	1478.98	6108.02	-2.04611	3.20799e-60	4.03045e-58	down
Soltu.DM.12G009660	4	16	17	676	551	675	343.093	11.4199	674.766	-5.88476	1.45869e-59	1.82069e-57	down
Soltu.DM.06G000110	2299	2338	2379	509	534	489	1356.31	2168.04	544.583	1.99317	4.09609e-59	5.07941e-57	up
Soltu.DM.06G033830	2041	2202	1932	128	57	102	1006.08	1910.81	101.355	4.2367	8.36975e-59	1.03121e-56	up
Soltu.DM.04G033550	317	269	269	1619	1319	1439	908.454	264.281	1552.63	-2.55457	9.19884e-59	1.12609e-56	down
Soltu.DM.01G003330	12835	12227	12270	3831	3750	3740	7780.07	11538.1	4022.02	1.52042	1.17571e-58	1.43009e-56	up
Soltu.DM.03G024650	9347	8591	8521	1997	1977	1703	5097.82	8178.7	2016.94	2.0197	1.80312e-58	2.17938e-56	up
Soltu.DM.08G005480	126479	123523	140566	524205	644033	510690	359089	120562	597616	-2.30944	3.32427e-58	3.99268e-56	down
Soltu.DM.06G012920	115	100	121	880	739	715	465.864	103.669	828.06	-2.99776	4.46836e-58	5.33327e-56	down
Soltu.DM.09G026730	898	967	1033	4103	3250	3815	2427.97	895.055	3960.88	-2.14577	5.44388e-58	6.45725e-56	down
Soltu.DM.06G001950	1111	1116	1205	3161	3168	3219	2226.38	1059.93	3392.83	-1.67852	9.01527e-58	1.06274e-55	down
Soltu.DM.04G003320	155	158	125	1185	932	1093	637.03	135.664	1138.4	-3.06889	1.02517e-57	1.20108e-55	down
Soltu.DM.10G015450	641	544	638	3255	3716	2803	2019.75	562.65	3476.85	-2.62747	2.65336e-57	3.08971e-55	down
Soltu.DM.10G001250	3341	3203	3131	11707	10765	9625	7193.55	2990.96	11396.1	-1.92987	2.77956e-57	3.21704e-55	down
Soltu.DM.03G036400	3360	2909	2713	11232	10722	11730	7371.5	2778.06	11964.9	-2.10667	2.29293e-56	2.63784e-54	down
Soltu.DM.07G004730	33306	33107	32036	9400	7881	8010	19705.1	30437.2	8973.03	1.76217	3.33875e-56	3.81797e-54	up
Soltu.DM.02G015230	2154	2125	2220	9851	12203	9102	6549.35	2007.81	11090.9	-2.46568	4.74438e-56	5.39307e-54	down
Soltu.DM.02G022920	3046	3835	4016	314	166	255	1812.87	3365.87	259.864	3.69515	5.96772e-56	6.74352e-54	up
Soltu.DM.10G015440	382	445	473	3249	4076	2720	1988.89	401.505	3576.28	-3.15497	6.11529e-56	6.86963e-54	down
Soltu.DM.01G032300	241	269	327	2327	1621	2241	1225.59	258.159	2193.02	-3.08659	1.45016e-55	1.61951e-53	down
Soltu.DM.04G009150	47037	42362	42184	124268	129034	121558	86956.9	40672.4	133241	-1.71192	1.80313e-55	2.002e-53	down
Soltu.DM.05G010800	27	28	45	942	559	803	423.035	30.755	815.315	-4.72847	2.6992e-55	2.97957e-53	down
Soltu.DM.08G000170	1815	1835	1966	456	412	414	1094.85	1734.55	455.141	1.93018	2.91325e-55	3.19737e-53	up
Soltu.DM.04G034690	321	307	349	1553	1260	1340	887.337	301.594	1473.08	-2.28815	3.43505e-55	3.74852e-53	down
Soltu.DM.10G005130	6	6	5	477	642	485	288.327	5.26308	571.392	-6.76243	3.456e-55	3.74996e-53	down
Soltu.DM.07G021690	203	203	244	1446	1151	1125	760.197	200.53	1319.86	-2.7185	5.45802e-55	5.8888e-53	down
Soltu.DM.11G007460	120600	119508	123539	325838	330469	293365	224918	112357	337479	-1.58671	2.20029e-54	2.36062e-52	down
Soltu.DM.02G011540	177	185	152	2033	1231	1663	951.391	159.151	1743.63	-3.45363	6.03831e-54	6.4421e-52	down
Soltu.DM.02G008420	118	117	100	1034	1396	977	658.715	103.69	1213.74	-3.54911	6.37201e-54	6.76035e-52	down
Soltu.DM.10G024390	18	31	25	449	582	562	295.085	22.9172	567.252	-4.62949	8.27386e-54	8.72961e-52	down
Soltu.DM.12G011380	66	75	95	813	619	771	426.932	72.7571	781.106	-3.42436	9.99019e-54	1.04826e-51	down
Soltu.DM.05G007540	126	121	144	841	928	754	508.936	120.644	897.228	-2.89472	1.85771e-53	1.93862e-51	down
Soltu.DM.06G017010	787	798	872	3803	5205	4190	2730.38	758.717	4702.04	-2.63165	3.0739e-53	3.19034e-51	down
Soltu.DM.03G018410	16393	14864	14709	714	1365	921	7640.32	14208.9	1071.74	3.72877	5.50785e-53	5.68559e-51	up
Soltu.DM.02G024280	811	819	780	5210	7179	4708	3418.61	745.199	6092.02	-3.03122	6.639e-53	6.8164e-51	down
Soltu.DM.09G019890	2	5	7	581	961	634	390.417	4.30747	776.526	-7.49405	7.26712e-53	7.4214e-51	down
Soltu.DM.08G004440	354	335	494	2236	2049	2152	1324.93	364.224	2285.64	-2.6497	1.35478e-52	1.37618e-50	down
Soltu.DM.04G001440	1664	1623	1776	358	280	292	946.617	1563.48	329.758	2.24528	2.25638e-52	2.2799e-50	up
Soltu.DM.07G003760	4239	4147	4436	1345	1195	1288	2659.63	3960.36	1358.9	1.54319	3.16366e-52	3.17981e-50	up
Soltu.DM.02G026190	153	118	197	1310	1312	1125	737.67	143.961	1331.38	-3.20918	3.60884e-52	3.60828e-50	down
Soltu.DM.09G024200	538	507	559	2339	1801	2118	1357.12	495.301	2218.94	-2.16349	4.16836e-52	4.146e-50	down
Soltu.DM.10G000760	31	30	19	659	1350	959	542.79	24.824	1060.76	-5.41721	4.25904e-52	4.21424e-50	down
Soltu.DM.02G001490	418	458	517	3102	5101	4025	2396.38	429.985	4362.77	-3.34289	5.87234e-52	5.78062e-50	down
Soltu.DM.01G036450	2210	2252	1954	239	211	307	1127.2	1985.62	268.777	2.88511	7.1275e-52	6.9802e-50	up
Soltu.DM.08G012560	28	43	20	1076	626	953	483.893	28.3216	939.465	-5.05186	9.49414e-52	9.25049e-50	down
Soltu.DM.11G005630	485	466	448	22	13	19	225.834	432.558	19.1089	4.50058	1.66023e-51	1.60941e-49	up
Soltu.DM.04G003480	322	364	400	5526	2729	4805	2475.72	335.305	4616.14	-3.78314	3.43496e-51	3.31301e-49	down
Soltu.DM.06G031410	8071	6867	7928	24418	28124	24369	17209.9	7058.4	27361.3	-1.95473	5.37641e-51	5.15947e-49	down
Soltu.DM.02G004130	158	174	133	1188	1436	1077	730.636	144.073	1317.2	-3.1926	5.66076e-51	5.40517e-49	down
Soltu.DM.06G018170	155	259	309	2951	2892	2408	1577.04	222.953	2931.13	-3.71664	8.91764e-51	8.47265e-49	down
Soltu.DM.04G003360	499	574	524	3308	3731	2588	1959.08	493.986	3424.17	-2.79321	9.70267e-51	9.17286e-49	down
Soltu.DM.09G002330	256455	241301	245935	592751	532384	587170	418869	229819	607918	-1.40338	9.8587e-51	9.27446e-49	down
Soltu.DM.02G007170	4401	4034	4203	1094	1072	1191	2548.72	3904.72	1192.72	1.71097	1.06175e-50	9.93933e-49	up
Soltu.DM.08G002290	1477	1461	1897	5928	6333	5872	3968.63	1490.48	6446.79	-2.11281	1.19684e-50	1.11493e-48	down
Soltu.DM.08G017220	5876	5700	6833	20177	21899	18508	13610.8	5679.66	21541.9	-1.92327	1.23446e-50	1.14439e-48	down
Soltu.DM.08G011880	0	8	8	472	511	485	263.459	4.9406	521.977	-6.72315	1.42763e-50	1.31707e-48	down
Soltu.DM.02G002070	802	808	908	116	120	128	453.362	777.342	129.382	2.58691	1.48364e-50	1.36216e-48	up
Soltu.DM.09G010290	3145	3151	3114	9092	8217	7784	5908.48	2908.66	8908.29	-1.61479	1.66977e-50	1.52572e-48	down
Soltu.DM.01G040310	35350	32851	37282	11132	9486	10815	21859.2	32563.5	11154.9	1.54558	2.52207e-50	2.29352e-48	up
Soltu.DM.09G005700	4505	4602	4828	19076	13978	15975	10840.5	4304.81	17376.2	-2.0131	4.47942e-50	4.0542e-48	down
Soltu.DM.06G026880	248	215	286	2070	2773	1745	1288.89	230.879	2346.9	-3.34555	5.51575e-50	4.9686e-48	down
Soltu.DM.04G030230	103	68	72	915	705	747	457.138	75.0878	839.187	-3.48234	6.12229e-50	5.48908e-48	down
Soltu.DM.06G031450	77	62	53	719	1002	733	466.941	59.4298	874.452	-3.87912	9.40051e-50	8.38885e-48	down
Soltu.DM.10G020800	295	294	253	1314	1208	1164	784.693	260.602	1308.78	-2.32831	1.13403e-49	1.00728e-47	down
Soltu.DM.06G026940	2173	2155	2478	7006	6959	6129	4619.99	2100.66	7139.33	-1.76495	1.16169e-49	1.02708e-47	down
Soltu.DM.09G010770	170	208	180	1284	1128	976	687.54	172.688	1202.39	-2.79966	1.17398e-49	1.03315e-47	down
Soltu.DM.08G004690	776	982	1020	3808	4226	3876	2546.92	858.139	4235.7	-2.30332	3.07264e-49	2.69166e-47	down
Soltu.DM.10G020840	546	450	562	3054	2250	2326	1592.26	480.586	2703.93	-2.49219	5.67312e-49	4.94701e-47	down
Soltu.DM.03G036130	507	433	511	2215	1728	1867	1253.97	447.806	2060.13	-2.20179	6.80008e-49	5.90277e-47	down
Soltu.DM.02G015390	1558	1305	1351	5655	7244	7362	4258.06	1302.15	7213.98	-2.4699	7.00064e-49	6.04938e-47	down
Soltu.DM.11G000870	1990	1807	2040	504	456	493	1158.97	1802.06	515.883	1.80454	8.1949e-49	7.04946e-47	up
Soltu.DM.09G002870	830	874	893	2706	2539	2365	1752.48	802.458	2702.51	-1.7518	1.00505e-48	8.60694e-47	down
Soltu.DM.10G020640	138657	133652	138930	281230	266840	269410	208704	127057	290350	-1.19232	1.14302e-48	9.74473e-47	down
Soltu.DM.07G028630	576	639	600	24	10	8	288.034	561.272	14.7958	5.24544	1.49194e-48	1.26629e-46	up
Soltu.DM.02G004070	1481	1417	1474	334	313	284	840.696	1350.78	330.614	2.03057	2.02457e-48	1.71077e-46	up
Soltu.DM.04G030040	657	626	702	2021	1890	1819	1323.85	612.843	2034.85	-1.73134	3.13245e-48	2.63526e-46	down
Soltu.DM.02G033170	529	435	433	2011	1777	1779	1203.93	431.84	1976.03	-2.19403	3.43095e-48	2.87372e-46	down
Soltu.DM.07G024750	1232	1353	1333	3713	3332	3569	2489.61	1211.04	3768.17	-1.63762	3.60041e-48	3.00249e-46	down
Soltu.DM.08G011280	116	124	89	985	1264	917	614.686	101.991	1127.38	-3.46646	4.32996e-48	3.59518e-46	down
Soltu.DM.04G027540	47	39	31	523	508	424	276.539	36.2368	516.84	-3.83419	5.57508e-48	4.60898e-46	down
Soltu.DM.03G019430	1166	1271	1321	4073	3462	3556	2548.24	1160.98	3935.51	-1.76121	6.76914e-48	5.57199e-46	down
Soltu.DM.11G020290	285	256	398	3475	2093	2962	1653.89	288.968	3018.82	-3.385	7.06555e-48	5.79102e-46	down
Soltu.DM.05G020940	1064	957	991	4654	3468	4770	2750.72	930.673	4570.77	-2.29609	1.103e-47	9.00171e-46	down
Soltu.DM.12G014910	5283	4965	5271	814	1037	770	2863.57	4793.9	933.248	2.36087	1.11732e-47	9.07975e-46	up
Soltu.DM.01G002820	194	114	181	1412	1149	1367	772.022	150.583	1393.46	-3.21004	2.53111e-47	2.04816e-45	down
Soltu.DM.10G001010	2606	2444	2542	724	653	628	1528.73	2345.67	711.792	1.72047	5.46969e-47	4.40737e-45	up
Soltu.DM.09G028670	4108	4184	4389	313	537	390	2180.01	3917.44	442.591	3.14586	1.0411e-46	8.3537e-45	up
Soltu.DM.08G023710	1435	1477	1549	40	88	38	718.746	1378.09	59.4007	4.53605	1.20988e-46	9.66741e-45	up
Soltu.DM.12G011660	65	58	38	653	601	557	346.482	49.9421	643.021	-3.68654	1.34584e-46	1.06687e-44	down
Soltu.DM.10G005080	2	8	4	435	451	366	224.674	4.3592	444.989	-6.67356	1.34636e-46	1.06687e-44	down
Soltu.DM.05G003040	485	367	461	1942	1753	1675	1155.72	405.037	1906.4	-2.23473	1.54841e-46	1.2219e-44	down
Soltu.DM.02G024900	10	18	14	371	612	488	268.925	13.012	524.838	-5.33396	1.8509e-46	1.4546e-44	down
Soltu.DM.12G026540	789	710	687	80	87	66	379.361	675.874	82.8478	3.02822	2.40421e-46	1.88169e-44	up
Soltu.DM.04G004800	18545	17974	17149	3655	4208	3278	10279.1	16594.8	3963.42	2.06591	2.85209e-46	2.22311e-44	up
Soltu.DM.12G012160	1254	1317	1348	4232	4852	4027	2937.51	1210.93	4664.09	-1.94548	3.87655e-46	3.00937e-44	down
Soltu.DM.01G039330	5071	5087	4748	1492	1426	1399	3071.68	4609.99	1533.37	1.58806	1.09074e-45	8.43314e-44	up
Soltu.DM.06G018910	119	128	108	637	668	646	401.713	109.892	693.533	-2.65787	1.09812e-45	8.45596e-44	down
Soltu.DM.10G018290	3485	3112	2776	12184	12360	10541	7683.94	2900.1	12467.8	-2.10403	1.53658e-45	1.17847e-43	down
Soltu.DM.08G024050	448	450	463	1526	1674	1462	1039.18	420.526	1657.83	-1.97903	1.5496e-45	1.18371e-43	down
Soltu.DM.04G025990	155	186	146	1016	1166	922	627.538	150.855	1104.22	-2.87179	1.95519e-45	1.48758e-43	down
Soltu.DM.08G012870	1692	1829	1674	6014	4907	5134	3650.93	1606.92	5694.94	-1.82539	2.29177e-45	1.73674e-43	down
Soltu.DM.03G020780	1153	1151	1086	6075	4052	5249	3247.04	1048.32	5445.76	-2.37705	3.02181e-45	2.28093e-43	down
Soltu.DM.04G007640	36623	38723	53323	5459	4574	6672	22782.6	39636.4	5928.75	2.74103	3.67435e-45	2.76256e-43	up
Soltu.DM.03G024770	13969	14142	15239	4738	3905	4427	9012.58	13388.3	4636.89	1.52974	3.97677e-45	2.97821e-43	up
Soltu.DM.12G025950	1929	2051	1981	12733	7801	10985	6499.63	1842.91	11156.3	-2.5978	4.05306e-45	3.02349e-43	down
Soltu.DM.01G038230	95	35	74	1135	1187	1143	647.215	62.7366	1231.69	-4.29519	5.75732e-45	4.27812e-43	down
Soltu.DM.04G007980	501	434	409	21	26	26	220.817	415.649	25.985	3.99961	6.58255e-45	4.87236e-43	up
Soltu.DM.06G029990	1482	1309	1396	4336	4815	4087	3000.69	1293.39	4707.98	-1.86395	6.69024e-45	4.92274e-43	down
Soltu.DM.04G000060	97	80	87	673	862	630	426.231	81.5414	770.921	-3.24098	6.70216e-45	4.92274e-43	down
Soltu.DM.06G002410	1394	1488	1714	143	213	163	801.725	1418.42	185.035	2.93841	9.87456e-45	7.22507e-43	up
Soltu.DM.11G026570	759	621	572	4000	5917	4165	2812.17	603.816	5020.52	-3.05566	1.04249e-44	7.59862e-43	down
Soltu.DM.04G032040	143	147	194	876	777	885	525.079	149.169	900.989	-2.59457	1.16044e-44	8.42623e-43	down
Soltu.DM.11G019670	6606	6057	6373	1932	1889	2074	3987.66	5880.93	2094.4	1.48951	1.16721e-44	8.44325e-43	up
Soltu.DM.05G023280	2868	2736	2822	7537	6306	6882	4978.46	2603.52	7353.39	-1.49794	1.7947e-44	1.29334e-42	down
Soltu.DM.08G023460	1483	1295	1503	4352	3964	4846	2997.58	1321.38	4673.79	-1.82255	2.10184e-44	1.50898e-42	down
Soltu.DM.06G018360	2797	3203	3396	12008	13785	10650	7933.19	2902.07	12964.3	-2.15939	2.53225e-44	1.81117e-42	down
Soltu.DM.07G020090	5882	6151	6300	18195	18923	15668	12213.3	5664.68	18762	-1.72774	3.17171e-44	2.26008e-42	down
Soltu.DM.04G008860	1121	1075	1062	176	208	189	605.489	1007.09	203.89	2.30432	3.21627e-44	2.28331e-42	up
Soltu.DM.03G033680	35	49	45	411	494	442	259.634	39.8976	479.37	-3.58677	4.37745e-44	3.09615e-42	down
Soltu.DM.05G026780	829	787	756	2276	2303	2176	1566.95	733.411	2400.48	-1.71063	7.77003e-44	5.47543e-42	down
Soltu.DM.03G012480	2937	2611	2805	8359	7386	6939	5315.75	2580.11	8051.39	-1.64181	7.82832e-44	5.49623e-42	down
Soltu.DM.01G051590	3598	3340	3280	8792	9673	9738	6594.17	3158.75	10029.6	-1.66684	1.24841e-43	8.7329e-42	down
Soltu.DM.01G004930	33	25	41	395	413	359	222.639	30.4599	414.817	-3.76749	1.85975e-43	1.29619e-41	down
Soltu.DM.08G005120	139	148	113	1049	823	791	534.061	123.934	944.189	-2.9295	2.24374e-43	1.55813e-41	down
Soltu.DM.08G029180	2373	2071	2267	7683	9577	7650	5470.2	2072.59	8867.81	-2.09715	2.49003e-43	1.7229e-41	down
Soltu.DM.01G005300	158	89	108	1284	1958	1313	866.998	109.589	1624.41	-3.88974	3.03989e-43	2.09577e-41	down
Soltu.DM.09G025230	462	414	450	1474	1642	1787	1076.67	409.532	1743.81	-2.09019	3.79893e-43	2.60965e-41	down
Soltu.DM.05G016010	1047	1213	1218	68	82	35	570.324	1074.8	65.844	4.02888	3.90846e-43	2.67526e-41	up
Soltu.DM.01G034740	2074	1871	2053	4920	4630	4475	3416.58	1852.29	4980.88	-1.42709	4.28806e-43	2.92461e-41	down
Soltu.DM.01G045800	251	284	271	1142	1138	980	703.748	249.207	1158.29	-2.21658	5.5517e-43	3.77298e-41	down
Soltu.DM.12G029250	386	245	269	3037	4926	2851	2068.46	278.028	3858.89	-3.79488	6.82211e-43	4.61992e-41	down
Soltu.DM.02G007250	261	298	255	1380	1908	1519	982.34	251.944	1712.74	-2.76513	9.92371e-43	6.69657e-41	down
Soltu.DM.12G020770	175	164	148	1574	2770	1538	1125.55	150.665	2100.43	-3.80127	1.19699e-42	8.04894e-41	down
Soltu.DM.12G026290	2095	1904	2304	12898	7918	11120	6624.35	1944.61	11304.1	-2.53929	1.31656e-42	8.8219e-41	down
Soltu.DM.02G015380	345	311	356	1443	1928	1560	1034.41	312.396	1756.41	-2.49118	1.63903e-42	1.09443e-40	down
Soltu.DM.01G000240	309	302	227	4298	2079	3062	1796.96	259.671	3334.25	-3.6826	1.7514e-42	1.16538e-40	down
Soltu.DM.12G025360	5	0	0	883	838	825	452.909	1.54816	904.27	-9.19006	1.90698e-42	1.2645e-40	down
Soltu.DM.08G015990	1464	1424	1552	3961	4564	4116	2934.12	1371.15	4497.09	-1.71361	2.41072e-42	1.593e-40	down
Soltu.DM.01G051140	1786	1718	1819	509	438	486	1076.44	1644.31	508.571	1.69296	2.54333e-42	1.67483e-40	up
Soltu.DM.06G002660	8060	6905	6888	1980	1770	1662	4338	6754.88	1921.12	1.81398	2.57108e-42	1.68728e-40	up
Soltu.DM.06G018110	2504	2445	2575	791	786	787	1582.14	2324.31	839.969	1.46839	2.63944e-42	1.72621e-40	up
Soltu.DM.10G024520	2771	2553	2564	788	734	764	1624.89	2437.96	811.82	1.58644	2.90397e-42	1.89273e-40	up
Soltu.DM.11G018430	99	116	177	1040	952	1061	602.345	120.602	1084.09	-3.16815	3.35808e-42	2.18127e-40	down
Soltu.DM.02G013050	1414	1480	1369	6171	7533	5309	4042.97	1318.51	6767.42	-2.3597	5.04001e-42	3.26268e-40	down
Soltu.DM.06G018060	174	106	139	1175	1091	893	625.45	129.244	1121.65	-3.11746	5.05885e-42	3.26381e-40	down
Soltu.DM.01G006200	1023	1122	885	6115	4096	5472	3246.75	938.533	5554.96	-2.5653	5.07892e-42	3.26573e-40	down
Soltu.DM.10G005110	6	11	13	349	327	267	172.053	9.25145	334.855	-5.17771	8.19783e-42	5.25349e-40	down
Soltu.DM.09G015240	484	511	654	48	32	42	275.788	508.366	43.2098	3.55644	9.27621e-42	5.92467e-40	up
Soltu.DM.02G009110	1306	1241	1356	322	271	315	763.755	1205.31	322.2	1.90337	1.44263e-41	9.18328e-40	up
Soltu.DM.11G020990	463	483	517	4	9	0	228.257	451.854	4.66093	6.5991	1.46133e-41	9.27142e-40	up
Soltu.DM.08G005050	193	154	139	1126	1507	1074	735.436	150.363	1320.51	-3.13457	2.15794e-41	1.36458e-39	down
Soltu.DM.03G004900	317	332	393	1382	1145	1286	837.15	321.498	1352.8	-2.07307	2.57837e-41	1.62506e-39	down
Soltu.DM.10G005120	22	48	13	911	1148	864	533.315	25.9497	1040.68	-5.32566	3.96868e-41	2.49309e-39	down
Soltu.DM.03G019910	549	562	717	10	29	15	291.473	563.591	19.3549	4.86387	5.85205e-41	3.66415e-39	up
Soltu.DM.04G021930	436	558	501	2452	2901	2141	1564.57	462.497	2666.64	-2.52751	7.06317e-41	4.40802e-39	down
Soltu.DM.06G029960	2812	2718	2883	14640	19652	12073	9558.11	2598.78	16517.4	-2.66808	7.41032e-41	4.6096e-39	down
Soltu.DM.08G021860	1165	1135	1256	201	170	130	637.856	1097.99	177.724	2.62716	8.83411e-41	5.47744e-39	up
Soltu.DM.11G026550	152	111	71	1230	1450	1231	747.617	103.608	1391.63	-3.74756	1.5604e-40	9.64365e-39	down
Soltu.DM.06G029250	543	516	644	2983	2031	2538	1600.14	525.22	2675.06	-2.34857	1.96258e-40	1.20902e-38	down
Soltu.DM.12G030100	20	4	4	576	565	551	304.893	8.66293	601.122	-6.11666	2.11597e-40	1.29841e-38	down
Soltu.DM.03G018520	3159	4588	2740	27894	48368	35680	21607.3	3256.86	39957.8	-3.61693	2.1213e-40	1.29841e-38	down
Soltu.DM.04G025160	827	878	889	92	46	78	438.973	801.598	76.3479	3.39222	2.47956e-40	1.51285e-38	up
Soltu.DM.06G011450	1155	1121	1324	5880	7816	5091	3901.49	1110.86	6692.12	-2.59079	2.95127e-40	1.79492e-38	down
Soltu.DM.06G027980	2330	2183	2166	568	568	630	1346.03	2064.51	627.551	1.71799	4.38135e-40	2.65621e-38	up
Soltu.DM.09G027140	592	738	595	3592	5906	4361	2770.57	596.149	4944.99	-3.05222	6.27446e-40	3.79188e-38	down
Soltu.DM.12G028890	5447	5385	5235	1793	1650	1830	3419.82	4967.18	1872.46	1.40749	1.06368e-39	6.40794e-38	up
Soltu.DM.03G022940	119	128	168	1379	822	1119	651.339	127.902	1174.78	-3.19927	1.18544e-39	7.119e-38	down
Soltu.DM.05G025710	243872	235774	257032	474967	447693	445429	356691	227500	485882	-1.09474	1.35492e-39	8.11123e-38	down
Soltu.DM.05G000240	634	558	570	1713	1779	1668	1189.3	544.515	1834.09	-1.75202	1.4225e-39	8.48923e-38	down
Soltu.DM.09G006840	283	259	227	1120	1294	1093	742.816	237.972	1247.66	-2.39036	1.56663e-39	9.32024e-38	down
Soltu.DM.10G018490	34	37	26	590	357	615	291.552	30.0759	553.027	-4.20067	1.81323e-39	1.07538e-37	down
Soltu.DM.02G023400	669	622	800	2549	3372	3073	1923.98	644.705	3203.25	-2.31283	2.2389e-39	1.32372e-37	down
Soltu.DM.10G016630	1364	1270	1346	4221	3291	4031	2661.49	1229.47	4093.5	-1.7353	2.85974e-39	1.68557e-37	down
Soltu.DM.03G000100	52904	50848	48858	18469	16329	17615	32895.6	47185.9	18605.3	1.34264	2.90048e-39	1.70432e-37	up
Soltu.DM.02G007590	3112	3110	2682	8437	9364	9120	6165.05	2755.76	9574.33	-1.79672	3.73822e-39	2.18984e-37	down
Soltu.DM.07G012970	23335	22195	24034	8493	7144	7147	14784	21484.3	8083.7	1.4102	4.30448e-39	2.51384e-37	up
Soltu.DM.04G034090	5213	5760	5655	15069	12976	12899	9834.81	5139.83	14529.8	-1.49922	5.80616e-39	3.3805e-37	down
Soltu.DM.10G027770	437	364	444	1426	1607	1399	980.263	384.12	1576.41	-2.03701	5.84713e-39	3.394e-37	down
Soltu.DM.07G019060	7318	6841	7000	695	1074	623	3695.83	6538.44	853.215	2.93797	8.06662e-39	4.66813e-37	up
Soltu.DM.04G028480	2925	2882	2993	526	379	591	1624.59	2718.84	530.338	2.35801	1.38742e-38	8.0047e-37	up
Soltu.DM.06G018350	624	539	621	61	33	35	298.141	550.697	45.5844	3.59465	1.68498e-38	9.69219e-37	up
Soltu.DM.04G000670	3766	3297	3405	11035	13435	10669	7870.71	3234.64	12506.8	-1.95104	1.74932e-38	1.00321e-36	down
Soltu.DM.04G026780	297	288	330	1181	962	1011	700.594	282.429	1118.76	-1.98594	1.81749e-38	1.03918e-36	down
Soltu.DM.10G025800	10350	10485	12049	3708	3123	3209	6855.85	10149.4	3562.29	1.51052	1.98566e-38	1.13194e-36	up
Soltu.DM.01G048090	233	276	225	1287	1373	1044	772.045	227.286	1316.8	-2.53446	2.17012e-38	1.23341e-36	down
Soltu.DM.10G015420	88	67	89	736	996	610	454.811	75.2288	834.394	-3.47137	2.22319e-38	1.25983e-36	down
Soltu.DM.12G014540	311	287	365	9	11	7	153.281	296.952	9.61052	4.94947	2.23346e-38	1.26191e-36	up
Soltu.DM.06G031080	1463	1223	1472	5034	3930	4102	2957.94	1283.03	4632.85	-1.85235	2.27115e-38	1.27941e-36	down
Soltu.DM.09G028560	3	4	4	493	269	425	211.606	3.3992	419.814	-6.94841	3.40792e-38	1.91415e-36	down
Soltu.DM.12G013980	528	456	427	14	23	30	230.144	436.395	23.8925	4.191	3.63279e-38	2.03447e-36	up
Soltu.DM.06G014370	30465	28105	30277	8004	6007	8023	17627	27441.8	7812.18	1.81258	3.64527e-38	2.03549e-36	up
Soltu.DM.09G027770	8241	8325	8444	18979	16737	16680	13163.2	7728.71	18597.8	-1.26683	3.85377e-38	2.14564e-36	down
Soltu.DM.04G038220	1305	1119	1510	4777	5276	4226	3145.21	1212.5	5077.92	-2.06625	4.09878e-38	2.27542e-36	down
Soltu.DM.09G021460	28	59	48	607	829	583	380.57	41.8048	719.336	-4.10493	4.5852e-38	2.53807e-36	down
Soltu.DM.06G024310	2212	2165	2234	702	695	719	1397.25	2042.67	751.838	1.44196	4.67386e-38	2.57967e-36	up
Soltu.DM.02G017530	346	369	311	14	9	16	165.712	317.608	13.8157	4.52287	5.18554e-38	2.85384e-36	up
Soltu.DM.02G028250	2623	2448	2878	6827	7368	6395	4886.96	2453.06	7320.87	-1.57743	5.33081e-38	2.92536e-36	down
Soltu.DM.08G022470	1291	1220	1236	3275	2784	3151	2213.16	1157.98	3268.34	-1.49695	5.90532e-38	3.23134e-36	down
Soltu.DM.09G000360	12	19	11	335	419	278	190.229	13.0482	367.409	-4.81547	6.42513e-38	3.50573e-36	down
Soltu.DM.08G023840	49	58	54	484	813	577	359.291	49.7907	668.791	-3.74761	7.17981e-38	3.90635e-36	down
Soltu.DM.05G006900	1782	1802	2347	7730	5977	6845	4557.76	1828.22	7287.29	-1.99494	8.40301e-38	4.55887e-36	down
Soltu.DM.03G017500	2657	2569	2840	928	889	876	1723.57	2490.59	956.559	1.38056	8.53374e-38	4.61668e-36	up
Soltu.DM.02G010960	15	28	18	325	296	319	176.348	18.9349	333.762	-4.1397	1.02096e-37	5.50771e-36	down
Soltu.DM.01G038470	1617	1557	1563	5284	7294	5877	4019.72	1464.04	6575.4	-2.16712	1.18e-37	6.34775e-36	down
Soltu.DM.12G007470	7388	6822	6881	1701	2006	1662	4214.4	6518.37	1910.42	1.77062	1.5996e-37	8.58078e-36	up
Soltu.DM.08G022770	3771	3809	4686	14289	10907	12793	8626.06	3783.21	13468.9	-1.83195	1.66599e-37	8.9119e-36	down
Soltu.DM.04G028590	48	70	55	460	515	431	276.828	53.5901	500.066	-3.22208	1.79698e-37	9.58575e-36	down
Soltu.DM.02G032380	2954	2929	2836	14307	9147	13290	7853.47	2695.61	13011.3	-2.27108	2.10034e-37	1.11728e-35	down
Soltu.DM.01G026560	999	999	931	3054	3288	2699	2060.17	905.868	3214.46	-1.8272	2.37679e-37	1.26082e-35	down
Soltu.DM.04G002940	37	28	41	346	496	540	262.555	32.6506	492.459	-3.91482	2.68026e-37	1.41787e-35	down
Soltu.DM.03G018680	539	569	485	62	59	46	276.193	493.078	59.3081	3.05551	3.78281e-37	1.99559e-35	up
Soltu.DM.03G020010	1263	1293	1363	2899	3007	2957	2180.45	1210.6	3150.3	-1.37977	4.76055e-37	2.50447e-35	down
Soltu.DM.06G033220	236	314	220	1499	1538	1239	879.208	238.776	1519.64	-2.67	1.05448e-36	5.53224e-35	down
Soltu.DM.08G017890	112	138	137	639	820	705	445.074	119.604	770.544	-2.68761	1.54758e-36	8.09702e-35	down
Soltu.DM.01G001990	34708	32597	35578	91316	72099	86863	60268.5	31772.6	88764.4	-1.4822	1.82403e-36	9.51736e-35	down
Soltu.DM.12G001810	86	88	115	857	540	775	429.044	89.0794	769.008	-3.10983	2.39385e-36	1.24565e-34	down
Soltu.DM.05G009870	1629	1385	1655	3851	3531	3680	2684.33	1440.78	3927.88	-1.4469	2.67003e-36	1.38559e-34	down
Soltu.DM.07G018170	944	993	925	76	29	66	472.742	885.133	60.3509	3.87445	3.09198e-36	1.6002e-34	up
Soltu.DM.12G026630	1027	1306	1326	211	227	220	682.251	1130.55	233.954	2.27273	3.80738e-36	1.96513e-34	up
Soltu.DM.12G020890	1290	1437	1299	282	282	322	780.151	1245.46	314.845	1.98396	3.97926e-36	2.0483e-34	up
Soltu.DM.04G037390	6032	5777	5760	1557	1700	1355	3535.14	5430.33	1639.96	1.72738	4.61788e-36	2.37064e-34	up
Soltu.DM.04G032410	422	476	524	1508	1371	1593	1013.48	439.038	1587.91	-1.85471	5.23302e-36	2.67922e-34	down
Soltu.DM.08G013810	366	308	345	2192	1511	2694	1291.02	314.644	2267.41	-2.84925	6.53441e-36	3.33657e-34	down
Soltu.DM.03G024020	44322	42213	42849	15707	12560	14032	27493.2	39984.1	15002.4	1.41424	6.81196e-36	3.46901e-34	up
Soltu.DM.10G024490	559	534	485	57	69	53	275.934	488.161	63.7073	2.93783	7.05822e-36	3.58486e-34	up
Soltu.DM.12G008240	689	764	891	43	76	40	390.034	723.285	56.783	3.67103	7.8171e-36	3.95977e-34	up
Soltu.DM.01G049260	4775	4292	4660	540	860	659	2487.02	4239.58	734.461	2.52916	8.19911e-36	4.14229e-34	up
Soltu.DM.02G014560	0	0	4	732	1067	858	474.143	1.20066	947.085	-9.62352	8.42212e-36	4.24373e-34	down
Soltu.DM.06G001240	97	86	97	766	487	742	396.458	86.4476	706.468	-3.03073	1.4049e-35	7.06034e-34	down
Soltu.DM.12G006130	1308	1348	1384	3488	3006	3006	2309.8	1248.3	3371.31	-1.43335	1.42327e-35	7.13392e-34	down
Soltu.DM.04G005790	2848	3022	3068	893	683	723	1788.49	2761.95	815.024	1.76077	1.46288e-35	7.31326e-34	up
Soltu.DM.03G036500	9236	8510	9469	2957	3158	2777	5782.25	8403.18	3161.31	1.41041	1.49847e-35	7.47162e-34	up
Soltu.DM.04G014010	18732	18511	18244	725	1721	801	9157.12	17151.8	1162.44	3.88314	1.5144e-35	7.53138e-34	up
Soltu.DM.12G025050	1122	1249	1211	4596	3280	4165	2687.18	1107.35	4267.01	-1.94611	1.84972e-35	9.17508e-34	down
Soltu.DM.03G023500	53697	56145	49813	168997	222447	175018	125575	49399.4	201750	-2.03	2.52171e-35	1.2476e-33	down
Soltu.DM.03G018550	1037	924	686	5989	10223	6274	4423.59	820.288	8026.89	-3.29064	3.16488e-35	1.56175e-33	down
Soltu.DM.08G012590	264	227	276	1004	1004	841	624.461	236.64	1012.28	-2.09684	4.55677e-35	2.2428e-33	down
Soltu.DM.08G028450	153	105	163	784	743	692	458.862	129.629	788.095	-2.60399	4.60209e-35	2.25928e-33	down
Soltu.DM.08G027970	539	482	709	2742	3114	2285	1714.26	532.7	2895.81	-2.44257	5.80651e-35	2.84325e-33	down
Soltu.DM.08G025430	627	473	465	2596	3253	2293	1691.28	483.851	2898.7	-2.58277	6.4509e-35	3.15071e-33	down
Soltu.DM.10G015520	602	527	739	24	51	33	307.055	575.496	38.6141	3.8976	6.86685e-35	3.34531e-33	up
Soltu.DM.07G013320	6534	6086	6328	2112	2136	1859	4012.23	5854.34	2170.13	1.43172	9.15734e-35	4.44982e-33	up
Soltu.DM.09G002750	113	140	115	1025	634	973	522.89	113.945	931.834	-3.03174	9.60481e-35	4.65541e-33	down
Soltu.DM.01G045700	1571	1471	1800	4068	3962	3692	2828.9	1493.64	4164.17	-1.4792	1.09855e-34	5.31114e-33	down
Soltu.DM.09G025280	194	245	165	1074	1016	1256	687.947	187.361	1188.53	-2.66529	1.18583e-34	5.71862e-33	down
Soltu.DM.08G001430	60397	57472	53694	20397	19479	18669	36927.3	53060.1	20794.4	1.35143	1.42148e-34	6.8378e-33	up
Soltu.DM.11G023290	1048	839	773	107	125	91	468.875	822.829	114.922	2.83993	1.50655e-34	7.22881e-33	up
Soltu.DM.05G007110	1420	1490	1336	6490	11414	8019	5284.17	1313.64	9254.7	-2.81662	1.66677e-34	7.9775e-33	down
Soltu.DM.03G027810	973	846	846	139	167	128	489.097	823.74	154.454	2.41502	1.7321e-34	8.2695e-33	up
Soltu.DM.08G017230	4514	4066	5050	13718	16527	12929	9784.68	4204.1	15365.3	-1.8698	1.96491e-34	9.35757e-33	down
Soltu.DM.12G007630	2643	2376	2513	7728	5885	6566	4740.34	2326.84	7153.85	-1.62035	2.30585e-34	1.0954e-32	down
Soltu.DM.08G005400	15398	17729	18809	73701	100168	64693	50517.9	16040.9	84995	-2.40562	2.49314e-34	1.18143e-32	down
Soltu.DM.05G012280	6758	5928	6213	1717	1243	1616	3730.45	5839.02	1621.87	1.84807	3.14007e-34	1.4843e-32	up
Soltu.DM.04G028520	3059	3346	3354	1002	936	822	1998.02	3015.97	980.077	1.62166	3.22521e-34	1.52079e-32	up
Soltu.DM.05G022780	378	402	326	1335	1179	1246	838.583	342.493	1334.67	-1.96234	3.35962e-34	1.58026e-32	down
Soltu.DM.01G001020	563	517	526	58	28	45	271.297	496.31	46.2834	3.42268	3.88364e-34	1.82226e-32	up
Soltu.DM.10G013450	3165	2872	2887	7063	7114	6419	5038.41	2758.16	7318.66	-1.40787	3.95479e-34	1.8511e-32	down
Soltu.DM.10G005100	2	5	6	324	216	269	145.257	4.00731	286.507	-6.15979	4.4711e-34	2.08764e-32	down
Soltu.DM.09G011220	5033	4947	5169	9498	9688	9432	7425.39	4680.16	10170.6	-1.11978	5.38363e-34	2.50759e-32	down
Soltu.DM.04G017530	170	197	197	766	884	724	509.436	174.3	844.571	-2.27665	5.9801e-34	2.77864e-32	down
Soltu.DM.07G021930	533	516	505	38	39	17	256.901	480.401	33.401	3.84627	6.24125e-34	2.89294e-32	up
Soltu.DM.12G006380	805	915	1011	2485	2753	2782	1847.7	843.151	2852.25	-1.75824	7.35723e-34	3.40196e-32	down
Soltu.DM.12G003950	7263	7189	6683	2376	2000	2294	4451.76	6536.72	2366.8	1.46563	7.44054e-34	3.43217e-32	up
Soltu.DM.10G010830	976	862	743	52	91	51	434.052	798.83	69.2726	3.52753	8.63351e-34	3.97287e-32	up
Soltu.DM.07G024950	4216	3388	2768	549	600	503	1899.54	3211.65	587.437	2.45081	1.02773e-33	4.71792e-32	up
Soltu.DM.06G004040	4435	4170	4677	9582	9426	8595	6953.62	4100.69	9806.56	-1.25788	1.09024e-33	4.99288e-32	down
Soltu.DM.10G016510	1287	1320	2146	126	60	120	784.895	1461.63	108.158	3.75636	1.14155e-33	5.21536e-32	up
Soltu.DM.11G026500	813	890	889	3933	5887	3736	2817.42	801.072	4833.78	-2.59315	1.1494e-33	5.2387e-32	down
Soltu.DM.12G025380	0	0	0	3644	3022	3437	1792.24	0	3584.48	#NUM!	1.16162e-33	5.28176e-32	down
Soltu.DM.12G011790	23251	22842	21893	8966	7957	8502	15023.3	21021	9025.47	1.21976	1.26034e-33	5.71702e-32	up
Soltu.DM.11G000820	0	0	0	3245	4927	3194	2026.65	0	4053.3	#NUM!	1.32372e-33	5.99028e-32	down
Soltu.DM.10G000780	0	0	0	3123	3379	3317	1745.67	0	3491.35	#NUM!	1.66897e-33	7.53483e-32	down
Soltu.DM.07G012760	2842	3108	2793	6723	6378	6811	4888.67	2704.84	7072.5	-1.38667	1.71468e-33	7.72292e-32	down
Soltu.DM.08G011870	9	8	30	573	404	548	277.372	14.3309	540.412	-5.23686	1.75016e-33	7.86418e-32	down
Soltu.DM.06G013620	142	176	152	649	768	772	462.186	145.457	778.915	-2.42087	2.19163e-33	9.82479e-32	down
Soltu.DM.09G011150	1874	1841	1802	68	173	97	913.263	1705.5	121.026	3.81681	2.37124e-33	1.0605e-31	up
Soltu.DM.07G013550	996	938	944	42	96	56	479.444	889.48	69.4091	3.67976	2.42061e-33	1.08006e-31	up
Soltu.DM.12G023970	60	72	66	430	423	354	245.019	61.2423	428.797	-2.80769	2.71455e-33	1.20839e-31	down
Soltu.DM.08G001520	143032	127374	136368	273225	270245	297652	212258	125650	298866	-1.25009	3.06454e-33	1.36101e-31	down
Soltu.DM.03G026700	19	21	19	244	395	437	200.993	18.2517	383.734	-4.394	3.96774e-33	1.75805e-31	down
Soltu.DM.01G039930	753	683	699	3458	4968	3001	2366.53	659.759	4073.3	-2.62619	4.62622e-33	2.04507e-31	down
Soltu.DM.12G022800	2387	2511	2091	8550	8587	6670	5311.37	2163.75	8458.98	-1.96695	4.95083e-33	2.18351e-31	down
Soltu.DM.03G031830	2285	2201	2527	4791	4510	4805	3587.29	2164.65	5009.94	-1.21066	7.48805e-33	3.29492e-31	down
Soltu.DM.05G006490	626	634	810	112	96	118	376.952	638.201	115.704	2.46358	7.55624e-33	3.31727e-31	up
Soltu.DM.01G039100	9606	8398	8978	18020	17828	18482	13819.4	8334.81	19303.9	-1.21167	1.06355e-32	4.6584e-31	down
Soltu.DM.10G022020	2866	2760	2671	9271	11438	8144	6417.99	2565.2	10270.8	-2.00141	1.10251e-32	4.81798e-31	down
Soltu.DM.09G006030	4272	4209	4316	1441	1467	1590	2776.42	3954.24	1598.59	1.3066	1.15248e-32	5.02488e-31	up
Soltu.DM.03G002950	0	0	0	3426	2419	3124	1589.08	0	3178.15	#NUM!	1.33791e-32	5.82007e-31	down
Soltu.DM.04G035610	1243	1276	1164	3921	4248	3285	2605.93	1139.28	4072.57	-1.83782	1.51884e-32	6.59212e-31	down
Soltu.DM.06G033860	657	771	758	75	49	94	376.461	675.676	77.2464	3.12879	1.70111e-32	7.36645e-31	up
Soltu.DM.01G050990	11127	10400	12063	4497	3918	4124	7408.8	10367.2	4450.38	1.22003	2.28253e-32	9.86186e-31	up
Soltu.DM.08G021880	395	406	456	46	28	45	215.088	388.048	42.1286	3.20336	2.39322e-32	1.03168e-30	up
Soltu.DM.08G000980	81	61	87	535	530	408	296.934	70.5566	523.311	-2.89082	2.65962e-32	1.14393e-30	down
Soltu.DM.08G004170	9191	8592	9588	3167	3238	3511	5987.64	8451	3524.28	1.26179	2.78796e-32	1.19644e-30	up
Soltu.DM.07G027600	311	244	267	9	12	7	131.931	253.888	9.97452	4.6698	2.99776e-32	1.28359e-30	up
Soltu.DM.06G023030	190	210	210	834	1113	858	593.833	188.521	999.145	-2.40597	3.12208e-32	1.33384e-30	down
Soltu.DM.01G002760	41	29	32	319	259	319	174.861	31.5051	318.217	-3.33635	3.9875e-32	1.69976e-30	down
Soltu.DM.06G010600	2906	2681	2986	337	146	307	1463.05	2647.06	279.048	3.24581	4.43445e-32	1.88607e-30	up
Soltu.DM.04G028300	1967	2137	2581	213	74	148	1107.71	2062.08	153.338	3.74931	5.30907e-32	2.25305e-30	up
Soltu.DM.03G021150	1176	1157	1375	323	332	306	742.823	1144.1	341.548	1.74405	5.65552e-32	2.39476e-30	up
Soltu.DM.07G026500	420	551	481	1622	1579	1521	1063.4	449.318	1677.48	-1.90049	8.97132e-32	3.78556e-30	down
Soltu.DM.07G018440	457	365	456	1744	2696	2036	1351.88	394.232	2309.53	-2.55048	8.97974e-32	3.78556e-30	down
Soltu.DM.10G005140	0	5	0	445	427	379	222.964	1.58705	444.34	-8.12918	9.67841e-32	4.07112e-30	down
Soltu.DM.05G002320	275	259	266	6	13	10	128.784	247.202	10.3671	4.5756	1.33915e-31	5.62062e-30	up
Soltu.DM.04G031690	2192	2394	2398	5300	4795	5606	3866.64	2158.39	5574.89	-1.36899	1.66138e-31	6.95777e-30	down
Soltu.DM.02G030040	1075	1471	1380	5028	5890	4482	3346.7	1213.99	5479.4	-2.17426	1.8189e-31	7.60077e-30	down
Soltu.DM.02G029910	1285	1303	1187	3845	4968	3882	2844.25	1167.76	4520.74	-1.95282	2.35775e-31	9.83099e-30	down
Soltu.DM.06G026250	164	154	122	764	618	809	456.789	136.281	777.296	-2.51188	2.49514e-31	1.03812e-29	down
Soltu.DM.03G025460	104	83	128	754	518	626	384.648	96.9679	672.327	-2.79358	3.35689e-31	1.39362e-29	down
Soltu.DM.04G000310	523	459	485	68	56	41	255.862	453.209	58.5146	2.95331	3.61918e-31	1.49925e-29	up
Soltu.DM.12G030200	35812	34436	32795	12640	10103	11113	21935.2	31862.8	12007.6	1.40792	3.86919e-31	1.59935e-29	up
Soltu.DM.01G030000	8110	7543	7977	3015	2512	2912	5147.02	7299.75	2994.28	1.28564	4.16936e-31	1.71971e-29	up
Soltu.DM.04G003240	2304	2074	2251	710	649	753	1398.67	2047.37	749.96	1.44889	4.53492e-31	1.86645e-29	up
Soltu.DM.12G014520	1199	1250	1220	5325	3558	5608	3134.1	1134.21	5133.99	-2.17839	5.70148e-31	2.34153e-29	down
Soltu.DM.11G018600	328	383	353	1027	1126	1110	744.721	329.086	1160.36	-1.81803	9.88399e-31	4.05053e-29	down
Soltu.DM.12G006740	100	68	157	1164	1514	913	689.303	99.673	1278.93	-3.68159	1.088e-30	4.44315e-29	down
Soltu.DM.07G007940	652	743	750	137	100	134	397.174	662.839	131.508	2.33351	1.08886e-30	4.44315e-29	up
Soltu.DM.11G021250	4498	4390	4834	9061	8547	8173	6696.61	4237.15	9156.08	-1.11163	1.1637e-30	4.73842e-29	down
Soltu.DM.08G017960	136	124	169	732	1008	710	502.576	132.197	872.955	-2.72322	1.75762e-30	7.14156e-29	down
Soltu.DM.09G009490	264	200	195	1347	2526	1573	1074.61	203.757	1945.47	-3.2552	1.82267e-30	7.39014e-29	down
Soltu.DM.01G034580	802	813	769	3212	2227	2464	1768.28	737.206	2799.36	-1.92496	2.04823e-30	8.28708e-29	down
Soltu.DM.02G016740	330	354	190	3747	1910	3034	1671.79	271.573	3072	-3.49977	2.17279e-30	8.77247e-29	down
Soltu.DM.02G033780	3	0	0	888	803	704	425.571	0.928894	850.213	-9.83809	2.26675e-30	9.13251e-29	down
Soltu.DM.08G011150	2179	1959	1999	565	600	642	1269.48	1896.52	642.429	1.56175	2.30848e-30	9.28107e-29	up
Soltu.DM.11G000770	2188	2197	2538	8101	10256	6938	5571.51	2136.64	9006.38	-2.0756	2.57886e-30	1.03463e-28	down
Soltu.DM.10G020790	209	171	189	1024	685	855	541.896	175.721	908.071	-2.36952	2.62434e-30	1.05067e-28	down
Soltu.DM.04G009170	370	396	433	1292	1030	1220	813.264	370.23	1256.3	-1.76269	2.68254e-30	1.07172e-28	down
Soltu.DM.11G007320	530	492	474	1370	1202	1367	930.38	462.549	1398.21	-1.59591	3.31737e-30	1.32259e-28	down
Soltu.DM.02G001480	15	10	9	296	181	296	142.099	10.5201	273.679	-4.70127	3.94151e-30	1.56815e-28	down
Soltu.DM.03G030890	20480	20492	22193	8356	7307	8534	14048.1	19507.2	8589.06	1.18343	4.11019e-30	1.63186e-28	up
Soltu.DM.03G023590	86	358	257	4192	5799	4845	2751.69	217.404	5285.97	-4.60372	4.63873e-30	1.83788e-28	down
Soltu.DM.09G029050	2302	2304	2319	6052	5517	4818	3978.94	2140.17	5817.71	-1.44273	4.82712e-30	1.90856e-28	down
Soltu.DM.12G023230	67	57	83	491	544	381	283.659	63.7514	503.567	-2.98165	5.21612e-30	2.0581e-28	down
Soltu.DM.01G002090	793	767	792	3219	5649	3829	2629.87	726.722	4533.02	-2.641	5.25351e-30	2.06858e-28	down
Soltu.DM.03G023640	239	181	410	3234	4699	2270	1946.14	254.521	3637.76	-3.83719	5.28561e-30	2.07694e-28	down
Soltu.DM.06G032880	21757	20562	18428	6926	6536	6169	12883.3	18794.7	6971.89	1.4307	5.38473e-30	2.11154e-28	up
Soltu.DM.01G042990	3328	2638	2665	626	514	703	1660.83	2667.72	653.948	2.02836	6.47377e-30	2.5334e-28	up
Soltu.DM.08G005470	197457	183816	226761	723455	1003997	662949	519675	187550	851799	-2.18324	6.62276e-30	2.5864e-28	down
Soltu.DM.05G025360	4218	4310	4157	8270	7622	7856	6177.29	3921.85	8432.72	-1.10446	6.86844e-30	2.67687e-28	down
Soltu.DM.10G004760	2336	2353	2551	0	0	0	1117.94	2235.89	0	#DIV/0!	7.23766e-30	2.81502e-28	up
Soltu.DM.05G011770	1314	1318	1462	208	303	248	767.292	1264.04	270.541	2.22413	8.87103e-30	3.44035e-28	up
Soltu.DM.09G005710	5297	5038	4620	12195	12587	10980	8668.19	4625.99	12710.4	-1.45817	8.88145e-30	3.44035e-28	down
Soltu.DM.01G027090	308	366	290	2482	4889	2258	1870.44	298.586	3442.28	-3.52715	1.02748e-29	3.97201e-28	down
Soltu.DM.01G024580	301	315	329	1846	2783	1478	1234.97	291.938	2177.99	-2.89927	1.10145e-29	4.24936e-28	down
Soltu.DM.08G004800	4240	4449	4048	8968	9398	9895	6993.17	3940.06	10046.3	-1.35037	1.1563e-29	4.452e-28	down
Soltu.DM.02G019450	1213	1095	1167	210	132	216	635.522	1073.44	197.604	2.44155	1.20098e-29	4.61472e-28	up
Soltu.DM.03G022700	162	110	147	731	986	713	497.434	129.2	865.668	-2.74421	1.28471e-29	4.92651e-28	down
Soltu.DM.01G048760	9	24	21	423	253	403	199.317	16.708	381.926	-4.51468	1.32045e-29	5.05342e-28	down
Soltu.DM.01G035180	1634	1784	1928	3996	3848	3675	2871.3	1650.92	4091.69	-1.30943	1.41211e-29	5.39339e-28	down
Soltu.DM.01G037870	9	6	0	328	603	321	225.976	4.69114	447.26	-6.57503	1.48515e-29	5.66105e-28	down
Soltu.DM.07G009540	320	238	292	12	19	16	139.519	262.274	16.7632	3.96771	1.82871e-29	6.95674e-28	up
Soltu.DM.12G012010	1533	1473	1529	352	432	358	903.826	1401.16	406.489	1.78533	1.84928e-29	7.021e-28	up
Soltu.DM.09G025220	1652	1695	1458	6237	4291	5860	3646.69	1487.16	5806.22	-1.96504	2.09597e-29	7.9418e-28	down
Soltu.DM.06G023040	105	150	153	634	803	723	447.539	126.048	769.029	-2.60906	2.11724e-29	8.0065e-28	down
Soltu.DM.08G008230	435	401	382	2204	3578	1974	1572.21	376.634	2767.79	-2.8775	2.26223e-29	8.5379e-28	down
Soltu.DM.03G003400	27	28	15	400	305	260	181.882	21.75	342.015	-3.97497	2.32559e-29	8.75973e-28	down
Soltu.DM.03G026580	4859	5322	4781	1790	1695	1678	3231.29	4628.85	1833.73	1.33587	2.39698e-29	9.01084e-28	up
Soltu.DM.11G004090	25	56	55	1456	505	1273	591.431	42.0248	1140.84	-4.76271	2.55878e-29	9.60021e-28	down
Soltu.DM.05G024640	64	88	55	492	546	434	293.877	64.2576	523.497	-3.02624	2.66395e-29	9.97519e-28	down
Soltu.DM.08G017260	4091	3652	4567	12074	15072	11267	8735.94	3796.74	13675.1	-1.84872	2.79383e-29	1.04411e-27	down
Soltu.DM.02G029450	257	317	272	1341	1797	1167	897.717	261.839	1533.6	-2.55016	3.02365e-29	1.12779e-27	down
Soltu.DM.12G024040	5265	5637	5814	12506	10422	11377	8667.93	5164.61	12171.3	-1.23675	3.037e-29	1.13056e-27	down
Soltu.DM.02G030200	14199	14185	15920	3545	4442	3327	8852.75	13677.6	4027.95	1.76369	3.07201e-29	1.14136e-27	up
Soltu.DM.01G048790	32	17	8	452	356	433	228.919	17.7055	440.132	-4.63567	3.44813e-29	1.27862e-27	down
Soltu.DM.07G018430	977	871	944	2024	2162	2201	1566.57	862.33	2270.8	-1.39689	3.45791e-29	1.27976e-27	down
Soltu.DM.02G011110	20	26	32	239	285	250	149.742	24.0506	275.433	-3.51756	3.57107e-29	1.31909e-27	down
Soltu.DM.06G030750	822	650	893	4897	2769	4572	2529.45	728.881	4330.02	-2.57062	3.71989e-29	1.3714e-27	down
Soltu.DM.01G047250	357	225	345	1733	1244	1448	926.757	285.513	1568	-2.4573	4.44152e-29	1.63429e-27	down
Soltu.DM.12G020520	214	248	277	1847	1071	2138	1009.05	228.125	1789.98	-2.97205	4.56885e-29	1.67791e-27	down
Soltu.DM.02G019290	237	204	240	1015	1462	971	719.613	210.174	1229.05	-2.54789	4.7922e-29	1.75656e-27	down
Soltu.DM.03G020060	24	17	19	211	222	276	135.294	18.5303	252.057	-3.76579	4.83123e-29	1.76747e-27	down
Soltu.DM.09G016850	7027	6538	6943	12996	12719	11923	9853.16	6335.06	13371.3	-1.07771	5.19567e-29	1.89717e-27	down
Soltu.DM.01G040520	2513	2457	2410	708	540	720	1489.61	2281.38	697.851	1.70891	5.24749e-29	1.91243e-27	up
Soltu.DM.01G024010	3591	3499	4069	1418	1343	1409	2462.49	3443.88	1481.1	1.21737	5.99647e-29	2.18123e-27	up
Soltu.DM.02G012130	1960	1935	2939	0	0	0	1051.63	2103.25	0	#DIV/0!	6.5057e-29	2.36197e-27	up
Soltu.DM.11G024660	5572	5170	4824	1100	1356	956	3014.42	4814.27	1214.56	1.98688	8.27908e-29	3.00011e-27	up
Soltu.DM.02G034460	961	1018	1012	3207	4694	3464	2487.92	924.447	4051.39	-2.13175	9.65805e-29	3.49318e-27	down
Soltu.DM.06G024010	280	223	260	1136	1396	937	735.174	235.522	1234.83	-2.39037	9.79058e-29	3.53442e-27	down
Soltu.DM.10G004380	587	581	605	2058	1479	1696	1201.03	547.769	1854.3	-1.75923	9.93153e-29	3.57854e-27	down
Soltu.DM.12G027820	227	213	156	935	955	816	573.19	184.72	961.66	-2.38018	1.15692e-28	4.16079e-27	down
Soltu.DM.08G025160	1885	1783	1500	4648	4418	4424	3195.62	1599.85	4791.39	-1.58251	1.33175e-28	4.78053e-27	down
Soltu.DM.08G022180	406	345	366	55	46	51	199.504	345.077	53.9314	2.67772	1.40227e-28	5.02422e-27	up
Soltu.DM.06G022630	440	725	670	3100	2478	2733	1757.56	567.471	2947.65	-2.37695	1.42589e-28	5.0993e-27	down
Soltu.DM.04G020720	143	124	159	596	732	566	402.767	131.362	674.171	-2.35956	1.78473e-28	6.37067e-27	down
Soltu.DM.12G020050	1625	2070	3084	0	0	0	1042.95	2085.9	0	#DIV/0!	1.92709e-28	6.86598e-27	up
Soltu.DM.07G015910	3221	3527	3448	1241	1247	1217	2234.18	3151.8	1316.56	1.2594	2.09349e-28	7.44495e-27	up
Soltu.DM.10G004740	361	318	333	15	30	16	167.237	312.668	21.8059	3.84184	2.10922e-28	7.48696e-27	up
Soltu.DM.09G019250	1449	1533	1429	5245	3669	5242	3190.33	1364.18	5016.48	-1.87864	2.2538e-28	7.9853e-27	down
Soltu.DM.05G024470	932	740	923	56	32	89	431.607	800.513	62.7011	3.67436	2.35637e-28	8.33325e-27	up
Soltu.DM.08G023930	27	48	19	515	587	376	277.524	29.2989	525.749	-4.16546	2.41201e-28	8.51425e-27	down
Soltu.DM.08G017910	95	81	99	389	446	403	262.624	84.8416	440.406	-2.37599	2.9507e-28	1.03951e-26	down
Soltu.DM.05G012580	2433	2020	1984	5226	5146	5111	3745.48	1990.03	5500.92	-1.46688	2.95572e-28	1.03951e-26	down
Soltu.DM.12G029940	63	81	69	376	528	462	276.336	65.9284	486.744	-2.88419	2.97286e-28	1.04361e-26	down
Soltu.DM.04G000090	410	560	321	2212	2932	2416	1546.86	401.051	2692.67	-2.74718	3.92483e-28	1.37527e-26	down
Soltu.DM.08G024170	3178	2942	2968	8936	11103	7974	6390.55	2808.72	9972.38	-1.82802	4.17021e-28	1.45858e-26	down
Soltu.DM.06G001130	142	160	188	583	566	607	387.509	151.184	623.833	-2.04485	4.23109e-28	1.47717e-26	down
Soltu.DM.07G002650	88	62	61	396	528	479	282.477	65.2371	499.716	-2.93735	4.49527e-28	1.56654e-26	down
Soltu.DM.03G018700	468	405	388	1601	1174	1396	934.12	389.923	1478.32	-1.9227	4.66112e-28	1.62137e-26	down
Soltu.DM.08G029630	393	410	439	41	61	45	218.003	383.596	52.4094	2.87169	4.84685e-28	1.68291e-26	up
Soltu.DM.05G023750	28323	29563	26809	9659	9455	7956	17908.4	26200.4	9616.43	1.44602	6.03202e-28	2.08684e-26	up
Soltu.DM.04G017000	0	0	0	1261	1319	1533	731.059	0	1462.12	#NUM!	6.45828e-28	2.23027e-26	down
Soltu.DM.08G005090	19	56	50	645	486	563	319.596	38.6662	600.526	-3.95708	7.31285e-28	2.52082e-26	down
Soltu.DM.11G016790	436	334	484	0	12	5	196.221	386.294	6.14686	5.97371	7.35326e-28	2.53018e-26	up
Soltu.DM.02G023650	219	337	339	15	16	17	146.799	276.533	17.0657	4.01828	8.38592e-28	2.88032e-26	up
Soltu.DM.06G000670	2757	3101	2985	935	730	906	1822.86	2733.94	911.78	1.58422	8.55146e-28	2.93191e-26	up
Soltu.DM.02G011200	383	321	430	35	39	49	196.648	349.549	43.7471	2.99823	8.58762e-28	2.93903e-26	up
Soltu.DM.08G017900	63	60	61	295	315	317	193.22	56.8615	329.579	-2.5351	8.80036e-28	3.00645e-26	down
Soltu.DM.10G017790	1675	1486	1856	343	433	415	985.714	1547.41	424.016	1.86766	9.4592e-28	3.22576e-26	up
Soltu.DM.12G028620	209	279	189	1305	932	1075	691.771	210.002	1173.54	-2.4824	1.02587e-27	3.49217e-26	down
Soltu.DM.03G029490	136	169	116	723	889	668	471.076	130.571	811.58	-2.6359	1.0388e-27	3.52469e-26	down
Soltu.DM.03G005250	79	90	112	526	922	690	424.929	86.6463	763.211	-3.13887	1.03912e-27	3.52469e-26	down
Soltu.DM.08G010900	0	0	0	1299	1252	1283	680.972	0	1361.94	#NUM!	1.1343e-27	3.84072e-26	down
Soltu.DM.06G014130	3803	3845	3766	1442	1476	1363	2524.92	3528.39	1521.45	1.21356	1.17737e-27	3.9795e-26	up
Soltu.DM.08G017870	30	38	37	280	237	239	150.35	32.4566	268.244	-3.04696	1.30416e-27	4.40026e-26	down
Soltu.DM.12G022230	3960	3873	4526	14818	9809	12442	8470.77	3814.02	13127.5	-1.78321	1.44697e-27	4.8735e-26	down
Soltu.DM.03G033490	297	292	255	3	0	5	132.002	261.186	2.81758	6.53448	1.46563e-27	4.92765e-26	up
Soltu.DM.09G024900	6370	6023	5959	2549	2441	2414	4151.36	5672.8	2629.91	1.10905	1.50266e-27	5.04328e-26	up
Soltu.DM.05G023600	294	389	394	1308	1160	1113	801.93	332.769	1271.09	-1.93347	1.83676e-27	6.15379e-26	down
Soltu.DM.06G031880	12160	11360	9921	3559	3517	3187	6997.56	10348.8	3646.29	1.50497	1.8723e-27	6.26189e-26	up
Soltu.DM.03G031590	391	359	404	973	1108	1134	749.964	356.283	1143.65	-1.68254	1.90737e-27	6.36803e-26	down
Soltu.DM.02G033450	678	529	571	1971	2183	1684	1312.7	549.234	2076.16	-1.91843	2.46843e-27	8.22682e-26	down
Soltu.DM.02G025700	11	8	7	209	338	187	134.985	8.04638	261.924	-5.02467	2.60791e-27	8.67652e-26	down
Soltu.DM.11G025120	831	854	931	2424	1948	1990	1532.08	807.826	2256.33	-1.48186	2.73793e-27	9.09327e-26	down
Soltu.DM.06G017970	4808	4467	4305	1190	1406	1092	2755.55	4198.79	1312.31	1.67787	2.8614e-27	9.48683e-26	up
Soltu.DM.02G006930	22553	21528	20171	7317	7964	7162	13925.6	19871	7980.34	1.31614	3.08718e-27	1.02177e-25	up
Soltu.DM.03G023520	90843	84168	71270	230069	290400	239613	173424	76236.4	270611	-1.82767	3.43725e-27	1.13566e-25	down
Soltu.DM.05G003190	7061	6315	6372	2538	2392	2588	4386.79	6103.41	2670.17	1.19268	3.70847e-27	1.22315e-25	up
Soltu.DM.05G009070	109	100	103	447	576	450	310.468	96.4079	524.529	-2.4438	3.73248e-27	1.22895e-25	down
Soltu.DM.10G005400	265	315	317	968	1305	1120	742.915	277.189	1208.64	-2.12444	4.10547e-27	1.34943e-25	down
Soltu.DM.02G025980	8756	8772	9279	3153	2271	2793	5596.34	8280.69	2912	1.50774	5.11707e-27	1.67905e-25	up
Soltu.DM.09G007410	139304	124774	123851	39575	46268	41887	82679.6	119913	45446.1	1.39976	5.26578e-27	1.72488e-25	up
Soltu.DM.04G002810	579	732	515	2410	2021	2078	1437.79	566.206	2309.37	-2.0281	5.3407e-27	1.74643e-25	down
Soltu.DM.03G037170	3462	3569	3728	7333	6940	6393	5331.68	3323.8	7339.56	-1.14286	5.42717e-27	1.77167e-25	down
Soltu.DM.07G012950	2086	1882	1752	6684	9747	6519	4975.29	1769.15	8181.42	-2.2093	5.63713e-27	1.83707e-25	down
Soltu.DM.03G030980	187	187	207	581	648	600	414.945	179.391	650.498	-1.85844	6.09405e-27	1.98259e-25	down
Soltu.DM.10G021950	6364	6005	6373	2378	1796	2019	3992.45	5789.5	2195.4	1.39896	7.21295e-27	2.34261e-25	up
Soltu.DM.01G047400	1648	1628	1730	4760	4974	3743	3168.29	1546.3	4790.27	-1.63128	7.33674e-27	2.37877e-25	down
Soltu.DM.01G037650	4924	4920	5503	2184	1932	2033	3460.4	4738.09	2182.71	1.11818	7.45314e-27	2.41242e-25	up
Soltu.DM.06G002390	1819	1759	1582	5451	7043	4973	3908.32	1596.41	6220.24	-1.96214	7.78143e-27	2.51442e-25	down
Soltu.DM.08G029290	770	707	723	1798	1874	1609	1278.47	679.845	1877.1	-1.46523	9.26061e-27	2.98733e-25	down
Soltu.DM.03G024570	147	122	171	645	1027	822	512.582	135.568	889.595	-2.71413	9.43273e-27	3.03772e-25	down
Soltu.DM.03G009880	1466	1407	1371	473	464	437	900.09	1312.04	488.138	1.42645	1.00987e-26	3.24673e-25	up
Soltu.DM.05G020040	525	456	587	65	80	91	283.747	483.493	84.0007	2.52502	1.05383e-26	3.38234e-25	up
Soltu.DM.01G029740	662	751	1051	121	132	123	446.264	758.825	133.703	2.50474	1.11381e-26	3.56887e-25	up
Soltu.DM.05G022070	2573	2567	3029	7148	5561	6808	4720.94	2520.67	6921.2	-1.45721	1.13533e-26	3.63022e-25	down
Soltu.DM.04G033320	1441	1146	1463	3404	3389	3074	2377.45	1249.07	3505.83	-1.4889	1.13676e-26	3.63022e-25	down
Soltu.DM.04G037160	263	223	291	980	753	834	574.84	239.564	910.117	-1.92564	1.34196e-26	4.27835e-25	down
Soltu.DM.01G038250	18	11	13	249	163	246	123.016	12.967	233.065	-4.16781	1.45078e-26	4.61565e-25	down
Soltu.DM.06G024960	31941	29431	31071	12488	10123	12001	20418.1	28558.1	12278.2	1.2178	1.45259e-26	4.61565e-25	up
Soltu.DM.07G002630	2363	2311	2607	4852	4585	4351	3572.28	2247.72	4896.84	-1.12339	1.47482e-26	4.67851e-25	down
Soltu.DM.04G034270	185	142	175	1094	635	960	553.173	154.883	951.463	-2.61897	1.48311e-26	4.69701e-25	down
Soltu.DM.03G016750	480	542	581	3676	1852	2818	1722.26	495.055	2949.46	-2.57479	1.71171e-26	5.41201e-25	down
Soltu.DM.04G023430	313	275	335	809	841	831	583.317	284.758	881.876	-1.63084	1.71628e-26	5.41748e-25	down
Soltu.DM.10G021480	14	23	18	200	210	199	116.762	17.0382	216.486	-3.66742	1.83761e-26	5.79089e-25	down
Soltu.DM.01G034320	2007	1910	2133	761	625	683	1300.96	1867.94	733.978	1.34764	1.87638e-26	5.90335e-25	up
Soltu.DM.08G028830	488	425	366	1785	2492	1655	1254.89	395.86	2113.92	-2.41686	1.93927e-26	6.09115e-25	down
Soltu.DM.02G009300	10420	9845	7970	2735	2669	2652	5802.78	8743.58	2861.98	1.61121	2.31443e-26	7.25759e-25	up
Soltu.DM.01G002810	6	6	8	251	147	177	104.774	6.16357	203.385	-5.0443	2.33303e-26	7.30393e-25	down
Soltu.DM.01G045180	17	17	17	177	186	236	114.356	15.7625	212.95	-3.75595	2.50677e-26	7.835e-25	down
Soltu.DM.07G025600	30961	29357	29585	10564	8130	10545	19076.8	27785.1	10368.6	1.42209	2.74913e-26	8.57844e-25	up
Soltu.DM.03G014970	6531	6745	5945	2306	1844	2042	4071.87	5947.62	2196.12	1.43735	2.75924e-26	8.59597e-25	up
Soltu.DM.04G001170	428	436	416	1506	1095	1221	875.095	395.782	1354.41	-1.77489	3.04686e-26	9.47651e-25	down
Soltu.DM.10G007490	13191	11724	11474	4752	4455	4639	8083.56	11249.8	4917.36	1.19394	3.13223e-26	9.72622e-25	up
Soltu.DM.04G021430	739	702	1021	2817	3740	2899	2063.1	758.108	3368.09	-2.15145	3.16255e-26	9.80443e-25	down
Soltu.DM.03G036750	781	742	777	187	195	216	461.571	710.569	212.573	1.74102	3.48165e-26	1.07762e-24	up
Soltu.DM.06G031950	4072	4293	4427	1811	1606	1614	2869.06	3952.29	1785.83	1.14609	3.67488e-26	1.13559e-24	up
Soltu.DM.06G022340	1595	1745	2050	9919	5440	9140	5164.66	1663.08	8666.23	-2.38155	4.0574e-26	1.24975e-24	down
Soltu.DM.03G003440	8614	8373	7912	2624	3001	2562	5306.06	7699.75	2912.37	1.40262	4.38499e-26	1.34847e-24	up
Soltu.DM.02G001930	232	250	333	1583	4021	2403	1558.9	251.142	2866.66	-3.51279	4.39696e-26	1.34998e-24	down
Soltu.DM.08G006330	208	146	156	999	1933	1132	804.903	157.571	1452.24	-3.2042	4.50684e-26	1.38149e-24	down
Soltu.DM.04G002490	3057	2615	3044	11330	7150	10288	6437.96	2690.27	10185.6	-1.92071	4.98589e-26	1.52589e-24	down
Soltu.DM.03G015280	14080	13764	14010	25631	24732	23039	19503.6	12933.8	26073.4	-1.01144	5.19488e-26	1.58731e-24	down
Soltu.DM.12G027920	4779	4698	4948	18583	11545	17088	10586	4456.14	16715.9	-1.90736	5.2394e-26	1.59835e-24	down
Soltu.DM.04G037010	308	286	253	872	777	835	571.952	262.088	881.815	-1.75043	5.37296e-26	1.63648e-24	down
Soltu.DM.03G033180	3520	3214	3089	10076	7240	9630	6293.69	3037.27	9550.12	-1.65274	6.08759e-26	1.85119e-24	down
Soltu.DM.10G030170	1140	1269	1197	2963	2702	2488	2004.83	1115.07	2894.58	-1.37622	8.01135e-26	2.43232e-24	down
Soltu.DM.03G031470	89	124	125	630	461	650	360.811	104.437	617.185	-2.56307	8.13202e-26	2.46503e-24	down
Soltu.DM.02G026480	230	336	316	2617	1260	1981	1171.12	272.717	2069.52	-2.92382	8.28907e-26	2.50866e-24	down
Soltu.DM.05G010390	2718	2635	2738	1106	927	1008	1789.39	2499.81	1078.98	1.21214	8.54689e-26	2.58259e-24	up
Soltu.DM.02G026380	329	361	437	43	54	45	199.09	347.626	50.5539	2.78164	8.83231e-26	2.66462e-24	up
Soltu.DM.11G008510	43	66	90	669	1212	604	474.482	61.2781	887.685	-3.8566	9.10094e-26	2.74134e-24	down
Soltu.DM.01G039490	56345	51277	42356	185961	271059	176200	136087	46435.8	225739	-2.28134	9.63429e-26	2.89742e-24	down
Soltu.DM.04G030360	191	252	239	890	783	722	530.448	210.866	850.029	-2.01118	9.97458e-26	2.99504e-24	down
Soltu.DM.06G022920	894	838	1051	2147	1967	2193	1548.92	858.274	2239.57	-1.38371	1.0007e-25	3.00004e-24	down
Soltu.DM.04G032910	33	38	55	309	546	422	247.328	38.7885	455.867	-3.55491	1.04698e-25	3.13388e-24	down
Soltu.DM.04G006170	113	144	136	637	465	623	366.488	121.518	611.458	-2.33109	1.05563e-25	3.15484e-24	down
Soltu.DM.03G021330	1531	1622	1475	4076	3334	3360	2625.93	1431.63	3820.23	-1.416	1.12978e-25	3.37117e-24	down
Soltu.DM.03G025490	351	397	496	55	52	38	217.532	383.575	51.4903	2.89714	1.19203e-25	3.55136e-24	up
Soltu.DM.04G002770	1990	2250	1446	244	167	299	1008.01	1764.38	251.646	2.80969	1.50104e-25	4.46502e-24	up
Soltu.DM.09G007090	1520	1396	1444	491	504	467	933.393	1347.18	519.603	1.37446	1.69036e-25	5.02034e-24	up
Soltu.DM.04G034930	1412	1302	1270	2979	2594	2719	2087.34	1231.68	2943	-1.25666	1.83582e-25	5.44389e-24	down
Soltu.DM.07G012030	3414	3370	3588	1263	924	1048	2175.11	3203.75	1146.48	1.48255	1.94669e-25	5.76371e-24	up
Soltu.DM.02G024870	84	115	77	621	801	498	384.687	85.6239	683.75	-2.99738	2.00842e-25	5.93728e-24	down
Soltu.DM.02G007420	464	480	446	1285	1446	1166	907.993	429.9	1386.09	-1.68895	2.04218e-25	6.02774e-24	down
Soltu.DM.05G009380	537	527	500	65	51	90	278.359	483.63	73.0889	2.72618	2.11198e-25	6.22415e-24	up
Soltu.DM.03G015260	12600	12757	11127	3826	4220	3607	7717.27	11290.5	4144.05	1.446	2.37744e-25	6.99568e-24	up
Soltu.DM.01G046470	425	345	389	2	1	1	179.638	357.864	1.41224	7.98528	2.38775e-25	7.01521e-24	up
Soltu.DM.07G005580	765	662	721	79	41	96	369.922	663.413	76.4309	3.11768	2.46e-25	7.21638e-24	up
Soltu.DM.04G028900	313	297	326	1235	847	989	688.404	289.039	1087.77	-1.91203	2.53584e-25	7.42744e-24	down
Soltu.DM.03G036510	0	0	0	794	1041	877	482.924	0	965.847	#NUM!	2.66728e-25	7.80045e-24	down
Soltu.DM.06G002700	10469	9852	9780	3822	2927	3513	6471.42	9304.27	3638.57	1.35452	2.8647e-25	8.36502e-24	up
Soltu.DM.09G005860	833	979	707	3605	2532	3648	2124.29	780.884	3467.69	-2.15079	2.92746e-25	8.53521e-24	down
Soltu.DM.07G016210	203043	181626	192516	392315	334748	399009	288972	178305	399638	-1.16435	3.00894e-25	8.75941e-24	down
Soltu.DM.06G028380	2587	2726	2458	6707	5520	7332	4672.05	2404.08	6940.01	-1.52945	3.33844e-25	9.70384e-24	down
Soltu.DM.10G005980	703	650	801	1580	1645	1643	1197.39	664.42	1730.37	-1.38091	3.42176e-25	9.9309e-24	down
Soltu.DM.07G021080	310	239	398	26	24	28	159.506	291.313	27.6998	3.39462	3.68591e-25	1.06651e-23	up
Soltu.DM.11G026710	872	640	525	49	80	66	350.147	630.728	69.5665	3.18055	3.76063e-25	1.08649e-23	up
Soltu.DM.07G015110	6083	5866	5377	2129	2026	1824	3741.47	5359.4	2123.53	1.33561	3.93613e-25	1.13547e-23	up
Soltu.DM.03G019370	525	516	529	80	95	111	293.449	485.128	101.77	2.25306	4.09993e-25	1.18094e-23	up
Soltu.DM.08G002910	6885	6502	6193	2705	2456	2493	4386.01	6054.54	2717.49	1.15574	4.1589e-25	1.19612e-23	up
Soltu.DM.12G028430	51412	49344	46427	20431	18549	17569	32796.6	45516.8	20076.3	1.1809	4.84266e-25	1.39068e-23	up
Soltu.DM.07G003640	503	391	447	1475	1134	1311	901.959	414.026	1389.89	-1.74718	4.93005e-25	1.41365e-23	down
Soltu.DM.04G022890	90	151	110	658	578	580	376.688	108.814	644.563	-2.56646	5.08711e-25	1.4565e-23	down
Soltu.DM.03G035250	868	836	749	2661	4028	2864	2082.7	758.939	3406.46	-2.16622	6.14242e-25	1.75601e-23	down
Soltu.DM.04G030380	64	50	34	359	337	354	209.401	45.8925	372.91	-3.0225	6.33047e-25	1.80707e-23	down
Soltu.DM.01G001000	363	330	430	59	40	51	199.672	346.213	53.1323	2.704	6.40291e-25	1.82502e-23	up
Soltu.DM.03G004870	391	321	386	935	889	954	662.776	338.818	986.733	-1.54215	7.21224e-25	2.05264e-23	down
Soltu.DM.03G030770	842	778	903	3944	6741	3472	2916.61	778.704	5054.51	-2.69843	7.2479e-25	2.05972e-23	down
Soltu.DM.03G015050	265	257	210	890	1224	943	657.92	226.661	1089.18	-2.26463	7.40862e-25	2.10226e-23	down
Soltu.DM.11G018420	373	399	526	44	17	32	216.417	400.026	32.8071	3.60802	7.71389e-25	2.18564e-23	up
Soltu.DM.05G027190	1889	1938	2321	509	346	514	1190.88	1896.72	485.045	1.96731	7.96916e-25	2.25462e-23	up
Soltu.DM.04G031930	108	140	119	720	463	643	380.09	113.597	646.583	-2.50891	9.62378e-25	2.71872e-23	down
Soltu.DM.01G047300	6065	5434	6130	2109	2341	2181	3900.5	5442.73	2358.27	1.2066	1.01837e-24	2.87266e-23	up
Soltu.DM.04G010510	911	905	944	1753	1765	1779	1367.51	852.686	1882.33	-1.14243	1.12531e-24	3.16963e-23	down
Soltu.DM.09G020040	267	261	218	8	18	12	122.271	230.952	13.5912	4.08685	1.16493e-24	3.2764e-23	up
Soltu.DM.04G008820	4116	3893	3664	1409	1315	1489	2553.09	3609.93	1496.25	1.27062	1.23677e-24	3.47332e-23	up
Soltu.DM.06G017460	1855	1548	1429	390	415	334	949.786	1494.65	404.92	1.8841	1.28569e-24	3.6054e-23	up
Soltu.DM.12G012410	6470	6451	6263	2402	1963	2438	4172.21	5930.86	2413.56	1.29708	1.34362e-24	3.76234e-23	up
Soltu.DM.09G025880	3307	2805	2690	7951	10547	8274	6128.71	2721.73	9535.69	-1.80881	1.37012e-24	3.83093e-23	down
Soltu.DM.04G037830	905	927	1098	2103	2004	2147	1562.74	904.037	2221.43	-1.29704	1.40814e-24	3.93148e-23	down
Soltu.DM.02G019400	326	364	289	1779	1062	1398	901.558	303.225	1499.89	-2.3064	1.44796e-24	4.03675e-23	down
Soltu.DM.02G023810	945	867	801	3060	4096	2653	2151.26	808.229	3494.29	-2.11216	1.54749e-24	4.30794e-23	down
Soltu.DM.08G019960	9959	9170	9432	4342	3861	3945	6568.85	8825.43	4312.28	1.03322	1.62308e-24	4.51177e-23	up
Soltu.DM.03G004920	362	298	411	987	989	1000	693.773	330.043	1057.5	-1.67994	1.62956e-24	4.52322e-23	down
Soltu.DM.02G013140	1071	897	1008	0	0	0	459.449	918.899	0	#DIV/0!	1.70968e-24	4.7387e-23	up
Soltu.DM.07G018000	8140	7783	9087	2435	2933	2319	5227.07	7718.41	2735.73	1.49638	2.23775e-24	6.19338e-23	up
Soltu.DM.12G027810	1665	1459	1377	4562	6225	4417	3404.42	1391.97	5416.87	-1.96034	2.3014e-24	6.36033e-23	down
Soltu.DM.06G024560	228	236	343	973	950	917	628.696	248.462	1008.93	-2.02173	2.35856e-24	6.50886e-23	down
Soltu.DM.12G029610	1792	1707	1751	4077	4808	3807	3069.2	1622.27	4516.14	-1.47708	2.44765e-24	6.74499e-23	down
Soltu.DM.07G016200	19979	17594	18779	37242	32775	38807	28019.3	17407.4	38631.1	-1.15006	2.58621e-24	7.11654e-23	down
Soltu.DM.12G003630	171	130	153	503	537	587	359.299	140.136	578.463	-2.0454	2.60006e-24	7.14438e-23	down
Soltu.DM.09G025900	936	805	794	2468	3295	2452	1854.95	783.661	2926.24	-1.90075	2.66827e-24	7.32126e-23	down
Soltu.DM.06G029420	7530	7375	7760	22479	15352	20117	13765	7001.71	20528.2	-1.55183	2.79414e-24	7.65563e-23	down
Soltu.DM.02G023010	67	35	48	417	308	368	216.84	46.2626	387.416	-3.06597	2.85826e-24	7.8201e-23	down
Soltu.DM.11G000400	1744	1966	2322	8158	5149	7220	4564.26	1861.01	7267.5	-1.96537	3.01686e-24	8.23043e-23	down
Soltu.DM.03G037290	2992	2797	3226	6075	5233	5434	4362	2782.55	5941.46	-1.09441	3.20989e-24	8.74454e-23	down
Soltu.DM.03G022650	129	116	105	488	656	491	345.355	108.279	582.431	-2.42733	3.68175e-24	1.00157e-22	down
Soltu.DM.09G003590	293	331	355	1165	878	924	677.017	302.343	1051.69	-1.79845	3.74973e-24	1.01861e-22	down
Soltu.DM.07G027620	271926	252084	251484	762284	1050153	696553	566849	239698	893999	-1.89906	3.9351e-24	1.06745e-22	down
Soltu.DM.06G001140	38	25	23	285	792	488	293.594	26.605	560.582	-4.39715	4.04936e-24	1.09689e-22	down
Soltu.DM.03G019270	1648	1531	1638	519	531	592	1035.75	1487.9	583.598	1.35023	4.55948e-24	1.23332e-22	up
Soltu.DM.06G018310	4030	4190	3885	1230	1398	1110	2536.78	3743.91	1329.65	1.4935	5.04471e-24	1.36264e-22	up
Soltu.DM.04G028580	8	0	10	265	210	214	124.903	5.47871	244.328	-5.47884	5.55359e-24	1.49798e-22	down
Soltu.DM.03G036890	2536	2238	2049	710	675	599	1407.63	2110.63	704.635	1.58272	5.72067e-24	1.53922e-22	up
Soltu.DM.03G011480	1187	1065	988	3199	2436	2735	1984.74	1002.14	2967.35	-1.56609	5.72259e-24	1.53922e-22	down
Soltu.DM.01G045170	11	14	17	256	281	152	128.975	12.9525	244.997	-4.24146	5.7384e-24	1.5413e-22	down
Soltu.DM.05G023550	1085	962	1161	2217	2483	2405	1758.42	989.791	2527.05	-1.35226	6.10273e-24	1.63685e-22	down
Soltu.DM.12G001760	2530	2220	3002	6061	5647	6655	4455.41	2389.11	6521.71	-1.44877	6.63525e-24	1.77719e-22	down
Soltu.DM.03G012810	539	557	643	1327	1525	1544	1050.28	536.695	1563.87	-1.54294	7.07062e-24	1.89011e-22	down
Soltu.DM.07G010930	2317	2088	2361	849	784	698	1458.26	2088.86	827.659	1.33561	7.07667e-24	1.89011e-22	up
Soltu.DM.11G002910	99	80	98	382	390	339	240.146	85.4625	394.829	-2.20786	7.17489e-24	1.91367e-22	down
Soltu.DM.12G027780	4761	4133	3947	10557	13257	10718	8132.34	3970.76	12293.9	-1.63046	8.37746e-24	2.2313e-22	down
Soltu.DM.01G034640	3879	3337	3045	231	533	310	1779.27	3174.26	384.282	3.04618	8.61805e-24	2.29219e-22	up
Soltu.DM.03G037760	3048	2774	3205	1281	1165	1205	2041.29	2786.28	1296.29	1.10395	8.65229e-24	2.29809e-22	up
Soltu.DM.10G025910	1736	1564	1826	5954	9018	5447	4431.99	1582.05	7281.93	-2.20252	9.93089e-24	2.63403e-22	down
Soltu.DM.06G010320	801	936	876	0	0	0	404.028	808.055	0	#DIV/0!	9.95674e-24	2.63722e-22	up
Soltu.DM.02G023430	702	666	786	133	171	121	408.014	664.686	151.342	2.13486	1.04574e-23	2.766e-22	up
Soltu.DM.09G031500	106	89	134	631	840	501	401.884	101.293	702.476	-2.79392	1.09361e-23	2.88861e-22	down
Soltu.DM.05G005060	39	56	46	261	289	277	168.885	43.6582	294.112	-2.75204	1.19258e-23	3.14567e-22	down
Soltu.DM.03G023510	396034	350206	295074	849767	919566	879141	632035	322354	941716	-1.54664	1.27625e-23	3.36174e-22	down
Soltu.DM.04G036370	689	774	873	187	131	172	447.339	721.056	173.623	2.05415	1.30005e-23	3.41971e-22	up
Soltu.DM.04G002380	2084	2168	2076	8527	5081	7194	4658.91	1956.56	7361.26	-1.91163	1.45336e-23	3.81771e-22	down
Soltu.DM.09G002030	1000	775	1041	2288	2167	2364	1645.06	868.096	2422.02	-1.48028	1.53735e-23	4.0328e-22	down
Soltu.DM.07G002960	816	708	885	2235	1856	1788	1414.29	743.032	2085.54	-1.48893	1.54385e-23	4.04428e-22	down
Soltu.DM.02G027270	46	20	38	293	285	323	176.05	31.9975	320.102	-3.3225	1.61074e-23	4.21375e-22	down
Soltu.DM.07G027910	15964	14921	16951	4813	3362	4979	9714.36	14767.1	4661.59	1.6635	1.67435e-23	4.37415e-22	up
Soltu.DM.12G020800	740	607	779	40	59	15	348.143	655.624	40.6619	4.01112	1.68359e-23	4.39228e-22	up
Soltu.DM.05G009360	240	239	212	8	0	5	109.178	213.808	4.54875	5.5547	1.8404e-23	4.79482e-22	up
Soltu.DM.11G024610	788	799	726	1671	1688	1611	1240.83	715.52	1766.14	-1.30354	1.8529e-23	4.82082e-22	down
Soltu.DM.03G030590	1211	1001	1048	181	257	178	613.404	1007.26	219.544	2.19786	1.94802e-23	5.0614e-22	up
Soltu.DM.08G005540	196	195	226	562	553	582	396.678	190.42	602.936	-1.66282	1.9571e-23	5.0781e-22	down
Soltu.DM.09G009460	6563	6093	6519	1913	2370	2016	4082.57	5922.87	2242.27	1.40134	2.00334e-23	5.19102e-22	up
Soltu.DM.10G003690	359	270	349	1054	939	1273	730.622	301.616	1159.63	-1.94288	2.01123e-23	5.20441e-22	down
Soltu.DM.09G004500	3774	4019	3556	1414	1139	1162	2414.59	3511.61	1317.58	1.41424	2.21855e-23	5.73311e-22	up
Soltu.DM.02G018840	84	56	52	421	335	365	228.477	59.3926	397.562	-2.74283	2.3141e-23	5.97194e-22	down
Soltu.DM.02G024670	58538	55659	52085	112335	103659	99098	81654.3	51426	111883	-1.12141	2.36665e-23	6.0993e-22	down
Soltu.DM.01G018850	8	11	0	311	443	236	179.431	5.96856	352.893	-5.88571	2.57065e-23	6.61613e-22	down
Soltu.DM.04G033520	500	492	572	1168	1260	1374	917.276	482.676	1351.87	-1.48583	2.64432e-23	6.79658e-22	down
Soltu.DM.01G046730	209	191	205	561	656	593	415.434	186.872	643.995	-1.785	2.7135e-23	6.96503e-22	down
Soltu.DM.04G000590	3010	2730	2697	5428	5415	6035	4302.79	2608.07	5997.52	-1.20138	2.72574e-23	6.98705e-22	down
Soltu.DM.02G025370	40	29	63	356	363	304	202.024	40.5006	363.547	-3.16613	2.85904e-23	7.31892e-22	down
Soltu.DM.06G021800	513	579	566	1698	2492	1779	1320.21	512.515	2127.91	-2.05377	2.89484e-23	7.40064e-22	down
Soltu.DM.08G017880	38	44	30	259	253	225	148.276	34.737	261.816	-2.91401	3.12942e-23	7.98965e-22	down
Soltu.DM.07G003670	15490	14171	14884	5748	6347	5887	10078.4	13761.9	6394.9	1.10568	3.13608e-23	7.9901e-22	up
Soltu.DM.03G002430	4417	4258	3868	1624	1449	1405	2734.9	3880.21	1589.58	1.28749	3.13797e-23	7.9901e-22	up
Soltu.DM.03G022280	545	630	697	1662	1943	1585	1212.26	577.933	1846.59	-1.67589	3.3528e-23	8.52575e-22	down
Soltu.DM.04G033180	3072	2862	3494	9167	12768	8613	6897.07	2908.39	10885.8	-1.90415	3.5741e-23	9.0764e-22	down
Soltu.DM.07G023870	2252	1973	2030	5222	4050	5056	3506.95	1932.88	5081.03	-1.39437	3.62511e-23	9.19372e-22	down
Soltu.DM.04G032000	184	236	285	13	8	16	115.267	217.428	13.1054	4.0523	3.72486e-23	9.43417e-22	up
Soltu.DM.02G032170	0	0	0	838	506	612	346.031	0	692.062	#NUM!	3.8566e-23	9.75489e-22	down
Soltu.DM.11G026800	0	0	0	755	482	685	340.28	0	680.56	#NUM!	3.8915e-23	9.83015e-22	down
Soltu.DM.02G005480	500	407	582	1318	1313	1347	936.097	458.698	1413.5	-1.62365	4.74172e-23	1.1962e-21	down
Soltu.DM.04G037590	272	287	281	812	656	752	523.566	259.663	787.468	-1.60058	4.88152e-23	1.22985e-21	down
Soltu.DM.01G020750	200	230	203	4	0	6	99.6919	195.864	3.51959	5.7983	4.93364e-23	1.24134e-21	up
Soltu.DM.01G035040	1111	1167	1542	4128	3131	3476	2491.44	1177.27	3805.61	-1.69268	5.06756e-23	1.2733e-21	down
Soltu.DM.04G015070	140	161	168	763	517	848	449.47	144.879	754.061	-2.37983	5.07398e-23	1.2733e-21	down
Soltu.DM.11G003860	1940	2006	2376	8418	5136	8035	4796.68	1950.6	7642.75	-1.97017	6.06352e-23	1.51962e-21	down
Soltu.DM.04G013500	143	99	139	523	849	744	436.118	117.424	754.812	-2.68439	6.2992e-23	1.57662e-21	down
Soltu.DM.03G018100	2657	2386	2718	568	379	659	1482.48	2395.88	569.072	2.07387	6.76511e-23	1.69101e-21	up
Soltu.DM.05G021720	758	463	697	70	99	74	338.738	590.877	86.5996	2.77042	6.97304e-23	1.74071e-21	up
Soltu.DM.07G011100	834	879	643	0	0	0	365.121	730.242	0	#DIV/0!	7.17989e-23	1.79001e-21	up
Soltu.DM.08G006570	50	55	88	376	609	477	290.459	59.3537	521.564	-3.13543	8.49159e-23	2.11426e-21	down
Soltu.DM.05G011830	1261	1091	938	3435	4305	3150	2447.66	1018.29	3877.02	-1.92879	9.07475e-23	2.25652e-21	down
Soltu.DM.08G022690	595	493	574	1621	1249	1358	1006.02	513.009	1499.02	-1.54697	9.31134e-23	2.31234e-21	down
Soltu.DM.09G025600	5615	5940	8078	1734	1758	1960	3993.17	6048.73	1937.6	1.64236	1.0575e-22	2.62275e-21	up
Soltu.DM.12G001940	23256	21344	20243	59336	72762	50745	42567.5	20051.8	65083.2	-1.69855	1.11016e-22	2.74977e-21	down
Soltu.DM.03G036000	2909	2834	3129	1112	809	872	1864.6	2739.48	989.723	1.4688	1.18893e-22	2.94107e-21	up
Soltu.DM.02G025460	629	597	589	1737	1357	1907	1167.43	561.049	1773.82	-1.66066	1.23158e-22	3.04262e-21	down
Soltu.DM.06G022940	6342	5969	6174	24369	49497	26639	20821.6	5711.52	35931.7	-2.65331	1.3401e-22	3.30645e-21	down
Soltu.DM.01G049210	697	766	662	0	0	0	328.829	657.659	0	#DIV/0!	1.49441e-22	3.67766e-21	up
Soltu.DM.07G001900	333	243	327	34	31	41	158.017	278.392	37.6427	2.88668	1.55224e-22	3.81508e-21	up
Soltu.DM.09G027500	939	815	973	2384	2336	1898	1596.24	841.494	2350.98	-1.48224	1.58471e-22	3.88987e-21	down
Soltu.DM.06G031610	55	72	64	373	483	310	237.17	59.0938	415.247	-2.81289	1.60142e-22	3.92584e-21	down
Soltu.DM.10G002540	4753	4244	5372	1915	1723	1826	3185.55	4431.26	1939.85	1.19177	1.60784e-22	3.93652e-21	up
Soltu.DM.06G004590	654	608	594	1728	2245	1639	1286.18	573.782	1998.59	-1.8004	1.92453e-22	4.70585e-21	down
Soltu.DM.04G002300	122	155	204	819	596	711	450.836	148.207	753.465	-2.34592	2.10789e-22	5.14761e-21	down
Soltu.DM.11G005530	549	500	529	90	51	91	284.79	487.48	82.1005	2.56988	2.14721e-22	5.23693e-21	up
Soltu.DM.04G004940	298	271	346	0	0	4	141.784	282.146	1.4231	7.63126	2.20867e-22	5.37998e-21	up
Soltu.DM.12G029530	247	388	295	1515	2140	1292	1025.67	288.183	1763.16	-2.61311	2.37253e-22	5.77174e-21	down
Soltu.DM.03G005630	832	800	812	1824	1874	1591	1317.49	755.276	1879.7	-1.31543	2.37774e-22	5.77707e-21	down
Soltu.DM.07G014990	230	229	252	596	619	596	431.628	219.544	643.713	-1.55191	2.38836e-22	5.79549e-21	down
Soltu.DM.01G029520	176	225	185	639	587	609	416.51	181.443	651.578	-1.84442	2.50137e-22	6.06201e-21	down
Soltu.DM.08G029920	484	492	590	1225	1139	1319	895.562	483.125	1308	-1.43689	2.53416e-22	6.13369e-21	down
Soltu.DM.03G030470	3451	3706	3999	1416	1340	1151	2416.37	3445.22	1387.52	1.31208	2.54647e-22	6.15569e-21	up
Soltu.DM.11G003400	5677	5045	6056	19218	12246	18243	11389.4	5176.91	17601.9	-1.76556	2.55301e-22	6.16371e-21	down
Soltu.DM.04G030320	611	556	611	1235	1382	1424	993.168	549.066	1437.27	-1.38828	2.77892e-22	6.70065e-21	down
Soltu.DM.07G014740	260	196	241	24	15	21	118.149	215.056	21.2409	3.3398	3.0255e-22	7.28599e-21	up
Soltu.DM.08G004140	3441	3387	4154	9690	10459	7799	6662.08	3387.4	9936.76	-1.5526	3.2079e-22	7.71553e-21	down
Soltu.DM.04G033080	6	4	9	200	115	215	96.7136	5.82892	187.598	-5.00827	3.24663e-22	7.79887e-21	down
Soltu.DM.02G015070	28	87	64	635	580	587	347.656	55.4949	639.818	-3.52723	3.43056e-22	8.23032e-21	down
Soltu.DM.04G000280	498	471	540	1170	1197	1045	839.186	465.786	1212.59	-1.38035	3.45877e-22	8.28759e-21	down
Soltu.DM.04G011840	409	398	425	91	91	76	236.104	380.539	91.6701	2.05352	3.86018e-22	9.23784e-21	up
Soltu.DM.03G028120	76	70	75	460	372	292	233.412	68.2631	398.562	-2.54562	3.98325e-22	9.52041e-21	down
Soltu.DM.04G027200	851	928	921	2539	1859	2460	1632.74	834.505	2430.97	-1.54254	4.01243e-22	9.57818e-21	down
Soltu.DM.02G024720	1807	1554	1682	3816	3122	3826	2688.23	1557.64	3818.83	-1.29377	4.2294e-22	1.00835e-20	down
Soltu.DM.10G030310	6773	6589	6746	1730	2273	1655	4114.31	6213.46	2015.16	1.6245	4.54828e-22	1.08302e-20	up
Soltu.DM.01G028100	438	379	407	1207	913	1160	770.509	378.084	1162.93	-1.62099	4.56618e-22	1.08593e-20	down
Soltu.DM.10G025080	3	0	0	277	668	402	241.504	0.928894	482.08	-9.01954	4.65246e-22	1.10507e-20	down
Soltu.DM.12G020270	14	18	31	277	207	415	169.127	19.3534	318.901	-4.04245	5.07235e-22	1.20331e-20	down
Soltu.DM.12G012270	7167	6578	6355	2871	2714	2706	4579.63	6214.6	2944.66	1.07756	5.08665e-22	1.20521e-20	up
Soltu.DM.02G007730	1120	1032	1143	2132	1908	2151	1607.7	1017.44	2197.95	-1.11121	5.15665e-22	1.22028e-20	down
Soltu.DM.03G020840	2066	2131	1941	768	712	651	1327.7	1898.72	756.685	1.32726	5.39478e-22	1.27505e-20	up
Soltu.DM.11G007700	230	329	326	983	918	1125	674.122	273.497	1074.75	-1.9744	5.47832e-22	1.2932e-20	down
Soltu.DM.02G032250	728	765	831	1604	1455	1648	1194.48	717.668	1671.3	-1.21958	5.67204e-22	1.33727e-20	down
Soltu.DM.10G024410	2667	2622	2828	6164	5426	4847	4170.3	2506.9	5833.69	-1.2185	5.69247e-22	1.34043e-20	down
Soltu.DM.03G037130	2148	2064	2153	3703	3841	3594	2962.68	1966.48	3958.88	-1.00948	6.23316e-22	1.46594e-20	down
Soltu.DM.07G001820	306	351	316	963	1211	918	700.919	301.01	1100.83	-1.8707	6.32818e-22	1.48646e-20	down
Soltu.DM.03G028310	1073	1051	1512	245	274	195	686.811	1119.68	253.939	2.14054	7.28806e-22	1.70773e-20	up
Soltu.DM.06G020360	12	0	15	308	439	327	195.496	8.21806	382.774	-5.54155	7.38693e-22	1.72878e-20	down
Soltu.DM.04G010390	680	817	838	2045	2885	2369	1661.21	721.412	2601.02	-1.85018	8.07202e-22	1.8868e-20	down
Soltu.DM.04G018070	3604	3795	4003	937	714	1156	2258.82	3522.04	995.593	1.82279	8.21732e-22	1.91841e-20	up
Soltu.DM.04G004720	24208	22114	20435	8422	8171	8959	14863.1	20648.6	9077.61	1.18566	8.27572e-22	1.92969e-20	up
Soltu.DM.07G006050	3368	3748	4921	904	673	1036	2318.08	3709.61	926.55	2.00133	8.5826e-22	1.9988e-20	up
Soltu.DM.01G034750	1923	1752	1811	5248	7471	4942	3994.92	1695.12	6294.71	-1.89275	8.88398e-22	2.06647e-20	down
Soltu.DM.12G003700	31239	28697	28140	11768	12593	11811	20044.2	27227.9	12860.4	1.08215	9.22257e-22	2.14262e-20	up
Soltu.DM.01G024100	363	500	350	46	20	35	205.909	376.159	35.6589	3.39901	9.51667e-22	2.20826e-20	up
Soltu.DM.02G022020	7677	7457	8187	3201	2877	3463	5294.5	7201.42	3387.57	1.08803	9.59e-22	2.22258e-20	up
Soltu.DM.05G022760	59	55	39	312	258	284	175.205	47.4322	302.977	-2.67527	9.98404e-22	2.31109e-20	down
Soltu.DM.10G025380	4	4	7	201	106	201	92.1485	4.60933	179.688	-5.28479	1.00737e-21	2.32903e-20	down
Soltu.DM.05G019100	0	0	0	447	441	494	245.522	0	491.043	#NUM!	1.05216e-21	2.42671e-20	down
Soltu.DM.10G002060	3750	3165	2949	8824	11426	8535	6650.83	3050.91	10250.8	-1.74842	1.06267e-21	2.44798e-20	down
Soltu.DM.03G023020	84	79	90	300	364	366	222.339	78.0993	366.58	-2.23074	1.11664e-21	2.56922e-20	down
Soltu.DM.07G021010	5758	5493	5869	2170	1516	1881	3630.21	5288.06	1972.36	1.42281	1.29451e-21	2.9713e-20	up
Soltu.DM.12G011300	1421	1476	1392	2874	3242	2849	2257.54	1326.31	3188.76	-1.26558	1.29865e-21	2.97722e-20	down
Soltu.DM.12G025450	1836	2169	2342	363	177	369	1140.66	1959.93	321.392	2.6084	1.31295e-21	3.00532e-20	up
Soltu.DM.10G004780	340	272	345	851	785	781	576.706	295.167	858.245	-1.53986	1.31405e-21	3.00532e-20	down
Soltu.DM.05G005560	4677	4475	5413	1739	1276	1638	3071.34	4493.35	1649.32	1.44592	1.35889e-21	3.10414e-20	up
Soltu.DM.11G002380	1289	1174	1385	380	406	448	813.112	1187.48	438.74	1.43647	1.49792e-21	3.41765e-20	up
Soltu.DM.10G022380	633	515	506	1557	1804	1411	1104.54	511.347	1697.74	-1.73124	1.62036e-21	3.69261e-20	down
Soltu.DM.09G030190	654	614	687	1766	2427	1744	1359.47	603.602	2115.35	-1.80922	1.8728e-21	4.2628e-20	down
Soltu.DM.04G022420	2324	2432	1837	181	376	194	1155.74	2042.93	268.552	2.92736	2.07031e-21	4.70675e-20	up
Soltu.DM.09G019090	820	799	781	197	149	220	471.326	741.938	200.714	1.88615	2.18506e-21	4.96172e-20	up
Soltu.DM.01G003830	444	488	391	93	75	78	248.494	409.737	87.2501	2.23147	2.19007e-21	4.96719e-20	up
Soltu.DM.03G000640	562	383	567	1648	1756	1416	1089.66	465.775	1713.55	-1.87929	2.22933e-21	5.05024e-20	down
Soltu.DM.08G015380	936	809	1324	124	115	191	548.382	944.019	152.746	2.62768	2.35387e-21	5.32606e-20	up
Soltu.DM.12G023450	67	80	57	318	301	308	196.246	63.2475	329.245	-2.38008	2.39779e-21	5.419e-20	down
Soltu.DM.06G031200	1002	871	751	2813	4182	2874	2165.42	812.139	3518.7	-2.11524	2.48829e-21	5.61689e-20	down
Soltu.DM.11G026440	0	0	0	309	829	627	315.906	0	631.812	#NUM!	2.52339e-21	5.68269e-20	down
Soltu.DM.06G033660	6445	5905	4603	1095	1503	1225	3306.79	5251.54	1362.04	1.94697	2.65235e-21	5.95904e-20	up
Soltu.DM.01G031870	18006	17187	16370	6853	6831	5785	11430.8	15944.3	6917.38	1.20474	2.66979e-21	5.99119e-20	up
Soltu.DM.10G002270	1135	1050	1032	2507	3044	2395	1911.29	994.483	2828.1	-1.50782	2.75512e-21	6.17542e-20	down
Soltu.DM.10G023640	72	120	87	616	430	469	311.578	86.497	536.658	-2.63328	3.30304e-21	7.39023e-20	down
Soltu.DM.08G025570	410	411	422	888	895	854	660.57	384.074	937.067	-1.28677	3.30484e-21	7.39023e-20	down
Soltu.DM.01G024570	280	278	174	1323	2471	1359	1034.09	227.166	1841.01	-3.01868	3.32849e-21	7.43441e-20	down
Soltu.DM.05G026700	905	820	1040	268	271	288	573.281	852.665	293.898	1.53666	3.40961e-21	7.6067e-20	up
Soltu.DM.02G027810	2099	1807	1944	761	614	650	1262.62	1807	718.233	1.33107	3.47828e-21	7.75084e-20	up
Soltu.DM.02G030360	1636	1505	1607	3109	2679	3156	2320.52	1466.62	3174.42	-1.11399	3.51475e-21	7.82297e-20	down
Soltu.DM.11G026820	0	0	0	392	430	422	221.19	0	442.38	#NUM!	4.09615e-21	9.10643e-20	down
Soltu.DM.06G010530	1180	1136	1135	2949	3584	2577	2154.54	1066.63	3242.45	-1.60402	4.22934e-21	9.38108e-20	down
Soltu.DM.06G023010	10	0	10	1701	1384	1636	840.432	6.09797	1674.77	-8.10142	4.22952e-21	9.38108e-20	down
Soltu.DM.05G004720	2126	2056	2458	840	846	869	1478.31	2048.68	907.948	1.17401	4.3753e-21	9.69317e-20	up
Soltu.DM.05G001140	5118	4617	4758	1266	1320	1724	3005.26	4478.36	1532.17	1.5474	4.44302e-21	9.83178e-20	up
Soltu.DM.05G023580	238	185	152	2	2	5	90.6188	178.038	3.19934	5.79827	4.52988e-21	1.00124e-19	up
Soltu.DM.06G019470	68639	63686	62479	29224	23637	25729	44048.7	60221.4	27875.9	1.11126	4.5596e-21	1.00664e-19	up
Soltu.DM.03G037060	8510	8798	7921	28046	42814	24718	20947	7805.15	34088.8	-2.1268	4.58564e-21	1.01122e-19	down
Soltu.DM.02G030070	1528	1706	1449	4467	3428	3524	2748.86	1449.56	4048.17	-1.48166	4.70111e-21	1.03549e-19	down
Soltu.DM.06G018870	34597	32690	35366	16027	13010	14961	23655.8	31704.1	15607.5	1.02243	4.94354e-21	1.08764e-19	up
Soltu.DM.03G000730	8127	8231	7941	3485	2790	3302	5454.77	7512.59	3396.95	1.14507	5.28096e-21	1.16053e-19	up
Soltu.DM.07G022620	1741	1620	1819	5739	3653	5352	3410.05	1599.27	5220.83	-1.70686	5.73392e-21	1.25863e-19	down
Soltu.DM.02G009450	1321	1168	1213	391	325	419	773.303	1143.86	402.747	1.50596	5.79584e-21	1.27076e-19	up
Soltu.DM.04G002540	212	165	133	726	623	643	432.419	157.936	706.901	-2.16216	5.85757e-21	1.28282e-19	down
Soltu.DM.02G004860	0	0	0	403	367	418	210.917	0	421.834	#NUM!	7.04254e-21	1.54057e-19	down
Soltu.DM.02G021780	125	125	149	403	396	412	276.68	123.105	430.255	-1.80531	7.11234e-21	1.55406e-19	down
Soltu.DM.11G026530	134	157	121	492	513	443	321.165	127.644	514.687	-2.01157	7.3858e-21	1.61196e-19	down
Soltu.DM.02G028740	95	114	128	640	387	549	330.899	104.021	557.778	-2.42282	7.96413e-21	1.7362e-19	down
Soltu.DM.08G003740	1536	1470	1418	315	140	212	801.634	1367.82	235.448	2.5384	8.09573e-21	1.76288e-19	up
Soltu.DM.01G034180	12	11	16	260	123	222	112.892	12.0097	213.775	-4.15382	8.26156e-21	1.79489e-19	down
Soltu.DM.03G000500	791	815	922	112	177	97	459.038	780.36	137.716	2.50244	8.92191e-21	1.93616e-19	up
Soltu.DM.10G015000	425	481	501	89	53	86	257.677	434.65	80.7034	2.42915	1.01136e-20	2.18979e-19	up
Soltu.DM.01G002140	0	0	0	777	242	664	296.673	0	593.346	#NUM!	1.11471e-20	2.41082e-19	down
Soltu.DM.06G004400	177	167	206	4	3	0	86.0616	169.646	2.47693	6.09783	1.19436e-20	2.58017e-19	up
Soltu.DM.08G028620	380	399	351	1295	895	1115	760.253	349.665	1170.84	-1.7435	1.21106e-20	2.61329e-19	down
Soltu.DM.01G001960	375	336	348	837	1040	938	664.646	327.219	1002.07	-1.61466	1.21611e-20	2.62123e-19	down
Soltu.DM.10G023760	0	0	0	431	320	426	208.633	0	417.267	#NUM!	1.24135e-20	2.67262e-19	down
Soltu.DM.04G034620	37	45	59	258	241	246	154.011	43.4496	264.573	-2.60625	1.30747e-20	2.81179e-19	down
Soltu.DM.01G035760	2802	2484	2693	1148	1039	989	1795.96	2464.38	1127.53	1.12805	1.37703e-20	2.95807e-19	up
Soltu.DM.08G001360	474	477	392	2129	4768	2282	1850.2	415.835	3284.56	-2.98162	1.63541e-20	3.50521e-19	down
Soltu.DM.01G000710	1553	1392	1424	3224	2715	3490	2348.15	1350.13	3346.17	-1.30942	1.68171e-20	3.6004e-19	down
Soltu.DM.05G016940	46	28	28	282	252	209	147.629	31.5352	263.723	-3.06399	1.72576e-20	3.69057e-19	down
Soltu.DM.10G003720	1391	1602	1540	9714	4264	8292	4633.47	1401.44	7865.5	-2.48862	1.87302e-20	4.00102e-19	down
Soltu.DM.08G019530	166	193	208	2	0	5	88.7824	175.093	2.47134	6.14668	1.88625e-20	4.02478e-19	up
Soltu.DM.10G024530	433	508	528	124	111	114	288.849	453.802	123.895	1.87294	1.96702e-20	4.19242e-19	up
Soltu.DM.02G002560	447	443	565	0	0	0	224.306	448.611	0	#DIV/0!	1.99018e-20	4.23707e-19	up
Soltu.DM.10G028270	1287	1155	1286	3217	2346	3002	2093.47	1151.12	3035.81	-1.39905	2.10297e-20	4.47221e-19	down
Soltu.DM.04G015040	0	0	0	336	535	353	218.331	0	436.663	#NUM!	2.15006e-20	4.56727e-19	down
Soltu.DM.12G005880	23985	24445	27572	46405	52338	45522	37387.7	23461.8	51313.6	-1.12903	2.27836e-20	4.83442e-19	down
Soltu.DM.11G024590	1444	1347	1331	4265	6592	4019	3290.1	1274.18	5306.03	-2.05806	2.31352e-20	4.90358e-19	down
Soltu.DM.10G027030	1053	1053	1177	261	343	266	661.712	1013.57	309.855	1.70978	2.60016e-20	5.50501e-19	up
Soltu.DM.11G007660	486	419	494	0	0	0	215.879	431.757	0	#DIV/0!	2.60601e-20	5.51071e-19	up
Soltu.DM.01G001980	2934	2874	2536	5422	5162	5460	4140.34	2581.91	5698.78	-1.14221	2.60862e-20	5.51071e-19	down
Soltu.DM.12G003570	72	52	37	362	299	418	216.396	49.9049	382.886	-2.93966	2.65887e-20	5.61066e-19	down
Soltu.DM.01G002750	16	21	13	166	148	156	91.1847	15.5219	166.848	-3.42616	2.66824e-20	5.62422e-19	down
Soltu.DM.10G018840	99	89	119	414	652	460	319.474	94.6227	544.325	-2.52421	2.82327e-20	5.94443e-19	down
Soltu.DM.02G011880	5173	4669	4848	2124	1678	1906	3281.61	4538.91	2024.3	1.16492	2.98931e-20	6.2871e-19	up
Soltu.DM.03G018570	20635	18084	17838	75983	163024	79553	65717.5	17483.6	113951	-2.70434	3.24536e-20	6.8181e-19	down
Soltu.DM.06G027450	804	748	925	1702	1883	2056	1385.1	764.019	2006.17	-1.39277	3.40402e-20	7.14359e-19	down
Soltu.DM.12G008950	8879	8400	7973	2698	3228	2576	5417.14	7808.68	3025.6	1.36786	3.43192e-20	7.19422e-19	up
Soltu.DM.09G028650	41	20	27	547	210	423	221.735	27.1476	416.323	-3.93881	3.55994e-20	7.4544e-19	down
Soltu.DM.12G006160	311	257	274	0	4	12	132.92	260.115	5.7253	5.50566	3.93272e-20	8.22597e-19	up
Soltu.DM.09G025590	874	987	1232	185	254	227	595.488	953.705	237.27	2.00701	4.27631e-20	8.93486e-19	up
Soltu.DM.04G002340	333	321	394	1068	790	1042	675.658	323.261	1028.05	-1.66915	4.43015e-20	9.24619e-19	down
Soltu.DM.08G028970	558	610	583	1544	2088	1516	1187.68	541.391	1833.97	-1.76023	4.60365e-20	9.59781e-19	down
Soltu.DM.03G011810	315	340	310	44	48	62	176.634	298.505	54.7643	2.44645	4.87095e-20	1.0144e-18	up
Soltu.DM.02G023130	8500	8194	8676	3337	3519	2837	5641.29	7836.96	3445.63	1.18553	5.03862e-20	1.04818e-18	up
Soltu.DM.02G024830	3403	3170	3289	891	912	1207	2058.5	3047.11	1069.88	1.50999	5.1414e-20	1.06839e-18	up
Soltu.DM.05G007850	316	283	361	826	742	736	556.979	296.03	817.927	-1.46623	5.28996e-20	1.09807e-18	down
Soltu.DM.07G002540	789	779	793	2049	2789	1961	1575.95	729.593	2422.3	-1.73122	5.30027e-20	1.09901e-18	down
Soltu.DM.02G028280	98	96	129	422	524	386	286.856	99.5366	474.175	-2.25212	5.38861e-20	1.11612e-18	down
Soltu.DM.01G003850	3361	3226	3378	1536	1294	1449	2298.47	3078.59	1518.35	1.01977	5.89851e-20	1.22041e-18	up
Soltu.DM.01G038840	1170	1112	1268	2814	3907	2929	2267.18	1095.84	3438.51	-1.64975	6.21366e-20	1.28422e-18	down
Soltu.DM.02G026060	3283	3218	2732	6922	8896	7495	5579.65	2858	8301.3	-1.53833	6.50372e-20	1.34272e-18	down
Soltu.DM.01G018340	1301	1203	1267	2569	3393	3203	2214.53	1164.98	3264.07	-1.48636	6.57718e-20	1.35542e-18	down
Soltu.DM.10G004960	10238	8323	10192	3932	3420	3906	6433.51	8871.1	3995.93	1.15058	6.57941e-20	1.35542e-18	up
Soltu.DM.06G031590	2628	2503	2419	5287	5535	4554	3899.88	2334.29	5465.47	-1.22736	6.82444e-20	1.40438e-18	down
Soltu.DM.07G024930	180	152	161	582	851	577	434.43	152.307	716.554	-2.2341	6.87197e-20	1.41264e-18	down
Soltu.DM.11G002990	1661	1407	1400	3198	3120	2854	2319.72	1381.13	3258.32	-1.23828	7.43033e-20	1.52577e-18	down
Soltu.DM.02G014950	1469	1399	1701	383	485	354	922.289	1409.49	435.091	1.69578	7.53005e-20	1.54459e-18	up
Soltu.DM.03G031710	1901	1858	1577	4989	6329	4351	3615.4	1651.72	5579.09	-1.75606	8.11358e-20	1.6625e-18	down
Soltu.DM.03G018620	45893	33094	39616	125558	220494	136687	104484	36605.6	172362	-2.2353	8.37331e-20	1.71388e-18	down
Soltu.DM.06G001960	2170	2130	2259	956	771	864	1472.54	2026.06	919.033	1.14049	8.67316e-20	1.77336e-18	up
Soltu.DM.03G013830	460	433	384	1149	1758	1495	982.375	395.132	1569.62	-1.99	8.74623e-20	1.78638e-18	down
Soltu.DM.02G003240	3245	3295	3011	8264	11593	7914	6425.57	2954.42	9896.72	-1.74408	8.76285e-20	1.78786e-18	down
Soltu.DM.09G001010	348	307	383	952	768	1002	642.906	320.16	965.653	-1.59271	9.10338e-20	1.85536e-18	down
Soltu.DM.03G015040	234	197	150	667	707	793	475.212	180.008	770.415	-2.09757	9.39644e-20	1.91305e-18	down
Soltu.DM.06G034820	821	772	821	3226	1851	2604	1731.42	745.684	2717.15	-1.86546	1.02861e-19	2.09194e-18	down
Soltu.DM.07G028520	2807	2773	3219	1245	1249	1195	2013.2	2715.55	1310.85	1.05074	1.0627e-19	2.15898e-18	up
Soltu.DM.03G022670	62	88	123	468	683	498	335.937	84.0496	587.825	-2.80607	1.20271e-19	2.44082e-18	down
Soltu.DM.09G027120	103	136	94	1713	512	1233	660.706	103.275	1218.14	-3.56011	1.20952e-19	2.45203e-18	down
Soltu.DM.06G017440	127	145	159	492	639	468	351.26	133.074	569.445	-2.09733	1.23168e-19	2.49432e-18	down
Soltu.DM.08G002150	23079	20095	20579	8979	6755	7634	13992.5	19701.4	8283.64	1.24997	1.26077e-19	2.55052e-18	up
Soltu.DM.12G028580	10	2	0	174	304	243	130.542	3.73113	257.354	-6.108	1.26682e-19	2.56004e-18	down
Soltu.DM.12G008200	63	76	65	301	280	254	179.822	63.1407	296.503	-2.2314	1.33817e-19	2.70138e-18	down
Soltu.DM.04G023380	18415	17358	17286	7404	5324	6332	11577.2	16400.1	6754.22	1.27985	1.44567e-19	2.91532e-18	up
Soltu.DM.03G031870	238	276	229	1125	681	1064	622.988	230.035	1015.94	-2.14289	1.48034e-19	2.98207e-18	down
Soltu.DM.07G010570	1116	1226	1546	2942	2873	2859	2140.15	1198.75	3081.55	-1.36213	1.48595e-19	2.99021e-18	down
Soltu.DM.12G025330	0	0	0	294	346	298	166.879	0	333.757	#NUM!	1.70275e-19	3.42288e-18	down
Soltu.DM.02G021620	15753	14887	15981	5472	3840	5556	9834.44	14399.9	5269.04	1.45044	1.85023e-19	3.71153e-18	up
Soltu.DM.12G011010	1509	1614	1622	3121	3446	2899	2416.37	1466.4	3366.33	-1.1989	1.94438e-19	3.89223e-18	down
Soltu.DM.03G022680	568	565	627	1317	1832	1648	1126.28	543.411	1709.15	-1.65317	2.20986e-19	4.41902e-18	down
Soltu.DM.05G019990	302	224	228	21	31	18	129.003	233.046	24.9588	3.22299	2.22718e-19	4.44901e-18	up
Soltu.DM.01G002990	747	837	801	237	165	161	468.398	737.399	199.397	1.8868	2.3181e-19	4.62578e-18	up
Soltu.DM.04G025000	2096	1855	1923	670	742	609	1266.87	1815	718.731	1.33645	2.35087e-19	4.68628e-18	up
Soltu.DM.09G001490	10140	9667	9355	4551	3783	4088	6711.62	9016.11	4407.13	1.03267	2.36479e-19	4.70911e-18	up
Soltu.DM.09G005870	1333	1460	1265	4101	2833	4140	2589.95	1255.87	3924.02	-1.64365	2.46721e-19	4.90795e-18	down
Soltu.DM.03G036690	1142	1069	1441	3584	2568	3164	2213.39	1125.45	3301.32	-1.55254	2.49141e-19	4.95093e-18	down
Soltu.DM.06G006080	259	240	282	719	1017	782	569.182	241.02	897.345	-1.89651	2.63604e-19	5.22746e-18	down
Soltu.DM.12G020410	646	582	624	88	138	131	349.682	572.058	127.307	2.16785	2.66666e-19	5.28269e-18	up
Soltu.DM.12G022470	467	383	349	0	0	0	185.462	370.924	0	#DIV/0!	2.74368e-19	5.42964e-18	up
Soltu.DM.06G031490	929	853	894	293	301	323	576.336	826.746	325.926	1.3429	2.80102e-19	5.53738e-18	up
Soltu.DM.03G030140	688	575	464	1879	2527	1796	1372.09	534.814	2209.37	-2.04653	3.09527e-19	6.11276e-18	down
Soltu.DM.03G017880	5722	5482	5589	2440	1950	2379	3795.19	5189.38	2401	1.11193	3.13527e-19	6.18535e-18	up
Soltu.DM.07G009820	2529	2702	2873	749	464	761	1601.02	2503.08	698.97	1.8404	3.13979e-19	6.18788e-18	up
Soltu.DM.05G021790	701	1303	1543	167	130	170	629.708	1093.79	165.623	2.72337	3.25934e-19	6.41688e-18	up
Soltu.DM.11G026560	900	851	800	3037	6402	3545	2715.99	788.916	4643.06	-2.55713	3.46528e-19	6.8153e-18	down
Soltu.DM.01G049970	164	177	163	15	12	16	85.571	155.888	15.2539	3.35326	3.73306e-19	7.33438e-18	up
Soltu.DM.08G013470	1090	1280	1434	423	361	403	797.729	1174.22	421.238	1.479	3.79084e-19	7.44025e-18	up
Soltu.DM.06G019160	3216	2967	3358	1301	1397	1365	2195.04	2945.49	1444.59	1.02785	3.83938e-19	7.52779e-18	up
Soltu.DM.01G019360	786	732	766	1394	1364	1356	1083.61	705.641	1461.58	-1.05052	3.87942e-19	7.59849e-18	down
Soltu.DM.01G004900	18	8	39	335	889	396	300.145	19.8191	580.47	-4.87226	3.96731e-19	7.76268e-18	down
Soltu.DM.12G012000	395	372	352	0	0	0	173.02	346.039	0	#DIV/0!	4.14414e-19	8.10036e-18	up
Soltu.DM.05G023360	59	42	38	267	220	280	157.574	43.0058	272.141	-2.66175	4.19793e-19	8.19713e-18	down
Soltu.DM.06G013310	52	79	92	403	429	322	239.519	68.7915	410.247	-2.57619	4.3556e-19	8.49632e-18	down
Soltu.DM.07G020100	19700	18459	19472	5982	3621	5733	11616.3	17803.6	5428.87	1.71345	4.37962e-19	8.53445e-18	up
Soltu.DM.03G035260	222	131	166	622	734	660	438.745	160.146	717.344	-2.16327	4.52236e-19	8.80362e-18	down
Soltu.DM.03G000570	352	336	449	0	0	0	175.207	350.414	0	#DIV/0!	4.56252e-19	8.87275e-18	up
Soltu.DM.04G033830	12	10	32	209	250	301	143.473	16.495	270.451	-4.03527	5.19233e-19	1.00873e-17	down
Soltu.DM.03G015460	228	253	203	620	609	606	431.887	211.834	651.94	-1.6218	5.3558e-19	1.03837e-17	down
Soltu.DM.04G017990	3	0	7	150	155	331	114.573	3.03006	226.117	-6.22158	5.3916e-19	1.04425e-17	down
Soltu.DM.02G028240	1782	1774	1829	752	760	685	1222.28	1663.85	780.713	1.09166	5.40089e-19	1.04499e-17	up
Soltu.DM.10G005000	9847	9204	8959	19970	21860	17006	14790.6	8659.56	20921.6	-1.27263	5.57074e-19	1.07677e-17	down
Soltu.DM.03G024250	2953	2752	2883	1339	1204	1161	1984.07	2653.23	1314.92	1.01278	6.39534e-19	1.23366e-17	up
Soltu.DM.10G004510	392	501	379	55	46	78	228.849	394.161	63.5373	2.63311	6.97448e-19	1.34401e-17	up
Soltu.DM.12G011290	3043	3179	3021	1142	1260	1047	2042.29	2858.05	1226.53	1.22045	7.04304e-19	1.35586e-17	up
Soltu.DM.02G029300	8	14	20	169	155	144	89.5446	12.9241	166.165	-3.68448	7.22221e-19	1.38755e-17	down
Soltu.DM.10G026800	7327	6678	6629	2644	2845	2338	4580.48	6378.13	2782.82	1.19658	7.38405e-19	1.41722e-17	up
Soltu.DM.01G007500	703	569	520	1933	2475	1637	1353.47	554.363	2152.57	-1.95716	7.42519e-19	1.42368e-17	down
Soltu.DM.01G025520	3996	3389	2631	9303	10699	8905	6693.17	3102.72	10283.6	-1.72874	7.82735e-19	1.49929e-17	down
Soltu.DM.04G034030	23261	23182	24192	11413	9382	9219	16234.3	21822.1	10646.5	1.03541	8.35429e-19	1.59702e-17	up
Soltu.DM.10G019450	21132	21471	22305	7004	8623	6443	13954.7	20053.4	7856.04	1.35197	8.48372e-19	1.62014e-17	up
Soltu.DM.02G012950	11346	10762	10919	4264	2895	3834	7050.36	10206.6	3894.16	1.39011	9.24434e-19	1.76363e-17	up
Soltu.DM.03G036030	1711	1582	1698	3082	3015	2708	2334.8	1541.6	3127.99	-1.0208	1.05828e-18	2.01496e-17	down
Soltu.DM.10G019680	2212	1874	2012	638	583	766	1294.65	1883.66	705.632	1.41655	1.16051e-18	2.2074e-17	up
Soltu.DM.12G004900	461	449	496	1076	1173	949	785.644	434.139	1137.15	-1.38919	1.18569e-18	2.25305e-17	down
Soltu.DM.04G018100	832	699	868	160	100	185	448.821	740.027	157.616	2.23117	1.18739e-18	2.25402e-17	up
Soltu.DM.08G022250	1081	1176	1062	2372	2779	2263	1832.35	1026.76	2637.94	-1.36131	1.18856e-18	2.25402e-17	down
Soltu.DM.05G022080	388	377	427	923	772	927	649.178	367.971	930.385	-1.33823	1.23722e-18	2.34396e-17	down
Soltu.DM.10G003340	2261	2232	2179	7056	11535	6411	5492.61	2062.6	8922.63	-2.11301	1.26136e-18	2.38734e-17	down
Soltu.DM.08G029820	2681	2730	2660	1192	980	966	1804.1	2495.09	1113.11	1.1645	1.28197e-18	2.42394e-17	up
Soltu.DM.07G006920	2386	2166	2215	997	831	875	1525.07	2091.16	958.982	1.12473	1.30596e-18	2.46686e-17	up
Soltu.DM.09G000730	3919	3820	3638	1405	1208	1566	2500.63	3517.95	1483.31	1.24591	1.32681e-18	2.50377e-17	up
Soltu.DM.08G001630	1753	1083	1135	9054	4426	11132	4966.79	1227.23	8706.35	-2.82667	1.40296e-18	2.64485e-17	down
Soltu.DM.03G025970	521	622	808	71	123	82	349.904	601.281	98.528	2.60943	1.40516e-18	2.64638e-17	up
Soltu.DM.04G028280	0	0	0	269	238	266	137.202	0	274.405	#NUM!	1.51841e-18	2.85686e-17	down
Soltu.DM.07G013820	6	0	0	152	205	159	92.8367	1.85779	183.816	-6.62853	1.62016e-18	3.03932e-17	down
Soltu.DM.09G000280	212	285	291	12	27	25	133.165	243.452	22.8772	3.41166	1.62333e-18	3.04227e-17	up
Soltu.DM.03G012010	599	577	737	178	130	121	370.918	589.837	151.998	1.95626	1.7666e-18	3.30752e-17	up
Soltu.DM.11G004660	0	0	0	353	232	237	145.494	0	290.987	#NUM!	1.79931e-18	3.36546e-17	down
Soltu.DM.08G004370	26843	24922	26620	11389	8604	10825	17569.4	24212.3	10926.4	1.14793	1.83803e-18	3.43453e-17	up
Soltu.DM.12G010360	4	8	12	318	101	315	133.158	7.37979	258.935	-5.13287	1.87086e-18	3.49245e-17	down
Soltu.DM.07G026790	534	663	560	2268	1399	1836	1245.79	543.879	1947.7	-1.84041	1.99983e-18	3.72957e-17	down
Soltu.DM.05G008450	648	695	812	3799	1831	3249	1901.36	664.975	3137.74	-2.23835	2.07328e-18	3.86277e-17	down
Soltu.DM.02G006130	405	301	311	0	0	0	157.146	314.293	0	#DIV/0!	2.11428e-18	3.93532e-17	up
Soltu.DM.03G037120	5120	4696	5579	11569	8784	11569	8034.7	4750.49	11318.9	-1.25259	2.19439e-18	4.08046e-17	down
Soltu.DM.08G017930	35	49	61	287	446	276	202.303	44.7003	359.907	-3.00927	2.2006e-18	4.08801e-17	down
Soltu.DM.04G010780	542	624	487	96	128	91	312.135	512.065	112.206	2.19018	2.26725e-18	4.20775e-17	up
Soltu.DM.09G024720	233	169	326	1265	1012	2067	882.69	223.64	1541.74	-2.78531	2.33704e-18	4.33306e-17	down
Soltu.DM.07G000910	1909	1951	1577	278	133	331	973.07	1683.71	262.426	2.68166	2.46098e-18	4.55843e-17	up
Soltu.DM.10G021190	0	1	4	141	174	127	79.4282	1.51807	157.338	-6.69548	2.49611e-18	4.61901e-17	down
Soltu.DM.03G035540	631	578	481	136	134	113	329.643	523.22	136.066	1.94311	2.50253e-18	4.6264e-17	up
Soltu.DM.02G026370	347	328	297	0	0	0	150.351	300.702	0	#DIV/0!	2.51191e-18	4.63925e-17	up
Soltu.DM.12G027630	232	302	280	36	44	42	147.581	251.739	43.4229	2.5354	2.52735e-18	4.66327e-17	up
Soltu.DM.05G005520	346	274	362	0	0	0	151.381	302.763	0	#DIV/0!	2.58068e-18	4.75707e-17	up
Soltu.DM.07G021160	797	776	844	215	259	262	504.178	746.426	261.929	1.51082	2.63506e-18	4.84329e-17	up
Soltu.DM.02G013540	1018	1059	909	2391	1901	2367	1643.06	924.192	2361.93	-1.3537	2.65582e-18	4.87207e-17	down
Soltu.DM.07G022200	1466	1379	1341	4229	6575	3832	3257.5	1294.15	5220.85	-2.01228	2.74295e-18	5.02707e-17	down
Soltu.DM.12G011420	98	74	97	340	574	436	282.361	82.9483	481.773	-2.53807	3.01595e-18	5.52211e-17	down
Soltu.DM.12G027210	187	258	191	0	0	6	99.6295	197.124	2.13465	6.52896	3.06401e-18	5.60474e-17	up
Soltu.DM.12G000100	2990	2566	2091	584	714	498	1503.59	2367.92	639.272	1.88912	3.23091e-18	5.90437e-17	up
Soltu.DM.01G048750	726	659	903	2061	3048	2162	1648.63	705.015	2592.24	-1.87847	3.5408e-18	6.45832e-17	down
Soltu.DM.09G006130	18153	18306	18373	6272	3910	5864	11313.6	16946.2	5681.08	1.57672	3.54687e-18	6.46322e-17	up
Soltu.DM.05G014640	180	162	126	552	920	699	459.831	144.975	774.687	-2.41781	3.64671e-18	6.63883e-17	down
Soltu.DM.09G004670	61	42	50	232	277	366	179.297	47.227	311.368	-2.72094	3.90521e-18	7.10264e-17	down
Soltu.DM.11G026760	14	36	21	251	251	193	134.499	22.0651	246.933	-3.48428	4.19499e-18	7.62242e-17	down
Soltu.DM.12G025690	130533	111685	105887	25702	38076	26811	69973.9	107651	32297.2	1.73688	4.29087e-18	7.78924e-17	up
Soltu.DM.11G012150	472	587	628	1741	2281	1478	1239.94	520.97	1958.91	-1.91078	4.37425e-18	7.93305e-17	down
Soltu.DM.09G003200	2032	2006	2024	676	781	805	1339.08	1873.43	804.736	1.21909	4.39632e-18	7.96551e-17	up
Soltu.DM.10G002160	893	720	971	239	250	266	532.441	796.497	268.386	1.56936	4.43012e-18	8.01916e-17	up
Soltu.DM.10G026560	0	0	0	224	288	223	130.863	0	261.726	#NUM!	4.69602e-18	8.49241e-17	down
Soltu.DM.05G000930	760	710	771	1621	1294	1488	1126.88	692.109	1561.65	-1.174	4.71403e-18	8.51687e-17	down
Soltu.DM.10G026060	0	0	0	217	301	229	133.084	0	266.169	#NUM!	4.71846e-18	8.51687e-17	down
Soltu.DM.10G017300	264	297	573	0	0	0	174.004	348.008	0	#DIV/0!	4.77563e-18	8.61192e-17	up
Soltu.DM.11G002660	1763	1563	1494	4497	5932	3786	3276.83	1490.44	5063.22	-1.76432	4.84264e-18	8.72453e-17	down
Soltu.DM.01G047220	403	324	364	1088	1516	1001	810.769	336.883	1284.66	-1.93106	5.02119e-18	9.03766e-17	down
Soltu.DM.10G023240	1368	1396	1640	3112	2625	2656	2168.43	1358.95	2977.92	-1.13181	5.06013e-18	9.09918e-17	down
Soltu.DM.03G029120	11325	10078	9099	1726	2899	1824	5869.2	9436.64	2301.77	2.03553	5.07061e-18	9.10945e-17	up
Soltu.DM.06G026410	1468	1209	1519	3748	5439	3565	2920.03	1294.24	4545.81	-1.81243	5.47542e-18	9.82746e-17	down
Soltu.DM.07G024870	121	146	171	482	575	448	335.353	135.136	535.571	-1.98667	5.53597e-18	9.92679e-17	down
Soltu.DM.01G037560	478	425	458	973	847	914	695.375	420.379	970.371	-1.20685	5.72125e-18	1.02494e-16	down
Soltu.DM.12G028320	1562	1462	1716	584	447	581	1017.2	1462.78	571.614	1.3556	5.91042e-18	1.05784e-16	up
Soltu.DM.11G005660	295	258	399	0	0	0	146.5	292.999	0	#DIV/0!	6.04683e-18	1.08124e-16	up
Soltu.DM.04G005970	321	365	338	764	784	732	563.514	316.702	810.325	-1.35537	6.25256e-18	1.11698e-16	down
Soltu.DM.05G006670	1439	1374	1362	2379	2599	2535	1981.06	1290.51	2671.61	-1.04977	6.283e-18	1.12137e-16	down
Soltu.DM.06G018950	782	655	683	1535	1396	1352	1087.83	655.048	1520.62	-1.21499	6.47962e-18	1.15538e-16	down
Soltu.DM.01G011130	97	46	83	404	373	385	241.086	69.5488	412.624	-2.56873	6.87434e-18	1.22462e-16	down
Soltu.DM.05G005530	302	247	396	0	0	0	145.387	290.775	0	#DIV/0!	7.19546e-18	1.28063e-16	up
Soltu.DM.02G030940	924	969	865	2352	2979	2066	1743.52	853.313	2633.73	-1.62596	8.21023e-18	1.45988e-16	down
Soltu.DM.03G023530	490935	467274	375881	929290	934478	956803	707730	413153	1.00231e+06	-1.27858	8.29054e-18	1.47279e-16	down
Soltu.DM.03G019770	0	0	0	227	221	219	118.477	0	236.954	#NUM!	8.90244e-18	1.58002e-16	down
Soltu.DM.04G005260	1553	1420	1443	504	529	592	971.197	1364.72	577.676	1.24027	9.29323e-18	1.64784e-16	up
Soltu.DM.02G009150	470	415	426	987	849	889	686.087	405.122	967.052	-1.25524	1.01487e-17	1.79621e-16	down
Soltu.DM.01G027360	530	605	534	1138	1144	1237	883.474	516.426	1250.52	-1.2759	1.07759e-17	1.90543e-16	down
Soltu.DM.03G016410	10523	10908	12720	4589	4821	4030	7658.07	10538.7	4777.48	1.14137	1.145e-17	2.02276e-16	up
Soltu.DM.02G010430	88	107	123	458	322	459	268.607	98.1308	439.084	-2.16172	1.15932e-17	2.04617e-16	down
Soltu.DM.04G020490	493	491	544	1001	1011	940	760.399	471.787	1049.01	-1.15282	1.24065e-17	2.18568e-16	down
Soltu.DM.09G000650	0	4	0	396	104	358	151.801	1.26964	302.332	-7.89557	1.25577e-17	2.21027e-16	down
Soltu.DM.07G018520	1384	1319	1140	3266	2581	2663	2103.55	1189.38	3017.71	-1.34324	1.26719e-17	2.22832e-16	down
Soltu.DM.08G017950	66	36	51	266	390	283	190.957	47.1709	334.742	-2.82708	1.337e-17	2.34869e-16	down
Soltu.DM.12G016590	12	31	37	281	272	218	149.26	24.6614	273.858	-3.4731	1.3381e-17	2.34869e-16	down
Soltu.DM.06G033990	42501	39680	35351	16659	15750	16739	26910.9	36365.6	17456.2	1.05883	1.36578e-17	2.39328e-16	up
Soltu.DM.03G018580	176682	171523	143707	481537	841028	500218	401554	152285	650823	-2.09549	1.36601e-17	2.39328e-16	down
Soltu.DM.12G028750	0	0	0	309	175	230	126.257	0	252.514	#NUM!	1.37698e-17	2.41029e-16	down
Soltu.DM.08G013100	1667	1802	1758	3765	5070	3825	3062.85	1615.82	4509.89	-1.48083	1.38757e-17	2.4266e-16	down
Soltu.DM.04G037130	57	48	61	217	317	276	169.955	51.1948	288.714	-2.49557	1.39567e-17	2.43852e-16	down
Soltu.DM.11G010320	542	530	551	997	985	992	779.051	501.439	1056.66	-1.07537	1.40904e-17	2.45963e-16	down
Soltu.DM.02G031800	132	99	90	383	605	526	319.637	99.3098	539.965	-2.44286	1.45072e-17	2.53009e-16	down
Soltu.DM.02G033750	1562	1543	1395	578	581	555	1000.6	1392.14	609.062	1.19264	1.4839e-17	2.58389e-16	up
Soltu.DM.05G017910	3997	4035	3324	8169	6980	7868	5842.22	3516.1	8168.34	-1.21607	1.48428e-17	2.58389e-16	down
Soltu.DM.04G031030	2488	2348	2481	6092	4230	5370	3909.92	2260.35	5559.49	-1.2984	1.57201e-17	2.73412e-16	down
Soltu.DM.03G035970	32	63	29	296	357	293	187.642	38.6098	336.675	-3.12432	1.58506e-17	2.7543e-16	down
Soltu.DM.04G015920	632	608	661	201	135	171	383.326	587.082	179.57	1.70901	1.63962e-17	2.84395e-16	up
Soltu.DM.03G031000	127	133	134	535	359	579	321.833	121.761	521.905	-2.09974	1.66181e-17	2.87982e-16	down
Soltu.DM.01G036420	855	847	1252	114	206	122	533.624	909.388	157.859	2.52626	1.68243e-17	2.9129e-16	up
Soltu.DM.06G032850	4907	4709	4039	10688	12134	9136	7797.04	4226.41	11367.7	-1.42743	1.6956e-17	2.93304e-16	down
Soltu.DM.07G000470	1439	1488	1466	3327	4355	3113	2601.29	1357.91	3844.66	-1.50147	1.84908e-17	3.19565e-16	down
Soltu.DM.09G005880	248	227	210	1155	611	1077	608.674	211.875	1005.47	-2.24659	1.86332e-17	3.21735e-16	down
Soltu.DM.03G036910	0	4	0	173	139	141	80.9641	1.26964	160.659	-6.98344	1.87215e-17	3.22967e-16	down
Soltu.DM.07G021500	6	0	0	136	159	160	81.8727	1.85779	161.888	-6.44526	1.95112e-17	3.36286e-16	down
Soltu.DM.02G018000	175	203	224	553	644	522	398.727	185.857	611.597	-1.71839	1.97094e-17	3.39397e-16	down
Soltu.DM.01G047240	142	136	183	620	685	442	381.661	142.066	621.257	-2.12863	2.05861e-17	3.54117e-16	down
Soltu.DM.06G018070	12	23	20	229	203	131	108.403	17.0193	199.786	-3.55321	2.06013e-17	3.54117e-16	down
Soltu.DM.05G022280	0	0	0	308	167	225	123.739	0	247.477	#NUM!	2.09136e-17	3.5916e-16	down
Soltu.DM.02G013590	6975	6679	6394	1876	2520	1854	4212.67	6198.92	2226.42	1.47729	2.32577e-17	3.99058e-16	up
Soltu.DM.08G009580	955	898	867	156	239	139	515.718	840.976	190.461	2.14257	2.38091e-17	4.08153e-16	up
Soltu.DM.08G004000	20	21	20	216	123	164	98.3835	18.8615	177.906	-3.23759	2.43814e-17	4.17588e-16	down
Soltu.DM.08G021530	334	381	365	828	788	731	583.748	333.91	833.585	-1.31987	2.502e-17	4.28142e-16	down
Soltu.DM.04G002590	21042	20493	19895	8890	6635	8407	13737.9	18991.7	8484.15	1.16253	2.57699e-17	4.4058e-16	up
Soltu.DM.02G017980	801	815	902	145	234	167	486.124	777.453	194.794	1.99681	2.61419e-17	4.4654e-16	up
Soltu.DM.04G029980	4	4	8	92	114	124	61.1875	4.90949	117.466	-4.58052	2.75757e-17	4.7019e-16	down
Soltu.DM.03G028840	145	183	175	547	587	445	358.444	155.512	561.377	-1.85195	2.77865e-17	4.73363e-16	down
Soltu.DM.09G003560	618	651	668	1575	2388	1713	1311.24	598.497	2023.99	-1.75779	2.82222e-17	4.80357e-16	down
Soltu.DM.07G002570	812	748	822	1682	1662	1394	1209.43	735.579	1683.28	-1.19432	2.83742e-17	4.82512e-16	down
Soltu.DM.06G013670	854	918	878	168	224	257	525.245	819.353	231.137	1.82573	2.94154e-17	4.99774e-16	up
Soltu.DM.04G023400	22831	22890	26253	54593	39577	49660	36595.3	22215	50975.7	-1.19828	3.1022e-17	5.26602e-16	down
Soltu.DM.05G005540	13475	12937	15843	5608	4232	5583	9251.28	13034.1	5468.42	1.2531	3.18703e-17	5.40522e-16	up
Soltu.DM.02G016940	0	5	11	200	143	183	95.6472	4.88887	186.405	-5.2528	3.30132e-17	5.59408e-16	down
Soltu.DM.06G022160	64	62	113	439	628	377	294.065	73.4145	514.715	-2.80964	3.31135e-17	5.60611e-16	down
Soltu.DM.08G021300	4250	4301	4137	1984	1624	1861	2931.53	3922.9	1940.16	1.01574	3.42565e-17	5.79448e-16	up
Soltu.DM.02G034100	4625	4196	4615	8607	10179	8022	6844.19	4149.16	9539.21	-1.20105	3.5042e-17	5.9221e-16	down
Soltu.DM.04G028470	1042	867	919	1790	1878	2078	1458.17	873.682	2042.65	-1.22526	4.10486e-17	6.93108e-16	down
Soltu.DM.04G032160	1040	970	904	347	343	349	635.207	901.254	369.16	1.28769	4.11459e-17	6.94137e-16	up
Soltu.DM.09G024590	110	89	106	487	299	452	266.194	94.1265	438.262	-2.21912	4.16421e-17	7.01887e-16	down
Soltu.DM.06G017850	22	16	14	155	126	136	82.0042	16.0928	147.916	-3.20029	4.45994e-17	7.51071e-16	down
Soltu.DM.10G029470	0	0	0	147	304	253	125.782	0	251.563	#NUM!	4.59878e-17	7.7377e-16	down
Soltu.DM.03G030330	255	230	190	0	3	0	105.042	208.992	1.092	7.58033	4.65451e-17	7.81769e-16	up
Soltu.DM.10G023500	3159	3174	2636	915	1088	873	1900.12	2776.82	1023.43	1.44003	4.71297e-17	7.90893e-16	up
Soltu.DM.05G024590	2485	2210	2265	767	599	868	1471.6	2150.78	792.41	1.44054	4.89485e-17	8.20693e-16	up
Soltu.DM.09G027130	193	200	156	777	2171	1113	812.655	170.067	1455.24	-3.09709	5.45924e-17	9.14519e-16	down
Soltu.DM.01G028050	144	181	200	514	496	640	374.138	162.071	586.204	-1.85477	5.54957e-17	9.28835e-16	down
Soltu.DM.03G025950	354	423	528	1224	1086	1047	796.976	402.361	1191.59	-1.56632	5.68852e-17	9.51259e-16	down
Soltu.DM.02G008290	598	568	545	169	108	137	337.803	529.039	146.567	1.85182	5.81614e-17	9.71748e-16	up
Soltu.DM.01G035110	2077	2134	2052	3661	3843	3399	2906.04	1936.4	3875.69	-1.00108	5.85713e-17	9.77741e-16	down
Soltu.DM.12G029920	7275	6687	7809	3305	2511	2978	4918.44	6719.08	3117.8	1.10773	6.02675e-17	1.00518e-15	up
Soltu.DM.06G023380	302	272	267	618	639	711	479.756	259.988	699.524	-1.42793	6.03719e-17	1.00604e-15	down
Soltu.DM.01G046490	968	852	857	2249	2816	1929	1658.69	827.398	2489.99	-1.58949	6.0521e-17	1.00765e-15	down
Soltu.DM.02G034250	843	714	695	1947	3147	2207	1650.54	696.265	2604.82	-1.90347	6.1266e-17	1.01827e-15	down
Soltu.DM.08G028850	588	497	634	1307	1772	1410	1064.65	530.121	1599.18	-1.59294	6.20031e-17	1.02963e-15	down
Soltu.DM.02G016660	131	125	118	427	575	386	305.064	115.657	494.47	-2.09603	6.22087e-17	1.03209e-15	down
Soltu.DM.03G009320	385	618	452	1447	1432	1626	1025.89	451.042	1600.74	-1.8274	6.30885e-17	1.04463e-15	down
Soltu.DM.08G014260	9	6	12	110	108	114	63.1246	8.29313	117.956	-3.83019	6.3125e-17	1.04463e-15	down
Soltu.DM.10G025970	1981	1628	1743	583	675	555	1149.16	1653.31	645.009	1.35797	6.44379e-17	1.06543e-15	up
Soltu.DM.10G016030	980	818	978	1749	1710	1638	1333.7	856.642	1810.76	-1.07983	6.61479e-17	1.09276e-15	down
Soltu.DM.07G027240	1002	854	996	363	345	355	628.923	880.284	377.563	1.22125	6.66101e-17	1.09944e-15	up
Soltu.DM.12G022120	4448	4304	3877	901	532	1115	2404.7	3907.11	902.294	2.11443	6.87592e-17	1.1332e-15	up
Soltu.DM.03G028820	68	83	84	287	278	252	181.415	72.6139	290.216	-1.99881	6.87739e-17	1.1332e-15	down
Soltu.DM.11G021080	51	72	34	591	350	310	245.582	48.8503	442.314	-3.17863	7.01545e-17	1.15495e-15	down
Soltu.DM.07G028680	2054	1982	1692	336	553	404	1117.16	1772.97	461.359	1.94221	7.14044e-17	1.17451e-15	up
Soltu.DM.06G020530	3962	3802	3536	8324	9915	7231	6279.32	3494.94	9063.71	-1.37484	7.32538e-17	1.2039e-15	down
Soltu.DM.02G033210	1141	1143	1192	2863	3207	2223	2011.69	1073.89	2949.5	-1.45763	7.62444e-17	1.25197e-15	down
Soltu.DM.06G021200	0	0	0	219	303	146	119.03	0	238.06	#NUM!	7.6738e-17	1.25899e-15	down
Soltu.DM.12G024030	17	8	0	263	271	311	154.076	7.80301	300.349	-5.26647	7.73481e-17	1.26791e-15	down
Soltu.DM.01G044280	2476	2469	2549	6818	11068	6502	5509.03	2315.45	8702.61	-1.91015	7.92313e-17	1.29767e-15	down
Soltu.DM.01G004830	85	69	102	310	452	346	236.898	78.8368	394.958	-2.32476	8.19959e-17	1.34065e-15	down
Soltu.DM.06G000790	3493	3222	3190	728	310	663	1831.27	3061.77	600.777	2.34946	8.43747e-17	1.37638e-15	up
Soltu.DM.10G005810	645	630	622	1513	1134	1421	1014.28	586.383	1442.18	-1.29834	8.43978e-17	1.37638e-15	down
Soltu.DM.02G018020	25611	25430	26273	9942	6987	10049	16724.3	23888	9560.7	1.32109	8.49706e-17	1.38412e-15	up
Soltu.DM.01G037280	0	0	0	231	136	315	120.777	0	241.553	#NUM!	8.5017e-17	1.38412e-15	down
Soltu.DM.04G013230	0	4	0	135	154	134	75.8705	1.26964	150.471	-6.88893	8.68632e-17	1.41297e-15	down
Soltu.DM.03G000430	770	729	881	1431	1448	1458	1137.75	734.254	1541.25	-1.06975	9.14953e-17	1.48705e-15	down
Soltu.DM.06G025720	487	422	449	37	57	85	241.656	419.512	63.7995	2.71709	9.43833e-17	1.53269e-15	up
Soltu.DM.01G025170	31	16	29	212	147	217	113.747	23.3819	204.113	-3.1259	9.65982e-17	1.56732e-15	down
Soltu.DM.10G022280	0	0	0	424	103	344	153.341	0	306.682	#NUM!	1.01095e-16	1.63889e-15	down
Soltu.DM.05G012430	0	16	8	232	370	262	157.849	7.47988	308.219	-5.3648	1.02068e-16	1.65327e-15	down
Soltu.DM.12G004240	13725	11931	12166	5785	4712	5475	8677.26	11688.5	5666	1.04469	1.02477e-16	1.65848e-15	up
Soltu.DM.02G024820	2851	3276	3611	19171	7888	17230	9322.69	3006.49	15638.9	-2.37898	1.08732e-16	1.75673e-15	down
Soltu.DM.01G038650	0	0	0	221	149	200	100.954	0	201.909	#NUM!	1.13234e-16	1.82793e-15	down
Soltu.DM.10G020680	21	27	10	260	599	202	198.998	18.074	379.923	-4.39372	1.13615e-16	1.83252e-15	down
Soltu.DM.08G021070	115	138	144	4	1	6	63.2588	122.634	3.88359	4.98083	1.15261e-16	1.85751e-15	up
Soltu.DM.06G013280	2033	2039	2289	8252	4430	8009	4641.4	1963.76	7319.04	-1.89804	1.16235e-16	1.87162e-15	down
Soltu.DM.01G021510	267	250	268	937	590	920	554.481	242.468	866.494	-1.83739	1.17543e-16	1.89108e-15	down
Soltu.DM.07G027220	10540	9834	9985	3265	4218	3324	6615.24	9382.08	3848.4	1.28565	1.23453e-16	1.98449e-15	up
Soltu.DM.02G023280	7182	5829	5643	2464	2260	2424	4152.97	5767.79	2538.16	1.18424	1.28715e-16	2.06734e-15	up
Soltu.DM.07G020040	2615	2360	2531	4440	4746	4060	3513.88	2318.49	4709.26	-1.02231	1.30209e-16	2.08958e-15	down
Soltu.DM.06G028580	2048	1952	2132	873	703	875	1381.56	1893.66	869.457	1.12299	1.33621e-16	2.14074e-15	up
Soltu.DM.03G009630	44	48	41	199	180	193	122.126	41.1662	203.085	-2.30255	1.34072e-16	2.14616e-15	down
Soltu.DM.03G018240	1273	1270	1200	2565	2646	2163	1889.12	1157.47	2620.77	-1.17902	1.36571e-16	2.18434e-15	down
Soltu.DM.12G004420	2499	2178	2305	870	560	727	1460.34	2156.97	763.712	1.49791	1.53594e-16	2.45455e-15	up
Soltu.DM.09G024120	209	228	249	0	0	0	105.912	211.824	0	#DIV/0!	1.54687e-16	2.46995e-15	up
Soltu.DM.03G001390	252	381	453	31	45	18	184.226	334.935	33.5172	3.32091	1.57869e-16	2.51866e-15	up
Soltu.DM.07G012770	781	533	687	108	151	86	370.085	617.215	122.954	2.32766	1.62828e-16	2.59449e-15	up
Soltu.DM.12G008740	16	29	23	173	299	174	125.851	21.0628	230.639	-3.45287	1.62894e-16	2.59449e-15	down
Soltu.DM.10G026550	0	0	0	211	169	159	95.5697	0	191.139	#NUM!	1.69816e-16	2.70248e-15	down
Soltu.DM.05G023430	14712	13374	13390	3898	5411	4218	8819.72	12819.6	4819.88	1.41128	1.74062e-16	2.76775e-15	up
Soltu.DM.01G005330	114	120	104	568	326	564	310.293	104.604	515.982	-2.30238	1.80043e-16	2.86047e-15	down
Soltu.DM.03G017850	1996	1769	1763	707	765	718	1243.7	1708.71	778.693	1.13378	1.9247e-16	3.05536e-15	up
Soltu.DM.06G023370	102	110	98	348	304	436	241.088	95.9137	386.263	-2.00977	2.25829e-16	3.57897e-15	down
Soltu.DM.07G027430	11287	9979	9343	4605	4010	4114	6992.2	9466.69	4517.7	1.06727	2.27435e-16	3.60143e-15	up
Soltu.DM.12G028210	306	342	368	80	53	49	189.093	313.762	64.4236	2.28401	2.30392e-16	3.64524e-15	up
Soltu.DM.03G025940	1019	1024	864	2224	2951	2235	1769.61	899.885	2639.34	-1.55237	2.31421e-16	3.65849e-15	down
Soltu.DM.06G028720	16918	17223	15111	7631	6305	6764	11292.2	15240.9	7343.59	1.05339	2.35243e-16	3.71582e-15	up
Soltu.DM.09G026000	187	227	271	0	0	0	105.649	211.298	0	#DIV/0!	2.44511e-16	3.85904e-15	up
Soltu.DM.02G000770	756	793	698	133	209	169	438.777	695.303	182.251	1.93172	2.46434e-16	3.88617e-15	up
Soltu.DM.06G014060	5276	5039	4694	1494	1892	1327	3160.05	4642.02	1678.07	1.46795	2.5008e-16	3.94042e-15	up
Soltu.DM.09G009470	25009	22937	20943	7203	9185	7375	14885.7	21310.4	8461.1	1.33264	2.50331e-16	3.94112e-15	up
Soltu.DM.09G009390	4382	3795	3953	11369	18720	10598	9134.41	3747.93	14520.9	-1.95396	2.50903e-16	3.94686e-15	down
Soltu.DM.06G033030	319	211	217	733	900	796	547.734	230.882	864.586	-1.90485	2.53471e-16	3.98398e-15	down
Soltu.DM.06G001230	2243	2439	2956	4685	4874	5084	3780.48	2355.96	5205	-1.14359	2.76455e-16	4.34165e-15	down
Soltu.DM.02G030840	371	278	348	800	966	804	611.112	307.571	914.653	-1.57231	2.83143e-16	4.43939e-15	down
Soltu.DM.08G025810	304	284	339	0	2	0	143.378	286.028	0.727998	8.61801	2.885e-16	4.51967e-15	up
Soltu.DM.10G004220	2209	1858	2241	5869	7587	4551	4179.62	1946.39	6412.84	-1.72016	3.05975e-16	4.78952e-15	down
Soltu.DM.02G016340	27	47	70	391	429	264	214.874	44.2899	385.458	-3.12152	3.14141e-16	4.91331e-15	down
Soltu.DM.07G022420	561	422	565	1196	1072	1303	872.561	477.244	1267.88	-1.40962	3.1798e-16	4.96929e-15	down
Soltu.DM.02G012500	2902	2661	2688	1063	1173	1204	1886.7	2550.02	1223.37	1.05965	3.4113e-16	5.32671e-15	up
Soltu.DM.12G023340	26	31	38	183	147	197	108.126	29.2964	186.956	-2.67391	3.5767e-16	5.58041e-15	down
Soltu.DM.10G005070	2	1	0	151	157	134	79.0199	0.936672	157.103	-7.38995	3.5807e-16	5.58209e-15	down
Soltu.DM.12G029910	3360	3235	2938	1287	893	1059	2048.24	2949.07	1147.42	1.36187	3.60413e-16	5.61404e-15	up
Soltu.DM.04G030200	68	68	64	221	244	240	156.284	61.8494	250.719	-2.01924	3.65767e-16	5.69279e-15	down
Soltu.DM.07G014660	326	332	350	806	635	735	541.538	311.378	771.699	-1.30937	3.84873e-16	5.98527e-15	down
Soltu.DM.08G023560	32	31	16	165	231	220	122.017	24.5506	219.483	-3.16028	3.95114e-16	6.13953e-15	down
Soltu.DM.08G002060	239	238	203	0	7	12	108.648	210.479	6.81729	4.94833	4.0657e-16	6.31241e-15	up
Soltu.DM.10G002440	728	695	563	33	101	50	340.492	615.005	65.9784	3.22053	4.11072e-16	6.37712e-15	up
Soltu.DM.04G033040	359	377	523	1022	1278	1149	807.818	387.808	1227.83	-1.66269	4.16672e-16	6.45876e-15	down
Soltu.DM.03G011490	696	653	681	2595	1417	2209	1413.68	627.185	2200.17	-1.81065	4.25202e-16	6.58563e-15	down
Soltu.DM.08G018140	184	131	172	0	6	7	77.4279	150.181	4.67442	5.00577	4.42135e-16	6.84234e-15	up
Soltu.DM.10G007000	523	462	509	162	123	146	307.085	461.365	152.805	1.59422	4.47868e-16	6.91986e-15	up
Soltu.DM.12G001430	278	315	295	689	595	648	480.144	274.61	685.677	-1.32014	4.51632e-16	6.97237e-15	down
Soltu.DM.02G022410	108	134	185	503	648	496	358.998	131.504	586.491	-2.15701	4.59927e-16	7.09468e-15	down
Soltu.DM.10G022320	171	204	243	692	504	617	416.601	190.639	642.563	-1.753	4.63513e-16	7.14423e-15	down
Soltu.DM.08G025710	100	124	186	4	6	4	65.5724	126.153	4.99203	4.6594	4.6931e-16	7.22775e-15	up
Soltu.DM.07G020030	119	139	179	447	583	470	334.444	134.696	534.192	-1.98765	4.72388e-16	7.2693e-15	down
Soltu.DM.03G021490	3100	2637	2934	4912	5826	5649	4254.34	2677.55	5831.13	-1.12286	4.74402e-16	7.29442e-15	down
Soltu.DM.02G014860	604	592	775	1613	2987	2689	1604.99	607.552	2602.42	-2.09877	4.88937e-16	7.51184e-15	down
Soltu.DM.12G027200	168	223	275	0	0	0	102.673	205.346	0	#DIV/0!	5.06214e-16	7.77104e-15	up
Soltu.DM.07G022840	1490	1301	1279	2751	3196	2570	2144.19	1258.21	3030.17	-1.26802	5.54272e-16	8.50196e-15	down
Soltu.DM.05G010560	62	41	28	269	272	250	160.852	40.6156	281.088	-2.79092	5.64027e-16	8.63772e-15	down
Soltu.DM.02G020140	433	388	414	843	754	781	612.842	381.494	844.191	-1.14591	5.98527e-16	9.15872e-15	down
Soltu.DM.04G010820	1231	1257	1441	464	345	477	834.308	1212.68	455.937	1.41129	6.28634e-16	9.61171e-15	up
Soltu.DM.02G001060	237	230	249	616	495	526	400.863	221.128	580.597	-1.39266	6.3565e-16	9.7112e-15	down
Soltu.DM.08G000080	250	366	401	1359	882	1242	773.699	313.946	1233.45	-1.97411	6.636e-16	1.01301e-14	down
Soltu.DM.12G024130	0	0	0	172	140	161	83.8959	0	167.792	#NUM!	6.70285e-16	1.0224e-14	down
Soltu.DM.08G012360	78746	72049	69051	23088	30152	23209	47602.2	67978	27226.3	1.32007	6.92534e-16	1.05549e-14	up
Soltu.DM.01G002210	324	372	330	2914	954	2519	1284.92	317.452	2252.38	-2.82684	7.01033e-16	1.06759e-14	down
Soltu.DM.07G020280	4526	4411	4393	2147	1843	1704	3070.28	4120.11	2020.46	1.028	7.37893e-16	1.12283e-14	up
Soltu.DM.01G042030	343	383	354	724	742	760	562.59	334.03	791.15	-1.24397	7.50012e-16	1.14036e-14	down
Soltu.DM.05G002750	84	70	112	474	293	533	271.121	81.8463	460.395	-2.49188	7.68417e-16	1.16742e-14	down
Soltu.DM.01G030930	770	715	870	1524	1744	1475	1206.88	726.508	1687.24	-1.21562	7.8831e-16	1.19669e-14	down
Soltu.DM.12G000400	164	137	150	9	12	17	76.4109	139.29	13.5323	3.36361	7.94791e-16	1.20557e-14	up
Soltu.DM.01G042450	11832	10835	9754	4681	3521	3926	7164.82	10030.5	4299.13	1.22228	7.9632e-16	1.20693e-14	up
Soltu.DM.12G011160	694	612	669	198	230	217	419.714	609.95	229.477	1.41034	8.64553e-16	1.30931e-14	up
Soltu.DM.06G000830	46	42	67	208	265	257	153.798	47.6854	259.911	-2.4464	8.72926e-16	1.32094e-14	down
Soltu.DM.02G009690	171	206	214	0	0	0	91.2844	182.569	0	#DIV/0!	1.03482e-15	1.56345e-14	up
Soltu.DM.01G002800	3	4	22	243	202	248	127.349	8.80218	245.895	-4.80404	1.05099e-15	1.58662e-14	down
Soltu.DM.03G015490	199	208	220	529	566	457	372.722	193.674	551.77	-1.51044	1.05417e-15	1.59017e-14	down
Soltu.DM.10G026510	0	0	0	153	223	129	90.0203	0	180.041	#NUM!	1.0762e-15	1.62212e-14	down
Soltu.DM.06G016720	71	58	76	429	225	361	211.038	63.2062	358.869	-2.50532	1.07793e-15	1.62345e-14	down
Soltu.DM.09G017300	129	126	130	354	325	319	236.658	118.958	354.359	-1.57476	1.10541e-15	1.66352e-14	down
Soltu.DM.09G020340	349	474	403	54	86	51	223.813	379.48	68.1451	2.47734	1.17971e-15	1.77254e-14	up
Soltu.DM.11G009610	1832	1743	1584	3038	3486	3342	2552.86	1595.95	3509.76	-1.13695	1.18782e-15	1.78331e-14	down
Soltu.DM.11G023430	128	111	212	4	3	0	70.4887	138.5	2.47693	5.80519	1.19436e-15	1.79173e-14	up
Soltu.DM.04G030030	378	267	305	976	1754	1104	831.247	293.34	1369.15	-2.22264	1.19814e-15	1.79599e-14	down
Soltu.DM.07G022220	966	1019	959	2174	2474	1827	1606.83	910.403	2303.25	-1.33909	1.20242e-15	1.80099e-14	down
Soltu.DM.11G001100	132	256	348	0	0	0	113.293	226.586	0	#DIV/0!	1.21306e-15	1.81548e-14	up
Soltu.DM.10G013930	0	0	0	109	232	198	96.3154	0	192.631	#NUM!	1.21399e-15	1.81548e-14	down
Soltu.DM.02G022380	4028	3811	3689	1573	1762	1594	2658.63	3564.15	1753.1	1.02365	1.24584e-15	1.86165e-14	up
Soltu.DM.11G002700	2554	2181	2441	4513	6350	5482	4020.04	2215.77	5824.31	-1.39428	1.42897e-15	2.13195e-14	down
Soltu.DM.07G024780	457	501	422	1610	978	1406	920.421	427.194	1413.65	-1.72646	1.44267e-15	2.15071e-14	down
Soltu.DM.03G018850	3880	3531	3724	1620	1690	1411	2559.01	3439.96	1678.06	1.0356	1.54252e-15	2.29778e-14	up
Soltu.DM.03G037630	80	73	80	303	297	226	182.688	71.9547	293.422	-2.02782	1.57219e-15	2.34015e-14	down
Soltu.DM.01G035070	64	45	29	291	239	367	180.562	42.8046	318.319	-2.89464	1.59057e-15	2.36567e-14	down
Soltu.DM.03G017580	1603	1562	1547	504	477	643	1016.69	1456.49	576.893	1.33612	1.60383e-15	2.38167e-14	up
Soltu.DM.09G005850	10079	8732	11439	1589	464	1488	5287.22	9325.99	1248.45	2.90111	1.61035e-15	2.38949e-14	up
Soltu.DM.08G023940	805	734	586	137	108	184	405.169	658.129	152.209	2.11232	1.65763e-15	2.45774e-14	up
Soltu.DM.01G005820	794	675	1049	4364	2067	4400	2301.87	774.973	3828.76	-2.30466	1.66478e-15	2.46643e-14	down
Soltu.DM.03G032210	5491	4818	6352	10791	9116	10858	8026.78	5136.12	10917.4	-1.08788	1.71396e-15	2.53732e-14	down
Soltu.DM.06G014630	5529	5414	5579	1216	1916	1203	3325.74	5105.03	1546.44	1.72297	1.77246e-15	2.62189e-14	up
Soltu.DM.08G007420	333	357	288	76	74	70	190.512	302.87	78.154	1.95431	1.77808e-15	2.62818e-14	up
Soltu.DM.02G003680	213	209	158	0	0	0	89.8581	179.716	0	#DIV/0!	1.79828e-15	2.65597e-14	up
Soltu.DM.12G007510	10722	10779	13506	3738	2373	3876	7166.12	10795.3	3536.98	1.60981	1.81162e-15	2.67361e-14	up
Soltu.DM.01G011660	173	178	205	0	0	0	85.7996	171.599	0	#DIV/0!	1.84219e-15	2.71662e-14	up
Soltu.DM.11G022120	398	514	570	5170	1405	4897	2250.58	457.476	4043.68	-3.1439	1.85816e-15	2.73806e-14	down
Soltu.DM.06G032270	15904	14988	12898	6077	4472	5364	9596.75	13553.3	5640.25	1.26481	1.86083e-15	2.73989e-14	up
Soltu.DM.08G014690	1139	1206	1104	2447	1959	2590	1774.31	1066.85	2481.77	-1.21801	1.94856e-15	2.86684e-14	down
Soltu.DM.06G010870	326	377	428	925	755	930	637.515	349.074	925.957	-1.40741	1.97406e-15	2.90213e-14	down
Soltu.DM.12G005400	640	686	516	1381	1489	1387	1042.2	570.793	1513.6	-1.40695	2.11214e-15	3.10274e-14	down
Soltu.DM.01G039500	32389	29454	24505	68978	92560	63965	53532.3	26733.2	80331.4	-1.58733	2.2125e-15	3.24766e-14	down
Soltu.DM.02G029230	385	311	296	772	983	864	619.632	306.772	932.493	-1.60393	2.21635e-15	3.25081e-14	down
Soltu.DM.08G006550	83	43	53	287	424	302	208.203	55.2568	361.149	-2.70837	2.24077e-15	3.28159e-14	down
Soltu.DM.02G026870	834	913	895	1959	1500	1970	1370.91	816.676	1925.15	-1.23713	2.27008e-15	3.32197e-14	down
Soltu.DM.11G023180	436	288	309	1072	873	936	670.552	319.164	1021.94	-1.67894	2.29125e-15	3.35038e-14	down
Soltu.DM.04G001740	946	856	1050	232	137	257	550.708	879.788	221.628	1.98901	2.29921e-15	3.35945e-14	up
Soltu.DM.02G025220	515	494	467	157	157	153	311.189	456.438	165.94	1.45976	2.38431e-15	3.48113e-14	up
Soltu.DM.09G029680	265	275	298	767	562	784	503.923	258.789	749.057	-1.5333	2.3961e-15	3.49566e-14	down
Soltu.DM.01G003660	51	82	60	305	533	315	235.755	59.8287	411.682	-2.78262	2.41211e-15	3.51634e-14	down
Soltu.DM.12G000650	7134	6669	7066	2876	3266	2669	4790.42	6446.69	3134.15	1.04048	2.44207e-15	3.5573e-14	up
Soltu.DM.06G000560	0	0	0	107	202	176	86.5956	0	173.191	#NUM!	2.44505e-15	3.55892e-14	down
Soltu.DM.01G051600	635	619	676	236	199	239	417.591	596.005	239.177	1.31724	2.46133e-15	3.5799e-14	up
Soltu.DM.10G004020	822	886	799	283	258	317	540.126	775.574	304.677	1.34799	2.47e-15	3.58977e-14	up
Soltu.DM.06G025110	204	263	308	706	661	658	479.12	239.095	719.145	-1.5887	2.47731e-15	3.59766e-14	down
Soltu.DM.03G035480	9893	9147	8221	3789	3426	4039	6215.05	8434.19	3995.92	1.07772	2.56412e-15	3.7209e-14	up
Soltu.DM.09G002160	10	8	25	151	154	172	91.3351	13.1397	169.53	-3.68954	2.7411e-15	3.97169e-14	down
Soltu.DM.09G009440	2498	2879	3150	7409	5150	7728	4911.04	2632.8	7189.27	-1.44925	2.78742e-15	4.03573e-14	down
Soltu.DM.09G024930	5009	4391	4980	2203	1739	2135	3297.42	4439.52	2155.33	1.04249	2.96401e-15	4.28492e-14	up
Soltu.DM.04G002310	372	417	424	836	746	783	607.19	374.813	839.567	-1.16347	3.04873e-15	4.40073e-14	down
Soltu.DM.12G025470	2153	2107	1999	857	708	902	1405.4	1935.45	875.343	1.14475	3.11005e-15	4.48585e-14	up
Soltu.DM.03G021640	2849	2341	2339	7768	13103	6693	6083.75	2327.28	9840.23	-2.08004	3.20688e-15	4.62202e-14	down
Soltu.DM.03G011620	12604	11114	10405	4506	4010	5003	7676.61	10553.5	4799.71	1.1367	3.21422e-15	4.6291e-14	up
Soltu.DM.01G044760	2226	1802	2000	3963	5087	4037	3260.8	1861.54	4660.05	-1.32385	3.26079e-15	4.6891e-14	down
Soltu.DM.06G004510	5994	5339	5695	1821	2320	1656	3662.08	5260.02	2064.13	1.34953	3.26556e-15	4.69242e-14	up
Soltu.DM.06G033230	191	183	186	631	414	590	376.066	173.056	579.077	-1.74251	3.34707e-15	4.80594e-14	down
Soltu.DM.12G020710	189	197	229	26	35	20	109.323	189.788	28.8575	2.71737	3.36978e-15	4.83491e-14	up
Soltu.DM.09G016790	22	40	36	192	165	196	113.291	30.3142	196.269	-2.69476	3.37739e-15	4.84219e-14	down
Soltu.DM.05G022330	2	2	4	74	94	125	53.3819	2.45475	104.309	-5.40915	3.45401e-15	4.94833e-14	down
Soltu.DM.03G002060	140	130	142	0	3	7	65.4088	127.235	3.58242	5.15042	3.48004e-15	4.98189e-14	up
Soltu.DM.09G000380	717	907	778	2347	3398	1984	1749.38	743.425	2755.34	-1.88997	3.57932e-15	5.12018e-14	down
Soltu.DM.12G006840	1017	891	981	1633	1799	1695	1357.72	892.17	1823.27	-1.03114	3.7869e-15	5.409e-14	down
Soltu.DM.04G019830	0	0	0	166	99	212	84.4675	0	168.935	#NUM!	3.80904e-15	5.43656e-14	down
Soltu.DM.04G030820	2680	2335	2837	735	379	697	1531.47	2422.53	640.413	1.91944	3.96832e-15	5.65967e-14	up
Soltu.DM.06G034360	320	293	451	18	38	8	175.184	327.458	22.9104	3.83724	4.02575e-15	5.7373e-14	up
Soltu.DM.07G021660	32	51	50	192	264	228	142.397	41.1044	243.689	-2.56768	4.32939e-15	6.16083e-14	down
Soltu.DM.02G008170	242	211	182	763	504	682	443.403	196.534	690.271	-1.81238	4.51438e-15	6.41929e-14	down
Soltu.DM.03G020280	471	353	390	79	40	76	221.949	374.947	68.9514	2.44303	4.57756e-15	6.5043e-14	up
Soltu.DM.06G004980	717	696	734	189	242	240	451.078	663.245	238.912	1.47306	4.64194e-15	6.59087e-14	up
Soltu.DM.10G003940	2453	2347	2240	5717	3934	5021	3687.3	2176.86	5197.74	-1.25564	4.74867e-15	6.7374e-14	down
Soltu.DM.06G024840	936	699	879	267	170	220	504.062	775.53	232.595	1.73736	5.17552e-15	7.33756e-14	up
Soltu.DM.09G001140	774	657	795	1402	1624	1402	1131.09	686.825	1575.35	-1.19766	5.19157e-15	7.35485e-14	down
Soltu.DM.08G024000	48	78	95	292	498	497	263.664	68.136	459.192	-2.75261	5.22027e-15	7.39002e-14	down
Soltu.DM.10G005170	137	144	213	476	511	505	341.27	152.062	530.477	-1.80263	5.36602e-15	7.59073e-14	down
Soltu.DM.04G030280	3822	3504	3893	7068	6247	8575	5618.01	3464.16	7771.85	-1.16575	5.46365e-15	7.72312e-14	down
Soltu.DM.10G026770	57	54	28	284	435	256	195.471	43.1937	347.748	-3.00915	5.54898e-15	7.83794e-14	down
Soltu.DM.03G016700	20	28	33	429	139	281	162.044	24.9856	299.103	-3.58148	5.69979e-15	8.045e-14	down
Soltu.DM.02G029710	889	984	727	67	169	86	460.562	805.814	115.31	2.80493	5.73283e-15	8.08566e-14	up
Soltu.DM.10G027300	364	414	382	914	1073	804	675.924	358.777	993.072	-1.46881	5.87788e-15	8.28412e-14	down
Soltu.DM.05G023220	2521	2476	2349	1077	923	801	1632.71	2271.58	993.841	1.19261	5.94787e-15	8.37658e-14	up
Soltu.DM.03G025330	35	35	34	178	165	141	102.003	32.1521	171.854	-2.4182	5.97483e-15	8.40506e-14	down
Soltu.DM.08G013190	0	0	0	92	201	185	85.4179	0	170.836	#NUM!	5.98872e-15	8.41549e-14	down
Soltu.DM.01G041480	225	213	163	31	26	21	106.935	186.202	27.6685	2.75055	6.12523e-15	8.60099e-14	up
Soltu.DM.08G024190	753	671	786	2040	2523	1531	1425.72	682.065	2169.38	-1.6693	6.15689e-15	8.6391e-14	down
Soltu.DM.04G026390	2143	2028	3756	666	546	618	1541.94	2434.67	649.204	1.90698	6.51493e-15	9.13477e-14	up
Soltu.DM.06G028910	30	30	29	3526	407	3544	1328.68	27.516	2629.84	-6.57856	6.69832e-15	9.38502e-14	down
Soltu.DM.04G015710	595	712	554	87	19	37	313.36	576.518	50.202	3.52155	6.89687e-15	9.65612e-14	up
Soltu.DM.06G030000	844	744	869	237	170	270	499.161	758.326	239.997	1.6598	7.00153e-15	9.79548e-14	up
Soltu.DM.02G034080	236	297	227	838	1170	701	600.451	235.481	965.421	-2.03555	7.21627e-15	1.00885e-13	down
Soltu.DM.10G027640	3371	3211	2937	1303	1321	1081	2130.57	2944.56	1316.58	1.16126	7.26165e-15	1.01445e-13	up
Soltu.DM.10G020750	0	0	0	218	99	137	80.1281	0	160.256	#NUM!	7.52985e-15	1.04962e-13	down
Soltu.DM.05G023370	4681	4793	4541	1812	2057	1589	3137.62	4333.78	1941.45	1.15849	7.83347e-15	1.09114e-13	up
Soltu.DM.04G010810	2129	2201	2307	4499	4005	3469	3150.01	2050.31	4249.71	-1.05152	7.88478e-15	1.09749e-13	down
Soltu.DM.11G020340	3	5	16	114	271	184	105.448	7.3186	203.577	-4.79786	8.15244e-15	1.13392e-13	down
Soltu.DM.03G001490	0	0	0	122	179	114	73.9774	0	147.955	#NUM!	8.20129e-15	1.13988e-13	down
Soltu.DM.02G021510	150	155	272	14	19	18	97.7278	177.288	18.1672	3.28669	8.24287e-15	1.14483e-13	up
Soltu.DM.01G038100	1350	1229	1259	441	293	438	800.589	1186.01	415.17	1.51434	8.32162e-15	1.15493e-13	up
Soltu.DM.08G010050	11130	10055	10443	18221	21663	17694	15130.8	9772.38	20489.1	-1.06808	8.45239e-15	1.17222e-13	down
Soltu.DM.10G028820	3510	3199	3976	1606	1246	1483	2416.43	3295.66	1537.21	1.10025	8.49883e-15	1.17695e-13	up
Soltu.DM.02G014240	1226	1153	1156	513	398	405	779.576	1092.57	466.579	1.22754	8.82112e-15	1.21982e-13	up
Soltu.DM.10G024570	429	390	446	1111	972	795	705.905	390.496	1021.31	-1.38705	9.14611e-15	1.26384e-13	down
Soltu.DM.01G050420	171	132	205	0	0	0	78.1895	156.379	0	#DIV/0!	9.15999e-15	1.26485e-13	up
Soltu.DM.07G012590	1116	1138	983	428	401	391	717.542	1001.82	433.26	1.20932	9.49987e-15	1.31083e-13	up
Soltu.DM.09G027630	230	237	241	27	34	48	128.791	218.781	38.8015	2.49531	9.58629e-15	1.3208e-13	up
Soltu.DM.05G004600	1948	1770	1847	3268	3849	3188	2693.06	1719.38	3666.74	-1.09261	9.58991e-15	1.3208e-13	down
Soltu.DM.01G021470	328	300	312	17	48	20	160.454	290.434	30.4734	3.25259	9.7416e-15	1.34031e-13	up
Soltu.DM.02G028310	404	448	444	1542	2769	1266	1196.39	400.564	1992.22	-2.31427	9.93048e-15	1.36532e-13	down
Soltu.DM.12G025560	102	103	108	327	313	263	208.706	96.6935	320.719	-1.72982	9.95175e-15	1.36726e-13	down
Soltu.DM.07G018650	352	402	345	763	774	746	575.733	340.146	811.32	-1.25412	9.98569e-15	1.37093e-13	down
Soltu.DM.05G008560	19319	17676	18444	6446	8127	6062	12237.7	17128.6	7346.75	1.22123	1.00218e-14	1.3749e-13	up
Soltu.DM.11G025090	737	737	716	246	233	172	454.113	677.048	231.179	1.55025	1.02447e-14	1.40447e-13	up
Soltu.DM.07G028260	12172	11005	9221	24469	28713	21221	18251.6	10029.8	26473.4	-1.40026	1.16741e-14	1.59585e-13	down
Soltu.DM.06G016070	62783	62769	53743	21948	25988	21545	40109.4	55494.9	24723.9	1.16645	1.18628e-14	1.62049e-13	up
Soltu.DM.03G009170	79	55	49	235	258	281	165.938	56.6265	275.25	-2.28119	1.21415e-14	1.65619e-13	down
Soltu.DM.02G023730	366	495	498	1113	947	1119	774.052	419.925	1128.18	-1.42579	1.22979e-14	1.67632e-13	down
Soltu.DM.10G001380	518	652	624	1420	1715	1254	1058.35	554.644	1562.05	-1.49381	1.24507e-14	1.69595e-13	down
Soltu.DM.07G022290	48659	44834	47853	17628	21105	15562	31491.6	43660.9	19322.2	1.17608	1.31549e-14	1.78931e-13	up
Soltu.DM.01G012720	235	275	299	57	62	56	156.014	249.801	62.2267	2.00517	1.33698e-14	1.81724e-13	up
Soltu.DM.05G006240	3718	3779	3478	6938	8410	6489	5583.35	3394.68	7772.03	-1.19502	1.34454e-14	1.82622e-13	down
Soltu.DM.01G017610	0	3	0	116	335	134	105.364	0.952229	209.777	-7.78333	1.34943e-14	1.83155e-13	down
Soltu.DM.06G013820	1842	1799	2256	423	663	544	1199.93	1818.54	581.33	1.64535	1.40723e-14	1.90866e-13	up
Soltu.DM.01G045760	6167	6854	6025	2104	2599	1891	4120.4	5893.52	2347.28	1.32814	1.4178e-14	1.92027e-13	up
Soltu.DM.07G019070	5005	4865	3687	697	1235	623	2556.56	4200.61	912.512	2.20269	1.43332e-14	1.9399e-13	up
Soltu.DM.10G016340	556	572	664	1078	1056	1158	861.317	553.023	1169.61	-1.08062	1.4352e-14	1.94108e-13	down
Soltu.DM.01G046650	6	10	16	126	96	154	71.5966	9.83454	133.359	-3.76131	1.46155e-14	1.97531e-13	down
Soltu.DM.12G025500	777	725	884	1400	1605	1495	1168.44	736.052	1600.83	-1.12094	1.464e-14	1.97723e-13	down
Soltu.DM.12G009230	3966	3561	3216	1038	1381	1050	2279.63	3323.63	1235.64	1.4275	1.48248e-14	2.00078e-13	up
Soltu.DM.09G014860	107	127	99	500	301	451	273.147	103.158	443.135	-2.10289	1.52463e-14	2.05476e-13	down
Soltu.DM.01G045780	885	964	880	243	321	230	563.48	844.153	282.807	1.57769	1.59368e-14	2.14478e-13	up
Soltu.DM.03G031230	388	290	382	88	77	91	208.861	326.849	90.872	1.84672	1.67809e-14	2.2552e-13	up
Soltu.DM.03G024730	396	292	405	873	932	785	628.829	336.865	920.793	-1.45071	1.69672e-14	2.27864e-13	down
Soltu.DM.12G001920	22511	20388	18421	6775	8480	6497	13357.4	18970.8	7743.92	1.29265	1.75134e-14	2.35033e-13	up
Soltu.DM.12G029760	10357	9271	7974	3516	2976	3757	6090.17	8543.08	3637.27	1.2319	1.77235e-14	2.37687e-13	up
Soltu.DM.12G000130	1045	1029	1208	427	351	445	723.353	1012.78	433.925	1.2228	1.77887e-14	2.38393e-13	up
Soltu.DM.01G005290	562	511	621	1962	1115	1726	1110.92	522.612	1699.24	-1.70108	1.85664e-14	2.48642e-13	down
Soltu.DM.07G007140	45	56	35	206	190	241	134.22	42.2142	226.226	-2.42196	1.89074e-14	2.53031e-13	down
Soltu.DM.08G028010	14	25	20	195	117	144	89.8043	18.2734	161.335	-3.14224	1.92036e-14	2.56814e-13	down
Soltu.DM.03G006050	110	177	262	0	0	0	84.4422	168.884	0	#DIV/0!	2.00879e-14	2.68264e-13	up
Soltu.DM.04G002550	28	64	8	635	530	450	302.131	31.3852	572.877	-4.19007	2.06451e-14	2.75513e-13	down
Soltu.DM.01G051570	1257	1164	1143	2458	1904	2412	1751.99	1101.76	2402.23	-1.12456	2.07726e-14	2.77022e-13	down
Soltu.DM.04G031570	5000	4725	5192	8879	10580	8244	7232.35	4606.38	9858.33	-1.09771	2.08943e-14	2.7845e-13	down
Soltu.DM.04G002560	868	927	816	1522	1617	1610	1248.14	807.934	1688.35	-1.06331	2.15874e-14	2.87285e-13	down
Soltu.DM.02G021470	2241	2353	2868	1001	1052	942	1683.14	2301.62	1064.65	1.11228	2.16161e-14	2.87405e-13	up
Soltu.DM.01G022150	0	0	3	105	124	192	75.3499	0.900498	149.799	-7.37809	2.16404e-14	2.87405e-13	down
Soltu.DM.05G026590	646	559	688	198	184	230	400.663	583.968	217.358	1.42581	2.16416e-14	2.87405e-13	up
Soltu.DM.01G020290	215	259	325	686	1069	875	592.134	246.334	937.935	-1.92887	2.19511e-14	2.91313e-13	down
Soltu.DM.10G027860	98	52	118	370	675	513	319.294	82.2687	556.318	-2.75749	2.20794e-14	2.92812e-13	down
Soltu.DM.11G010660	655	740	789	1475	1550	1283	1102.94	674.523	1531.35	-1.18287	2.28847e-14	3.03282e-13	down
Soltu.DM.08G025360	0	0	0	162	78	192	76.3953	0	152.791	#NUM!	2.31233e-14	3.06231e-13	down
Soltu.DM.08G028300	23	26	29	218	115	237	112.868	24.079	201.658	-3.06606	2.34504e-14	3.10134e-13	down
Soltu.DM.08G023700	0	0	0	94	157	129	67.7944	0	135.589	#NUM!	2.43773e-14	3.22169e-13	down
Soltu.DM.12G022350	108	62	118	418	324	408	248.178	88.5392	407.818	-2.20354	2.48668e-14	3.28411e-13	down
Soltu.DM.02G028930	21	12	9	185	284	109	109.611	13.0127	206.208	-3.98612	2.5661e-14	3.38431e-13	down
Soltu.DM.02G032280	42	60	45	242	313	193	155.971	45.5566	266.385	-2.54778	2.6142e-14	3.44299e-13	down
Soltu.DM.12G003190	0	0	0	96	136	131	64.6744	0	129.349	#NUM!	2.65994e-14	3.49841e-13	down
Soltu.DM.04G030450	212	173	144	18	13	24	91.6402	163.778	19.5028	3.06998	2.66714e-14	3.50546e-13	up
Soltu.DM.10G023160	748	820	687	2027	1387	1862	1283.62	698.094	1869.14	-1.42088	2.69476e-14	3.53932e-13	down
Soltu.DM.02G019730	1360	1007	1347	442	373	447	796.446	1145.05	447.839	1.35436	2.73438e-14	3.58705e-13	up
Soltu.DM.07G006290	22480	21730	20659	8285	9883	7692	14630.8	20059	9202.57	1.12414	2.84761e-14	3.73238e-13	up
Soltu.DM.02G009750	215	264	147	16	10	24	106.105	194.491	17.7183	3.45639	2.89699e-14	3.79449e-13	up
Soltu.DM.11G024240	130	202	141	0	0	0	73.3461	146.692	0	#DIV/0!	2.95535e-14	3.86829e-13	up
Soltu.DM.11G005010	506	460	489	172	125	138	301.806	449.463	154.149	1.54388	2.96044e-14	3.87117e-13	up
Soltu.DM.07G024280	651	610	823	1551	1322	1335	1067.7	642.226	1493.18	-1.21723	2.9616e-14	3.87117e-13	down
Soltu.DM.04G001300	79	89	155	414	441	437	279.287	99.236	459.338	-2.21062	2.98371e-14	3.89473e-13	down
Soltu.DM.12G024590	0	9	21	286	249	359	163.271	9.16017	317.382	-5.1147	3.13466e-14	4.08898e-13	down
Soltu.DM.03G017110	116	86	139	363	584	432	298.445	104.938	491.953	-2.22899	3.16078e-14	4.12023e-13	down
Soltu.DM.06G000580	95	61	76	264	329	274	190.117	71.5896	308.644	-2.10812	3.17083e-14	4.13051e-13	down
Soltu.DM.06G011800	0	0	0	118	145	96	63.8949	0	127.79	#NUM!	3.24542e-14	4.22479e-13	down
Soltu.DM.11G004170	0	0	0	141	78	212	76.3176	0	152.635	#NUM!	3.39273e-14	4.41055e-13	down
Soltu.DM.11G000860	24845	22555	21050	9885	10362	8699	15729.8	21170.5	10289.2	1.04093	3.41131e-14	4.43168e-13	up
Soltu.DM.12G026000	1709	1407	1597	560	402	585	1001.73	1455.12	548.347	1.40798	3.46648e-14	4.50029e-13	up
Soltu.DM.11G000690	15	18	18	124	112	102	67.8754	15.7608	119.99	-2.9285	3.64458e-14	4.7283e-13	down
Soltu.DM.08G017990	81	51	75	259	289	237	171.485	63.7805	279.189	-2.13006	3.73044e-14	4.8364e-13	down
Soltu.DM.02G003250	4229	4173	4799	2010	1464	1845	2979.85	4074.48	1885.23	1.11187	3.99117e-14	5.17093e-13	up
Soltu.DM.10G026660	40	34	45	150	206	223	121.471	36.6846	206.257	-2.49119	4.07074e-14	5.26624e-13	down
Soltu.DM.02G022310	154	156	125	0	0	0	67.3599	134.72	0	#DIV/0!	4.07301e-14	5.26624e-13	up
Soltu.DM.08G022860	140	109	121	541	313	474	292.074	114.266	469.882	-2.0399	4.09891e-14	5.29613e-13	down
Soltu.DM.11G024910	0	0	0	95	164	111	66.0395	0	132.079	#NUM!	4.11492e-14	5.31323e-13	down
Soltu.DM.04G017060	641	558	527	1282	1086	1086	879.661	533.776	1225.55	-1.19912	4.26318e-14	5.50094e-13	down
Soltu.DM.07G002370	62	51	65	429	191	398	207.276	54.8958	359.657	-2.71185	4.26952e-14	5.5054e-13	down
Soltu.DM.07G013000	10203	9640	8546	1606	2969	1634	5501.16	8784.21	2218.1	1.98559	4.30523e-14	5.5477e-13	up
Soltu.DM.03G036090	9576	8811	9324	20031	26975	17492	15769	8560.47	22977.5	-1.42446	4.43528e-14	5.71143e-13	down
Soltu.DM.04G029650	5	17	11	129	116	123	70.4472	10.2459	130.648	-3.67256	4.4679e-14	5.74956e-13	down
Soltu.DM.10G023460	166	105	65	533	735	584	382.046	104.238	659.855	-2.66227	4.50598e-14	5.79466e-13	down
Soltu.DM.06G010590	72	67	73	214	225	217	149.335	65.472	233.197	-1.8326	4.52458e-14	5.81467e-13	down
Soltu.DM.11G001250	4674	4308	4052	2093	1695	1855	3016.25	4030.89	2001.61	1.00994	4.59105e-14	5.89612e-13	up
Soltu.DM.01G037310	397	319	363	69	94	60	206.295	333.138	79.4526	2.06795	4.65332e-14	5.97207e-13	up
Soltu.DM.12G025770	7468	7235	7385	2764	3369	2561	4959.98	6825.51	3094.44	1.14126	4.71211e-14	6.04346e-13	up
Soltu.DM.02G013630	473	562	519	1079	947	965	771.121	480.626	1061.62	-1.14328	4.8002e-14	6.15231e-13	down
Soltu.DM.03G002960	0	0	0	95	159	108	64.5959	0	129.192	#NUM!	4.80757e-14	6.15762e-13	down
Soltu.DM.10G025810	6327	5956	5978	2657	1909	2584	4089.03	5643.92	2534.14	1.1552	4.93853e-14	6.31688e-13	up
Soltu.DM.05G013560	3943	3902	3468	7432	9875	7356	6142.58	3500.38	8784.78	-1.32749	5.03274e-14	6.43308e-13	down
Soltu.DM.01G004780	20	27	39	174	313	176	131.631	26.4692	236.793	-3.16124	5.17871e-14	6.61524e-13	down
Soltu.DM.11G008530	95	93	135	2	1	3	50.7901	99.4565	2.12379	5.54935	5.2159e-14	6.65829e-13	up
Soltu.DM.04G029340	120	162	156	12	18	15	75.7227	135.402	16.0434	3.0772	5.22706e-14	6.66808e-13	up
Soltu.DM.12G000560	1166	1158	1242	2214	2798	2169	1829.05	1101.4	2556.71	-1.21495	5.3369e-14	6.80366e-13	down
Soltu.DM.07G001480	587	460	380	83	105	109	273.781	441.825	105.737	2.063	5.51541e-14	7.02654e-13	up
Soltu.DM.12G025270	19	36	33	239	176	150	113.698	27.2152	200.18	-2.87881	5.58317e-14	7.10812e-13	down
Soltu.DM.11G024160	36	31	54	168	290	262	147.068	37.1954	256.94	-2.78824	5.75544e-14	7.32256e-13	down
Soltu.DM.01G010020	32	51	61	253	242	196	144.912	44.4062	245.417	-2.4664	5.83703e-14	7.42143e-13	down
Soltu.DM.11G023480	0	0	4	128	128	84	60.9978	1.20066	120.795	-6.65258	5.92193e-14	7.51935e-13	down
Soltu.DM.02G003180	152	176	150	446	361	404	288.755	147.953	429.557	-1.53771	6.18973e-14	7.85417e-13	down
Soltu.DM.06G027370	1857	1492	1764	702	509	635	1116.15	1578.05	654.249	1.27023	6.19863e-14	7.86024e-13	up
Soltu.DM.01G027550	160	179	294	635	896	808	514.037	194.606	833.468	-2.09857	6.39377e-14	8.10231e-13	down
Soltu.DM.12G009450	21	38	23	185	400	190	151.359	25.4676	277.25	-3.44445	6.48715e-14	8.2152e-13	down
Soltu.DM.05G019730	2914	3153	2613	958	1164	1096	1916.35	2687.39	1145.32	1.23046	6.52451e-14	8.25703e-13	up
Soltu.DM.08G006250	471	484	455	868	833	825	666.647	436.038	897.257	-1.04107	6.54617e-14	8.27895e-13	down
Soltu.DM.03G012080	9289	8513	7573	3251	3611	2866	5655.54	7851.43	3459.66	1.18233	7.07572e-14	8.93684e-13	up
Soltu.DM.10G000850	85	70	72	257	274	218	168.213	70.1493	266.277	-1.92443	7.24491e-14	9.14449e-13	down
Soltu.DM.11G023500	3484	2747	2670	1164	1093	1181	1986.58	2752.12	1221.04	1.17244	7.84737e-14	9.89837e-13	up
Soltu.DM.02G007160	1774	1556	1614	2785	3539	3320	2480.64	1527.64	3433.63	-1.16843	7.87046e-14	9.92094e-13	down
Soltu.DM.02G028610	78	106	120	310	368	321	224.652	93.8166	355.488	-1.92189	8.2824e-14	1.04264e-12	down
Soltu.DM.02G029360	175	169	102	0	0	0	69.2223	138.445	0	#DIV/0!	8.30369e-14	1.04464e-12	up
Soltu.DM.12G029460	27	25	16	130	312	198	125.06	21.0979	229.022	-3.44031	8.41675e-14	1.05816e-12	down
Soltu.DM.09G017040	386	337	458	787	825	889	626.515	363.961	889.069	-1.28851	8.43782e-14	1.06011e-12	down
Soltu.DM.04G031760	1178	1050	1014	1933	2039	2429	1639.02	1002.39	2275.64	-1.18282	8.53782e-14	1.07197e-12	down
Soltu.DM.10G013240	273	323	257	63	67	61	166.049	264.195	67.903	1.96006	8.61694e-14	1.08119e-12	up
Soltu.DM.06G014230	989	893	982	341	394	317	629.349	884.435	374.262	1.24071	8.93946e-14	1.12093e-12	up
Soltu.DM.05G020200	525	461	583	1054	1078	929	785.858	483.879	1087.84	-1.16874	9.69579e-14	1.21496e-12	down
Soltu.DM.06G032860	3813	3477	3118	7047	7106	5805	5155.97	3220.17	7091.76	-1.13901	9.84849e-14	1.23248e-12	down
Soltu.DM.02G034570	1961	2015	2076	838	920	738	1378.75	1869.91	887.585	1.07501	9.89103e-14	1.23653e-12	up
Soltu.DM.02G020370	0	4	3	79	137	85	54.8157	2.17014	107.461	-5.62989	9.89376e-14	1.23653e-12	down
Soltu.DM.11G024780	1365	1244	1355	563	506	612	910.538	1224.23	596.848	1.03644	1.0139e-13	1.26634e-12	up
Soltu.DM.02G031490	107	120	81	331	343	315	223.529	95.5331	351.524	-1.87955	1.03255e-13	1.2888e-12	down
Soltu.DM.07G018790	87	56	48	308	403	254	201.41	59.1208	343.699	-2.53941	1.05973e-13	1.32158e-12	down
Soltu.DM.07G021350	117	143	136	0	0	0	61.2195	122.439	0	#DIV/0!	1.0602e-13	1.32158e-12	up
Soltu.DM.05G004810	1341	1122	1083	464	348	413	765.344	1096.43	434.259	1.33618	1.06302e-13	1.32423e-12	up
Soltu.DM.03G006540	846	762	1066	322	244	284	562.567	823.791	301.343	1.45087	1.06635e-13	1.32751e-12	up
Soltu.DM.10G027470	186	185	270	569	529	537	388.985	197.357	580.614	-1.55677	1.08465e-13	1.34942e-12	down
Soltu.DM.05G007860	482	468	376	983	930	912	706.993	410.652	1003.33	-1.28881	1.08809e-13	1.35282e-12	down
Soltu.DM.03G006090	1154	999	918	2371	2937	2039	1782.69	949.959	2615.41	-1.4611	1.10913e-13	1.37808e-12	down
Soltu.DM.01G045610	7923	7622	9395	16295	12566	15463	11704.9	7692.56	15717.2	-1.03081	1.11159e-13	1.38023e-12	down
Soltu.DM.03G018510	212	169	150	497	978	743	478.36	164.309	792.41	-2.26984	1.173e-13	1.45554e-12	down
Soltu.DM.02G021500	393	290	456	1039	860	881	668.412	350.61	986.214	-1.49204	1.21051e-13	1.50111e-12	down
Soltu.DM.02G033550	97	169	163	0	0	0	66.3018	132.604	0	#DIV/0!	1.21915e-13	1.51084e-12	up
Soltu.DM.06G017160	0	0	0	79	186	109	66.9179	0	133.836	#NUM!	1.23837e-13	1.53367e-12	down
Soltu.DM.03G030270	2283	2107	2273	1012	716	887	1492.27	2057.95	926.585	1.15121	1.24269e-13	1.53802e-12	up
Soltu.DM.04G000750	185	115	197	518	468	606	359.109	152.917	565.3	-1.88627	1.30483e-13	1.61179e-12	down
Soltu.DM.01G051380	11	16	4	160	191	100	85.092	9.68516	160.499	-4.05064	1.32978e-13	1.64155e-12	down
Soltu.DM.02G012140	102	127	257	0	0	0	74.518	149.036	0	#DIV/0!	1.33567e-13	1.64776e-12	up
Soltu.DM.11G001310	199	216	225	44	35	24	117.114	197.714	36.5129	2.43694	1.33701e-13	1.64835e-12	up
Soltu.DM.08G016680	2758	2274	2455	1111	917	1100	1711.23	2312.66	1109.81	1.05925	1.34696e-13	1.65954e-12	up
Soltu.DM.01G049500	934	890	848	371	365	356	607.1	826.231	387.968	1.09061	1.42856e-13	1.75781e-12	up
Soltu.DM.02G010840	1244	1143	1101	475	446	368	768.097	1078.46	457.73	1.23641	1.44749e-13	1.77881e-12	up
Soltu.DM.08G026220	11794	10962	11147	18268	22311	18821	15809.7	10477.2	21142.2	-1.01288	1.4491e-13	1.77964e-12	down
Soltu.DM.11G025140	9193	9348	9029	3785	4278	3269	6277.25	8523.78	4030.71	1.08046	1.47286e-13	1.80766e-12	up
Soltu.DM.01G042950	17702	16666	14544	36245	58337	37818	31187.6	15136.7	47238.6	-1.64192	1.47526e-13	1.80828e-12	down
Soltu.DM.01G023200	234	318	232	38	50	29	142.351	243.028	41.6743	2.54389	1.47665e-13	1.80883e-12	up
Soltu.DM.01G027100	838	828	690	2428	4782	2296	2063.78	729.401	3398.16	-2.21997	1.48534e-13	1.8183e-12	down
Soltu.DM.08G021390	100	185	166	0	5	0	70.6657	139.511	1.81999	6.26031	1.5516e-13	1.89789e-12	up
Soltu.DM.12G030010	3503	3482	3339	667	1159	654	2038.8	3192.11	885.49	1.84996	1.55234e-13	1.89789e-12	up
Soltu.DM.01G048140	476	551	397	103	119	128	282.98	441.443	124.517	1.82588	1.59113e-13	1.94283e-12	up
Soltu.DM.08G029580	0	0	0	92	111	97	53.3838	0	106.768	#NUM!	1.6466e-13	2.00799e-12	down
Soltu.DM.10G014680	180	190	245	553	651	478	394.037	189.582	598.491	-1.65851	1.68528e-13	2.05123e-12	down
Soltu.DM.06G013330	36	20	26	172	171	130	96.673	25.2992	168.047	-2.7317	1.6904e-13	2.05615e-12	down
Soltu.DM.07G019090	8638	7747	5478	1148	2077	1189	4177.2	6777.88	1576.52	2.10409	1.70057e-13	2.06721e-12	up
Soltu.DM.11G018220	74	74	97	254	444	334	221.952	75.5171	368.388	-2.28635	1.73446e-13	2.10571e-12	down
Soltu.DM.04G006180	24	26	32	132	132	132	83.0011	25.2891	140.713	-2.47617	1.77409e-13	2.15246e-12	down
Soltu.DM.04G034380	30	48	42	168	400	294	172.748	37.1316	308.365	-3.05392	1.78224e-13	2.16098e-12	down
Soltu.DM.06G014390	514	379	501	146	125	119	284.11	429.832	138.387	1.63506	1.8514e-13	2.24242e-12	up
Soltu.DM.03G019330	5461	5101	5157	2388	1689	2211	3543.09	4857.96	2228.22	1.12446	1.86697e-13	2.25941e-12	up
Soltu.DM.08G023290	4848	5112	8317	1921	1495	1774	3730.3	5620.17	1840.44	1.61056	2.18404e-13	2.63979e-12	up
Soltu.DM.11G010940	89	88	91	319	221	303	190.748	82.8043	298.692	-1.85088	2.20933e-13	2.66867e-12	down
Soltu.DM.01G014680	2701	2353	2428	838	556	918	1565.56	2311.98	819.129	1.49697	2.22338e-13	2.68393e-12	up
Soltu.DM.10G026960	348	437	366	1011	1610	1009	825.689	356.32	1295.06	-1.86177	2.25478e-13	2.7184e-12	down
Soltu.DM.05G015030	0	0	0	156	52	239	78.9854	0	157.971	#NUM!	2.32678e-13	2.80343e-12	down
Soltu.DM.07G009630	1015	889	1221	384	278	355	661.701	962.955	360.446	1.41769	2.32855e-13	2.8038e-12	up
Soltu.DM.06G026840	74	50	81	284	357	229	186.424	63.0966	309.751	-2.29547	2.33011e-13	2.80391e-12	down
Soltu.DM.09G000670	69	75	53	241	287	220	163.63	61.0791	266.181	-2.12366	2.38011e-13	2.86228e-12	down
Soltu.DM.04G026620	816	595	588	188	191	200	411.893	618.015	205.771	1.5866	2.38635e-13	2.86797e-12	up
Soltu.DM.12G011830	987	1025	990	291	390	345	646.786	928.115	365.456	1.34461	2.46239e-13	2.95427e-12	up
Soltu.DM.11G020950	1174	1232	1208	508	462	555	829.333	1117.16	541.51	1.04477	2.46279e-13	2.95427e-12	up
Soltu.DM.07G021880	12678	12210	12820	5567	3740	5197	8393.5	11649.2	5137.8	1.18101	2.50836e-13	3.00703e-12	up
Soltu.DM.02G024350	540	578	522	90	156	124	319.706	507.35	132.061	1.94178	2.52768e-13	3.0283e-12	up
Soltu.DM.04G007170	25112	23020	19466	9778	9483	9411	15555.4	20925.3	10185.5	1.03873	2.6159e-13	3.13203e-12	up
Soltu.DM.08G002860	3795	3543	3275	1380	1111	1543	2356.92	3282.68	1431.17	1.19768	2.65189e-13	3.17313e-12	up
Soltu.DM.12G025960	327	374	402	856	1093	776	655.468	340.627	970.309	-1.51025	2.72992e-13	3.26445e-12	down
Soltu.DM.08G025730	124	98	160	0	0	0	58.7635	117.527	0	#DIV/0!	2.73199e-13	3.26488e-12	up
Soltu.DM.04G001530	334	324	324	55	72	89	190.213	303.511	76.9148	1.98042	2.85938e-13	3.41499e-12	up
Soltu.DM.02G009810	0	0	0	81	88	165	59.3899	0	118.78	#NUM!	2.8724e-13	3.42839e-12	down
Soltu.DM.01G027750	7027	6698	7106	14669	10441	12072	9804.55	6434.77	13174.3	-1.03377	2.87577e-13	3.43026e-12	down
Soltu.DM.10G020850	129	107	126	4	0	0	56.5556	111.726	1.38494	6.334	2.91576e-13	3.47146e-12	up
Soltu.DM.05G008070	305	324	317	912	593	838	561.094	292.431	829.756	-1.50459	2.96713e-13	3.53042e-12	down
Soltu.DM.04G003210	137	118	108	0	0	0	56.1459	112.292	0	#DIV/0!	3.08683e-13	3.666e-12	up
Soltu.DM.10G025370	398	373	511	1103	820	1151	742.442	395.012	1089.87	-1.46419	3.17916e-13	3.7733e-12	down
Soltu.DM.02G030830	294	347	424	60	77	88	204.277	328.443	80.1102	2.03559	3.19019e-13	3.78404e-12	up
Soltu.DM.01G050570	13364	12875	15106	6379	4433	5764	9315.89	12758.9	5872.92	1.11935	3.40898e-13	4.03854e-12	up
Soltu.DM.02G032300	839	823	892	1524	1682	1378	1209.46	788.757	1630.16	-1.04737	3.45135e-13	4.08367e-12	down
Soltu.DM.05G026550	2141	2149	2342	3660	4447	3686	3122.66	2048.02	4197.31	-1.03523	3.49973e-13	4.13835e-12	down
Soltu.DM.07G003570	610	398	505	1159	1592	1285	952.365	466.788	1437.94	-1.62317	3.53967e-13	4.18299e-12	down
Soltu.DM.01G029090	1655	1533	1620	3580	5087	3179	2853.74	1485.3	4222.19	-1.50724	3.6124e-13	4.2663e-12	down
Soltu.DM.02G031620	261	163	183	561	773	617	441.302	187.482	695.122	-1.89051	3.63364e-13	4.28873e-12	down
Soltu.DM.11G003820	1143	1188	1600	185	361	283	753.699	1211.26	296.141	2.03215	3.71803e-13	4.38563e-12	up
Soltu.DM.04G008930	134	154	178	433	510	371	305.676	143.801	467.551	-1.70105	3.88202e-13	4.57623e-12	down
Soltu.DM.12G008380	146	103	113	0	0	0	55.9091	111.818	0	#DIV/0!	3.95388e-13	4.65519e-12	up
Soltu.DM.02G013850	1024	1148	1242	260	378	217	679.535	1054.25	304.816	1.79021	3.96731e-13	4.66647e-12	up
Soltu.DM.05G005770	0	0	0	148	54	167	65.1565	0	130.313	#NUM!	3.96834e-13	4.66647e-12	down
Soltu.DM.04G037140	1819	1786	1263	5000	8043	4176	3826.88	1509.22	6144.53	-2.0255	3.97219e-13	4.66811e-12	down
Soltu.DM.04G022770	119	88	101	4	0	3	48.7736	95.0949	2.45226	5.27718	4.05647e-13	4.7613e-12	up
Soltu.DM.12G023640	680	597	566	1538	2163	1331	1181.66	569.937	1793.37	-1.6538	4.52649e-13	5.29996e-12	down
Soltu.DM.02G008770	534	493	656	122	106	175	330.91	518.735	143.085	1.85812	4.65044e-13	5.44175e-12	up
Soltu.DM.03G021620	2824	2499	2786	5806	7335	4805	4446.77	2503.87	6389.67	-1.35158	4.76214e-13	5.56564e-12	down
Soltu.DM.03G016800	18058	16899	18015	5050	7454	5122	11323.4	16362.7	6284.01	1.38065	4.81639e-13	5.6256e-12	up
Soltu.DM.04G028080	233	176	161	678	479	866	446.769	176.335	717.203	-2.02406	4.87769e-13	5.69371e-12	down
Soltu.DM.01G005650	18695	17928	20258	4253	1563	4295	10564.7	17559.8	3569.52	2.29848	5.04128e-13	5.87749e-12	up
Soltu.DM.07G005180	1904	1841	1548	727	524	626	1151.85	1638.55	665.163	1.30064	5.16762e-13	6.01744e-12	up
Soltu.DM.10G007990	457	427	387	129	106	137	262.594	393.2	131.989	1.57484	5.32695e-13	6.19919e-12	up
Soltu.DM.09G017160	46	33	73	339	195	341	178.151	46.6297	309.672	-2.73142	5.46876e-13	6.35647e-12	down
Soltu.DM.12G017850	0	0	0	87	105	81	48.58	0	97.16	#NUM!	5.5811e-13	6.48311e-12	down
Soltu.DM.08G026940	34	31	23	145	141	136	88.5921	27.271	149.913	-2.45869	5.73927e-13	6.66279e-12	down
Soltu.DM.05G002000	427	557	395	29	72	20	235.47	427.575	43.3642	3.3016	5.91376e-13	6.85285e-12	up
Soltu.DM.08G006020	0	0	4	85	118	92	53.1569	1.20066	105.113	-6.45197	5.96332e-13	6.90191e-12	down
Soltu.DM.10G003890	2690	2986	3527	893	1163	1171	1994.25	2839.38	1149.13	1.30503	6.17546e-13	7.14312e-12	up
Soltu.DM.01G033340	98	110	121	399	871	419	352.92	101.579	604.26	-2.57257	6.30895e-13	7.2931e-12	down
Soltu.DM.05G002150	11291	10391	11763	4367	2743	4313	7185.01	10325.1	4044.91	1.35198	6.47098e-13	7.47588e-12	up
Soltu.DM.07G016550	2492	2368	2311	837	945	621	1535.81	2216.91	854.713	1.37504	6.57723e-13	7.59403e-12	up
Soltu.DM.07G005960	556	681	674	217	218	174	403.506	590.623	216.389	1.44861	6.60998e-13	7.62724e-12	up
Soltu.DM.02G011330	14855	13566	15470	5230	2960	5090	9124.13	13549.1	4699.14	1.52773	6.63489e-13	7.65136e-12	up
Soltu.DM.09G008780	0	0	0	143	77	77	52.467	0	104.934	#NUM!	7.19382e-13	8.29091e-12	down
Soltu.DM.10G025540	114	101	116	0	0	0	51.0878	102.176	0	#DIV/0!	7.26235e-13	8.36484e-12	up
Soltu.DM.10G003000	1042	926	910	400	322	388	641.725	889.708	393.742	1.17608	7.41004e-13	8.52981e-12	up
Soltu.DM.08G008060	635	617	936	150	119	208	421.333	673.413	169.252	1.99232	7.60052e-13	8.73328e-12	up
Soltu.DM.05G008130	4453	3889	3475	1693	1669	1600	2709.6	3656.27	1762.93	1.0524	7.66325e-13	8.80006e-12	up
Soltu.DM.01G003240	414	430	392	100	132	117	253.318	382.339	124.297	1.62106	7.71762e-13	8.85718e-12	up
Soltu.DM.03G035150	4444	4228	4192	1495	798	1371	2636.08	3976.3	1295.86	1.61752	7.72624e-13	8.86175e-12	up
Soltu.DM.04G037970	563	559	493	178	166	197	345.939	499.736	192.141	1.379	7.79211e-13	8.93192e-12	up
Soltu.DM.03G033670	348	344	368	642	745	821	556.477	327.402	785.553	-1.26265	8.29559e-13	9.50335e-12	down
Soltu.DM.07G024510	2729	2338	2259	1076	815	994	1644	2265.16	1022.85	1.14702	8.34085e-13	9.54947e-12	up
Soltu.DM.11G019760	9	5	17	90	139	134	69.4537	9.47655	129.431	-3.77167	8.40668e-13	9.61907e-12	down
Soltu.DM.07G014000	718	722	574	240	193	209	425.743	623.78	227.705	1.45387	8.42909e-13	9.63894e-12	up
Soltu.DM.11G023350	196	195	161	10	27	19	95.4797	170.909	20.05	3.09155	8.48688e-13	9.69922e-12	up
Soltu.DM.05G008950	1042	1176	934	409	336	386	688.754	976.264	401.243	1.2828	8.57334e-13	9.79217e-12	up
Soltu.DM.10G020520	523	653	666	1342	1989	1422	1131.83	569.116	1694.55	-1.57411	8.67009e-13	9.89676e-12	down
Soltu.DM.02G016250	0	0	0	156	57	106	56.2363	0	112.473	#NUM!	8.92036e-13	1.01737e-11	down
Soltu.DM.12G006770	1224	1323	1521	526	585	499	914.032	1255.47	572.59	1.13266	9.12735e-13	1.04001e-11	up
Soltu.DM.09G025780	1929	1721	1762	572	729	490	1155.08	1672.43	637.731	1.39093	9.41903e-13	1.07196e-11	up
Soltu.DM.04G009280	423	384	334	80	109	77	223.942	353.115	94.7693	1.89765	9.50351e-13	1.08093e-11	up
Soltu.DM.04G015510	0	0	0	98	106	67	48.1759	0	96.3518	#NUM!	9.6428e-13	1.09612e-11	down
Soltu.DM.11G004990	0	0	0	81	95	81	45.7213	0	91.4426	#NUM!	9.80706e-13	1.11413e-11	down
Soltu.DM.01G002660	426	418	419	802	792	702	603.035	390.35	815.721	-1.06331	9.93087e-13	1.12753e-11	down
Soltu.DM.01G042410	456	372	535	1198	945	916	752.257	419.857	1084.66	-1.36927	1.01722e-12	1.15424e-11	down
Soltu.DM.04G030010	380	528	357	1176	949	1087	765.873	392.411	1139.33	-1.53775	1.01998e-12	1.15668e-11	down
Soltu.DM.07G025130	52	35	60	222	207	173	129.49	45.2201	213.761	-2.24096	1.02343e-12	1.15991e-11	down
Soltu.DM.09G008790	329	219	346	765	930	724	568.104	275.239	860.969	-1.64528	1.02798e-12	1.16437e-11	down
Soltu.DM.10G028300	2821	2903	2865	5351	6778	4895	4358.14	2654.89	6061.4	-1.191	1.03032e-12	1.16633e-11	down
Soltu.DM.02G008300	1149	975	1095	321	430	363	695.365	993.922	396.807	1.3247	1.07763e-12	1.21916e-11	up
Soltu.DM.05G024410	178	120	219	22	8	14	87.2249	158.94	15.51	3.35721	1.0849e-12	1.22666e-11	up
Soltu.DM.08G001970	154	73	144	0	0	0	57.039	114.078	0	#DIV/0!	1.09431e-12	1.23657e-11	up
Soltu.DM.11G008280	378	363	386	885	653	736	577.042	348.124	805.959	-1.2111	1.11715e-12	1.26164e-11	down
Soltu.DM.09G002450	324	321	377	859	1513	910	743.636	315.372	1171.9	-1.89373	1.11877e-12	1.26272e-11	down
Soltu.DM.04G031860	391	418	502	852	782	839	641.28	404.426	878.134	-1.11856	1.15397e-12	1.30168e-11	down
Soltu.DM.05G017230	516	510	540	196	197	166	341.183	483.738	198.628	1.28416	1.1592e-12	1.3068e-11	up
Soltu.DM.05G006810	762	602	707	210	214	263	441.705	639.237	244.174	1.38844	1.16019e-12	1.30715e-11	up
Soltu.DM.01G050660	572409	508502	487449	133116	204504	182277	335166	484955	185378	1.38738	1.16219e-12	1.30863e-11	up
Soltu.DM.07G028510	94	115	112	0	0	0	49.613	99.226	0	#DIV/0!	1.17223e-12	1.31916e-11	up
Soltu.DM.02G009710	108	115	97	0	0	0	49.5292	99.0584	0	#DIV/0!	1.19395e-12	1.34281e-11	up
Soltu.DM.08G022190	251	209	208	478	474	478	357.293	206.491	508.096	-1.29902	1.19738e-12	1.34587e-11	down
Soltu.DM.11G026460	71	79	102	399	232	310	205.281	77.6761	332.885	-2.09948	1.27771e-12	1.43532e-11	down
Soltu.DM.08G003550	163	132	215	0	2	0	78.8158	156.904	0.727998	7.75173	1.33695e-12	1.5001e-11	up
Soltu.DM.05G021320	5203	4958	5429	2271	1496	2121	3449.88	4814.33	2085.44	1.20698	1.34049e-12	1.5032e-11	up
Soltu.DM.03G036360	2494	2476	2484	1009	1202	1009	1724.8	2303.74	1145.85	1.00755	1.34444e-12	1.50674e-11	up
Soltu.DM.11G021210	11315	11217	12695	4226	2188	3745	7233.23	10874.5	3591.99	1.59809	1.48419e-12	1.65946e-11	up
Soltu.DM.10G010160	69	66	31	293	568	297	232.741	51.6187	413.863	-3.00319	1.49517e-12	1.67076e-11	down
Soltu.DM.01G001060	463	526	636	97	23	49	280.306	501.222	59.3897	3.07717	1.50993e-12	1.68626e-11	up
Soltu.DM.05G017360	402	415	392	140	95	114	248.736	373.862	123.611	1.5967	1.67055e-12	1.86347e-11	up
Soltu.DM.02G014500	38	32	38	166	248	143	115.976	33.3294	198.622	-2.57516	1.67788e-12	1.87055e-11	down
Soltu.DM.01G041890	94	102	112	0	0	0	47.5499	95.0997	0	#DIV/0!	1.71285e-12	1.9073e-11	up
Soltu.DM.01G028950	1194	1068	1126	392	457	321	731.478	1046.68	416.275	1.33021	1.76629e-12	1.96452e-11	up
Soltu.DM.06G023070	298	227	260	610	990	725	535.932	242.365	829.499	-1.77506	1.78179e-12	1.98061e-11	down
Soltu.DM.10G002050	1080	855	890	1810	2117	1723	1441.6	872.935	2010.27	-1.20344	1.78747e-12	1.98576e-11	down
Soltu.DM.07G005930	1043	974	949	296	397	302	635.698	916.96	354.437	1.37133	1.7885e-12	1.98576e-11	up
Soltu.DM.04G023650	141	185	133	416	388	412	287.073	142.301	431.844	-1.60157	1.80844e-12	2.00556e-11	down
Soltu.DM.12G024710	26	40	41	166	218	149	111.445	33.0536	189.837	-2.52188	1.88571e-12	2.08641e-11	down
Soltu.DM.04G003810	280	313	318	589	564	563	445.514	281.499	609.529	-1.11457	1.94521e-12	2.14727e-11	down
Soltu.DM.04G037680	472	407	464	861	797	749	634.649	414.609	854.69	-1.04365	1.9781e-12	2.18231e-11	down
Soltu.DM.06G004300	1140	1095	829	366	265	304	640.359	949.381	331.337	1.51869	2.00191e-12	2.20594e-11	up
Soltu.DM.08G025720	172	162	252	11	0	11	94.0204	180.319	7.7221	4.54541	2.00298e-12	2.20594e-11	up
Soltu.DM.03G036220	316	436	474	1237	1422	890	820.525	378.513	1262.54	-1.73791	2.09457e-12	2.30548e-11	down
Soltu.DM.10G023750	5501	5275	5042	2404	1780	2386	3610.1	4891.05	2329.14	1.07035	2.09643e-12	2.30619e-11	up
Soltu.DM.11G024450	14714	15611	17738	7862	5682	6916	11043.1	14835.3	7250.87	1.03281	2.15023e-12	2.36402e-11	up
Soltu.DM.03G000860	640	603	496	129	185	143	350.662	538.444	162.88	1.72499	2.1647e-12	2.37855e-11	up
Soltu.DM.04G036870	3712	3628	4033	7479	12582	8441	6841.95	3511.48	10172.4	-1.53451	2.17749e-12	2.39123e-11	down
Soltu.DM.05G018970	16	17	21	122	146	90	72.0289	16.6535	127.404	-2.93551	2.26333e-12	2.48264e-11	down
Soltu.DM.12G002890	430	423	432	104	146	115	263.572	397.077	130.066	1.61017	2.37972e-12	2.60582e-11	up
Soltu.DM.11G020550	0	0	0	66	100	82	44.2124	0	88.4249	#NUM!	2.39219e-12	2.61797e-11	down
Soltu.DM.06G017300	1388	1204	1338	2731	2077	2185	1846.26	1213.55	2478.96	-1.0305	2.45115e-12	2.68096e-11	down
Soltu.DM.09G027180	384	547	804	120	59	92	314.805	533.855	95.7553	2.47902	2.53645e-12	2.77268e-11	up
Soltu.DM.02G015090	393	282	317	63	86	78	193.607	306.347	80.8671	1.92154	2.63836e-12	2.88242e-11	up
Soltu.DM.12G006930	269	228	231	496	616	541	406.714	224.999	588.43	-1.38695	2.73913e-12	2.99081e-11	down
Soltu.DM.03G019570	74	35	34	212	316	379	183.746	44.2277	323.264	-2.86969	2.76251e-12	3.01288e-11	down
Soltu.DM.01G034590	4424	4063	4020	1996	1517	1925	2897.12	3866.11	1928.14	1.00368	2.8089e-12	3.06174e-11	up
Soltu.DM.04G016110	8239	7611	8990	3424	2115	3184	5376.75	7665.35	3088.15	1.31161	2.84312e-12	3.09726e-11	up
Soltu.DM.03G014320	16759	16985	13362	7186	5821	5953	10658	14591.1	6724.8	1.11753	2.84808e-12	3.1009e-11	up
Soltu.DM.05G025280	9892	9062	9422	4840	3457	4031	6567.82	8767.4	4368.25	1.0051	2.8709e-12	3.12397e-11	up
Soltu.DM.10G005890	88	85	86	258	207	269	170.211	80.0416	260.38	-1.70179	2.91068e-12	3.16545e-11	down
Soltu.DM.05G002900	3216	2988	3000	6564	4564	6004	4457.37	2844.69	6070.05	-1.09343	2.93244e-12	3.1873e-11	down
Soltu.DM.04G032500	2099	1907	1861	3816	5563	3874	3269.13	1813.82	4724.43	-1.3811	2.93517e-12	3.18845e-11	down
Soltu.DM.10G002810	34	46	79	286	219	262	160.397	48.8414	271.952	-2.47717	2.99243e-12	3.2488e-11	down
Soltu.DM.02G012150	66	113	209	0	0	0	59.5188	119.038	0	#DIV/0!	3.0089e-12	3.26482e-11	up
Soltu.DM.11G024310	493	471	562	962	1475	1548	945.778	470.841	1420.72	-1.5933	3.11769e-12	3.37903e-11	down
Soltu.DM.04G032330	523	393	413	962	964	845	697.625	410.648	984.602	-1.26164	3.16839e-12	3.43008e-11	down
Soltu.DM.05G015360	407	425	299	838	992	925	665.496	350.669	980.323	-1.48315	3.1731e-12	3.43324e-11	down
Soltu.DM.02G008950	3013	3190	3622	1190	1483	1123	2192.01	3032.66	1351.36	1.16617	3.19272e-12	3.45056e-11	up
Soltu.DM.01G030400	189	184	175	41	38	32	104.433	169.453	39.4124	2.10416	3.19802e-12	3.45434e-11	up
Soltu.DM.01G046840	9	5	15	120	87	91	57.2339	8.87622	105.592	-3.57241	3.28146e-12	3.54246e-11	down
Soltu.DM.05G016460	82	87	62	306	212	312	182.866	71.6147	294.117	-2.03806	3.34673e-12	3.60884e-11	down
Soltu.DM.07G017000	1435	1521	1230	3382	5110	2993	2696.07	1296.31	4095.83	-1.65975	3.36955e-12	3.63139e-11	down
Soltu.DM.01G036190	9516	8990	9770	3485	4537	3530	6423.28	8732.58	4113.97	1.08588	3.37929e-12	3.63983e-11	up
Soltu.DM.03G017220	1001	853	824	373	284	310	585.42	828.028	342.811	1.27227	3.4006e-12	3.66072e-11	up
Soltu.DM.08G017780	75	52	49	219	193	224	140.103	54.4358	225.771	-2.05223	3.65406e-12	3.92914e-11	down
Soltu.DM.05G000590	47	35	27	196	140	227	116.675	33.7665	199.583	-2.56332	3.65834e-12	3.93153e-11	down
Soltu.DM.10G026600	786	692	714	1325	1655	1324	1104.78	677.336	1532.22	-1.17768	3.66192e-12	3.93316e-11	down
Soltu.DM.02G012970	743	858	702	1713	1357	1421	1152.86	713.11	1592.6	-1.15919	3.67377e-12	3.94368e-11	down
Soltu.DM.06G011100	13	29	29	137	199	146	96.874	21.9349	171.813	-2.96954	3.72877e-12	4.00047e-11	down
Soltu.DM.08G028930	1967	1724	1772	594	332	600	1114.06	1688.15	539.976	1.64448	3.73588e-12	4.00584e-11	up
Soltu.DM.02G007070	53	68	48	195	195	199	130.848	52.4023	209.295	-1.99783	3.82207e-12	4.09596e-11	down
Soltu.DM.11G025100	1335	1570	1435	3418	2324	3048	2228.1	1342.43	3113.76	-1.21381	3.84425e-12	4.11512e-11	down
Soltu.DM.03G011450	434	383	443	1368	773	1110	769.426	388.921	1149.93	-1.564	3.95165e-12	4.22771e-11	down
Soltu.DM.12G008940	65	103	63	261	321	295	191.947	71.7297	312.164	-2.12166	3.9992e-12	4.2738e-11	down
Soltu.DM.09G007830	1207	997	706	248	274	212	581.563	902.099	261.026	1.78909	4.12317e-12	4.40381e-11	up
Soltu.DM.07G015120	2185	1962	2003	3532	4566	3586	3030.63	1900.53	4160.73	-1.13043	4.16419e-12	4.44514e-11	down
Soltu.DM.06G002470	461	544	590	1266	918	1130	833.509	492.509	1174.51	-1.25384	4.2429e-12	4.5241e-11	down
Soltu.DM.06G026990	0	0	0	69	89	71	40.773	0	81.5461	#NUM!	4.37489e-12	4.65964e-11	down
Soltu.DM.05G006890	49	28	25	207	226	148	119.076	31.5635	206.589	-2.71043	4.42966e-12	4.71535e-11	down
Soltu.DM.12G024050	48085	49834	49287	131168	76766	120240	80818.3	45500.7	116136	-1.35185	4.44111e-12	4.72327e-11	down
Soltu.DM.02G009140	18507	17717	17719	7764	5100	7579	11956.8	16672.5	7240.98	1.20322	4.44205e-12	4.72327e-11	up
Soltu.DM.12G010460	2387	2229	2098	521	798	429	1349.92	2076.34	623.487	1.73562	4.4951e-12	4.77701e-11	up
Soltu.DM.11G014150	303	337	361	669	728	957	573.122	309.145	837.099	-1.43711	4.65927e-12	4.94597e-11	down
Soltu.DM.09G029400	63	39	46	169	234	221	134.004	45.6934	222.316	-2.28255	4.66853e-12	4.95305e-11	down
Soltu.DM.09G004390	174	65	191	8	5	8	69.6376	131.839	7.43607	4.1481	4.67606e-12	4.95828e-11	up
Soltu.DM.11G023020	2581	2276	2335	861	1082	818	1602.72	2222.47	982.978	1.17693	4.86513e-12	5.15304e-11	up
Soltu.DM.01G003150	165	174	130	382	423	392	285.518	145.34	425.697	-1.55039	4.90627e-12	5.19086e-11	down
Soltu.DM.02G026030	971	818	991	386	353	408	632.526	857.757	407.294	1.0745	5.01089e-12	5.29568e-11	up
Soltu.DM.09G025450	7255	7112	8400	2804	1436	2400	4686.29	7025.19	2347.4	1.58147	5.02376e-12	5.30635e-11	up
Soltu.DM.11G021300	1449	1417	1356	571	506	371	909.663	1305.45	513.876	1.34506	5.1068e-12	5.39107e-11	up
Soltu.DM.01G051710	1096	1307	1231	1971	2110	2276	1691.96	1123.71	2260.21	-1.00818	5.13334e-12	5.41609e-11	down
Soltu.DM.08G000910	131	196	207	13	8	25	90.6079	164.908	16.3074	3.33806	5.14522e-12	5.42564e-11	up
Soltu.DM.01G047100	540	465	538	1106	1852	1236	986.542	476.286	1496.8	-1.65198	5.35168e-12	5.63402e-11	down
Soltu.DM.06G030030	643	574	717	1142	1603	1484	1051.68	596.505	1506.86	-1.33694	5.42119e-12	5.70405e-11	down
Soltu.DM.06G017840	271	237	257	602	532	468	402.431	236.279	568.583	-1.26688	5.4435e-12	5.72437e-11	down
Soltu.DM.01G032220	0	0	5	155	57	155	65.5301	1.50083	129.559	-6.43171	5.56213e-12	5.84268e-11	down
Soltu.DM.06G001690	141	155	223	24	14	27	91.4025	159.794	23.0115	2.79578	5.56918e-12	5.84687e-11	up
Soltu.DM.01G035910	129	72	81	370	284	391	228.85	87.1094	370.59	-2.08893	5.58825e-12	5.86368e-11	down
Soltu.DM.12G027510	5202	4746	5222	1853	953	1627	3125.95	4684.59	1567.31	1.57963	5.68661e-12	5.96119e-11	up
Soltu.DM.10G027040	1432	1134	970	2436	2402	2875	1917.55	1094.5	2740.6	-1.32423	5.68743e-12	5.96119e-11	down
Soltu.DM.04G032460	112	81	90	0	0	0	43.7019	87.4038	0	#DIV/0!	5.80888e-12	6.08512e-11	up
Soltu.DM.12G022060	185	221	162	446	550	480	350.724	176.056	525.392	-1.57736	5.84609e-12	6.11741e-11	down
Soltu.DM.02G015330	692	806	949	1563	1647	1447	1205.22	754.954	1655.48	-1.13279	5.86339e-12	6.13215e-11	down
Soltu.DM.03G037730	38321	36100	38464	14126	8108	14042	23853.7	34869.4	12838	1.44154	5.8813e-12	6.14752e-11	up
Soltu.DM.03G031490	478	528	508	1106	1272	895	816.22	468.08	1164.36	-1.31471	5.97322e-12	6.24018e-11	down
Soltu.DM.04G016200	0	0	0	79	58	90	40.2421	0	80.4842	#NUM!	6.13487e-12	6.40556e-11	down
Soltu.DM.02G014120	0	3	0	84	93	84	46.8864	0.952229	92.8207	-6.60699	6.22664e-12	6.49073e-11	down
Soltu.DM.07G001980	168	184	132	400	418	412	293.634	150.043	437.225	-1.543	6.43857e-12	6.70432e-11	down
Soltu.DM.05G009420	543	547	605	235	208	229	380.951	523.353	238.549	1.1335	6.56355e-12	6.83075e-11	up
Soltu.DM.03G031640	2256	2350	2328	872	555	900	1483.68	2143.23	824.133	1.37884	6.57399e-12	6.83788e-11	up
Soltu.DM.01G014730	7	12	7	88	153	76	60.6384	8.0775	113.199	-3.80881	6.61402e-12	6.87577e-11	down
Soltu.DM.12G007320	7	5	8	100	54	125	52.4535	6.15579	98.7512	-4.00378	6.83817e-12	7.10106e-11	down
Soltu.DM.04G006410	1269	1131	1041	475	481	463	784.327	1064.39	504.269	1.07776	6.92032e-12	7.18247e-11	up
Soltu.DM.06G016310	10863	9945	8620	4621	4270	3922	6828.58	9107.59	4549.57	1.00134	6.95309e-12	7.21255e-11	up
Soltu.DM.02G029440	264	301	291	540	564	542	424.862	264.631	585.092	-1.14468	6.97369e-12	7.22608e-11	down
Soltu.DM.02G024450	413	372	450	754	835	723	601.627	381.029	822.225	-1.10963	7.00747e-12	7.25714e-11	down
Soltu.DM.08G003250	2188	2191	3277	8888	4810	8043	5023.11	2356.56	7689.66	-1.70624	7.07553e-12	7.32366e-11	down
Soltu.DM.08G028320	12475	11811	13778	5329	3291	5011	8286.53	11747.3	4825.79	1.28349	7.1293e-12	7.37132e-11	up
Soltu.DM.09G008180	2172	2173	2988	759	604	951	1540.07	2259.15	820.989	1.46034	7.39464e-12	7.63327e-11	up
Soltu.DM.04G036760	1457	1429	1109	225	411	221	771.864	1237.6	306.133	2.01531	7.41104e-12	7.64606e-11	up
Soltu.DM.06G029570	346	371	312	829	627	706	542.488	318.543	766.433	-1.26667	7.4226e-12	7.65385e-11	down
Soltu.DM.12G013110	275	267	254	33	14	48	139.869	246.139	33.5989	2.87299	7.49482e-12	7.72416e-11	up
Soltu.DM.12G011610	18	39	33	169	318	167	130.769	27.8578	233.68	-3.06838	7.51291e-12	7.73862e-11	down
Soltu.DM.11G012220	149	151	151	0	0	8	71.1176	139.389	2.8462	5.61394	7.8167e-12	8.03853e-11	up
Soltu.DM.03G019580	92	78	101	0	0	0	41.7804	83.5608	0	#DIV/0!	7.88287e-12	8.10222e-11	up
Soltu.DM.02G026570	232	236	210	610	712	462	422.258	209.778	634.738	-1.5973	7.92063e-12	8.13664e-11	down
Soltu.DM.01G049390	464	441	354	87	124	83	247.346	389.905	104.788	1.89566	7.9321e-12	8.14405e-11	up
Soltu.DM.06G035180	0	0	0	54	114	76	43.6157	0	87.2314	#NUM!	8.18789e-12	8.40216e-11	down
Soltu.DM.04G024610	132	157	205	19	7	21	84.4182	152.239	16.5977	3.19728	8.35683e-12	8.57091e-11	up
Soltu.DM.01G037220	495	523	605	912	1027	1033	778.991	500.873	1057.11	-1.07761	8.42058e-12	8.63166e-11	down
Soltu.DM.04G006200	2379	2432	2446	921	529	863	1530.61	2242.76	818.471	1.45427	8.84159e-12	9.0535e-11	up
Soltu.DM.07G024060	363	381	292	65	93	56	198.629	320.978	76.2805	2.07309	8.93775e-12	9.14706e-11	up
Soltu.DM.02G022230	754	865	840	331	222	289	529.195	760.161	298.23	1.34988	9.11265e-12	9.31607e-11	up
Soltu.DM.07G009800	95	94	79	0	0	0	41.4823	82.9646	0	#DIV/0!	9.16162e-12	9.35612e-11	up
Soltu.DM.07G016750	92	78	172	409	444	468	287.3	104.873	469.728	-2.16319	9.19836e-12	9.38862e-11	down
Soltu.DM.01G006780	20012	19938	20533	35813	40274	29770	28169.5	18688.2	37650.8	-1.01056	9.21773e-12	9.40336e-11	down
Soltu.DM.03G036190	15	3	16	126	132	113	71.1376	10.3994	131.876	-3.66462	9.25989e-12	9.43629e-11	down
Soltu.DM.01G051160	31	29	15	129	171	149	91.6122	23.3059	159.918	-2.77857	9.72562e-12	9.89506e-11	down
Soltu.DM.12G012380	2385	2248	2336	1191	877	953	1611.92	2153.2	1070.65	1.008	9.78674e-12	9.95193e-11	up
Soltu.DM.11G020520	50	74	40	216	264	221	150.243	50.9765	249.509	-2.29118	9.84374e-12	1.00046e-10	down
Soltu.DM.10G025480	54	60	71	193	360	250	171.942	57.0764	286.807	-2.32911	9.9269e-12	1.00837e-10	down
Soltu.DM.03G028830	38	82	95	346	322	307	206.268	66.3093	346.228	-2.38444	1.04804e-11	1.06403e-10	down
Soltu.DM.03G000830	4184	4409	3629	1890	1735	1529	2807.08	3784.26	1829.9	1.04825	1.05115e-11	1.06662e-10	up
Soltu.DM.10G027680	283	268	309	61	84	77	172.267	265.443	79.0909	1.74682	1.05359e-11	1.06853e-10	up
Soltu.DM.12G015740	242	286	296	65	27	44	151.273	254.559	47.9873	2.40728	1.06764e-11	1.0822e-10	up
Soltu.DM.12G027450	162	154	157	28	33	23	88.0284	146.167	29.8893	2.28992	1.06858e-11	1.08259e-10	up
Soltu.DM.11G008970	433	280	414	815	909	877	636.142	347.214	925.071	-1.41374	1.08933e-11	1.10302e-10	down
Soltu.DM.12G004290	2409	2416	1990	1033	845	945	1555.77	2110.09	1001.45	1.07522	1.10615e-11	1.11887e-10	up
Soltu.DM.07G025240	28548	26159	25224	11243	12826	9658	18355.6	24713.9	11997.4	1.04259	1.10727e-11	1.11941e-10	up
Soltu.DM.01G048010	162	108	129	16	17	19	70.8247	123.162	18.4875	2.73594	1.11119e-11	1.12277e-10	up
Soltu.DM.01G050220	474	431	536	960	842	802	684.331	444.458	924.203	-1.05616	1.1775e-11	1.18726e-10	down
Soltu.DM.10G003640	112	75	83	0	0	0	41.6991	83.3982	0	#DIV/0!	1.19755e-11	1.20684e-10	up
Soltu.DM.07G002550	727	504	565	1190	1296	1235	938.907	554.67	1323.14	-1.25427	1.23107e-11	1.23931e-10	down
Soltu.DM.02G001470	0	0	0	183	30	127	59.7321	0	119.464	#NUM!	1.24765e-11	1.25534e-10	down
Soltu.DM.01G050300	700	797	732	259	297	295	496.087	689.439	302.736	1.18736	1.26815e-11	1.2753e-10	up
Soltu.DM.09G005360	840	863	925	1489	2065	1716	1344.69	811.668	1877.71	-1.21001	1.27562e-11	1.28145e-10	down
Soltu.DM.11G000620	24	25	15	124	220	120	92.7873	19.8689	165.706	-3.06004	1.28053e-11	1.28571e-10	down
Soltu.DM.06G018390	111	115	120	0	0	6	54.5129	106.891	2.13465	5.646	1.28769e-11	1.29223e-10	up
Soltu.DM.11G015270	1812	1505	1593	245	470	186	919.499	1516.92	322.081	2.23565	1.32017e-11	1.32343e-10	up
Soltu.DM.09G008110	164	142	171	421	317	449	284.038	147.18	420.895	-1.51588	1.32721e-11	1.32979e-10	down
Soltu.DM.03G022540	11604	10430	10280	4472	2774	4261	7031.65	9989.25	4074.05	1.29391	1.33829e-11	1.34018e-10	up
Soltu.DM.03G014760	0	0	0	80	53	79	37.5484	0	75.0969	#NUM!	1.34077e-11	1.34197e-10	down
Soltu.DM.02G015010	3361	2913	4107	1169	1279	1502	2301.37	3198.07	1404.68	1.18696	1.35635e-11	1.35685e-10	up
Soltu.DM.01G050790	186	168	176	37	16	23	95.2815	163.745	26.8175	2.61021	1.36003e-11	1.35982e-10	up
Soltu.DM.03G002240	88	78	89	0	0	0	39.3601	78.7203	0	#DIV/0!	1.39136e-11	1.38969e-10	up
Soltu.DM.06G012830	153	148	190	9	11	26	83.876	151.382	16.3702	3.20904	1.39297e-11	1.39056e-10	up
Soltu.DM.11G015370	4822	4798	5000	2079	2399	1804	3375.84	4516.8	2234.87	1.01511	1.45222e-11	1.4482e-10	up
Soltu.DM.03G030960	72	94	51	507	229	375	229.875	67.4384	392.312	-2.54036	1.52767e-11	1.52265e-10	down
Soltu.DM.05G024580	326	342	472	766	1036	987	672.32	351.172	993.468	-1.5003	1.58636e-11	1.5795e-10	down
Soltu.DM.02G007490	45	13	27	408	137	314	164.504	26.1642	302.845	-3.53291	1.6278e-11	1.61991e-10	down
Soltu.DM.06G033260	858	1045	939	405	358	389	644.073	879.213	408.933	1.10435	1.63233e-11	1.62357e-10	up
Soltu.DM.02G017470	1114	800	959	273	338	345	613.506	886.716	340.296	1.38168	1.64942e-11	1.63886e-10	up
Soltu.DM.02G006090	83	104	110	4	7	10	49.6095	91.7283	7.49068	3.6142	1.65911e-11	1.64763e-10	up
Soltu.DM.06G003900	151	170	222	550	534	392	345.809	167.351	524.268	-1.64743	1.67007e-11	1.65766e-10	down
Soltu.DM.05G015040	0	0	0	183	23	174	66.8188	0	133.638	#NUM!	1.69237e-11	1.67718e-10	down
Soltu.DM.04G002640	4376	4495	5764	1848	2185	2050	3338.19	4511.86	2164.52	1.05968	1.73824e-11	1.71906e-10	up
Soltu.DM.09G025860	11425	10640	8255	19638	27559	21281	16897.3	9392.65	24402	-1.3774	1.74165e-11	1.72154e-10	down
Soltu.DM.07G020770	191	151	188	27	39	29	98.6807	163.5	33.8618	2.27156	1.75578e-11	1.73461e-10	up
Soltu.DM.02G006330	361	230	269	725	746	634	506.825	265.526	748.124	-1.49443	1.78096e-11	1.75858e-10	down
Soltu.DM.04G035840	1376	1207	2046	473	364	508	950.152	1423.31	476.998	1.57719	1.81798e-11	1.79421e-10	up
Soltu.DM.04G034420	13	28	19	143	101	169	82.5086	18.6158	146.401	-2.97533	1.83497e-11	1.80911e-10	down
Soltu.DM.03G036180	0	6	0	121	139	71	59.8273	1.90446	117.75	-5.95021	1.83885e-11	1.812e-10	down
Soltu.DM.06G009560	4487	4073	4263	8020	9070	6500	6176.27	3961.73	8390.81	-1.08268	1.87671e-11	1.84645e-10	down
Soltu.DM.03G018280	1276	1224	1400	2642	1901	2376	1827.93	1203.83	2452.03	-1.02635	1.89274e-11	1.86126e-10	down
Soltu.DM.02G007760	82	101	160	0	4	6	54.5327	105.475	3.59065	4.87651	1.95905e-11	1.9252e-10	up
Soltu.DM.04G002740	1665	1324	972	425	346	371	816.317	1227.55	405.086	1.59948	1.9813e-11	1.94335e-10	up
Soltu.DM.11G021540	117	107	151	345	333	286	228.964	115.515	342.414	-1.56766	2.00755e-11	1.96808e-10	down
Soltu.DM.05G019230	198	132	180	23	26	11	89.2879	157.235	21.3409	2.88123	2.02048e-11	1.97974e-10	up
Soltu.DM.12G003280	0	0	0	84	51	71	36.4538	0	72.9076	#NUM!	2.03385e-11	1.99182e-10	down
Soltu.DM.02G024270	433	448	423	727	837	830	627.456	403.24	851.673	-1.07866	2.07479e-11	2.03087e-10	down
Soltu.DM.01G050410	106	86	105	0	4	0	46.5458	91.6356	1.456	5.97583	2.09282e-11	2.04692e-10	up
Soltu.DM.07G016040	695	669	672	298	236	283	459.509	629.252	289.766	1.11875	2.09333e-11	2.04692e-10	up
Soltu.DM.04G001690	74	85	88	0	0	0	38.1536	76.3071	0	#DIV/0!	2.10278e-11	2.05511e-10	up
Soltu.DM.11G014870	98	106	147	13	14	14	61.3458	108.114	14.5779	2.8907	2.1664e-11	2.11512e-10	up
Soltu.DM.07G007150	0	0	7	85	118	120	58.588	2.10116	115.075	-5.77524	2.20493e-11	2.15164e-10	down
Soltu.DM.02G031840	392	341	314	701	640	668	518.596	323.864	713.327	-1.13917	2.23597e-11	2.18081e-10	down
Soltu.DM.11G020040	333	230	329	644	987	805	571.753	274.866	868.641	-1.66003	2.241e-11	2.1846e-10	down
Soltu.DM.06G029520	0	5	8	84	85	124	54.064	3.98838	104.14	-4.70657	2.28107e-11	2.22139e-10	down
Soltu.DM.11G009040	78	33	21	250	381	421	207.976	40.9292	375.023	-3.19578	2.41252e-11	2.34582e-10	down
Soltu.DM.01G007060	0	0	0	65	53	84	35.8411	0	71.6823	#NUM!	2.44071e-11	2.37202e-10	down
Soltu.DM.01G030110	134	154	142	455	646	345	324.209	132.995	515.422	-1.95438	2.47184e-11	2.40105e-10	down
Soltu.DM.03G002110	1076	1078	955	1790	2107	1743	1484.4	961.989	2006.82	-1.06082	2.5319e-11	2.4569e-10	down
Soltu.DM.02G023780	112	96	120	282	241	284	193.786	101.17	286.402	-1.50126	2.54633e-11	2.46965e-10	down
Soltu.DM.07G002590	1151	1071	1000	476	330	396	711.156	996.497	425.814	1.22664	2.56124e-11	2.48284e-10	up
Soltu.DM.03G037250	1008	977	1157	2394	3748	2122	1958.81	969.51	2948.11	-1.60446	2.6387e-11	2.55275e-10	down
Soltu.DM.04G007990	120	118	95	12	15	11	58.3271	103.126	13.5283	2.93035	2.65198e-11	2.5643e-10	up
Soltu.DM.01G049620	233	246	305	60	41	69	151.012	241.777	60.2465	2.00473	2.70745e-11	2.61529e-10	up
Soltu.DM.01G001840	1246	1366	1370	469	228	379	805.412	1230.61	380.214	1.69449	2.71896e-11	2.62507e-10	up
Soltu.DM.10G000530	1248	1344	1395	368	535	340	837.433	1231.75	443.117	1.47495	2.80055e-11	2.70112e-10	up
Soltu.DM.12G023770	414	395	342	126	123	125	244.545	356.221	132.869	1.42276	2.94961e-11	2.84058e-10	up
Soltu.DM.08G011460	131	51	105	0	0	0	44.1335	88.267	0	#DIV/0!	3.06369e-11	2.94302e-10	up
Soltu.DM.10G023780	18010	16989	17302	8479	5677	7673	11947.2	16162.4	7732	1.06373	3.23884e-11	3.10971e-10	up
Soltu.DM.03G012780	374	384	475	743	995	944	667.774	380.266	955.283	-1.32892	3.27113e-11	3.13913e-10	down
Soltu.DM.02G026160	294	302	296	563	515	639	442.734	275.738	609.73	-1.14487	3.30711e-11	3.17048e-10	down
Soltu.DM.05G009120	763	675	811	1548	1141	1390	1069.88	693.935	1445.82	-1.05902	3.38784e-11	3.24461e-10	down
Soltu.DM.12G020040	62	74	146	0	0	0	43.2548	86.5097	0	#DIV/0!	3.42738e-11	3.28083e-10	up
Soltu.DM.10G028130	275	191	266	1060	507	1064	577.859	225.618	930.1	-2.0435	3.42995e-11	3.28165e-10	down
Soltu.DM.10G004570	320	255	392	683	761	684	527.259	297.687	756.831	-1.34618	3.43933e-11	3.28898e-10	down
Soltu.DM.02G021490	2308	2263	2712	1165	822	1024	1656.93	2246.98	1066.88	1.07458	3.51847e-11	3.36129e-10	up
Soltu.DM.02G015540	852	669	750	300	202	261	485.766	701.277	270.255	1.37566	3.54899e-11	3.38875e-10	up
Soltu.DM.12G023380	129	122	90	330	318	288	219.077	105.681	332.472	-1.65351	3.62563e-11	3.45675e-10	down
Soltu.DM.03G030450	45	61	43	177	162	202	119.16	46.2025	192.118	-2.05595	3.62856e-11	3.45782e-10	down
Soltu.DM.12G028030	79	111	64	0	0	0	39.452	78.904	0	#DIV/0!	3.72246e-11	3.54376e-10	up
Soltu.DM.02G022870	91	128	119	8	4	0	54.3752	104.525	4.22587	4.62845	3.78014e-11	3.59508e-10	up
Soltu.DM.11G007220	18	56	39	232	254	200	139.496	35.0548	243.937	-2.79883	3.78593e-11	3.5988e-10	down
Soltu.DM.09G019310	78	56	46	198	282	232	154.738	55.7338	253.742	-2.18674	3.80613e-11	3.6162e-10	down
Soltu.DM.10G020690	0	4	2	65	79	62	37.5946	1.86997	73.3192	-5.2931	3.8487e-11	3.65483e-10	down
Soltu.DM.06G010630	98	69	111	5	3	0	44.1934	85.5635	2.82317	4.92161	3.88808e-11	3.69039e-10	up
Soltu.DM.07G016480	0	0	0	46	83	73	36.0551	0	72.1103	#NUM!	3.95235e-11	3.74953e-10	down
Soltu.DM.11G007650	90	62	88	0	0	0	36.9804	73.9608	0	#DIV/0!	4.0007e-11	3.79163e-10	up
Soltu.DM.04G037100	709	767	775	291	202	293	487.067	695.61	278.524	1.32048	4.1355e-11	3.9155e-10	up
Soltu.DM.11G007440	1029	796	936	397	294	341	609.007	852.224	365.79	1.22022	4.16501e-11	3.94148e-10	up
Soltu.DM.11G014310	48	33	39	153	321	186	136.517	37.0433	235.992	-2.67145	4.29105e-11	4.05674e-10	down
Soltu.DM.07G021820	2685	2944	2999	873	1279	993	1893.56	2666.01	1121.1	1.24977	4.35839e-11	4.11837e-10	up
Soltu.DM.08G013160	226	168	250	647	434	675	410.24	198.343	622.137	-1.64924	4.50057e-11	4.24851e-10	down
Soltu.DM.01G034400	33	60	64	212	244	193	139.677	48.473	230.882	-2.2519	4.54789e-11	4.29106e-10	down
Soltu.DM.05G023660	57	79	61	279	193	206	150.588	61.0345	240.141	-1.97618	4.58735e-11	4.32615e-10	down
Soltu.DM.11G026140	933	916	1210	410	415	410	690.859	942.834	438.883	1.10317	4.65033e-11	4.38191e-10	up
Soltu.DM.08G020440	38	26	17	156	155	130	90.9023	25.1215	156.683	-2.64086	4.65106e-11	4.38191e-10	down
Soltu.DM.02G006080	21	25	30	120	146	104	77.5675	23.4425	131.693	-2.48998	4.67389e-11	4.40125e-10	down
Soltu.DM.01G031960	3359	3321	3140	9706	5278	10088	5953.74	3036.69	8870.79	-1.54656	4.75158e-11	4.4678e-10	down
Soltu.DM.10G006120	3507	3173	3583	1665	1128	1465	2338.4	3168.51	1508.28	1.0709	4.77421e-11	4.48466e-10	up
Soltu.DM.01G006640	237	182	208	570	399	585	372.152	193.586	550.717	-1.50834	4.85193e-11	4.55318e-10	down
Soltu.DM.06G006330	0	0	0	87	44	68	35.1655	0	70.331	#NUM!	4.86788e-11	4.56591e-10	down
Soltu.DM.08G028150	451	416	514	1158	810	1392	808.494	425.971	1191.02	-1.48337	4.94823e-11	4.639e-10	down
Soltu.DM.10G004720	39	27	55	146	216	229	123.901	37.1548	210.646	-2.5032	5.08349e-11	4.76346e-10	down
Soltu.DM.11G010210	5712	5134	5108	1451	2168	1229	3330.11	4931.44	1728.78	1.51225	5.20472e-11	4.87467e-10	up
Soltu.DM.10G005050	0	0	3	36	240	168	80.2474	0.900498	159.594	-7.46947	5.24243e-11	4.90518e-10	down
Soltu.DM.08G001030	331	236	305	77	57	81	172.586	268.947	76.2257	1.81897	5.25055e-11	4.91037e-10	up
Soltu.DM.12G024940	2657	2516	2278	868	1097	1061	1691.19	2305.07	1077.32	1.09737	5.27107e-11	4.92715e-10	up
Soltu.DM.07G018110	348	450	356	48	19	73	203.476	357.445	49.5068	2.85202	5.33172e-11	4.97897e-10	up
Soltu.DM.12G016890	0	0	0	52	65	66	32.5726	0	65.1453	#NUM!	5.36371e-11	5.00639e-10	down
Soltu.DM.03G022230	749	751	773	240	152	273	468.934	702.317	235.551	1.57608	5.38759e-11	5.02623e-10	up
Soltu.DM.06G034580	10025	8995	8375	3699	4452	3666	6339.28	8473.04	4205.51	1.0106	5.39149e-11	5.02741e-10	up
Soltu.DM.02G007280	346	382	291	19	65	31	178.499	315.731	41.2674	2.93562	5.41284e-11	5.04485e-10	up
Soltu.DM.09G025260	107	146	206	639	381	628	362.33	141.307	583.354	-2.04554	5.4485e-11	5.07313e-10	down
Soltu.DM.03G018830	462	478	494	160	98	157	294.99	443.053	146.926	1.59239	5.63811e-11	5.24713e-10	up
Soltu.DM.04G020740	369	347	369	600	680	701	519.907	335.156	704.658	-1.07209	5.829e-11	5.42214e-10	down
Soltu.DM.12G010400	608	417	429	125	54	96	273.238	449.387	97.0896	2.21057	5.98323e-11	5.56288e-10	up
Soltu.DM.05G023610	0	18	14	2584	1297	2491	1131.46	9.9157	2253.01	-7.82792	6.12934e-11	5.69042e-10	down
Soltu.DM.03G011590	554	562	529	1215	2064	1221	1057.54	508.708	1606.37	-1.65889	6.13735e-11	5.69509e-10	down
Soltu.DM.10G017750	189	196	243	56	47	50	123.979	193.673	54.2858	1.83498	6.28702e-11	5.83114e-10	up
Soltu.DM.04G012340	155	120	154	23	28	21	78.9671	132.308	25.6266	2.36818	6.4102e-11	5.94251e-10	up
Soltu.DM.04G011330	76	69	77	0	0	0	34.273	68.546	0	#DIV/0!	6.43221e-11	5.96002e-10	up
Soltu.DM.05G016240	504	471	643	176	191	144	340.127	498.561	181.693	1.45627	6.48159e-11	5.99995e-10	up
Soltu.DM.10G026490	1474	1230	1274	446	577	432	873.682	1229.22	518.143	1.24632	6.67097e-11	6.17227e-10	up
Soltu.DM.06G026460	1108	822	908	350	332	389	628.479	876.533	380.426	1.20419	6.68939e-11	6.18631e-10	up
Soltu.DM.03G017190	3685	3582	3973	1043	1641	1167	2422.07	3470.51	1373.63	1.33715	6.84533e-11	6.3244e-10	up
Soltu.DM.02G008410	376	324	351	661	586	602	490.48	324.62	656.341	-1.01569	6.9075e-11	6.37761e-10	down
Soltu.DM.05G022370	0	0	0	30	134	94	46.3029	0	92.6057	#NUM!	6.90961e-11	6.37761e-10	down
Soltu.DM.09G022520	501	454	493	127	176	114	297.902	447.211	148.594	1.58958	7.20476e-11	6.64683e-10	up
Soltu.DM.03G001860	67	68	52	259	168	307	158.994	57.9378	260.049	-2.16621	7.49465e-11	6.91093e-10	down
Soltu.DM.02G021690	17259	16413	15580	29773	36701	25742	24028	15230.2	32825.9	-1.1079	7.49942e-11	6.91199e-10	down
Soltu.DM.01G043080	106	142	144	8	0	9	63.5444	121.117	5.97185	4.34208	7.84289e-11	7.22158e-10	up
Soltu.DM.11G023410	53	82	107	0	0	0	37.2779	74.5558	0	#DIV/0!	7.99809e-11	7.36094e-10	up
Soltu.DM.10G009910	87	65	70	0	0	0	34.2906	68.5812	0	#DIV/0!	8.13712e-11	7.48528e-10	up
Soltu.DM.03G013090	37	9	31	246	214	149	119.849	23.6182	216.08	-3.19359	8.33257e-11	7.6577e-10	down
Soltu.DM.10G025650	1171	1110	969	275	373	192	652.529	1005.76	299.295	1.74865	8.35548e-11	7.67506e-10	up
Soltu.DM.06G007940	367	366	366	106	50	89	213.116	339.667	86.5647	1.97227	8.50459e-11	7.80452e-10	up
Soltu.DM.01G005260	91	89	109	5	0	0	45.4376	89.144	1.73117	5.68632	8.71275e-11	7.99171e-10	up
Soltu.DM.04G027140	6471	6818	6700	28372	11146	23804	14264.1	6178.83	22349.4	-1.85483	8.83702e-11	8.10181e-10	down
Soltu.DM.01G046500	90	76	84	337	521	225	231.789	77.2039	386.374	-2.32325	8.88007e-11	8.13736e-10	down
Soltu.DM.12G006760	1281	1358	1380	643	488	443	899.889	1241.91	557.868	1.15456	8.9336e-11	8.18249e-10	up
Soltu.DM.02G029460	96	101	89	278	212	255	176.321	88.4977	264.143	-1.57761	8.99947e-11	8.23887e-10	down
Soltu.DM.08G021090	95	57	75	3	2	3	36.4269	70.0198	2.83403	4.62684	9.06277e-11	8.28888e-10	up
Soltu.DM.09G025930	8189	7537	6408	14910	26791	16768	13865.6	6851.35	20879.9	-1.60765	9.13513e-11	8.34706e-10	down
Soltu.DM.11G002200	39	34	63	180	418	222	167.617	41.778	293.456	-2.81233	9.15553e-11	8.3617e-10	down
Soltu.DM.02G032690	693	710	873	257	293	311	504.13	701.98	306.28	1.19658	9.32946e-11	8.51648e-10	up
Soltu.DM.04G024370	192	244	266	53	55	34	133.604	216.741	50.4667	2.10257	9.47049e-11	8.64109e-10	up
Soltu.DM.09G011140	623	539	747	1305	1512	1117	993.905	588.208	1399.6	-1.25062	9.55321e-11	8.7124e-10	down
Soltu.DM.08G015410	121	164	144	453	779	387	355.414	132.744	578.084	-2.12263	9.59886e-11	8.74985e-10	down
Soltu.DM.05G024070	383	421	409	142	89	127	250.865	374.986	126.745	1.56491	9.8728e-11	8.99098e-10	up
Soltu.DM.11G005540	857	619	718	219	142	246	446.192	677.35	215.034	1.65534	9.90258e-11	9.00951e-10	up
Soltu.DM.02G013780	147	290	188	25	31	33	112.838	193.996	31.6804	2.61436	1.00039e-10	9.09733e-10	up
Soltu.DM.12G027740	9493	8734	7650	2975	2655	3975	5709.26	8007.85	3410.67	1.23136	1.0097e-10	9.17761e-10	up
Soltu.DM.04G004500	21	22	27	130	87	135	73.1489	21.5897	124.708	-2.53014	1.0381e-10	9.43132e-10	down
Soltu.DM.12G006800	381	375	367	624	721	774	550.511	347.159	753.863	-1.11871	1.05747e-10	9.60276e-10	down
Soltu.DM.07G019500	67	70	101	272	212	359	186.174	73.2807	299.067	-2.02896	1.07933e-10	9.79193e-10	down
Soltu.DM.01G042510	198	195	192	411	538	405	331.528	180.834	482.223	-1.41504	1.09058e-10	9.88929e-10	down
Soltu.DM.04G003430	1264	1007	937	350	368	432	700.545	992.261	408.828	1.27922	1.09143e-10	9.89231e-10	up
Soltu.DM.12G005080	223	273	213	516	477	607	393.938	219.636	568.24	-1.37139	1.09864e-10	9.95287e-10	down
Soltu.DM.12G011170	123	107	83	6	12	10	53.4822	96.9612	10.0031	3.27696	1.11703e-10	1.01099e-09	up
Soltu.DM.03G022110	1428	1190	1519	591	506	642	946.519	1275.82	617.215	1.04758	1.1287e-10	1.02107e-09	up
Soltu.DM.03G002670	115	166	153	390	528	358	294.407	134.223	454.59	-1.75993	1.13431e-10	1.02566e-09	down
Soltu.DM.01G026980	472	515	664	149	80	155	322.388	508.922	135.854	1.90539	1.15274e-10	1.04134e-09	up
Soltu.DM.04G001840	81	100	52	0	0	0	36.2149	72.4297	0	#DIV/0!	1.21166e-10	1.09353e-09	up
Soltu.DM.05G002380	1283	1128	1269	252	93	298	681.665	1136.21	227.124	2.32267	1.21365e-10	1.0948e-09	up
Soltu.DM.11G008490	367	409	469	993	1501	863	790.72	384.233	1197.21	-1.63962	1.25087e-10	1.12679e-09	down
Soltu.DM.06G026420	123	144	128	344	270	311	225.122	122.213	328.03	-1.42443	1.2697e-10	1.14321e-09	down
Soltu.DM.04G021250	376	273	368	111	74	79	203.505	313.535	93.4741	1.74599	1.32052e-10	1.18729e-09	up
Soltu.DM.03G016530	270	204	256	47	38	67	139.568	225.194	53.9419	2.06169	1.33714e-10	1.20166e-09	up
Soltu.DM.06G031620	142	97	85	327	744	434	319.355	100.27	538.44	-2.42489	1.34031e-10	1.20394e-09	down
Soltu.DM.11G003550	4899	5203	4582	2001	2220	1537	3295.72	4543.73	2047.72	1.14986	1.43819e-10	1.28944e-09	up
Soltu.DM.12G005030	562	488	621	195	144	212	355.334	515.312	195.356	1.39934	1.47368e-10	1.32002e-09	up
Soltu.DM.10G029220	308	245	251	559	979	733	529.578	248.473	810.683	-1.70605	1.48767e-10	1.3313e-09	down
Soltu.DM.02G018640	377	417	373	677	809	725	573.933	361.053	786.813	-1.12381	1.49266e-10	1.33515e-09	down
Soltu.DM.11G023530	1338	1666	1434	648	576	665	1022.07	1373.53	670.613	1.03433	1.53505e-10	1.37177e-09	up
Soltu.DM.03G031810	2662	2563	1903	576	861	483	1446.82	2208.98	684.673	1.68989	1.5953e-10	1.42362e-09	up
Soltu.DM.06G007980	342	323	384	108	76	118	215.36	323.681	107.039	1.59644	1.59861e-10	1.4259e-09	up
Soltu.DM.04G037180	3465	3108	3186	1079	1496	1022	2148.72	3015.71	1281.73	1.2344	1.60731e-10	1.43299e-09	up
Soltu.DM.01G004820	14	12	45	176	304	177	128.108	21.6512	234.565	-3.43747	1.63861e-10	1.45954e-09	down
Soltu.DM.04G030460	76	56	76	0	0	0	32.0598	64.1195	0	#DIV/0!	1.69493e-10	1.5083e-09	up
Soltu.DM.02G009380	65	123	73	3	2	0	41.4231	81.0795	1.7667	5.52021	1.73245e-10	1.54025e-09	up
Soltu.DM.03G004490	1141	1085	1237	256	97	291	648.229	1068.98	227.474	2.23246	1.74917e-10	1.55439e-09	up
Soltu.DM.03G020340	314	290	286	844	1098	575	585.792	275.12	896.463	-1.70418	1.80343e-10	1.60187e-09	down
Soltu.DM.04G018950	1203	1007	1229	484	530	436	788.318	1061.02	515.615	1.04109	1.80519e-10	1.60269e-09	up
Soltu.DM.05G020950	487	494	591	177	99	161	319.794	484.989	154.599	1.64942	1.84881e-10	1.6387e-09	up
Soltu.DM.08G013900	172	165	334	712	645	1027	526.282	205.885	846.679	-2.03998	1.8702e-10	1.65655e-09	down
Soltu.DM.01G031360	2772	2799	2580	984	1295	971	1839.34	2521.16	1157.53	1.12303	1.88109e-10	1.66543e-09	up
Soltu.DM.05G022450	619	732	705	1312	1636	1183	1053.13	635.623	1470.64	-1.2102	1.90837e-10	1.68879e-09	down
Soltu.DM.12G028510	0	7	14	543	1426	855	508.84	6.42419	1011.26	-7.29842	1.9186e-10	1.69706e-09	down
Soltu.DM.10G020810	139	187	217	522	420	410	323.506	167.53	479.482	-1.51705	1.93644e-10	1.71205e-09	down
Soltu.DM.09G030230	464	496	442	815	1160	999	746.808	433.777	1059.84	-1.28882	2.00443e-10	1.77134e-09	down
Soltu.DM.10G006750	0	6	0	673	990	696	421.449	1.90446	840.994	-8.78657	2.1106e-10	1.86343e-09	down
Soltu.DM.10G026840	284	318	357	1132	574	1024	630.608	296.031	965.186	-1.70506	2.1543e-10	1.90114e-09	down
Soltu.DM.08G016170	230	219	235	18	43	12	118.71	211.267	26.1535	3.01399	2.19039e-10	1.93209e-09	up
Soltu.DM.07G023970	643	670	589	178	219	121	386.475	588.555	184.394	1.67438	2.24586e-10	1.9792e-09	up
Soltu.DM.02G022680	213	208	266	18	48	21	121.496	211.817	31.1754	2.76434	2.3434e-10	2.0642e-09	up
Soltu.DM.08G019670	883	771	821	336	304	219	534.734	764.563	304.905	1.32628	2.36049e-10	2.0783e-09	up
Soltu.DM.08G019150	47	42	11	298	247	209	149.314	31.1857	267.442	-3.10027	2.47319e-10	2.17506e-09	down
Soltu.DM.12G005850	19	45	27	231	240	122	119.508	28.2709	210.744	-2.8981	2.4738e-10	2.17506e-09	down
Soltu.DM.07G027830	787	863	917	1757	1501	1294	1203.96	792.856	1615.07	-1.02646	2.56876e-10	2.25543e-09	down
Soltu.DM.02G004630	48	34	41	137	170	140	98.5417	37.961	159.122	-2.06755	2.63653e-10	2.31281e-09	down
Soltu.DM.02G008800	333	353	253	724	913	659	554.278	291.095	817.46	-1.48966	2.64163e-10	2.31622e-09	down
Soltu.DM.01G007270	98	60	174	4	0	5	52.3906	101.617	3.16381	5.00534	2.81103e-10	2.46023e-09	up
Soltu.DM.01G039620	9971	9627	8654	2966	4255	2730	6143.84	8740.67	3547.01	1.30114	2.84332e-10	2.48621e-09	up
Soltu.DM.01G012730	118	221	272	25	21	33	108.185	188.329	28.0404	2.74768	2.85459e-10	2.49386e-09	up
Soltu.DM.03G021050	204	184	227	427	364	422	310.09	189.706	430.475	-1.18216	2.85468e-10	2.49386e-09	down
Soltu.DM.09G000590	1023	1179	1017	346	448	427	715.516	996.248	434.784	1.1962	2.87583e-10	2.51119e-09	up
Soltu.DM.12G014970	0	0	0	83	26	105	37.7789	0	75.5578	#NUM!	2.91222e-10	2.5418e-09	down
Soltu.DM.04G017670	0	0	0	123	23	88	41.1335	0	82.267	#NUM!	3.02505e-10	2.63787e-09	down
Soltu.DM.02G018940	648	712	812	253	136	228	444.295	670.371	218.218	1.61919	3.05388e-10	2.66179e-09	up
Soltu.DM.06G010410	20	39	54	187	255	168	126.058	34.7806	217.336	-2.64357	3.08709e-10	2.68707e-09	down
Soltu.DM.08G005060	522	601	387	1380	1666	1033	960.148	468.555	1451.74	-1.63149	3.11426e-10	2.70948e-09	down
Soltu.DM.01G002790	5	0	5	61	99	66	41.8432	3.04899	80.6373	-4.72505	3.12752e-10	2.71978e-09	down
Soltu.DM.10G029770	9	0	9	88	124	106	59.4024	5.48817	113.317	-4.36789	3.17317e-10	2.75821e-09	down
Soltu.DM.03G021180	119	93	103	236	267	293	190.212	97.2823	283.141	-1.54127	3.23264e-10	2.80827e-09	down
Soltu.DM.05G005340	219	191	196	39	56	46	118.76	187.267	50.2527	1.89782	3.34163e-10	2.89937e-09	up
Soltu.DM.04G013790	336	314	313	635	667	530	474.431	297.655	651.207	-1.12948	3.38508e-10	2.93573e-09	down
Soltu.DM.05G021360	99	29	176	0	0	0	46.3438	92.6876	0	#DIV/0!	3.47849e-10	3.01401e-09	up
Soltu.DM.02G018130	478	410	498	94	157	130	281.784	427.624	135.945	1.65333	3.53773e-10	3.06256e-09	up
Soltu.DM.02G011090	219	182	253	715	414	782	438.994	201.52	676.469	-1.7471	3.57476e-10	3.09322e-09	down
Soltu.DM.11G005050	75	87	47	259	217	256	162.343	64.9448	259.741	-1.99979	3.59809e-10	3.11058e-09	down
Soltu.DM.03G030320	5095	4500	3937	2021	1382	1867	3027.34	4187.67	1867.02	1.16541	3.66559e-10	3.1675e-09	up
Soltu.DM.07G013170	39	57	34	139	267	245	136.426	40.3736	232.479	-2.52562	3.71099e-10	3.20239e-09	down
Soltu.DM.06G004140	5	5	0	118	46	105	49.0456	3.1352	94.956	-4.92063	3.72372e-10	3.21192e-09	down
Soltu.DM.03G018610	4921	4727	4523	817	1737	874	2803.91	4381.74	1226.09	1.83744	3.78923e-10	3.26695e-09	up
Soltu.DM.11G007300	337	369	413	695	662	610	522.031	345.438	698.623	-1.01609	3.97535e-10	3.42278e-09	down
Soltu.DM.06G005440	2259	2057	2328	4494	9143	5080	4371.26	2051.15	6691.36	-1.70586	3.99616e-10	3.43914e-09	down
Soltu.DM.02G009320	185	174	238	26	37	48	111.749	183.951	39.5473	2.21767	4.01004e-10	3.448e-09	up
Soltu.DM.01G022330	1270	1023	1236	360	440	509	777.42	1088.95	465.893	1.22486	4.01005e-10	3.448e-09	up
Soltu.DM.11G015520	184	169	126	21	32	26	88.3022	148.435	28.169	2.39765	4.04535e-10	3.47678e-09	up
Soltu.DM.02G024380	92	37	78	513	217	383	228.255	63.6432	392.868	-2.62597	4.08741e-10	3.51135e-09	down
Soltu.DM.08G018780	213	234	162	31	48	32	114.221	188.852	39.59	2.25405	4.13364e-10	3.54787e-09	up
Soltu.DM.07G017540	44	36	32	158	194	119	101.157	34.6558	167.658	-2.27435	4.14224e-10	3.55365e-09	down
Soltu.DM.04G022800	131	81	71	4	0	0	44.4843	87.5837	1.38494	5.98277	4.20581e-10	3.60658e-09	up
Soltu.DM.01G047070	128	136	142	15	28	16	73.251	125.424	21.0779	2.57301	4.29852e-10	3.68276e-09	up
Soltu.DM.04G038280	22938	21750	17849	7509	9535	6736	13915.4	19363.6	8467.1	1.19341	4.43518e-10	3.79474e-09	up
Soltu.DM.01G044300	87	79	78	209	489	327	221.062	75.4262	366.697	-2.28145	4.4498e-10	3.80554e-09	down
Soltu.DM.03G004580	480	420	436	170	124	168	288.287	412.807	163.766	1.33383	4.46838e-10	3.81972e-09	up
Soltu.DM.12G029790	329	342	466	122	66	75	221.624	350.3	92.9476	1.9141	4.49996e-10	3.845e-09	up
Soltu.DM.04G006030	2975	3227	4585	1066	1076	1495	2307.16	3321.69	1292.63	1.36161	4.57501e-10	3.90737e-09	up
Soltu.DM.07G018260	426	547	447	171	158	167	307.916	439.7	176.132	1.31986	4.63902e-10	3.96028e-09	up
Soltu.DM.08G012740	287	205	318	618	523	637	440.179	249.386	630.973	-1.3392	4.6765e-10	3.99049e-09	down
Soltu.DM.04G013130	72	71	50	0	0	0	29.9189	59.8378	0	#DIV/0!	4.70421e-10	4.01234e-09	up
Soltu.DM.01G005380	2125	2094	2265	988	561	774	1412.08	2002.5	821.653	1.2852	4.74471e-10	4.04508e-09	up
Soltu.DM.09G029410	140	112	117	269	449	383	253.426	114.018	392.834	-1.78466	4.8494e-10	4.13248e-09	down
Soltu.DM.10G019500	144	186	281	28	27	41	111.041	187.972	34.1093	2.46228	4.97008e-10	4.23155e-09	up
Soltu.DM.07G013300	25	56	39	183	155	216	116.925	37.2222	196.628	-2.40123	4.98594e-10	4.24316e-09	down
Soltu.DM.02G024800	75	84	53	255	369	209	181.378	65.7935	296.962	-2.17426	5.06329e-10	4.30707e-09	down
Soltu.DM.01G029850	69	114	132	300	664	433	298.394	97.1712	499.616	-2.36222	5.07201e-10	4.31257e-09	down
Soltu.DM.12G002640	757	764	812	269	120	212	466.434	720.627	212.241	1.76355	5.10541e-10	4.33903e-09	up
Soltu.DM.04G012650	185	186	210	389	352	362	285.479	179.355	391.603	-1.12658	5.1083e-10	4.33955e-09	down
Soltu.DM.06G030740	548	521	414	1083	1806	1119	944.891	459.317	1430.47	-1.63892	5.23567e-10	4.44183e-09	down
Soltu.DM.12G026500	321	224	269	592	666	525	442.706	251.236	634.176	-1.33584	5.39215e-10	4.5685e-09	down
Soltu.DM.04G036450	336	307	456	864	1102	719	647.216	338.357	956.075	-1.49858	5.43837e-10	4.60561e-09	down
Soltu.DM.03G025380	66	115	54	323	375	266	208.058	73.1467	342.969	-2.22921	5.46295e-10	4.62438e-09	down
Soltu.DM.03G028130	262	224	235	526	502	415	367.628	222.762	512.493	-1.20203	5.5538e-10	4.69712e-09	down
Soltu.DM.03G012070	2251	2106	2135	608	949	602	1388.21	2006.3	770.122	1.38138	5.60788e-10	4.74075e-09	up
Soltu.DM.01G050810	917	889	793	148	301	189	516.094	804.141	228.048	1.81811	5.61157e-10	4.74178e-09	up
Soltu.DM.12G030140	11	22	18	116	144	80	68.4165	15.7919	121.041	-2.93824	5.62614e-10	4.75199e-09	down
Soltu.DM.10G010390	151	97	98	7	0	8	56.1146	106.959	5.26984	4.34316	5.97166e-10	5.03047e-09	up
Soltu.DM.12G001090	603	463	552	219	145	159	342.267	499.36	185.173	1.4312	5.98426e-10	5.03886e-09	up
Soltu.DM.08G024390	154	192	227	40	47	38	110.62	176.764	44.4768	1.9907	6.04321e-10	5.08402e-09	up
Soltu.DM.05G001470	87415	83327	85130	39354	24036	37016	57306.2	79068.3	35544.1	1.15349	6.15051e-10	5.17201e-09	up
Soltu.DM.01G039560	113764	94666	102971	46046	29758	46196	69695.6	96181.2	43210	1.15439	6.16969e-10	5.18585e-09	up
Soltu.DM.12G028260	187	160	160	40	29	19	93.9391	156.713	31.1651	2.33012	6.18346e-10	5.19514e-09	up
Soltu.DM.12G013770	111	119	145	11	0	6	60.8041	115.665	5.94323	4.28256	6.20808e-10	5.21124e-09	up
Soltu.DM.10G028080	197	248	259	480	516	448	365.43	217.458	513.403	-1.23936	6.39875e-10	5.36893e-09	down
Soltu.DM.03G021800	7	13	4	82	129	67	53.3392	7.49441	99.184	-3.72622	6.49162e-10	5.44446e-09	down
Soltu.DM.06G027310	108	103	54	527	241	491	263.608	82.3423	444.875	-2.43369	6.50344e-10	5.45198e-09	down
Soltu.DM.04G019140	8041	8734	9134	3040	4164	2785	5781.4	8003.72	3559.08	1.16917	6.54303e-10	5.48277e-09	up
Soltu.DM.09G008870	10	16	15	94	195	77	71.7989	12.6774	130.92	-3.36836	6.58232e-10	5.51197e-09	down
Soltu.DM.07G021380	1253	1086	1185	2132	3247	2183	1892.55	1088.37	2696.73	-1.30904	6.58424e-10	5.51197e-09	down
Soltu.DM.05G006050	94	65	73	7	6	5	39.0178	71.6491	6.38651	3.48785	6.58654e-10	5.51197e-09	up
Soltu.DM.01G036410	811	895	830	1387	1773	1430	1209.34	784.33	1634.36	-1.05919	6.69984e-10	5.60187e-09	down
Soltu.DM.08G006560	228	198	125	518	859	544	428.265	170.964	685.566	-2.0036	6.94817e-10	5.80443e-09	down
Soltu.DM.02G003320	699	802	808	161	279	237	477.573	713.529	241.618	1.56224	7.03171e-10	5.86661e-09	up
Soltu.DM.10G016990	293	307	327	564	568	500	433.118	286.321	579.915	-1.01821	7.07109e-10	5.89679e-09	down
Soltu.DM.08G004920	302	347	266	702	1248	743	622.581	283.494	961.668	-1.76222	7.0903e-10	5.91023e-09	down
Soltu.DM.02G017280	15	8	45	225	185	195	117.655	20.6912	214.619	-3.37469	7.12959e-10	5.94039e-09	down
Soltu.DM.08G030320	504	417	506	161	193	158	311.253	440.298	182.208	1.27289	7.40925e-10	6.16803e-09	up
Soltu.DM.08G025450	179	144	208	35	43	38	102.428	163.565	41.2896	1.98602	7.60864e-10	6.3285e-09	up
Soltu.DM.10G000880	563	514	526	1187	2253	1198	1076.32	495.358	1657.29	-1.74228	7.65647e-10	6.3655e-09	down
Soltu.DM.03G024000	227	185	222	46	17	39	115.817	195.644	35.99	2.44256	7.73018e-10	6.42079e-09	up
Soltu.DM.07G012180	104	113	163	293	380	357	241.887	116.996	366.778	-1.64845	7.73306e-10	6.42079e-09	down
Soltu.DM.11G000590	476953	397164	540379	151076	57641	133360	278341	435947	120735	1.85231	7.74977e-10	6.43187e-09	up
Soltu.DM.01G049460	457	470	328	125	88	62	243.254	389.138	97.3692	1.99875	7.76679e-10	6.44231e-09	up
Soltu.DM.06G000340	198	166	189	423	590	384	334.281	170.728	497.834	-1.54396	7.7691e-10	6.44231e-09	down
Soltu.DM.10G020020	112	125	162	319	460	330	259.138	122.982	395.294	-1.68448	7.80849e-10	6.47217e-09	down
Soltu.DM.06G033340	311	422	389	108	121	123	236.102	347.007	125.197	1.47076	8.04534e-10	6.6627e-09	up
[truncated: 1,798 more rows]
