# Supplementary material for: Multi-omics profiling of high-carotenoid hybrid potato lines reveals coordinated metabolic reprogramming and associates with distinct tuber microbiota
Source: NPJ Sci Food. 2026 Jul 4;10:213. doi: 10.1038/s41538-026-00842-3 (PMC13338389; doi:10.1038/s41538-026-00842-3)
Supplement: Supplementary file 5 — 41538_2026_842_MOESM5_ESM [file 41538_2026_842_MOESM5_ESM.xlsx]

## Sheet: Sheet1
Gene	M_1	M_2	M_3	A_1	A_2	A_3	baseMean	M	A	log2FoldChange	pvalue	padj	regulated
Soltu.DM.02G016720	465	512	474	28869	25443	24595	14424.5	440.349	28408.6	-6.01154	0	0	down
Soltu.DM.01G001980	52	54	38	5422	5162	5460	2913.69	44.018	5783.36	-7.03767	4.8001e-278	4.6465e-274	down
Soltu.DM.09G007680	6788	7748	7080	30	35	37	3298.38	6559.91	36.8595	7.4755	1.04963e-266	6.77358e-263	up
Soltu.DM.02G016780	3414	3117	3355	101488	73904	92813	49693.4	2994.38	96392.4	-5.00859	7.32198e-255	3.54384e-251	down
Soltu.DM.02G016750	107	133	101	5928	5551	5595	3128.26	103.89	6152.62	-5.88807	1.30488e-245	5.0525e-242	down
Soltu.DM.12G024040	578	500	503	12506	10422	11377	6412.8	480.003	12345.6	-4.68481	1.9353e-224	6.24456e-221	down
Soltu.DM.05G025870	145	150	114	5857	5869	6649	3376.85	124.805	6628.89	-5.73102	4.035e-198	1.11597e-194	down
Soltu.DM.04G028550	4715	4561	5434	310	266	250	2368.82	4440.38	297.253	3.90092	2.9293e-181	7.08892e-178	up
Soltu.DM.04G035610	35	60	47	3921	4248	3285	2088.11	43.1163	4133.11	-6.58285	4.16359e-171	8.95634e-168	down
Soltu.DM.06G003760	671	592	623	10704	13161	11600	6696.17	571.814	12820.5	-4.48677	3.7127e-167	7.1878e-164	down
Soltu.DM.02G016770	117	157	124	6615	4595	5783	3112.27	121.058	6103.49	-5.65586	6.94646e-167	1.22258e-163	down
Soltu.DM.10G027400	32	40	46	2998	4228	4230	2092.02	35.5536	4148.5	-6.86645	7.06382e-164	1.13963e-160	down
Soltu.DM.05G004810	6166	6201	6902	464	348	413	3132.57	5824.79	440.351	3.72548	1.26629e-160	1.8858e-157	up
Soltu.DM.08G005420	26077	27202	28583	188028	183162	166891	109364	24774.4	193953	-2.96878	2.92961e-159	4.05123e-156	down
Soltu.DM.04G034090	1282	1004	1301	15069	12976	12899	7910.27	1083.12	14737.4	-3.76622	2.47584e-158	3.19548e-155	down
Soltu.DM.07G014160	959	826	875	12486	13140	10999	7009.65	806.566	13212.7	-4.03399	7.38192e-158	8.93212e-155	down
Soltu.DM.07G022050	3068	2682	3621	29	37	19	1426.58	2822.44	30.7231	6.52147	2.27568e-156	2.5916e-153	up
Soltu.DM.10G023860	43	25	38	1885	1898	1698	1004.21	32.0021	1976.42	-5.94858	1.62762e-151	1.75059e-148	down
Soltu.DM.03G018550	35	18	31	5989	10223	6274	4091.93	25.3226	8158.53	-8.33174	3.04158e-151	3.09921e-148	down
Soltu.DM.08G005440	48286	43611	52307	304247	302938	277992	181359	43557.2	319161	-2.8733	3.2e-150	3.0976e-147	down
Soltu.DM.01G049280	10414	11050	8414	214	241	203	4676.15	9114.7	237.589	5.26166	7.02171e-149	6.47335e-146	up
Soltu.DM.03G025250	1770	1748	1864	29	38	37	833.376	1629.12	37.6288	5.43612	5.41688e-141	4.76686e-138	up
Soltu.DM.09G025890	18229	16660	14819	296695	240302	306824	159416	15129.2	303702	-4.32725	1.50269e-140	1.26487e-137	down
Soltu.DM.08G025750	2114	2087	2316	11	9	12	991.052	1970.58	11.5202	7.41831	7.73194e-137	6.08529e-134	up
Soltu.DM.08G019330	15	11	10	1865	1859	1582	961.924	10.9769	1912.87	-7.44512	7.85808e-137	6.08529e-134	down
Soltu.DM.05G026550	236	237	295	3660	4447	3686	2246.81	231.446	4262.17	-4.20284	7.47231e-136	5.56399e-133	down
Soltu.DM.10G004180	3720	3549	3628	265	215	251	1783.24	3303.45	263.03	3.65067	6.79639e-133	4.87326e-130	up
Soltu.DM.08G026820	803	803	885	4934	4695	4456	2914.57	753.249	5075.88	-2.75246	2.76541e-128	1.91208e-125	down
Soltu.DM.09G020040	2728	2460	2391	8	18	12	1157.91	2301.99	13.8281	7.37913	5.64858e-128	3.77092e-125	up
Soltu.DM.09G020630	2392	2557	2975	173	183	183	1292.65	2390.78	194.527	3.61944	7.67031e-128	4.94991e-125	up
Soltu.DM.08G005480	52669	53376	55873	524205	644033	510690	327931	49022.7	606839	-3.62979	5.0787e-124	3.17173e-121	down
Soltu.DM.03G000830	21772	21807	20609	1890	1735	1529	10672.2	19488.2	1856.17	3.3922	5.62066e-123	3.4005e-120	up
Soltu.DM.01G002970	2604	2936	2986	31	11	12	1299.81	2580.42	19.2024	7.07018	9.80576e-122	5.75271e-119	up
Soltu.DM.12G012160	142	166	110	4232	4852	4027	2431.44	127.825	4735.06	-5.21114	1.3127e-121	7.47469e-119	down
Soltu.DM.10G016630	37303	33844	41639	4221	3291	4031	19096.8	34041.7	4151.9	3.03546	1.27924e-119	7.07603e-117	up
Soltu.DM.04G014270	5325	5844	6178	319	403	333	2813.8	5246.12	381.475	3.78159	1.24411e-118	6.69052e-116	up
Soltu.DM.01G022000	2320	2277	2544	239	214	235	1203.42	2159.01	247.831	3.12294	3.15995e-116	1.65342e-113	up
Soltu.DM.07G022590	3059	2856	3244	207	150	145	1474.87	2769.49	180.25	3.94155	1.46641e-115	7.47099e-113	up
Soltu.DM.05G025710	120128	122235	134424	474967	447693	445429	303469	113921	493018	-2.11361	4.49677e-115	2.23224e-112	down
Soltu.DM.02G012480	2760	2943	2495	41924	51077	38071	24930.3	2494.28	47366.4	-4.24717	4.94941e-114	2.39551e-111	down
Soltu.DM.12G007240	4	0	2	22514	27676	21247	12910.7	1.81039	25819.6	-13.7999	4.27011e-110	2.01633e-107	down
Soltu.DM.01G031960	113	131	83	9706	5278	10088	4546.3	100.104	8992.5	-6.48915	1.14555e-109	5.28046e-107	down
Soltu.DM.05G012130	1988	2123	2059	48	58	32	960.312	1870.78	49.8463	5.23001	6.29578e-109	2.83457e-106	up
Soltu.DM.04G002810	91	50	61	2410	2021	2078	1201.81	61.3782	2342.24	-5.25402	6.95717e-108	3.06115e-105	down
Soltu.DM.06G022940	296	341	212	24369	49497	26639	18399.6	260.024	36539.1	-7.13465	2.64848e-107	1.13944e-104	down
Soltu.DM.01G001950	273	313	254	6080	8257	5753	3762.59	255.679	7269.51	-4.82945	3.0501e-107	1.28369e-104	down
Soltu.DM.11G000570	3027	3240	3079	130	97	155	1486.32	2835.2	137.449	4.36648	6.71591e-104	2.76639e-101	up
Soltu.DM.08G023130	41	30	64	2661	4803	4158	2129.81	40.2262	4219.39	-6.71276	4.25246e-102	1.71516e-99	down
Soltu.DM.01G031000	376	412	362	3512	3798	3391	2105.88	349.487	3862.28	-3.46614	4.43456e-102	1.7521e-99	down
Soltu.DM.04G000090	151	134	129	2212	2932	2416	1430.5	125.798	2735.19	-4.44247	3.76131e-101	1.45638e-98	down
Soltu.DM.03G020170	1037	1085	1122	24	17	21	502.207	982.141	22.2733	5.46255	4.63687e-101	1.76019e-98	up
Soltu.DM.06G013150	5355	5202	6538	707	714	630	2946	5152.42	739.589	2.80045	8.97691e-101	3.34217e-98	up
Soltu.DM.02G026060	457	482	370	6922	8896	7495	4415.47	399.274	8431.66	-4.40037	1.47873e-100	5.40157e-98	down
Soltu.DM.02G028890	1940	1892	1981	47	76	53	912.253	1760.69	63.8191	4.78601	1.60791e-98	5.76464e-96	up
Soltu.DM.07G028630	1491	1662	1760	24	10	8	750.218	1485.49	14.9501	6.63463	5.91831e-98	2.08324e-95	up
Soltu.DM.03G000820	54812	58275	52333	5913	5961	5226	28212.2	50258.4	6166.03	3.02695	7.38139e-97	2.55185e-94	up
Soltu.DM.12G024050	7502	6400	7525	131168	76766	120240	62094.4	6480.02	117709	-4.18308	6.48316e-95	2.202e-92	down
Soltu.DM.07G021930	1828	1807	1822	38	39	17	844.06	1654.26	33.8634	5.61031	1.05565e-94	3.52369e-92	up
Soltu.DM.05G008150	1139	1102	1231	55	39	54	551.547	1049.9	53.1909	4.30293	3.36593e-94	1.10448e-91	up
Soltu.DM.10G016190	6427	6587	6243	785	686	783	3328.29	5844.81	811.765	2.84802	4.92898e-94	1.59042e-91	up
Soltu.DM.04G025990	9	18	20	1016	1166	922	567.529	14.1138	1120.94	-6.31146	5.99376e-94	1.90228e-91	down
Soltu.DM.12G028620	61	48	58	1305	932	1075	620.095	50.5183	1189.67	-4.55761	1.3151e-93	4.1065e-91	down
Soltu.DM.09G028360	1395	1282	1547	22	14	34	650.287	1275.39	25.182	5.66241	1.94316e-92	5.97137e-90	up
Soltu.DM.04G002540	4789	4223	5081	726	623	643	2487.37	4257.69	717.041	2.56994	2.05942e-92	6.22973e-90	up
Soltu.DM.12G004680	1720	1795	1524	72	73	62	804.022	1533.4	74.6422	4.3606	2.56182e-92	7.63029e-90	up
Soltu.DM.01G049590	37235	41196	45309	6202	4819	5662	21688.8	37378	5999.64	2.63924	6.84891e-92	2.00901e-89	up
Soltu.DM.08G000070	1436	1389	1619	68	67	43	703.203	1342.28	64.1257	4.38764	1.42779e-91	4.12567e-89	up
Soltu.DM.07G026500	12430	10963	11486	1622	1579	1521	6139.21	10576.2	1702.25	2.6353	6.44581e-91	1.83516e-88	up
Soltu.DM.10G020800	7100	6504	7727	1314	1208	1164	3885.72	6443.66	1327.79	2.27885	4.9634e-90	1.39263e-87	up
Soltu.DM.11G004020	241	251	257	1819	2006	1781	1125.34	226.835	2023.84	-3.15738	6.33561e-90	1.75225e-87	down
Soltu.DM.04G009150	25395	28607	28561	124268	129034	121558	80120.6	25000.6	135241	-2.43549	6.8304e-90	1.86249e-87	down
Soltu.DM.01G001960	22	27	18	837	1040	938	519.127	20.478	1017.78	-5.6352	5.51789e-89	1.4837e-86	down
Soltu.DM.10G018870	1156	1226	1242	79	56	69	585.459	1097.63	73.2863	3.90471	4.71639e-85	1.25081e-82	up
Soltu.DM.05G016010	2737	2676	3074	68	82	35	1315.47	2564.14	66.8028	5.26242	8.86206e-85	2.31851e-82	up
Soltu.DM.05G026700	2081	2178	2338	268	271	288	1146.8	1995.27	298.337	2.74157	2.49522e-84	6.44099e-82	up
Soltu.DM.09G025920	4949	5056	4710	82141	48867	79989	40089.5	4468.36	75710.7	-4.08268	4.32669e-84	1.10217e-81	down
Soltu.DM.04G035630	69	37	45	2774	4452	2475	1781.5	45.9002	3517.11	-6.25974	5.91678e-84	1.48765e-81	down
Soltu.DM.09G023510	862	763	996	15	13	14	402.577	790.033	15.122	5.70719	2.34142e-83	5.81153e-81	up
Soltu.DM.01G051740	7658	8141	8487	1313	1008	1154	4299.65	7349.89	1249.4	2.55649	8.276e-82	2.02814e-79	up
Soltu.DM.01G002820	8197	7706	9667	1412	1149	1367	4561.87	7710.22	1413.52	2.44748	1.0752e-81	2.60199e-79	up
Soltu.DM.03G016720	1930	1943	2117	249	191	201	1021.07	1811.73	230.401	2.97515	3.58683e-81	8.57297e-79	up
Soltu.DM.10G005120	14	5	11	911	1148	864	532.905	9.04002	1056.77	-6.86912	5.37196e-81	1.26831e-78	down
Soltu.DM.04G027760	6471	6195	9044	676	648	761	3634.29	6516.75	751.829	3.11568	6.09024e-81	1.42057e-78	up
Soltu.DM.05G027190	5764	5269	6968	509	346	514	2956.83	5421.78	491.878	3.4624	3.34705e-80	7.71416e-78	up
Soltu.DM.07G001820	46	44	36	963	1211	918	578.13	38.4095	1117.85	-4.86312	4.3582e-80	9.92644e-78	down
Soltu.DM.10G012930	1160	1325	1252	37	27	16	580.886	1133.08	28.6887	5.30362	8.2449e-80	1.85606e-77	up
Soltu.DM.01G002750	1376	1519	1752	166	148	156	785.589	1401.9	169.276	3.04994	1.55427e-79	3.45869e-77	up
Soltu.DM.12G025360	19	23	9	883	838	825	466.658	15.756	917.561	-5.86383	4.08586e-79	8.9889e-77	down
Soltu.DM.04G002790	119	84	97	1215	1312	1428	759.475	90.983	1427.97	-3.97222	4.38771e-79	9.5445e-77	down
Soltu.DM.02G026380	918	1022	1053	43	54	45	478.492	905.642	51.3423	4.14072	5.82103e-79	1.25217e-76	up
Soltu.DM.01G051570	15500	15305	19367	2458	1904	2412	8776.28	15116	2436.6	2.63313	4.29361e-78	9.13453e-76	up
Soltu.DM.07G016200	3022	4068	2891	37242	32775	38807	21121.8	3043.78	39199.8	-3.68691	7.51982e-78	1.58243e-75	down
Soltu.DM.07G021380	21	6	4	2132	3247	2183	1374.83	9.59201	2740.07	-8.15816	1.71141e-77	3.56268e-75	down
Soltu.DM.02G027740	4184	3627	5727	337	304	381	2214.05	4059.79	368.308	3.46242	2.09225e-77	4.30915e-75	up
Soltu.DM.10G000040	4390	3607	4432	292	290	391	2053.62	3756.11	351.118	3.41921	2.84399e-77	5.79576e-75	up
Soltu.DM.11G000820	204	234	218	3245	4927	3194	2158.59	198.969	4118.21	-4.3714	1.42355e-76	2.87083e-74	down
Soltu.DM.04G032040	87	67	89	876	777	885	493.779	73.342	914.215	-3.63982	1.12583e-75	2.24702e-73	down
Soltu.DM.08G004690	21469	23034	24740	3808	4226	3876	12618.5	20936.7	4300.25	2.28354	5.37618e-75	1.06207e-72	up
Soltu.DM.03G023680	41455	38021	34084	2814	3501	2782	18922	34555.3	3288.58	3.39337	1.34479e-74	2.62982e-72	up
Soltu.DM.01G045370	754	709	826	41	33	33	365.047	691.614	38.4794	4.16781	2.04147e-73	3.95229e-71	up
Soltu.DM.09G001300	8383	7942	8460	1658	1494	1409	4574.27	7506.08	1642.46	2.1922	3.05984e-73	5.86519e-71	up
Soltu.DM.05G009060	155	150	199	1377	1145	1133	733.316	151.681	1314.95	-3.1159	8.35046e-73	1.58495e-70	down
Soltu.DM.02G016740	122	141	114	3747	1910	3034	1613.26	114.753	3111.76	-4.76112	1.16562e-72	2.19092e-70	down
Soltu.DM.03G031830	743	777	639	4791	4510	4805	2870.81	657.501	5084.12	-2.95093	5.90785e-72	1.09977e-69	down
Soltu.DM.12G020480	58	73	57	1527	965	1532	751.037	57.231	1444.84	-4.65797	7.57633e-71	1.39693e-68	down
Soltu.DM.12G027320	3250	3088	3885	15437	12116	13486	8920.05	3081.94	14758.2	-2.2596	9.32049e-71	1.70231e-68	down
Soltu.DM.06G031490	1989	1943	2249	293	301	323	1098.97	1867.07	330.875	2.49642	2.45072e-70	4.4342e-68	up
Soltu.DM.05G005600	694	653	712	3193	2629	3074	1912.42	623.226	3201.61	-2.36097	9.48386e-70	1.70007e-67	down
Soltu.DM.07G014150	2105	2485	1922	39368	63901	35457	26143.1	1983.95	50302.2	-4.66417	4.2352e-69	7.52233e-67	down
Soltu.DM.05G019950	5117	4845	6210	1085	938	1038	2987.61	4873.06	1102.16	2.1445	2.59102e-67	4.5602e-65	up
Soltu.DM.08G014290	744	693	929	35	29	41	374.999	712.185	37.8135	4.23528	1.0195e-66	1.77815e-64	up
Soltu.DM.09G005720	6028	4699	7113	708	688	604	3042.45	5364.08	720.825	2.89561	1.09825e-66	1.89841e-64	up
Soltu.DM.09G009460	16306	15665	15990	1913	2370	2016	8408.05	14538.9	2277.18	2.6746	3.31595e-66	5.68113e-64	up
Soltu.DM.02G023780	1710	1817	2070	282	241	284	990.184	1689.79	290.579	2.53984	3.91193e-66	6.64341e-64	up
Soltu.DM.08G024050	8194	8248	9996	1526	1674	1462	4828.01	7973.13	1682.88	2.24421	5.66715e-66	9.54053e-64	up
Soltu.DM.03G031820	3611	3273	3340	438	462	381	1781.73	3101.33	462.131	2.74651	8.89771e-66	1.485e-63	up
Soltu.DM.08G021890	2441	2337	2883	409	310	326	1343.09	2310.62	375.553	2.62119	9.32226e-66	1.54256e-63	up
Soltu.DM.06G027990	45	32	28	689	797	723	415.019	32.0548	797.984	-4.63774	1.19202e-65	1.95572e-63	down
Soltu.DM.03G025280	2065	1882	1921	134	181	162	976.249	1779.87	172.631	3.36601	1.86592e-65	3.03565e-63	up
Soltu.DM.06G034280	387	374	386	2316	2648	2095	1448.33	347.579	2549.09	-2.87457	4.09298e-65	6.60334e-63	down
Soltu.DM.12G005030	2005	2164	2074	195	144	212	1045.73	1893.29	198.174	3.25606	8.55267e-65	1.36843e-62	up
Soltu.DM.12G027710	1165	1090	1153	7	0	5	518.342	1032.44	4.2432	7.92669	9.86043e-65	1.56474e-62	up
Soltu.DM.11G025120	429	407	415	2424	1948	1990	1333.64	379.292	2288	-2.5927	1.01244e-64	1.59357e-62	down
Soltu.DM.09G025910	3242	3564	2982	17838	20188	19541	11885.2	2978.16	20792.2	-2.80355	1.6952e-64	2.6467e-62	down
Soltu.DM.04G022150	16107	17559	18593	2489	2936	2402	9316.2	15804.7	2827.69	2.48266	5.35865e-64	8.29947e-62	up
Soltu.DM.05G000980	3200	3001	3348	9394	9464	9618	6579.9	2888.67	10271.1	-1.83012	8.98933e-64	1.38122e-61	down
Soltu.DM.06G012320	20403	24517	23034	2241	2861	2269	11631.2	20597	2665.48	2.94996	2.09971e-63	3.20082e-61	up
Soltu.DM.02G020420	3125	2914	2447	89	113	155	1357.53	2585.88	129.179	4.32321	2.56377e-63	3.8777e-61	up
Soltu.DM.03G021820	1109	999	1116	123	98	110	547.386	975.713	119.059	3.03478	4.36826e-63	6.55577e-61	up
Soltu.DM.03G017730	1013	860	925	76	60	62	459.705	848.218	71.193	3.57463	1.59632e-62	2.37729e-60	up
Soltu.DM.12G007510	36696	34486	44040	3738	2373	3876	19156.4	34726.2	3586.53	3.27537	2.70447e-62	3.99684e-60	up
Soltu.DM.01G008110	233	290	245	3251	5547	3729	2389.26	233.352	4545.16	-4.28375	2.83121e-62	4.15244e-60	down
Soltu.DM.04G007720	980	1022	1094	32	54	30	489.289	936.497	42.0817	4.47601	3.90771e-62	5.68821e-60	up
Soltu.DM.02G026190	7288	6839	9269	1310	1312	1125	4195.25	7039.55	1350.94	2.38152	8.13071e-62	1.17471e-59	up
Soltu.DM.01G039330	5710	5458	6239	1492	1426	1399	3408.56	5261.18	1555.95	1.75759	1.13977e-61	1.63451e-59	up
Soltu.DM.04G005970	3492	3709	4056	764	784	732	2112.43	3402.43	822.431	2.0486	1.99645e-61	2.84201e-59	up
Soltu.DM.06G022960	38	47	26	1060	1534	985	665.03	34.0642	1296	-5.24966	6.03477e-61	8.52797e-59	down
Soltu.DM.05G021870	6935	7124	7321	1724	1493	1622	4108.79	6475.28	1742.3	1.89395	1.15191e-60	1.61602e-58	up
Soltu.DM.07G022220	15131	14968	16551	2174	2474	1827	8222.35	14106.9	2337.81	2.59317	1.26374e-60	1.76014e-58	up
Soltu.DM.01G025520	1312	1405	1077	9303	10699	8905	5798.7	1157.13	10440.3	-3.17353	1.38765e-60	1.91892e-58	down
Soltu.DM.05G024810	1269	1325	1270	5249	4609	4575	3184.29	1172.22	5196.35	-2.14826	1.62402e-60	2.22985e-58	down
Soltu.DM.07G014220	835	892	735	4774	5251	4690	3030.89	749.59	5312.18	-2.82513	3.92929e-60	5.35711e-58	down
Soltu.DM.03G002950	0	0	5	3426	2419	3124	1611.92	1.39687	3222.45	-11.1717	4.67578e-60	6.33028e-58	down
Soltu.DM.02G028140	1064	897	1303	4986	5201	4715	3178.86	981.517	5376.2	-2.4535	1.74828e-59	2.35047e-57	down
Soltu.DM.07G018430	272	205	183	2024	2162	2201	1253.36	201.269	2305.45	-3.51785	2.05579e-59	2.74483e-57	down
Soltu.DM.03G031590	105	96	152	973	1108	1134	633.587	105.775	1161.4	-3.4568	2.32824e-59	3.08731e-57	down
Soltu.DM.01G002760	1795	1859	2095	319	259	319	1029.76	1736.69	322.816	2.42756	3.34504e-59	4.40544e-57	up
Soltu.DM.02G025360	37	20	29	937	665	1198	516.67	26.0242	1007.32	-5.27452	5.30557e-59	6.94026e-57	down
Soltu.DM.01G005300	79	109	100	1284	1958	1313	868.875	87.2355	1650.51	-4.24186	2.52722e-58	3.28368e-56	down
Soltu.DM.05G010410	5907	5843	6958	1660	1445	1519	3655.34	5645.83	1664.85	1.76179	4.6505e-58	6.00225e-56	up
Soltu.DM.02G029450	117	118	145	1341	1797	1167	835.972	114.553	1557.39	-3.76504	6.01492e-58	7.71184e-56	down
Soltu.DM.07G014170	9389	8502	7485	65476	93412	69243	45164.4	7726.13	82602.7	-3.41837	6.63456e-58	8.45034e-56	down
Soltu.DM.09G001310	1902	1837	1974	362	336	314	1046.98	1729.39	364.567	2.24601	1.26379e-57	1.59914e-55	up
Soltu.DM.04G021550	1153	1282	967	7066	6951	7273	4357.5	1037.63	7677.36	-2.88732	3.04681e-57	3.83028e-55	down
Soltu.DM.07G022490	3209	3234	3288	571	616	607	1798.12	2948.64	647.6	2.18687	6.14655e-57	7.67724e-55	up
Soltu.DM.10G028080	10	4	14	480	516	448	264.711	8.30927	521.112	-5.97073	8.697e-57	1.07932e-54	down
Soltu.DM.03G000860	2071	2215	1909	129	185	143	1024.76	1884.03	165.488	3.50902	1.26738e-56	1.56283e-54	up
Soltu.DM.05G023380	86	50	59	1421	910	1067	639.039	59.2549	1218.82	-4.36241	3.25629e-56	3.98999e-54	down
Soltu.DM.02G027270	1817	1863	2403	293	285	323	1077.91	1830.9	324.922	2.49438	3.52798e-56	4.29571e-54	up
Soltu.DM.04G002760	79	68	104	1693	926	1195	720.47	75.3465	1365.59	-4.17984	3.98183e-56	4.81801e-54	down
Soltu.DM.01G051480	48	44	39	592	486	508	305.228	39.8734	570.582	-3.83893	5.57765e-56	6.70704e-54	down
Soltu.DM.06G019860	1464	1615	1641	270	229	231	845.798	1428.88	262.714	2.44332	1.21566e-55	1.45278e-53	up
Soltu.DM.08G007150	1650	1396	1404	112	63	68	719.187	1351.4	86.9755	3.9577	1.23294e-55	1.4644e-53	up
Soltu.DM.03G024660	1062	1038	1297	92	60	50	548.166	1023.94	72.3877	3.82225	1.29534e-55	1.52913e-53	up
Soltu.DM.11G007460	105626	106518	123517	325838	330469	293365	221912	101350	342474	-1.75665	1.52188e-55	1.78568e-53	down
Soltu.DM.07G027240	1884	1690	2006	363	345	355	1034.61	1686.07	383.145	2.1377	4.91802e-55	5.73572e-53	up
Soltu.DM.11G018430	128	120	188	1040	952	1061	615.372	130.643	1100.1	-3.07394	5.32429e-55	6.17236e-53	down
Soltu.DM.05G009330	4893	4619	5207	614	757	781	2614.6	4451.06	778.136	2.51606	6.81181e-55	7.84981e-53	up
Soltu.DM.10G004230	229	182	182	2093	2712	1754	1276	180.239	2371.77	-3.71798	1.14646e-54	1.31334e-52	down
Soltu.DM.01G050940	1448	1578	1720	289	275	281	869.388	1434.21	304.569	2.23541	1.79648e-54	2.04587e-52	up
Soltu.DM.11G020190	193	186	188	1216	934	1158	680.794	171.919	1189.67	-2.79076	3.54076e-54	4.00872e-52	down
Soltu.DM.04G034060	592	488	665	2577	2369	2217	1552.97	525.835	2580.11	-2.29475	4.23095e-54	4.76227e-52	down
Soltu.DM.01G017950	746	795	944	9	0	3	376.785	749.359	4.21104	7.47533	1.8321e-53	2.05026e-51	up
Soltu.DM.06G027980	3211	3353	3239	568	568	630	1805.19	2973.32	637.049	2.2226	2.40863e-53	2.67995e-51	up
Soltu.DM.03G018410	16562	16562	18320	714	1365	921	8322.2	15554.5	1089.86	3.83512	2.85777e-53	3.16151e-51	up
Soltu.DM.04G031730	1112	1161	1309	4141	3931	3505	2626.65	1081.96	4171.34	-1.94686	3.30272e-53	3.63299e-51	down
Soltu.DM.05G003920	28	27	29	475	370	502	255.043	25.4286	484.657	-4.25244	1.2854e-52	1.40596e-50	down
Soltu.DM.10G020790	6063	5491	7511	1024	685	855	3328.95	5737.47	920.437	2.64002	2.74483e-52	2.98539e-50	up
Soltu.DM.01G006840	852	603	1039	4	12	15	379.728	748.16	11.297	6.04933	3.49247e-52	3.77733e-50	up
Soltu.DM.05G021270	1486	1514	1216	55	62	28	668.651	1284.99	52.311	4.6185	4.34887e-52	4.67745e-50	up
Soltu.DM.09G002330	238194	227161	252736	592751	532384	587170	417020	217204	616837	-1.50584	7.46572e-52	7.98543e-50	down
Soltu.DM.07G012010	3548	3930	3938	277	416	274	1903.71	3457.1	350.327	3.30279	9.44231e-52	1.00441e-49	up
Soltu.DM.07G022460	3283	3313	3264	691	682	640	1857.96	2990.15	725.763	2.04265	1.06655e-51	1.12833e-49	up
Soltu.DM.09G019890	7	19	11	581	961	634	400.261	11.2909	789.232	-6.12722	1.71391e-51	1.80334e-49	down
Soltu.DM.03G032030	1201	1367	1369	8653	11641	7597	5641.2	1191.92	10090.5	-3.08163	1.85694e-51	1.94327e-49	down
Soltu.DM.03G019900	597	719	538	7	9	12	287.666	565.2	10.1326	5.80168	2.00388e-51	2.08576e-49	up
Soltu.DM.12G007230	2627	3337	2417	17480	19840	17642	11202.6	2555.86	19849.3	-2.9572	4.26744e-51	4.41806e-49	down
Soltu.DM.02G031500	79	92	87	667	789	886	462.376	78.2107	846.54	-3.43614	5.6351e-51	5.80296e-49	down
Soltu.DM.04G030450	474	516	601	18	13	24	249.853	479.914	19.7925	4.59975	7.89295e-51	8.08505e-49	up
Soltu.DM.02G014560	0	4	4	732	1067	858	482.373	2.38642	962.36	-8.65559	9.6185e-51	9.80075e-49	down
Soltu.DM.12G011660	89	94	98	653	601	557	368.682	85.0474	652.316	-2.93923	1.10203e-50	1.11703e-48	down
Soltu.DM.05G020040	1063	1137	980	65	80	91	526.223	967.102	85.3447	3.50229	1.16483e-50	1.17358e-48	up
Soltu.DM.02G009300	9474	9878	10209	2735	2669	2652	5927.34	8950.25	2904.43	1.62367	1.16995e-50	1.17358e-48	up
Soltu.DM.06G005160	20661	20412	27332	5206	4580	5163	12980.1	20576.2	5384.08	1.93421	1.31716e-50	1.31444e-48	up
Soltu.DM.08G017260	1173	1801	1327	12074	15072	11267	7597.51	1309.11	13885.9	-3.40697	3.1912e-50	3.16828e-48	down
Soltu.DM.03G033090	4998	4947	4899	19710	15123	18346	11812.6	4501.92	19123.3	-2.08672	3.55068e-50	3.5072e-48	down
Soltu.DM.01G036450	2513	2583	2288	239	211	307	1258.9	2244.96	272.849	3.04051	4.26488e-50	4.19127e-48	up
Soltu.DM.08G019310	408	409	471	2148	1571	1944	1212.14	389	2035.29	-2.38739	4.93765e-50	4.82792e-48	down
Soltu.DM.12G026540	774	731	852	80	87	66	398.097	712.115	84.0783	3.08231	7.18562e-50	6.99063e-48	up
Soltu.DM.08G026940	885	948	1048	145	141	136	511.286	870.445	152.127	2.51648	7.59515e-50	7.35211e-48	up
Soltu.DM.08G017220	2607	3640	2623	20177	21899	18508	12284.3	2703.27	21865.3	-3.01586	8.05778e-50	7.76112e-48	down
Soltu.DM.03G011480	11849	11930	14168	3199	2436	2735	7229.62	11450.4	3008.83	1.92812	9.57051e-50	9.17253e-48	up
Soltu.DM.07G025300	14385	14227	18235	3690	3075	3663	8931.3	14108.8	3753.75	1.91019	1.15228e-49	1.09892e-47	up
Soltu.DM.07G021470	34	36	43	459	393	385	239.634	34.0723	445.196	-3.70777	1.16126e-49	1.10206e-47	down
Soltu.DM.12G006170	4176	4309	3864	379	299	491	2087.05	3753.16	420.945	3.1564	5.14009e-49	4.85425e-47	up
Soltu.DM.06G030690	50	67	38	971	1314	839	588.894	47.5162	1130.27	-4.57211	6.50951e-49	6.11768e-47	down
Soltu.DM.05G027050	37645	38810	44056	9542	7137	8924	22802.1	36399.3	9204.77	1.98346	8.82471e-49	8.25345e-47	up
Soltu.DM.08G017230	1535	2318	1742	13718	16527	12929	8651.59	1702.33	15600.8	-3.19604	9.08121e-49	8.45251e-47	down
Soltu.DM.07G016220	65313	64291	54075	268670	274393	255221	171936	55939.4	287933	-2.3638	2.97288e-48	2.75382e-46	down
Soltu.DM.07G002650	10	2	7	396	528	479	256.704	5.71919	507.689	-6.47199	4.66885e-48	4.30424e-46	down
Soltu.DM.08G021880	618	623	643	46	28	45	306.68	570.651	42.7093	3.73999	4.85217e-48	4.45204e-46	up
Soltu.DM.09G025310	1126	1031	1234	143	99	143	581.248	1024.15	138.347	2.88806	7.83792e-48	7.15765e-46	up
Soltu.DM.08G005400	9530	10005	7608	73701	100168	64693	47299.7	8281.41	86318.1	-3.38171	9.35613e-48	8.50397e-46	down
Soltu.DM.02G002630	565	414	544	17	20	15	239.445	460.108	18.7833	4.61445	1.07434e-47	9.71925e-46	up
Soltu.DM.04G020490	164	122	120	1001	1011	940	594.075	123.544	1064.6	-3.10722	1.16066e-47	1.04513e-45	down
Soltu.DM.02G021020	103	139	156	1179	1527	1045	738.179	119.907	1356.45	-3.49985	3.0768e-47	2.75772e-45	down
Soltu.DM.03G015490	3433	3292	3133	529	566	457	1776.9	2993.82	559.98	2.41854	3.35374e-47	2.99209e-45	up
Soltu.DM.07G010570	12844	11300	16138	2942	2873	2859	7619.77	12112.3	3127.28	1.95349	4.13609e-47	3.67315e-45	up
Soltu.DM.05G026750	2965	2952	2451	117	214	150	1361.82	2548.99	174.656	3.86734	4.55306e-47	4.02499e-45	up
Soltu.DM.03G036180	1570	1593	1813	121	139	71	811.293	1503.12	119.464	3.65332	5.00671e-47	4.4059e-45	up
Soltu.DM.03G004990	411	490	532	10	16	17	224.134	432.676	15.5927	4.79435	6.16273e-47	5.37765e-45	up
Soltu.DM.04G033550	348	389	430	1619	1319	1439	963.569	352.426	1574.71	-2.15969	6.16652e-47	5.37765e-45	down
Soltu.DM.03G036650	4985	5533	5485	738	926	703	2851.59	4847.46	855.719	2.50202	7.86241e-47	6.82584e-45	up
Soltu.DM.01G038130	2947	2662	3240	747	690	655	1712.7	2671.79	753.61	1.82591	8.21687e-47	7.10172e-45	up
Soltu.DM.11G025140	602	777	682	3785	4278	3269	2358.34	625.393	4091.29	-2.70972	1.24444e-46	1.07077e-44	down
Soltu.DM.03G000900	1150	1012	926	92	79	60	511.336	939.585	83.0867	3.49933	1.48824e-46	1.27488e-44	up
Soltu.DM.04G025520	4296	4163	3776	722	699	608	2225.52	3719.81	731.226	2.34684	1.70694e-46	1.45579e-44	up
Soltu.DM.03G022660	1323	1331	1392	248	214	256	741.84	1225.1	258.576	2.24425	2.27015e-46	1.92763e-44	up
Soltu.DM.03G030290	16054	16526	14988	2088	1715	2552	8371.01	14453.3	2288.74	2.65877	3.02434e-46	2.55682e-44	up
Soltu.DM.01G002210	55	67	48	2914	954	2519	1166.02	51.8745	2280.16	-5.45797	3.47009e-46	2.92091e-44	down
Soltu.DM.03G020780	28881	28955	37167	6075	4052	5249	17063.2	28606.1	5520.3	2.3735	3.60426e-46	3.02072e-44	up
Soltu.DM.02G019910	946	1007	1161	114	113	147	537.383	939.818	134.948	2.79998	4.71574e-46	3.93521e-44	up
Soltu.DM.11G003860	839	784	1230	8418	5136	8035	4301.27	854.871	7747.66	-3.17998	6.17324e-46	5.12935e-44	down
Soltu.DM.07G024450	676	559	589	7	0	7	279.19	553.411	4.96915	6.79921	9.21546e-46	7.62441e-44	up
Soltu.DM.08G001560	994	945	813	6745	5056	8208	4019.14	837.947	7200.33	-3.10313	1.26547e-45	1.04253e-43	down
Soltu.DM.03G018510	3	3	13	497	978	743	405.752	5.52229	805.982	-7.18934	1.27745e-45	1.04794e-43	down
Soltu.DM.05G007860	235	249	254	983	930	912	620.773	223.485	1018.06	-2.18757	2.36404e-45	1.93113e-43	down
Soltu.DM.05G019990	603	518	540	21	31	18	264.613	503.873	25.3525	4.31286	2.97811e-45	2.42253e-43	up
Soltu.DM.02G026700	1540	1295	1222	152	144	164	699.963	1234.09	165.835	2.89563	3.05204e-45	2.47228e-43	up
Soltu.DM.01G028100	5594	5492	5582	1207	913	1160	3115.79	5052.12	1179.46	2.09876	3.25963e-45	2.62943e-43	up
Soltu.DM.08G005120	100	131	99	1049	823	791	528.865	100.506	957.224	-3.25157	4.25721e-45	3.4199e-43	down
Soltu.DM.02G021540	588	643	764	2084	1998	2103	1415.54	601.412	2229.67	-1.8904	6.26303e-45	5.01043e-43	down
Soltu.DM.01G003710	1114	1264	1287	4498	4909	4002	2974.29	1109.12	4839.47	-2.12544	6.81043e-45	5.42593e-43	down
Soltu.DM.03G005220	58	90	108	860	1146	883	561.051	76.872	1045.23	-3.76522	6.90277e-45	5.47695e-43	down
Soltu.DM.12G029830	3961	4370	4204	961	933	843	2393.36	3800.23	986.499	1.9457	8.63574e-45	6.824e-43	up
Soltu.DM.01G001970	138	242	116	2596	2952	2398	1510.84	152.359	2869.31	-4.23516	9.21699e-45	7.2537e-43	down
Soltu.DM.07G014900	7874	8155	8036	1981	1617	1931	4642.84	7295.92	1989.75	1.8745	9.75134e-45	7.64315e-43	up
Soltu.DM.03G017570	2114	2110	2513	486	409	505	1268.49	2032.92	504.072	2.01185	1.17312e-44	9.15794e-43	up
Soltu.DM.07G018990	3006	2945	3085	795	661	692	1754.81	2736.72	772.902	1.82409	2.88114e-44	2.24012e-42	up
Soltu.DM.02G019650	41	68	44	651	646	565	358.981	46.6935	671.269	-3.8456	3.45627e-44	2.67653e-42	down
Soltu.DM.09G004250	2106	2039	2013	6326	6718	6102	4388.56	1868.2	6908.92	-1.88681	3.98408e-44	3.07298e-42	down
Soltu.DM.05G010800	50	29	62	942	559	803	434.201	42.1664	826.236	-4.29239	4.08745e-44	3.1402e-42	down
Soltu.DM.09G020550	7829	8080	8742	1582	1692	1263	4546.03	7455.29	1636.77	2.18741	4.16667e-44	3.18841e-42	up
Soltu.DM.05G008330	566	596	535	38	33	23	274.725	515.642	33.8089	3.9309	4.34706e-44	3.31335e-42	up
Soltu.DM.11G021090	3245	3084	3032	11632	14039	11460	8129.55	2840.8	13418.3	-2.23983	6.56546e-44	4.9846e-42	down
Soltu.DM.03G004900	4595	4581	4994	1382	1145	1286	2829.24	4286.25	1372.22	1.6432	1.03888e-43	7.85656e-42	up
Soltu.DM.03G037190	7	10	13	360	347	270	180.495	8.99454	351.995	-5.29036	1.85592e-43	1.39808e-41	down
Soltu.DM.03G025490	645	741	637	55	52	38	333.538	614.856	52.2201	3.55757	1.86725e-43	1.40116e-41	up
Soltu.DM.10G027790	463	347	491	1804	1649	1759	1134.98	392.129	1877.82	-2.25966	2.23995e-43	1.67434e-41	down
Soltu.DM.02G030360	10233	10477	12391	3109	2679	3156	6604.1	9987.36	3220.84	1.63267	2.33578e-43	1.73926e-41	up
Soltu.DM.02G015070	126	123	141	635	580	587	383.493	117.838	649.148	-2.46174	3.73385e-43	2.76963e-41	down
Soltu.DM.01G029040	1545	1771	1906	185	256	201	905.067	1577.75	232.384	2.76329	3.98057e-43	2.94137e-41	up
Soltu.DM.05G007540	50	75	37	841	928	754	480.24	49.7747	910.705	-4.1935	4.4505e-43	3.27611e-41	down
Soltu.DM.07G018520	13711	12701	12765	3266	2581	2663	7472.78	11885.7	3059.89	1.95767	7.54542e-43	5.53331e-41	up
Soltu.DM.11G001520	645	705	763	2022	2062	2107	1436.03	638.637	2233.43	-1.80619	9.00545e-43	6.57908e-41	down
Soltu.DM.09G021460	73	64	67	607	829	583	396.245	61.8633	730.627	-3.56198	1.12389e-42	8.17991e-41	down
Soltu.DM.04G009170	295	278	352	1292	1030	1220	776.547	278.838	1274.26	-2.19215	2.06474e-42	1.49713e-40	down
Soltu.DM.01G046310	617	725	648	24	32	12	314.34	604.092	24.5874	4.61878	2.84826e-42	2.05755e-40	up
Soltu.DM.03G000930	2387	2714	2285	265	282	359	1286.71	2246.25	327.16	2.77945	4.11008e-42	2.95803e-40	up
Soltu.DM.07G021300	922	874	1035	30	61	28	449.091	854.915	43.2664	4.30446	4.32122e-42	3.09848e-40	up
Soltu.DM.06G012920	3288	3390	3438	880	739	715	1952.25	3064.75	839.758	1.86772	5.71178e-42	4.08045e-40	up
Soltu.DM.04G003930	361	374	404	2584	3975	2403	1796.03	344.472	3247.59	-3.23691	5.81924e-42	4.14193e-40	down
Soltu.DM.02G031530	239	254	233	996	952	969	635.951	220.456	1051.44	-2.25381	7.36645e-42	5.22397e-40	down
Soltu.DM.04G033320	10613	11039	12209	3404	3389	3074	6895.64	10233.7	3557.57	1.52436	7.55801e-42	5.34026e-40	up
Soltu.DM.04G032050	508	493	825	29	33	30	289.532	545.837	33.2276	4.03802	1.04524e-41	7.35849e-40	up
Soltu.DM.04G001680	668	419	680	22	28	26	279.703	531.918	27.4871	4.27438	1.11655e-41	7.83204e-40	up
Soltu.DM.03G015960	7	14	7	371	276	344	182.421	8.58722	356.255	-5.37457	1.71891e-41	1.20138e-39	down
Soltu.DM.05G023600	252	223	336	1308	1160	1113	766.401	243.466	1289.34	-2.40484	2.45578e-41	1.71021e-39	down
Soltu.DM.07G021920	3476	3955	4438	1064	968	970	2331.77	3582.19	1081.35	1.72801	5.07767e-41	3.52343e-39	up
Soltu.DM.03G020900	18	13	10	340	322	281	176.149	12.5501	339.748	-4.75869	5.18269e-41	3.58346e-39	down
Soltu.DM.02G014050	13614	12858	10939	2067	2179	1839	6795.14	11395	2195.29	2.37592	5.8364e-41	4.02109e-39	up
Soltu.DM.05G004660	2787	3309	2540	322	389	367	1510.53	2631.41	389.648	2.75559	6.62124e-41	4.54564e-39	up
Soltu.DM.09G023090	910	764	1104	4301	5849	4386	3047.9	835.542	5260.25	-2.65435	1.05703e-40	7.23114e-39	down
Soltu.DM.01G002800	1251	1125	1388	243	202	248	692.79	1136.11	249.473	2.18715	1.09174e-40	7.4423e-39	up
Soltu.DM.02G021780	1620	1614	1757	403	396	412	973.236	1509.79	436.686	1.78968	1.26452e-40	8.58983e-39	up
Soltu.DM.06G017010	24442	25901	27676	3803	5205	4190	14186.7	23596.7	4776.74	2.30449	1.38576e-40	9.38055e-39	up
Soltu.DM.12G003630	45	23	22	503	537	587	307.441	27.5235	587.358	-4.4155	1.68806e-40	1.13871e-38	down
Soltu.DM.04G022830	803	888	705	83	61	66	402.686	729.927	75.4453	3.27425	2.07134e-40	1.3924e-38	up
Soltu.DM.06G024270	23794	24435	28402	8034	6516	7504	15533.4	23131.7	7935.16	1.54354	2.38467e-40	1.59748e-38	up
Soltu.DM.05G022550	37909	36141	44193	12191	9763	9952	23573.7	35673.5	11473.9	1.6365	2.57945e-40	1.722e-38	up
Soltu.DM.01G008120	1583	1621	1503	5227	5954	5226	3677.46	1429.47	5925.45	-2.05145	2.65256e-40	1.76473e-38	down
Soltu.DM.10G016510	1645	1299	2070	126	60	120	807.358	1505.13	109.591	3.77969	3.4401e-40	2.28084e-38	up
Soltu.DM.11G001240	1145	962	1549	128	74	103	602.766	1096.21	109.323	3.32586	3.75114e-40	2.47857e-38	up
Soltu.DM.04G030380	1658	1571	2195	359	337	354	1004.41	1630.4	378.417	2.10718	4.77022e-40	3.14121e-38	up
Soltu.DM.08G005470	151025	151494	148138	723455	1003997	662949	500928	136702	865155	-2.66193	4.82941e-40	3.1694e-38	down
Soltu.DM.03G015460	3331	3219	2894	620	609	606	1766.8	2871.98	661.631	2.11795	5.10895e-40	3.34153e-38	up
Soltu.DM.03G015040	3602	3571	3479	667	707	793	2007.08	3231.88	782.274	2.04663	5.20022e-40	3.38978e-38	up
Soltu.DM.08G021070	404	513	534	4	1	6	221.139	438.341	3.93753	6.79862	6.67731e-40	4.33801e-38	up
Soltu.DM.07G025310	521	488	517	53	46	39	255.964	462.271	49.6569	3.21867	7.23648e-40	4.68556e-38	up
Soltu.DM.12G006320	932	643	972	20	25	47	400.232	767.164	33.2996	4.52596	7.45514e-40	4.81105e-38	up
Soltu.DM.12G022950	1688	1618	1631	368	297	333	928.083	1497.13	359.034	2.06001	1.4572e-39	9.37253e-38	up
Soltu.DM.10G027780	622	468	499	6	6	0	243.408	482.502	4.3138	6.80543	1.55739e-39	9.98381e-38	up
Soltu.DM.09G024590	2917	3011	3049	487	299	452	1582	2719.75	444.254	2.61402	1.91662e-39	1.22461e-37	up
Soltu.DM.05G025360	26486	27057	26487	8270	7622	7856	16413.6	24270.8	8556.3	1.50416	2.51062e-39	1.59887e-37	up
Soltu.DM.01G031970	194	96	195	1519	1331	1475	851.595	145.637	1557.55	-3.41883	2.87714e-39	1.82628e-37	down
Soltu.DM.12G006820	8362	7696	6320	405	732	562	3720.22	6823.61	616.84	3.46757	3.37394e-39	2.13462e-37	up
Soltu.DM.03G033680	2089	2126	2546	411	494	442	1263.1	2039.39	486.813	2.0667	3.68424e-39	2.32335e-37	up
Soltu.DM.01G002790	847	890	937	61	99	66	445.548	809.144	81.9519	3.30355	3.72922e-39	2.34408e-37	up
Soltu.DM.08G011880	35	37	18	472	511	485	278.812	27.7181	529.907	-4.25684	3.84808e-39	2.41096e-37	down
Soltu.DM.03G005250	49	29	52	526	922	690	407.514	39.0598	775.968	-4.31224	4.71537e-39	2.94483e-37	down
Soltu.DM.08G020150	5388	4980	7222	802	479	774	3010.39	5283.41	737.379	2.84099	4.93689e-39	3.07325e-37	up
Soltu.DM.04G001300	5	11	24	414	441	437	239.039	11.7591	466.319	-5.30947	5.12239e-39	3.17851e-37	down
Soltu.DM.11G026530	3114	3581	2815	492	513	443	1709.59	2896.84	522.344	2.47141	5.15358e-39	3.18764e-37	up
Soltu.DM.12G000270	75	77	97	660	490	743	377.977	74.9943	680.959	-3.18271	5.52251e-39	3.40496e-37	down
Soltu.DM.06G000110	87	97	104	509	534	489	319.9	87.0495	552.751	-2.66672	5.74048e-39	3.52812e-37	down
Soltu.DM.03G015050	7353	6918	6629	890	1224	943	3726.92	6347.4	1106.44	2.52024	6.42965e-39	3.93918e-37	up
Soltu.DM.02G029300	874	807	1017	169	155	144	491.089	813.612	168.565	2.27104	6.93367e-39	4.23457e-37	up
Soltu.DM.05G024600	7333	7714	7695	20008	16941	17966	13328.3	6891.47	19765.2	-1.52008	7.12383e-39	4.33702e-37	down
Soltu.DM.07G022470	143	113	141	1010	660	914	523.84	119.985	927.695	-2.9508	9.96819e-39	6.04966e-37	down
Soltu.DM.03G016730	9556	9535	9450	2694	2556	2320	5691.36	8655.05	2727.66	1.66588	1.01668e-38	6.15089e-37	up
Soltu.DM.11G024610	6895	5788	6667	1671	1688	1611	3824.36	5856.24	1792.47	1.70802	1.04025e-38	6.27391e-37	up
Soltu.DM.09G010610	36	46	45	493	949	653	399.783	38.4292	761.136	-4.30788	1.65698e-38	9.96249e-37	down
Soltu.DM.06G029570	84	125	106	829	627	706	436.34	95.5519	777.128	-3.0238	1.87299e-38	1.12264e-36	down
Soltu.DM.04G006030	206	156	213	1066	1076	1495	743.122	173.454	1312.79	-2.92001	2.56471e-38	1.5325e-36	down
Soltu.DM.09G010650	125	102	81	1116	2284	1535	944.105	94.1007	1794.11	-4.25292	2.6202e-38	1.56083e-36	down
Soltu.DM.12G006800	5249	4769	4167	624	721	774	2542.58	4319.49	765.67	2.49607	3.51225e-38	2.0858e-36	up
Soltu.DM.04G026280	4034	4026	4965	11939	12558	10647	8302.61	3926.54	12678.7	-1.69107	4.58944e-38	2.71717e-36	down
Soltu.DM.06G033860	876	863	881	75	49	94	436.188	794.008	78.3687	3.34081	4.7191e-38	2.78542e-36	up
Soltu.DM.08G015990	1239	1369	1551	3961	4564	4116	2910.75	1255.29	4566.2	-1.86297	4.88851e-38	2.87664e-36	down
Soltu.DM.04G015040	3	10	4	336	535	353	224.487	5.22853	443.745	-6.40718	6.07653e-38	3.5649e-36	down
Soltu.DM.10G017880	21	30	16	433	653	419	282.906	20.558	545.254	-4.72916	6.52033e-38	3.8137e-36	down
Soltu.DM.02G033780	123	100	170	888	803	704	490.029	117.705	862.353	-2.87311	7.13012e-38	4.15781e-36	down
Soltu.DM.04G007640	1077	1132	1530	5459	4574	6672	3570.45	1123.55	6017.34	-2.42106	1.24005e-37	7.20942e-36	down
Soltu.DM.04G030320	225	121	174	1235	1382	1424	808.449	157.401	1459.5	-3.21295	1.37146e-37	7.94953e-36	down
Soltu.DM.02G030630	1239	1150	1235	210	190	146	647.037	1097.54	196.536	2.4814	1.52243e-37	8.79827e-36	up
Soltu.DM.08G018030	5206	5688	5634	434	717	417	2788.05	5007.41	568.687	3.13836	2.41725e-37	1.3928e-35	up
Soltu.DM.07G023270	3998	3750	4515	14479	17786	12968	10024.7	3702.01	16347.4	-2.14268	2.46341e-37	1.41518e-35	down
Soltu.DM.04G026000	321	377	343	14	15	15	165.874	315.866	15.8823	4.31382	2.70495e-37	1.54934e-35	up
Soltu.DM.06G022730	1481	1270	1068	109	88	136	642.297	1164.68	119.919	3.2798	2.87259e-37	1.64051e-35	up
Soltu.DM.08G027010	645	669	734	99	100	78	359.489	619.115	99.862	2.6322	2.9151e-37	1.65989e-35	up
Soltu.DM.01G047760	9729	10793	11017	3142	2672	2535	6275.16	9546.04	3004.27	1.66789	3.41804e-37	1.94057e-35	up
Soltu.DM.04G032150	11053	12044	11126	31542	30450	28661	21531.1	10387.6	32674.6	-1.6533	4.28296e-37	2.4245e-35	down
Soltu.DM.04G003860	333	332	433	1655	1835	1352	1039.05	330.489	1747.61	-2.40271	4.46733e-37	2.5215e-35	down
Soltu.DM.11G019530	135	130	186	865	1261	968	628.026	135.446	1120.61	-3.04848	7.64443e-37	4.30221e-35	down
Soltu.DM.10G023500	4691	4733	4678	915	1088	873	2657.66	4276.23	1039.1	2.041	7.66857e-37	4.30329e-35	up
Soltu.DM.11G011960	35519	34113	39266	13957	12237	12674	23450.5	32905.9	13995	1.23343	1.15643e-36	6.47066e-35	up
Soltu.DM.06G003930	936	956	1069	145	142	97	516.575	894.808	138.343	2.69333	1.26025e-36	7.03124e-35	up
Soltu.DM.12G024030	13	8	19	263	271	311	158.432	11.9138	304.951	-4.67787	1.39177e-36	7.74273e-35	down
Soltu.DM.01G008160	130	243	172	1423	1481	1413	861.687	165.818	1557.56	-3.23161	1.55945e-36	8.65072e-35	down
Soltu.DM.02G006310	2838	2514	3079	515	636	554	1581.06	2545.75	616.377	2.04621	1.57402e-36	8.70658e-35	up
Soltu.DM.12G012210	2276	2246	2611	578	453	585	1367.76	2154.13	581.396	1.88951	1.6842e-36	9.28948e-35	up
Soltu.DM.05G017300	4052	4058	4259	13142	16386	12731	9510.9	3745.09	15276.7	-2.02826	1.89348e-36	1.04141e-34	down
Soltu.DM.04G033650	3072	3469	3427	240	429	294	1684.37	3019.15	349.588	3.11042	2.56333e-36	1.40584e-34	up
Soltu.DM.04G029040	72	102	108	642	751	971	469.821	85.0595	854.582	-3.32868	3.20778e-36	1.75431e-34	down
Soltu.DM.01G024920	9	15	12	329	587	328	231.258	10.9271	451.589	-5.36902	3.21991e-36	1.75598e-34	down
Soltu.DM.06G029890	900	799	909	149	134	163	474.874	789.038	160.71	2.29563	3.38402e-36	1.8403e-34	up
Soltu.DM.01G047240	3818	3512	4196	620	685	442	2055.72	3481.06	630.379	2.46523	3.53466e-36	1.91684e-34	up
Soltu.DM.02G034130	1880	1991	2076	5208	4311	4817	3479.48	1799.86	5159.1	-1.51923	3.85236e-36	2.08329e-34	down
Soltu.DM.11G019540	94	92	134	578	685	601	384.779	96.0349	673.523	-2.8101	3.97603e-36	2.14418e-34	down
Soltu.DM.09G030190	339	355	294	1766	2427	1744	1224.75	300.83	2148.66	-2.83642	5.01291e-36	2.69583e-34	down
Soltu.DM.10G001010	2412	2479	2543	724	653	628	1486.83	2251.6	722.065	1.64075	5.42746e-36	2.91068e-34	up
Soltu.DM.06G033690	5393	4509	5749	1311	1390	1349	3092.83	4724.04	1461.61	1.69246	6.99539e-36	3.74118e-34	up
Soltu.DM.04G024900	4090	4278	4642	1023	1180	1095	2562.57	3933.77	1191.38	1.72328	8.05219e-36	4.2945e-34	up
Soltu.DM.07G027600	286	301	358	9	12	7	147.561	284.995	10.1277	4.81455	8.8032e-36	4.68214e-34	up
Soltu.DM.12G028520	8723	8938	8521	21984	21586	20718	15561.7	7945.47	23177.8	-1.54454	9.41189e-36	4.99217e-34	down
Soltu.DM.12G009000	4019	4163	4442	966	1085	867	2436.35	3819.2	1053.5	1.85808	1.21735e-35	6.43934e-34	up
Soltu.DM.04G034720	542	487	562	53	40	28	262.264	481.097	43.4317	3.46951	1.50278e-35	7.92749e-34	up
Soltu.DM.02G019820	256	199	202	1075	1390	1223	766.839	199.668	1334.01	-2.7401	1.62404e-35	8.54388e-34	down
Soltu.DM.07G027120	294	319	322	10	6	5	145.334	283.151	7.51629	5.23541	2.56793e-35	1.34729e-33	up
Soltu.DM.12G006810	10963	10153	8174	843	1306	1023	5042.28	8934.89	1149.68	2.95822	3.27863e-35	1.71552e-33	up
Soltu.DM.02G010900	4335	4745	3797	285	506	325	2163.8	3922.51	405.099	3.27543	6.17274e-35	3.22114e-33	up
Soltu.DM.02G008110	1233	1095	1155	226	235	209	648.78	1055.86	241.697	2.12715	6.88354e-35	3.5824e-33	up
Soltu.DM.10G016340	247	204	326	1078	1056	1158	710.134	233.08	1187.19	-2.34865	6.97606e-35	3.62082e-33	down
Soltu.DM.03G015070	2748	2632	2535	420	522	392	1442.62	2403.04	482.204	2.31715	7.2386e-35	3.74704e-33	up
Soltu.DM.12G010160	196	243	235	1082	1082	856	646.35	204.07	1088.63	-2.41538	8.79914e-35	4.54271e-33	down
Soltu.DM.06G033250	6240	6650	5783	20191	22466	19060	13979.6	5677.77	22281.4	-1.97245	8.86724e-35	4.56568e-33	down
Soltu.DM.10G015450	15667	17543	16107	3255	3716	2803	9248.3	14967.4	3529.18	2.08442	8.92823e-35	4.58489e-33	up
Soltu.DM.12G020520	144	162	99	1847	1071	2138	969.681	124.109	1815.25	-3.8705	1.24657e-34	6.38455e-33	down
Soltu.DM.06G033830	1324	1121	1203	128	57	102	604.316	1106	102.635	3.42976	2.09851e-34	1.07195e-32	up
Soltu.DM.04G012690	0	0	0	3781	3394	3647	1949.1	0	3898.2	#NUM!	2.34696e-34	1.19571e-32	down
Soltu.DM.01G024860	3596	3528	3280	657	739	571	1935.45	3160.76	710.13	2.15412	2.45726e-34	1.24862e-32	up
Soltu.DM.12G015860	5661	5803	5836	1143	1424	1228	3307.38	5242.7	1372.07	1.93396	2.57207e-34	1.30354e-32	up
Soltu.DM.12G020410	1119	1221	1091	88	138	131	585.852	1042.28	129.422	3.00959	2.9146e-34	1.47328e-32	up
Soltu.DM.07G014860	1079	812	1125	56	39	90	488.061	909.518	66.605	3.7714	3.09657e-34	1.56119e-32	up
Soltu.DM.02G025370	1437	1423	1596	356	363	304	857.927	1346.95	368.902	1.86839	3.42585e-34	1.72271e-32	up
Soltu.DM.03G032550	797	849	933	185	146	157	477.43	779.375	175.486	2.15096	3.68686e-34	1.84916e-32	up
Soltu.DM.05G008090	34327	32117	35711	72425	64691	65061	51857.9	30906.5	72809.3	-1.23621	3.84421e-34	1.9231e-32	down
Soltu.DM.05G022520	2397	2093	2861	6741	7516	6631	4877.55	2213.3	7541.81	-1.76871	3.86449e-34	1.92826e-32	down
Soltu.DM.05G025320	13438	12366	11842	35312	36218	33270	24618.8	11436.1	37801.5	-1.72485	4.39557e-34	2.18762e-32	down
Soltu.DM.03G030310	9238	11040	9220	2319	1820	1909	5571.63	8968.72	2174.55	2.04419	4.45642e-34	2.21221e-32	up
Soltu.DM.01G049750	1700	1354	1942	3	0	0	752.532	1504.02	1.0407	10.4971	4.65481e-34	2.30479e-32	up
Soltu.DM.01G039600	242	204	233	962	1343	1172	732.173	205.534	1258.81	-2.61462	4.78666e-34	2.36403e-32	down
Soltu.DM.02G026160	2395	2452	3256	563	515	639	1527.89	2436.91	618.861	1.97737	6.21227e-34	3.06029e-32	up
Soltu.DM.09G000360	5	6	0	335	419	278	188.241	3.46794	373.015	-6.74901	9.06162e-34	4.45261e-32	down
Soltu.DM.03G025380	17	11	26	323	375	266	182.099	16.0727	348.126	-4.43692	9.4203e-34	4.61714e-32	down
Soltu.DM.06G024560	210	275	268	973	950	917	625.834	227.822	1023.85	-2.16802	1.07421e-33	5.25169e-32	down
Soltu.DM.05G017910	23364	21437	24302	8169	6980	7868	14593.7	20900.7	8286.76	1.33467	1.18185e-33	5.75568e-32	up
Soltu.DM.12G023970	69	60	65	430	423	354	246.915	58.784	435.045	-2.88767	1.18324e-33	5.75568e-32	down
Soltu.DM.04G027540	0	0	5	523	508	424	262.869	1.39687	524.341	-8.55216	1.55438e-33	7.54204e-32	down
Soltu.DM.01G005390	824	1121	914	16	39	9	446.065	868.802	23.3278	5.21891	1.99636e-33	9.66238e-32	up
Soltu.DM.05G009860	1802	1603	2108	375	426	414	1050.08	1661.31	438.86	1.92048	2.11114e-33	1.01925e-31	up
Soltu.DM.01G004730	541	551	651	79	87	91	309.379	525.951	92.8058	2.50264	2.74198e-33	1.32051e-31	up
Soltu.DM.02G028900	387	418	425	31	38	41	206.104	372.433	39.7745	3.22706	2.97901e-33	1.43111e-31	up
Soltu.DM.01G038230	3972	3750	4009	1135	1187	1143	2401.38	3552.51	1250.26	1.50661	3.15614e-33	1.51245e-31	up
Soltu.DM.12G025330	3	5	0	294	346	298	170.708	2.52488	338.891	-7.06846	4.93649e-33	2.35977e-31	down
Soltu.DM.01G038100	2236	2040	2665	441	293	438	1256.17	2091.35	420.983	2.3126	6.09683e-33	2.90726e-31	up
Soltu.DM.06G026940	20979	21146	22098	7006	6959	6129	13345.3	19446.3	7244.28	1.42458	7.16495e-33	3.40819e-31	up
Soltu.DM.02G008080	817	1035	1090	144	84	113	505.361	888.499	122.224	2.86185	7.24766e-33	3.43909e-31	up
Soltu.DM.03G004830	553	362	382	4	13	9	202.045	394.598	9.49125	5.37764	7.30923e-33	3.45982e-31	up
Soltu.DM.11G019700	2660	2711	2853	889	745	772	1677.61	2489.41	865.802	1.52369	9.47199e-33	4.47263e-31	up
Soltu.DM.10G019630	17	28	41	482	341	349	223.208	25.6563	420.76	-4.03561	9.82622e-33	4.6286e-31	down
Soltu.DM.02G027870	690	543	814	2573	3531	3502	2046.53	615.575	3477.49	-2.49804	1.15127e-32	5.40983e-31	down
Soltu.DM.01G037650	5900	5454	6496	2184	1932	2033	3802.78	5391.16	2214.4	1.28368	1.43657e-32	6.73414e-31	up
Soltu.DM.01G024690	1939	2091	2537	534	375	421	1228.21	1978.83	477.583	2.05083	1.57353e-32	7.35833e-31	up
Soltu.DM.06G026400	2995	2892	3169	690	790	622	1749.5	2739.93	759.065	1.85185	2.14235e-32	9.9942e-31	up
Soltu.DM.06G029480	6700	7523	6413	22653	27309	22354	16203.9	6274.65	26133.1	-2.05827	2.73674e-32	1.27364e-30	down
Soltu.DM.08G018020	500	470	506	14	34	17	235.297	446.917	23.6774	4.23842	2.88989e-32	1.34168e-30	up
Soltu.DM.09G028710	1470	1417	2196	300	280	304	920.797	1523	318.594	2.25713	2.93408e-32	1.35894e-30	up
Soltu.DM.02G023240	636	807	762	71	49	31	361.006	667.899	54.1135	3.62557	3.01745e-32	1.39422e-30	up
Soltu.DM.11G003850	434	445	549	1868	1352	1815	1120.1	430.347	1809.85	-2.0723	3.52734e-32	1.62594e-30	down
Soltu.DM.09G026730	11809	11512	12664	4103	3250	3815	7451.21	10885.1	4017.31	1.43806	3.60617e-32	1.65832e-30	up
Soltu.DM.01G047400	18000	19363	20122	4760	4974	3743	11128.5	17396.5	4860.53	1.83961	3.61841e-32	1.66001e-30	up
Soltu.DM.02G032170	0	0	4	838	506	612	351.114	1.1175	701.11	-9.29323	3.6456e-32	1.66853e-30	down
Soltu.DM.06G024540	304	386	425	1294	1220	1176	832.99	336.31	1329.67	-1.98321	5.19162e-32	2.37051e-30	down
Soltu.DM.09G011140	5944	6149	6201	1305	1512	1117	3481.85	5542.99	1420.71	1.96405	6.33989e-32	2.88801e-30	up
Soltu.DM.06G018380	7942	8515	7807	21311	23245	20810	15481.2	7367.43	23595	-1.67925	6.73043e-32	3.05871e-30	down
Soltu.DM.07G019870	901	836	1010	2394	2671	2305	1745.12	829.305	2660.93	-1.68196	7.60048e-32	3.44602e-30	down
Soltu.DM.02G009590	485	456	384	1	7	12	205.503	403.698	7.30708	5.78784	8.00375e-32	3.62039e-30	up
Soltu.DM.06G018370	10294	11764	10195	29984	28353	28045	20465.8	9801.22	31130.4	-1.66729	8.17627e-32	3.6898e-30	down
Soltu.DM.10G003720	990	946	1054	9714	4264	8292	4435.22	904.342	7966.09	-3.13893	9.08084e-32	4.08849e-30	down
Soltu.DM.03G006040	1254	1274	1415	4285	3182	4322	2715.51	1191.86	4239.17	-1.83057	1.20044e-31	5.39224e-30	down
Soltu.DM.11G002670	228	164	199	921	1309	1290	726.867	178.965	1274.77	-2.83249	1.22402e-31	5.48541e-30	down
Soltu.DM.07G028660	694	611	803	72	103	77	363.287	635.325	91.2489	2.79962	1.26823e-31	5.67044e-30	up
Soltu.DM.10G015420	4794	5118	6089	736	996	610	2836.05	4824.79	847.312	2.5095	1.48498e-31	6.62422e-30	up
Soltu.DM.10G021950	6779	6887	8017	2378	1796	2019	4385.87	6545.73	2226.01	1.55609	1.62986e-31	7.25381e-30	up
Soltu.DM.05G023530	84	90	95	543	472	399	295.093	81.3758	508.81	-2.64446	1.8517e-31	8.22221e-30	down
Soltu.DM.07G000910	4504	2888	3856	278	133	331	1834.42	3402.78	266.069	3.67684	1.98436e-31	8.79111e-30	up
Soltu.DM.06G014760	0	0	0	2529	3261	1991	1406.65	0	2813.31	#NUM!	2.23823e-31	9.89318e-30	down
Soltu.DM.08G011870	70	41	44	573	404	548	297.602	47.2027	548	-3.53724	2.36471e-31	1.04284e-29	down
Soltu.DM.07G022560	941	934	901	3563	4245	2967	2367.42	842.458	3892.38	-2.20798	2.9993e-31	1.31969e-29	down
Soltu.DM.09G004540	1129	1126	1059	3836	2893	3244	2295.47	1006.33	3584.6	-1.8327	3.1163e-31	1.36806e-29	down
Soltu.DM.02G020130	14527	14599	13464	39499	34562	42343	27434.8	12938.4	41931.1	-1.69636	3.90179e-31	1.70902e-29	down
Soltu.DM.01G050130	4784	4577	5078	9274	8672	9082	7053.93	4367.59	9740.27	-1.15712	3.91819e-31	1.71233e-29	down
Soltu.DM.06G027810	869	742	1020	160	163	135	478.709	792.266	165.153	2.26218	4.07415e-31	1.77648e-29	up
Soltu.DM.08G016680	3346	3346	3724	1111	917	1100	2137.35	3148.84	1125.87	1.48379	4.22442e-31	1.83786e-29	up
Soltu.DM.12G005400	302	419	359	1381	1489	1387	932.12	327.714	1536.53	-2.22916	4.44321e-31	1.92871e-29	down
Soltu.DM.04G021930	10343	10673	11832	2452	2901	2141	6317.44	9927.79	2707.1	1.87473	4.82496e-31	2.08974e-29	up
Soltu.DM.06G023440	302	269	280	1349	1309	966	781.849	258.059	1305.64	-2.33898	4.98148e-31	2.15271e-29	down
Soltu.DM.10G000360	729	714	848	2233	2567	2044	1581.59	691.524	2471.65	-1.83762	5.43945e-31	2.34538e-29	down
Soltu.DM.05G009360	423	318	356	8	0	5	168.644	332.698	4.5901	6.17954	6.70442e-31	2.88439e-29	up
Soltu.DM.10G028260	104	91	142	898	542	813	454.68	101.082	808.277	-2.99933	6.91878e-31	2.97001e-29	down
Soltu.DM.02G027080	425	327	553	29	19	32	209.98	391.215	28.7446	3.7666	8.98512e-31	3.84849e-29	up
Soltu.DM.02G026480	16369	14464	15833	2617	1260	1981	8114.74	14133.8	2095.7	2.75364	9.7445e-31	4.16454e-29	up
Soltu.DM.01G031820	39	37	31	339	453	312	215.998	32.6016	399.394	-3.6148	1.06243e-30	4.53055e-29	down
Soltu.DM.05G026920	2368	2341	2290	5412	5608	5537	4048.58	2123.38	5973.78	-1.49228	1.37949e-30	5.86967e-29	down
Soltu.DM.07G006130	3828	2702	4801	16192	24627	21568	13002.4	3396.25	22608.6	-2.73485	1.39666e-30	5.9297e-29	down
Soltu.DM.09G005900	358	347	425	1349	1996	1718	1087.52	340.835	1834.21	-2.42801	1.46185e-30	6.19288e-29	down
Soltu.DM.03G021810	545	685	610	64	76	50	313.442	558.257	68.6275	3.02407	1.47147e-30	6.22001e-29	up
Soltu.DM.06G018170	9021	8858	10045	2951	2892	2408	5706.44	8439.11	2973.77	1.5048	1.64782e-30	6.9503e-29	up
Soltu.DM.03G013350	723	712	748	114	138	127	399.032	661.074	136.99	2.27074	1.66564e-30	7.01017e-29	up
Soltu.DM.06G023460	96	88	128	671	1316	943	579.206	93.7156	1064.7	-3.50601	1.82755e-30	7.67491e-29	down
Soltu.DM.03G037120	43033	39977	57596	11569	8784	11569	26859.5	42238.2	11480.8	1.87933	1.87623e-30	7.86231e-29	up
Soltu.DM.03G016740	18942	18938	20061	6506	4869	5602	11820.7	17539.4	6101.92	1.52326	1.88443e-30	7.87959e-29	up
Soltu.DM.07G004520	0	0	0	2283	1626	2343	1123.7	0	2247.41	#NUM!	2.25296e-30	9.40028e-29	down
Soltu.DM.10G005090	0	0	6	8567	6554	6957	3968.66	1.67624	7935.65	-12.2089	2.30223e-30	9.58519e-29	down
Soltu.DM.10G005130	0	0	4	477	642	485	290.75	1.1175	580.382	-9.02059	2.55709e-30	1.06234e-28	down
Soltu.DM.08G020430	6781	6753	8591	1740	1936	1462	4259.4	6664.21	1854.6	1.84533	3.17e-30	1.31416e-28	up
Soltu.DM.05G007850	177	227	238	826	742	736	511.826	193.888	829.764	-2.09748	3.40464e-30	1.40842e-28	down
Soltu.DM.06G018680	507	556	596	1520	1287	1477	1021.89	501.533	1542.26	-1.62063	3.60099e-30	1.48647e-28	down
Soltu.DM.03G018250	186	226	191	884	1031	813	584.308	183.256	985.36	-2.42679	3.62349e-30	1.49257e-28	down
Soltu.DM.04G003990	85	69	54	662	990	578	435.683	63.5725	807.794	-3.66751	4.58018e-30	1.88264e-28	down
Soltu.DM.09G025080	122	118	162	547	662	611	389.354	120.867	657.841	-2.44432	4.64429e-30	1.90495e-28	down
Soltu.DM.08G022190	2405	2034	3439	478	474	478	1437.12	2358.56	515.681	2.19336	4.7156e-30	1.93011e-28	up
Soltu.DM.10G023450	83	75	86	445	349	399	251.42	73.7901	429.05	-2.53965	5.60651e-30	2.28991e-28	down
Soltu.DM.06G026250	129	119	192	764	618	809	460.187	131.756	788.617	-2.58146	5.8413e-30	2.38079e-28	down
Soltu.DM.11G021080	21	9	27	591	350	310	232.367	16.9693	447.764	-4.72174	6.15788e-30	2.50455e-28	down
Soltu.DM.11G024620	17413	14527	15520	4570	4512	4234	9596.98	14393	4800.94	1.58398	6.18718e-30	2.51119e-28	up
Soltu.DM.07G003760	3554	3441	3901	1345	1195	1288	2336.11	3293.51	1378.71	1.2563	6.52981e-30	2.64471e-28	up
Soltu.DM.05G024780	577	545	719	1571	1474	1525	1100.63	554.31	1646.95	-1.57103	6.58889e-30	2.66307e-28	down
Soltu.DM.12G029940	59	56	80	376	528	462	276.579	58.5766	494.581	-3.07781	7.00089e-30	2.82369e-28	down
Soltu.DM.12G003570	43	25	26	362	299	418	208.6	28.6497	388.55	-3.76151	9.01333e-30	3.62782e-28	down
Soltu.DM.08G007160	2394	2157	2448	618	570	462	1355.72	2117.28	594.158	1.8333	9.2881e-30	3.73066e-28	up
Soltu.DM.07G026590	6061	5793	7276	12965	13013	12357	9795.78	5766.99	13824.6	-1.26134	1.07146e-29	4.29473e-28	down
Soltu.DM.04G002360	820	778	1013	126	85	141	456.457	786.398	126.515	2.63595	1.11196e-29	4.44785e-28	up
Soltu.DM.02G010530	830	654	842	2518	3297	2679	1887.52	702.418	3072.61	-2.12906	1.13807e-29	4.54291e-28	down
Soltu.DM.04G001440	1211	1190	1414	358	280	292	742.916	1151.47	334.358	1.78402	1.354e-29	5.39372e-28	up
Soltu.DM.01G043860	1481	1607	1358	4686	3943	4489	3037.32	1352.6	4722.04	-1.80367	1.60956e-29	6.39859e-28	down
Soltu.DM.01G046090	28383	24454	27519	8665	6577	7469	16245.5	24327	8164.05	1.5752	1.86573e-29	7.40175e-28	up
Soltu.DM.03G016810	1725	1678	1763	429	325	432	995.584	1564.62	426.548	1.87503	2.02893e-29	8.03274e-28	up
Soltu.DM.09G002030	1004	995	1181	2288	2167	2364	1708.9	959.748	2458.05	-1.35679	2.05248e-29	8.10938e-28	down
Soltu.DM.01G040670	59	112	88	631	655	858	426.304	78.5764	774.032	-3.30022	2.16957e-29	8.55455e-28	down
Soltu.DM.11G010300	564	515	513	72	78	79	282.924	483.174	82.6732	2.54705	2.37127e-29	9.33086e-28	up
Soltu.DM.12G028500	2188	2039	2215	539	363	478	1222.92	1950.3	495.543	1.97661	2.89576e-29	1.13716e-27	up
Soltu.DM.02G019400	267	244	359	1779	1062	1398	890.48	261.247	1519.71	-2.54031	2.91714e-29	1.14324e-27	down
Soltu.DM.06G021390	5500	5154	6557	1946	1935	1827	3623.02	5187.87	2058.18	1.33378	3.01349e-29	1.17861e-27	up
Soltu.DM.11G025320	1120	1040	1197	2957	2350	2835	1971.99	1014.79	2929.18	-1.52932	3.63273e-29	1.41794e-27	down
Soltu.DM.01G020280	8854	8234	9766	3534	3142	3380	5866.4	8110.96	3621.84	1.16315	5.34966e-29	2.08389e-27	up
Soltu.DM.06G023010	0	0	0	1701	1384	1636	849.424	0	1698.85	#NUM!	5.75781e-29	2.23838e-27	down
Soltu.DM.04G028280	3	8	0	269	238	266	140.948	3.47657	278.42	-6.32345	5.90267e-29	2.2901e-27	down
Soltu.DM.01G048860	10520	11687	10996	3120	3369	3156	6776.33	10071.3	3481.38	1.53252	5.97412e-29	2.31318e-27	up
Soltu.DM.03G028120	27	42	25	460	372	292	216.364	28.7566	403.972	-3.81229	6.37027e-29	2.46164e-27	down
Soltu.DM.03G034910	4710	4341	5526	10362	11502	11219	8170.53	4394.73	11946.3	-1.44272	7.99071e-29	3.08168e-27	down
Soltu.DM.01G002770	1220	1207	1305	60	138	99	618.663	1129.23	108.094	3.38499	8.8542e-29	3.4079e-27	up
Soltu.DM.09G000540	4437	4611	4550	1124	710	954	2561.33	4122.29	1000.36	2.04292	9.93294e-29	3.81551e-27	up
Soltu.DM.08G017900	1132	1223	1301	295	315	317	720.127	1105.65	334.6	1.72439	1.01716e-28	3.89945e-27	up
Soltu.DM.12G001660	1213	1279	1274	3543	4052	3195	2518.81	1141.22	3896.39	-1.77156	1.07824e-28	4.12545e-27	down
Soltu.DM.04G002200	605	553	485	54	48	69	280.937	500.236	61.6372	3.02073	1.09137e-28	4.16744e-27	up
Soltu.DM.03G030020	14487	15729	12894	2130	2828	1862	7796.03	13125.1	2466.96	2.41152	1.40436e-28	5.34857e-27	up
Soltu.DM.12G028580	9	5	7	174	304	243	134.015	6.35797	261.672	-5.36305	1.40621e-28	5.34857e-27	down
Soltu.DM.06G010320	1912	1979	2222	0	0	0	923.427	1846.85	0	#DIV/0!	1.54348e-28	5.85917e-27	up
Soltu.DM.01G002240	1010	832	1064	11588	4382	10589	5185.54	877.23	9493.85	-3.43597	1.99608e-28	7.56246e-27	down
Soltu.DM.09G010770	373	323	370	1284	1128	976	770.963	322.55	1219.38	-1.91855	2.23834e-28	8.46371e-27	down
Soltu.DM.02G024270	213	150	180	727	837	830	514.704	164.522	864.887	-2.39423	2.50438e-28	9.45123e-27	down
Soltu.DM.07G022440	756	775	988	170	117	117	451.704	758.436	144.973	2.38724	2.71556e-28	1.02283e-26	up
Soltu.DM.01G041410	1040	713	1307	142	123	135	530.39	916.755	144.026	2.67021	3.30895e-28	1.24391e-26	up
Soltu.DM.06G029990	13560	14645	15602	4336	4815	4087	9013.43	13247.7	4779.15	1.47092	3.33097e-28	1.24976e-26	up
Soltu.DM.01G049030	1317	1470	1561	49	103	133	709.066	1314.54	103.597	3.6655	3.9486e-28	1.47862e-26	up
Soltu.DM.06G017960	3753	4456	4364	1132	1132	928	2478.92	3807.12	1150.71	1.72617	4.79929e-28	1.79371e-26	up
Soltu.DM.06G031080	13785	14036	14376	5034	3930	4102	8739.93	12782.4	4697.45	1.44421	5.70847e-28	2.1294e-26	up
Soltu.DM.12G020270	5	8	16	277	207	415	166.159	8.57238	323.745	-5.23902	6.11468e-28	2.27654e-26	down
Soltu.DM.01G046620	2167	2285	2698	565	669	614	1412.24	2156.7	667.779	1.69138	6.41571e-28	2.38403e-26	up
Soltu.DM.02G030160	686	667	930	65	20	43	365.833	686.067	45.5979	3.91131	6.49852e-28	2.41018e-26	up
Soltu.DM.06G012870	76	65	92	410	634	543	322.66	70.1036	575.215	-3.03654	7.49075e-28	2.77287e-26	down
Soltu.DM.04G032410	456	484	399	1508	1371	1593	1009.57	407.697	1611.45	-1.98279	8.30506e-28	3.06843e-26	down
Soltu.DM.09G024430	0	0	0	1278	1361	1232	698.454	0	1396.91	#NUM!	8.73128e-28	3.21976e-26	down
Soltu.DM.02G014010	1243	1285	1166	247	232	174	678.751	1122.34	235.162	2.25478	9.26175e-28	3.40889e-26	up
Soltu.DM.04G019270	319	459	424	1719	1868	1409	1083.33	363.882	1802.78	-2.30868	9.75813e-28	3.58477e-26	down
Soltu.DM.02G030070	12487	11646	14840	4467	3428	3524	7925.94	11747.7	4104.18	1.51721	1.06557e-27	3.90708e-26	up
Soltu.DM.04G033040	336	341	334	1022	1278	1149	776.859	306.625	1247.09	-2.02402	1.28868e-27	4.71624e-26	down
Soltu.DM.07G013260	532	535	454	63	60	70	266.305	463.023	69.5871	2.73419	1.40478e-27	5.13141e-26	up
Soltu.DM.01G051460	49	23	33	420	328	331	209.865	31.8483	387.881	-3.60633	1.54018e-27	5.61541e-26	down
Soltu.DM.10G002050	9352	7513	8032	1810	2117	1723	4797.3	7553.63	2040.96	1.88792	1.74621e-27	6.35464e-26	up
Soltu.DM.04G037590	2293	2423	2560	812	656	752	1500.03	2201.35	798.718	1.46263	2.04244e-27	7.4187e-26	up
Soltu.DM.01G038250	1137	1161	1294	249	163	246	660.956	1085.59	236.317	2.19969	2.20187e-27	7.98283e-26	up
Soltu.DM.06G009380	1921	2053	2219	632	488	593	1244.18	1872.31	616.055	1.60369	2.2503e-27	8.14313e-26	up
Soltu.DM.08G017780	0	5	7	219	193	224	116.314	3.54177	229.087	-6.01528	2.26794e-27	8.19166e-26	down
Soltu.DM.03G028830	1085	1169	1302	346	322	307	712.681	1074.1	351.267	1.61248	2.39628e-27	8.63909e-26	up
Soltu.DM.06G023450	2320	2486	2509	773	635	604	1469.6	2215.54	723.654	1.61428	2.61131e-27	9.39685e-26	up
Soltu.DM.05G023090	270	269	475	8	3	12	155.385	302.524	8.24713	5.19701	2.66577e-27	9.57501e-26	up
Soltu.DM.01G045360	839	735	718	16	47	14	362.203	696.287	28.1192	4.63006	2.69204e-27	9.65145e-26	up
Soltu.DM.03G035620	2247	2547	2497	461	578	576	1396.37	2208.69	584.05	1.91903	2.80032e-27	1.00211e-25	up
Soltu.DM.02G013850	2078	2056	2087	260	378	217	1097.55	1885.51	309.601	2.60647	3.26857e-27	1.16752e-25	up
Soltu.DM.01G047590	763	649	1017	86	38	76	400.158	728.757	71.5583	3.34825	3.30484e-27	1.1783e-25	up
Soltu.DM.04G034510	1542	1437	1686	3705	3027	3663	2575.24	1409.39	3741.1	-1.40839	3.4806e-27	1.23868e-25	down
Soltu.DM.05G001530	392	354	487	33	13	30	199.095	371.016	27.1739	3.77119	3.53141e-27	1.25446e-25	up
Soltu.DM.05G010560	960	939	1106	269	272	250	596.262	907.261	285.262	1.66923	3.79943e-27	1.3472e-25	up
Soltu.DM.04G036960	320	375	352	29	34	20	173.701	317.433	29.9699	3.40486	4.50007e-27	1.59271e-25	up
Soltu.DM.07G023090	3107	3115	3728	6686	7368	7357	5366.54	3001.89	7731.18	-1.36482	4.82061e-27	1.70305e-25	down
Soltu.DM.06G034980	918	742	1142	2822	3108	2659	1971.09	841.682	3100.49	-1.88115	5.2949e-27	1.8672e-25	down
Soltu.DM.12G006830	13763	13016	10035	1185	1966	1467	6457.11	11239.2	1675.05	2.74626	5.32209e-27	1.87338e-25	up
Soltu.DM.01G034490	231	250	281	730	806	842	544.422	230.094	858.749	-1.90001	5.37376e-27	1.88813e-25	down
Soltu.DM.01G024670	2244	2116	2371	803	683	716	1414.2	2035.83	792.574	1.361	5.54773e-27	1.94573e-25	up
Soltu.DM.01G029030	2091	2275	3028	520	587	459	1393.67	2221.94	565.398	1.97448	5.89523e-27	2.06386e-25	up
Soltu.DM.01G046770	3713	3826	3783	1310	1182	1272	2394.18	3432.43	1355.93	1.33995	6.22728e-27	2.17617e-25	up
Soltu.DM.03G018450	6622	6662	6267	14534	13831	13990	10601.1	5936.32	15265.9	-1.36268	7.05066e-27	2.45947e-25	down
Soltu.DM.07G019300	435	469	642	1475	1523	1604	1062.4	464.255	1660.55	-1.83867	7.94194e-27	2.7653e-25	down
Soltu.DM.06G013270	2008	2187	2611	5913	6834	5448	4311.49	2051.55	6571.42	-1.67949	7.95595e-27	2.7653e-25	down
Soltu.DM.07G001900	303	357	366	34	31	41	174.262	310.314	38.2107	3.02168	8.04302e-27	2.78393e-25	up
Soltu.DM.01G000490	14773	15050	16308	6517	5640	5890	10225.1	13953	6497.14	1.1027	8.04525e-27	2.78393e-25	up
Soltu.DM.02G029350	313	388	425	1327	1685	1271	944.186	339.76	1548.61	-2.18839	8.05269e-27	2.78393e-25	down
Soltu.DM.02G017880	14390	14483	15198	4946	4926	4123	9194.14	13343.2	5045.12	1.40314	8.4924e-27	2.93071e-25	up
Soltu.DM.05G011430	1013	896	1237	2869	3625	3059	2200.57	946.803	3454.34	-1.86728	1.02452e-26	3.52931e-25	down
Soltu.DM.09G025860	6617	6464	5863	19638	27559	21281	15274.9	5759.08	24790.7	-2.10589	1.11134e-26	3.8216e-25	down
Soltu.DM.09G005690	213362	203444	227151	49718	28066	43627	119144	194762	43525.2	2.16179	1.13251e-26	3.88749e-25	up
Soltu.DM.09G030320	26783	23048	29893	5500	3020	4947	14435.4	24043.5	4827.24	2.31638	1.18578e-26	4.06312e-25	up
Soltu.DM.12G006740	0	0	0	1164	1514	913	649.249	0	1298.5	#NUM!	1.21636e-26	4.16055e-25	down
Soltu.DM.02G033660	26882	27127	24788	8011	7910	7013	16105	23942.3	8267.62	1.53402	1.25744e-26	4.29348e-25	up
Soltu.DM.05G000660	8	14	17	265	229	171	125.447	11.6939	239.201	-4.3544	1.26079e-26	4.29733e-25	down
Soltu.DM.09G025360	248	266	293	750	727	819	535.894	243.842	827.946	-1.76359	1.30788e-26	4.45001e-25	down
Soltu.DM.08G019150	0	4	2	298	247	209	136.483	1.82767	271.139	-7.21288	1.31495e-26	4.46622e-25	down
Soltu.DM.05G020030	229	234	423	8	3	4	134.704	264.064	5.34332	5.62701	1.33824e-26	4.53736e-25	up
Soltu.DM.09G022200	6566	6223	6291	2173	1867	2132	4004.28	5786.24	2222.33	1.38055	1.56311e-26	5.29051e-25	up
Soltu.DM.05G007790	196	336	284	1344	1731	1344	922.692	247.262	1598.12	-2.69226	1.76618e-26	5.96742e-25	down
Soltu.DM.03G029870	8025	7820	9223	3256	2625	2963	5375.1	7568.52	3181.68	1.25022	1.82101e-26	6.14196e-25	up
Soltu.DM.03G022720	2484	2124	2515	6936	5176	6874	4490.36	2153.69	6827.02	-1.66444	1.84215e-26	6.20243e-25	down
Soltu.DM.01G025740	0	10	7	259	446	293	183.634	5.12792	362.141	-6.14203	1.91248e-26	6.42805e-25	down
Soltu.DM.01G002900	1046	1030	1248	70	72	146	553.389	1002.71	104.066	3.26833	2.07953e-26	6.97741e-25	up
Soltu.DM.02G007590	28165	30239	40527	8437	9364	9120	19724.6	29728.1	9721.18	1.61262	2.26861e-26	7.59868e-25	up
Soltu.DM.01G040660	355	443	436	43	36	54	210.668	373.423	47.9119	2.96236	2.36374e-26	7.90364e-25	up
Soltu.DM.02G022190	2611	2633	3156	16147	8259	14111	8165.13	2533.98	13796.3	-2.4448	2.41032e-26	8.04549e-25	down
Soltu.DM.06G010590	956	806	1039	214	225	217	540.909	845.1	236.718	1.83596	2.8949e-26	9.64634e-25	up
Soltu.DM.08G021530	2227	2200	2557	828	788	731	1477.44	2109.12	845.758	1.31832	3.10214e-26	1.03191e-24	up
Soltu.DM.08G002910	6657	6972	7089	2705	2456	2493	4516.16	6275.26	2757.06	1.18654	3.17658e-26	1.05487e-24	up
Soltu.DM.11G021060	2937	3197	3328	1093	1083	1042	2011.65	2862.96	1160.33	1.30297	3.60592e-26	1.19539e-24	up
Soltu.DM.08G018870	6188	6726	6424	1136	1603	1276	3659.17	5864.68	1453.66	2.01236	3.88186e-26	1.28466e-24	up
Soltu.DM.02G010960	58	48	41	325	296	319	191.747	44.8302	338.664	-2.91731	3.9172e-26	1.29415e-24	down
Soltu.DM.03G028820	947	1004	1148	287	278	252	615.006	935.547	294.465	1.66771	4.14859e-26	1.36826e-24	up
Soltu.DM.07G028130	1382	1530	1285	0	0	0	638.4	1276.8	0	#DIV/0!	4.8018e-26	1.581e-24	up
Soltu.DM.04G014010	13949	13816	13653	725	1721	801	6872.26	12561.9	1182.57	3.40906	5.33388e-26	1.75321e-24	up
Soltu.DM.04G002560	695	634	739	1522	1617	1610	1169.53	625.055	1714.01	-1.45532	5.67162e-26	1.86106e-24	down
Soltu.DM.05G021940	89	76	121	475	534	421	301.019	85.7628	516.274	-2.58971	6.13969e-26	2.01124e-24	down
Soltu.DM.08G000130	686	691	747	180	156	147	408.199	642.555	173.842	1.88604	7.3123e-26	2.39132e-24	up
Soltu.DM.08G001540	1519	1709	1599	8838	4910	8991	4810.23	1464.18	8156.28	-2.47782	8.10192e-26	2.64508e-24	down
Soltu.DM.01G051590	33682	30622	30645	8792	9673	9738	19499.4	28815.1	10183.6	1.50058	8.12874e-26	2.64937e-24	up
Soltu.DM.09G001050	2113	2226	2403	695	525	503	1328.84	2038.67	619.008	1.7196	8.62963e-26	2.80789e-24	up
Soltu.DM.03G036170	764	710	730	108	145	122	401.969	668.241	135.698	2.29997	9.80912e-26	3.18632e-24	up
Soltu.DM.02G023710	2111	2480	2886	560	665	560	1449.26	2253.56	644.955	1.80493	9.88854e-26	3.20674e-24	up
Soltu.DM.08G023160	0	0	0	763	1104	1141	544.801	0	1089.6	#NUM!	1.04155e-25	3.37197e-24	down
Soltu.DM.08G027970	10159	9787	12559	2742	3114	2285	6365.74	9792.25	2939.22	1.73621	1.13639e-25	3.67287e-24	up
Soltu.DM.06G034480	5482	4935	5630	1677	1719	1406	3292.73	4853.79	1731.68	1.48694	1.20054e-25	3.87376e-24	up
Soltu.DM.02G018840	1355	1335	1379	421	335	365	817.964	1232.75	403.174	1.61241	1.23548e-25	3.97986e-24	up
Soltu.DM.01G051770	422	416	497	1363	1504	1141	924.717	402.865	1446.57	-1.84427	1.25887e-25	4.04845e-24	down
Soltu.DM.06G002390	1491	1715	1413	5451	7043	4973	3860.93	1405.36	6316.5	-2.16819	1.27977e-25	4.10884e-24	down
Soltu.DM.02G012040	3415	2840	2903	7592	8249	8022	5697.6	2780.55	8614.64	-1.63142	1.58059e-25	5.06627e-24	down
Soltu.DM.05G000240	5634	5300	5304	1713	1779	1668	3393.83	4926.06	1861.59	1.4039	1.64977e-25	5.27925e-24	up
Soltu.DM.12G028280	3931	3754	4360	1473	1506	1433	2615.23	3639.01	1591.46	1.19319	1.84744e-25	5.90205e-24	up
Soltu.DM.08G000080	5141	4520	5456	1359	882	1242	2908.62	4566.82	1250.42	1.86878	1.95802e-25	6.24501e-24	up
Soltu.DM.01G021660	19	21	23	208	174	190	112.447	19.0327	205.86	-3.43511	2.0463e-25	6.51586e-24	down
Soltu.DM.03G036510	0	0	0	794	1041	877	490.545	0	981.091	#NUM!	2.10126e-25	6.67988e-24	down
Soltu.DM.08G013100	17796	16620	22319	3765	5070	3825	10828.6	17076.3	4580.84	1.89831	2.12376e-25	6.74031e-24	up
Soltu.DM.03G007930	830	895	946	179	108	162	484.503	807.925	161.081	2.32644	2.34754e-25	7.43837e-24	up
Soltu.DM.08G017970	934	969	943	192	218	225	546.245	863.105	229.385	1.91176	2.43231e-25	7.69438e-24	up
Soltu.DM.07G012760	3116	3236	3056	6723	6378	6811	5016.42	2855.35	7177.49	-1.32981	2.57812e-25	8.14232e-24	down
Soltu.DM.11G010380	12	15	11	162	183	193	102.964	11.5865	194.341	-4.06807	2.91812e-25	9.20112e-24	down
Soltu.DM.01G004880	72	87	84	365	377	338	231.585	73.596	389.574	-2.4042	3.07212e-25	9.67093e-24	down
Soltu.DM.07G001080	828	827	667	2472	2857	2509	1769.51	707.782	2831.24	-2.00006	3.89776e-25	1.22501e-23	down
Soltu.DM.09G025950	156	174	147	1331	3117	1238	1107.95	145.08	2070.82	-3.83528	4.41402e-25	1.38501e-23	down
Soltu.DM.03G023500	55742	57016	45679	168997	222447	175018	126604	48291	204918	-2.08522	5.2905e-25	1.65735e-23	down
Soltu.DM.07G012070	105165	106923	108341	43448	41527	40928	71236.5	97094.2	45378.9	1.09736	5.44952e-25	1.70441e-23	up
Soltu.DM.12G001600	5344	4903	5913	14555	10558	12204	9143.35	4879.52	13407.2	-1.4582	5.63265e-25	1.75884e-23	down
Soltu.DM.12G008950	947	1061	1031	2698	3228	2576	1996.47	920.943	3072	-1.73799	6.0984e-25	1.90121e-23	down
Soltu.DM.03G011450	5089	5304	6103	1368	773	1110	3072.54	4980.01	1165.07	2.09573	6.53411e-25	2.03377e-23	up
Soltu.DM.04G034690	3736	3886	4372	1553	1260	1340	2558.57	3623.22	1493.93	1.27816	6.67635e-25	2.07471e-23	up
Soltu.DM.09G025290	631	564	701	126	91	127	347.936	572.206	123.666	2.21009	7.01173e-25	2.17543e-23	up
Soltu.DM.10G005140	0	2	1	445	427	379	225.863	0.913834	450.811	-8.94638	7.24624e-25	2.2446e-23	down
Soltu.DM.08G023460	12763	12271	15683	4352	3964	4846	8505.7	12267.8	4743.57	1.37084	8.63686e-25	2.67108e-23	up
Soltu.DM.10G003590	264	191	241	864	1128	885	625.588	210.529	1040.65	-2.30539	8.98403e-25	2.77402e-23	down
Soltu.DM.11G025890	695	534	792	3207	6212	3495	2650.26	608.138	4692.39	-2.94785	1.07288e-24	3.30748e-23	down
Soltu.DM.02G016320	306	327	319	3	10	0	146.683	288.605	4.76136	5.92158	1.14094e-24	3.5117e-23	up
Soltu.DM.09G005280	1691	1716	1421	4847	4180	5107	3280.44	1470.49	5090.39	-1.79148	1.16318e-24	3.57447e-23	down
Soltu.DM.10G011360	765	777	861	2738	1954	3009	1747.72	726.406	2769.03	-1.93053	1.16796e-24	3.58348e-23	down
Soltu.DM.12G020050	1386	795	1486	0	0	0	550.521	1101.04	0	#DIV/0!	1.22603e-24	3.75568e-23	up
Soltu.DM.12G027170	4125	4852	4505	784	976	588	2468.54	4088.54	848.537	2.26854	1.25916e-24	3.85107e-23	up
Soltu.DM.11G010290	1196	1250	1375	239	123	205	679.001	1154.92	203.084	2.50764	1.28451e-24	3.92241e-23	up
Soltu.DM.05G009070	2027	2026	2164	447	576	450	1207.13	1881.54	532.714	1.82048	1.34368e-24	4.09662e-23	up
Soltu.DM.11G011130	6778	6749	7163	1665	877	1168	3795.45	6263.05	1327.85	2.23777	1.37616e-24	4.18907e-23	up
Soltu.DM.11G021840	13186	14312	14459	32671	26768	26863	21874.7	12705.7	31043.7	-1.28882	1.37849e-24	4.18958e-23	down
Soltu.DM.03G021700	117722	125064	108966	28051	33261	26301	69302.9	106953	31652.9	1.75657	1.66886e-24	5.06412e-23	up
Soltu.DM.09G002160	10	7	12	151	154	172	90.4072	8.70221	172.112	-4.30582	1.77539e-24	5.37896e-23	down
Soltu.DM.07G019640	10228	10513	10769	2380	2966	2072	6112.67	9544.07	2681.26	1.83169	1.79217e-24	5.4184e-23	up
Soltu.DM.06G001030	490	499	551	1318	1480	1750	1054.32	465.559	1643.08	-1.81937	1.79401e-24	5.4184e-23	down
Soltu.DM.07G013820	2	4	4	152	205	159	94.864	3.01224	186.716	-5.95386	1.92191e-24	5.79567e-23	down
Soltu.DM.03G015440	195	183	202	8	7	6	91.5309	175.504	7.55753	4.53745	2.03749e-24	6.13464e-23	up
Soltu.DM.02G019320	1746	1870	1903	561	394	452	1088.24	1671.21	505.271	1.72577	2.05851e-24	6.1883e-23	up
Soltu.DM.04G031990	5380	3803	6734	923	713	1068	2872.16	4771.19	973.132	2.29364	2.50973e-24	7.53308e-23	up
Soltu.DM.08G022500	2465	2783	2696	724	802	671	1600.24	2407.37	793.111	1.60186	2.52303e-24	7.56129e-23	up
Soltu.DM.07G027550	1165	1103	1155	301	316	265	677.651	1037.12	318.179	1.70468	2.60337e-24	7.79e-23	up
Soltu.DM.09G030230	244	230	204	815	1160	999	641.62	206.306	1076.93	-2.38408	2.77376e-24	8.28703e-23	down
Soltu.DM.12G023960	5501	5126	7284	1574	1649	1808	3599.11	5382.41	1815.82	1.56763	2.89405e-24	8.63309e-23	up
Soltu.DM.05G026340	3779	3990	3544	13224	19122	12306	9803.6	3438.34	16168.9	-2.23343	2.97744e-24	8.86818e-23	down
Soltu.DM.09G025260	2947	2637	3718	639	381	628	1694.39	2797.4	591.377	2.24194	3.13163e-24	9.31312e-23	up
Soltu.DM.05G024410	265	268	276	22	8	14	130.368	245.046	15.69	3.96513	3.26752e-24	9.70233e-23	up
Soltu.DM.06G029520	636	573	784	84	85	124	352.794	599.814	105.774	2.50352	3.45869e-24	1.02543e-22	up
Soltu.DM.03G035710	2270	2135	3243	609	391	431	1403.39	2293.6	513.184	2.16007	4.16895e-24	1.23411e-22	up
Soltu.DM.05G020050	854	930	1398	127	169	171	560.91	952.815	169.005	2.49513	4.50893e-24	1.33272e-22	up
Soltu.DM.07G006920	2587	2392	2832	997	831	875	1666.08	2359.5	972.652	1.27849	4.63968e-24	1.36927e-22	up
Soltu.DM.11G005530	539	589	653	90	51	91	310.583	537.939	83.2274	2.69231	4.8131e-24	1.41829e-22	up
Soltu.DM.10G005170	59	108	82	476	511	505	307.093	75.6313	538.554	-2.83204	4.89076e-24	1.43898e-22	down
Soltu.DM.04G036910	961	865	1018	0	0	0	429.757	859.514	0	#DIV/0!	5.16514e-24	1.51741e-22	up
Soltu.DM.08G017790	5153	4937	5449	1953	1953	1753	3370.67	4700.91	2040.44	1.20406	5.24227e-24	1.53773e-22	up
Soltu.DM.05G026930	673	802	642	2884	4218	2667	2091.13	644.366	3537.89	-2.45694	5.32995e-24	1.56109e-22	down
Soltu.DM.04G028480	2133	2138	2536	526	379	591	1296.09	2054.17	538.002	1.93287	5.51716e-24	1.61348e-22	up
Soltu.DM.01G002810	1060	979	1339	251	147	177	611.174	1016.34	206.013	2.30257	5.75029e-24	1.67912e-22	up
Soltu.DM.04G002550	1968	2060	2159	635	530	450	1226.64	1872.47	580.817	1.68879	5.85866e-24	1.70819e-22	up
Soltu.DM.01G033130	8	12	8	187	161	141	92.2489	8.54504	175.953	-4.36396	5.89639e-24	1.7166e-22	down
Soltu.DM.03G017660	34288	35762	42533	11446	13055	10747	23342.7	33956.5	12728.9	1.41558	6.04452e-24	1.75709e-22	up
Soltu.DM.03G023520	82637	86933	70385	230069	290400	239613	173966	73099.5	274833	-1.91062	7.51431e-24	2.18106e-22	down
Soltu.DM.05G023280	17708	16218	19416	7537	6306	6882	11784.5	16110.2	7458.85	1.11095	7.63604e-24	2.21308e-22	up
Soltu.DM.03G011490	10478	9802	12849	2595	1417	2209	6103.55	9977.85	2229.24	2.16218	8.13002e-24	2.35272e-22	up
Soltu.DM.01G038120	779	819	917	220	226	229	501.641	759.755	243.527	1.64145	8.79123e-24	2.54027e-22	up
Soltu.DM.07G003570	6362	6237	5758	1159	1592	1285	3519.38	5577.94	1460.81	1.93296	8.87705e-24	2.56125e-22	up
Soltu.DM.01G024100	371	356	409	46	20	35	189.695	343.288	36.103	3.24923	9.08739e-24	2.61803e-22	up
Soltu.DM.10G018590	12123	12902	13919	24271	26758	24856	19586.2	11774.9	27397.5	-1.21833	9.48814e-24	2.7279e-22	down
Soltu.DM.05G004990	4152	4457	3705	11772	15364	12364	9018.08	3748.18	14288	-1.93054	9.49691e-24	2.7279e-22	down
Soltu.DM.03G028360	4348	4377	5243	679	1060	665	2542.56	4213.81	871.315	2.27386	9.60679e-24	2.75537e-22	up
Soltu.DM.02G016340	1824	1957	2044	391	429	264	1076.85	1762.61	391.08	2.17218	1.00742e-23	2.88515e-22	up
Soltu.DM.10G020810	1453	1490	1685	522	420	410	942.124	1398.08	486.171	1.52391	1.01926e-23	2.91474e-22	up
Soltu.DM.03G019770	14	12	30	227	221	219	128.517	16.5687	240.465	-3.85929	1.20099e-23	3.42938e-22	down
Soltu.DM.01G016590	19	21	32	209	186	206	119.013	21.5471	216.48	-3.32867	1.4524e-23	4.14116e-22	down
Soltu.DM.08G004800	28450	24538	33599	8968	9398	9895	18136.3	26073.2	10199.3	1.35409	1.48643e-23	4.23195e-22	up
Soltu.DM.07G021340	0	0	0	626	1096	574	416.646	0	833.293	#NUM!	1.5867e-23	4.51079e-22	down
Soltu.DM.03G025950	3143	2880	3358	1224	1086	1047	2021.97	2835.24	1208.71	1.23001	1.74814e-23	4.96245e-22	up
Soltu.DM.07G022840	738	867	607	2751	3196	2570	1875.92	675.547	3076.3	-2.18707	1.85324e-23	5.25311e-22	down
Soltu.DM.09G006840	4546	5187	4363	1120	1294	1093	2776.8	4286.88	1266.72	1.75883	1.9146e-23	5.41911e-22	up
Soltu.DM.10G019280	433	390	495	50	71	64	232.246	397.5	66.9922	2.56889	1.94929e-23	5.50923e-22	up
Soltu.DM.11G008970	116	112	49	815	909	877	512.39	85.5168	939.263	-3.45725	2.00296e-23	5.65267e-22	down
Soltu.DM.08G027890	336	351	385	837	825	860	616.758	324.045	909.471	-1.48883	2.06741e-23	5.82605e-22	down
Soltu.DM.05G023730	7420	7247	9970	1899	1150	1832	4578.87	7406.13	1751.61	2.08003	2.11213e-23	5.94343e-22	up
Soltu.DM.09G029530	467	466	643	89	51	59	272.431	473.596	71.2652	2.73239	2.22164e-23	6.24251e-22	up
Soltu.DM.10G017800	494	508	593	126	99	105	300.028	481.4	118.657	2.02044	2.37597e-23	6.6665e-22	up
Soltu.DM.06G014140	0	0	0	492	750	804	370.779	0	741.558	#NUM!	2.45853e-23	6.88816e-22	down
Soltu.DM.06G027770	16049	13916	15021	4319	2914	4080	8848.19	13633	4063.41	1.74634	2.46311e-23	6.89101e-22	up
Soltu.DM.03G018020	3644	3780	3350	8670	7584	8178	6036.54	3275.28	8797.8	-1.42552	2.63366e-23	7.35751e-22	down
Soltu.DM.03G031980	400	392	504	58	70	46	226.592	390.323	62.8618	2.63441	2.81448e-23	7.84004e-22	up
Soltu.DM.03G018520	7689	8082	5782	27894	48368	35680	23604.4	6585.17	40623.5	-2.62502	3.00857e-23	8.36866e-22	down
Soltu.DM.03G015510	1563	1366	1319	294	342	268	808.712	1290.91	326.513	1.98318	3.17954e-23	8.83156e-22	up
Soltu.DM.09G025240	725	688	869	177	175	135	431.703	687.891	175.515	1.97059	3.25016e-23	9.01478e-22	up
Soltu.DM.06G026840	4	0	0	284	357	229	157.86	1.25164	314.469	-7.97295	3.38449e-23	9.37392e-22	down
Soltu.DM.10G022570	984	1069	914	3766	6548	4165	3078.44	902.371	5254.51	-2.54176	3.49414e-23	9.6638e-22	down
Soltu.DM.09G002450	7644	7446	7209	859	1513	910	3979.61	6768	1191.23	2.50627	3.71375e-23	1.02565e-21	up
Soltu.DM.04G000060	3237	3106	3067	673	862	630	1818.96	2855.05	782.86	1.86669	4.31161e-23	1.18907e-21	up
Soltu.DM.03G001860	21	9	16	259	168	307	138.842	13.8962	263.788	-4.24662	4.51696e-23	1.24393e-21	down
Soltu.DM.03G015060	1654	1548	1584	226	353	253	876.364	1451.16	301.572	2.26663	4.76075e-23	1.30921e-21	up
Soltu.DM.02G030150	51396	55787	59142	17516	19795	16184	34809.1	50302.4	19315.8	1.38085	4.85917e-23	1.33438e-21	up
Soltu.DM.03G020570	513	511	476	88	84	98	276.481	455.61	97.3526	2.22651	5.0069e-23	1.373e-21	up
Soltu.DM.05G023620	828	662	1003	0	0	0	374.654	749.309	0	#DIV/0!	5.13739e-23	1.40679e-21	up
Soltu.DM.02G003240	2435	2686	2180	8264	11593	7914	6137.9	2223.05	10052.7	-2.17697	5.21086e-23	1.42489e-21	down
Soltu.DM.01G013440	1081	743	1248	3340	4933	4367	2750.89	922.618	4579.17	-2.31128	5.6825e-23	1.55167e-21	down
Soltu.DM.06G030440	42	28	18	289	642	638	298.877	27.0534	570.7	-4.39885	6.05024e-23	1.64976e-21	down
Soltu.DM.03G032210	31850	30521	45218	10791	9116	10858	21678.8	32281.1	11076.4	1.54321	6.52605e-23	1.77699e-21	up
Soltu.DM.08G021090	238	170	233	3	2	3	98.1849	193.496	2.87377	6.07322	6.85924e-23	1.8651e-21	up
Soltu.DM.02G013810	2903	2699	2068	170	358	221	1307.36	2342.33	272.391	3.1042	6.98122e-23	1.8956e-21	up
Soltu.DM.02G032550	2446	2415	2618	526	705	526	1449.3	2262.89	635.702	1.83175	7.16868e-23	1.94378e-21	up
Soltu.DM.11G004660	0	0	4	353	232	237	147.959	1.1175	294.801	-8.04333	7.25063e-23	1.96325e-21	down
Soltu.DM.08G012570	1386	1670	1710	258	365	247	878.079	1441.2	314.96	2.19403	8.94182e-23	2.41779e-21	up
Soltu.DM.07G015350	2042	2132	2016	644	623	543	1265.41	1878.52	652.298	1.52599	9.31243e-23	2.51449e-21	up
Soltu.DM.03G027470	825	928	966	246	250	248	545.394	822.417	268.372	1.61563	1.03144e-22	2.78115e-21	up
Soltu.DM.01G051380	996	1026	1152	160	191	100	560.921	958.977	162.866	2.55781	1.0549e-22	2.84046e-21	up
Soltu.DM.01G037220	159	52	110	912	1027	1033	585.21	96.98	1073.44	-3.46841	1.0987e-22	2.95428e-21	down
Soltu.DM.04G034960	211	179	183	660	980	938	553.993	173.934	934.051	-2.42496	1.15555e-22	3.10285e-21	down
Soltu.DM.06G020210	245	218	250	633	616	614	443.656	215.663	671.649	-1.63893	1.19957e-22	3.21659e-21	down
Soltu.DM.12G001940	20836	22073	21407	59336	72762	50745	42788.9	19502.6	66075.2	-1.76044	1.29404e-22	3.46031e-21	down
Soltu.DM.05G021030	1525	1272	1815	295	211	346	847.101	1387.77	306.432	2.17913	1.34074e-22	3.58024e-21	up
Soltu.DM.05G002750	2536	2234	2555	474	293	533	1341.47	2216.04	466.913	2.24675	1.35099e-22	3.60264e-21	up
Soltu.DM.02G027730	19296	19208	20235	47829	35830	47077	32397.7	17784.4	47010.9	-1.40238	1.35709e-22	3.61394e-21	down
Soltu.DM.01G035070	12	22	37	291	239	367	172.078	21.0708	323.085	-3.93859	1.3694e-22	3.64169e-21	down
Soltu.DM.02G021690	9085	11136	10621	29773	36701	25742	21335	9342.7	33327.2	-1.83479	1.40222e-22	3.72388e-21	down
Soltu.DM.03G018680	342	492	493	62	59	46	230.49	400.824	60.1567	2.73617	1.81412e-22	4.81116e-21	up
Soltu.DM.08G012520	20	17	23	171	254	192	120.797	18.0767	223.516	-3.62817	2.04569e-22	5.41785e-21	down
Soltu.DM.11G002870	568	556	624	108	63	102	313.186	528.443	97.9291	2.43194	2.0827e-22	5.50345e-21	up
Soltu.DM.07G022750	0	0	0	670	407	594	299.731	0	599.463	#NUM!	2.08369e-22	5.50345e-21	down
Soltu.DM.10G022520	34	35	39	245	211	194	133.276	32.6376	233.914	-2.84137	2.37748e-22	6.27084e-21	down
Soltu.DM.04G010830	88	54	90	563	1258	623	479.654	69.8103	889.498	-3.67148	2.42563e-22	6.38913e-21	down
Soltu.DM.06G002120	393	333	524	37	17	41	204.523	375.004	34.0425	3.46149	2.62076e-22	6.89374e-21	up
Soltu.DM.12G021110	1613	1508	1908	543	561	514	1049.91	1516.15	583.666	1.3772	2.64361e-22	6.94442e-21	up
Soltu.DM.10G028130	108	80	149	1060	507	1064	521.68	100.8	942.56	-3.2251	2.78201e-22	7.29805e-21	down
Soltu.DM.02G027810	1924	1978	2122	761	614	650	1275.36	1822.35	728.375	1.32305	2.96718e-22	7.77328e-21	up
Soltu.DM.04G021070	881	519	989	0	0	0	358.309	716.618	0	#DIV/0!	2.97123e-22	7.77337e-21	up
Soltu.DM.09G024480	1809	1806	1662	5138	6643	4712	3783.83	1603.29	5964.36	-1.89533	3.01299e-22	7.872e-21	down
Soltu.DM.09G015550	1620	1770	1809	592	467	463	1060.49	1573.8	547.179	1.52417	3.21985e-22	8.40111e-21	up
Soltu.DM.06G024010	5754	5410	5032	1136	1396	937	3088.05	4922.52	1253.59	1.97333	3.28034e-22	8.54742e-21	up
Soltu.DM.11G003810	26	37	24	216	298	258	153.016	26.5782	279.454	-3.3943	3.34492e-22	8.70399e-21	down
Soltu.DM.08G005460	618	767	575	3630	12618	6762	4502.88	597.335	8408.42	-3.81522	3.77958e-22	9.82184e-21	down
Soltu.DM.03G020190	134	96	131	456	635	634	366.779	108.982	624.576	-2.51878	3.84227e-22	9.97135e-21	down
Soltu.DM.09G025250	1331	1336	1785	303	168	280	804.119	1338.99	269.252	2.31411	4.13716e-22	1.07223e-20	up
Soltu.DM.10G006300	236	195	247	631	667	615	447.503	204.712	690.293	-1.75361	4.20428e-22	1.08817e-20	down
Soltu.DM.02G020430	605	590	660	112	82	132	339.07	560.864	117.275	2.25775	4.21111e-22	1.08848e-20	up
Soltu.DM.07G013550	778	808	679	42	96	56	380.038	689.462	70.6148	3.28743	4.30616e-22	1.11156e-20	up
Soltu.DM.12G002550	541	597	625	1557	1251	1645	1067.98	533.28	1602.68	-1.58752	4.40213e-22	1.13482e-20	down
Soltu.DM.12G011380	200	203	156	813	619	771	481.378	170.562	792.195	-2.21556	4.44732e-22	1.14495e-20	down
Soltu.DM.06G026110	17020	16900	20629	7614	7490	7087	12225.3	16450.1	8000.49	1.03994	4.68865e-22	1.20547e-20	up
Soltu.DM.05G022590	114923	112841	137507	47432	34617	40289	77065.6	110173	43958	1.32558	4.70166e-22	1.20722e-20	up
Soltu.DM.07G015540	50	66	45	484	792	365	322.109	49.1546	595.063	-3.59764	4.76783e-22	1.22259e-20	down
Soltu.DM.03G033490	289	241	197	3	0	5	112.388	221.92	2.85559	6.28011	4.82086e-22	1.23455e-20	up
Soltu.DM.11G020290	584	473	886	3475	2093	2962	1819.83	580.315	3059.35	-2.39832	4.9231e-22	1.25907e-20	down
Soltu.DM.04G012670	678	572	788	0	0	0	306.878	613.756	0	#DIV/0!	5.02251e-22	1.2828e-20	up
Soltu.DM.07G027620	261054	268959	291306	762284	1050153	696553	578194	248392	907996	-1.87007	5.07051e-22	1.29335e-20	down
Soltu.DM.04G000940	17841	17745	22372	8146	7558	7552	12920.6	17462.1	8379.13	1.05935	5.23352e-22	1.33317e-20	up
Soltu.DM.05G027350	579	377	717	2088	2891	2292	1566.5	501.083	2631.91	-2.39299	5.42343e-22	1.37973e-20	down
Soltu.DM.08G025720	293	323	346	11	0	11	149.31	290.812	7.80867	5.21887	5.47341e-22	1.39062e-20	up
Soltu.DM.12G020890	995	1054	1093	282	282	322	635.345	951.063	319.627	1.57315	6.19376e-22	1.57158e-20	up
Soltu.DM.08G000910	274	264	341	13	8	25	140.657	264.753	16.5607	3.99881	6.70442e-22	1.69892e-20	up
Soltu.DM.08G002490	29367	30028	30372	58059	50260	51090	42292.7	27200.2	57385.2	-1.07706	6.94814e-22	1.75838e-20	down
Soltu.DM.06G013750	3736	2563	4553	10683	10922	12355	7754.16	3254.09	12254.2	-1.91295	7.44851e-22	1.88255e-20	down
Soltu.DM.09G005640	158	186	127	646	861	932	513.333	143.925	882.741	-2.61667	7.88095e-22	1.98925e-20	down
Soltu.DM.04G004760	193	190	196	5	11	9	92.2585	175.423	9.09402	4.26978	8.16486e-22	2.05823e-20	up
Soltu.DM.05G019100	0	0	0	447	441	494	249.228	0	498.456	#NUM!	8.40552e-22	2.11614e-20	down
Soltu.DM.01G019710	3038	2707	3950	506	708	735	1809.32	2912.89	705.742	2.04524	8.63348e-22	2.1707e-20	up
Soltu.DM.03G027330	670	729	705	177	178	164	412.514	637.87	187.157	1.76901	8.89731e-22	2.23414e-20	up
Soltu.DM.01G007390	599	365	669	1993	3059	2810	1669.81	490.124	2849.49	-2.53948	9.25625e-22	2.32126e-20	down
Soltu.DM.08G018000	710	756	791	22	72	30	364.144	682.978	45.3098	3.91394	9.35573e-22	2.34317e-20	up
Soltu.DM.10G025140	382	412	501	35	56	26	216.306	390.197	42.4146	3.20157	9.41259e-22	2.35436e-20	up
Soltu.DM.05G026060	0	0	0	441	561	418	256.718	0	513.437	#NUM!	1.10678e-21	2.7648e-20	down
Soltu.DM.04G006780	1495	1462	1499	9929	4345	9002	4839.45	1350.37	8328.53	-2.6247	1.13505e-21	2.83177e-20	down
Soltu.DM.03G027640	503	492	589	35	64	25	261.525	478.023	45.0281	3.40818	1.15759e-21	2.88428e-20	up
Soltu.DM.09G005870	1119	1107	876	4101	2833	4140	2462.74	946.053	3979.43	-2.07257	1.28726e-21	3.20326e-20	down
Soltu.DM.03G018240	743	969	799	2565	2646	2163	1711.26	763.109	2659.41	-1.80114	1.30482e-21	3.24278e-20	down
Soltu.DM.03G035890	412	446	388	32	57	40	212.814	378.801	46.8276	3.01601	1.31321e-21	3.25946e-20	up
Soltu.DM.03G021950	14682	14681	18665	6310	5116	5915	10352.7	14465.9	6239.44	1.21317	1.33149e-21	3.3006e-20	up
Soltu.DM.12G023820	892	740	667	107	131	136	417.717	700.21	135.224	2.37244	1.35063e-21	3.34377e-20	up
Soltu.DM.08G015410	0	0	0	453	779	387	293.729	0	587.457	#NUM!	1.58546e-21	3.92011e-20	down
Soltu.DM.06G034470	301	282	289	973	756	746	576.991	264.384	889.597	-1.75052	1.67314e-21	4.13162e-20	down
Soltu.DM.06G018840	21973	20875	27188	9778	8400	8945	15428.8	21093.4	9764.18	1.11122	1.78109e-21	4.39261e-20	up
Soltu.DM.01G051010	23391	20503	27504	9297	8797	9169	15666.9	21507.4	9826.34	1.13011	1.91848e-21	4.72541e-20	up
Soltu.DM.05G024800	4291	4356	4448	8902	7429	7773	6320.41	3967.21	8673.61	-1.12851	1.97791e-21	4.86561e-20	down
Soltu.DM.11G026440	0	0	0	309	829	627	321.611	0	643.221	#NUM!	2.02607e-21	4.97775e-20	down
Soltu.DM.10G017640	50	45	48	282	535	345	232.72	43.3309	422.108	-3.28415	2.32274e-21	5.6994e-20	down
Soltu.DM.05G024640	1599	1590	1851	492	546	434	1026.61	1521.86	531.355	1.51809	2.3726e-21	5.81437e-20	up
Soltu.DM.10G002230	712	886	774	156	147	184	447.846	720.094	175.598	2.03591	2.47454e-21	6.05653e-20	up
Soltu.DM.07G028150	570	651	564	0	0	0	271.222	542.443	0	#DIV/0!	2.91119e-21	7.11624e-20	up
Soltu.DM.12G009980	723	662	780	212	166	170	425.582	654.153	197.012	1.73134	2.94697e-21	7.19462e-20	up
Soltu.DM.07G022200	25824	25963	27713	4229	6575	3832	14681.7	24059.2	5304.3	2.18135	3.02721e-21	7.3812e-20	up
Soltu.DM.04G006580	487	351	612	47	27	57	240.876	434.712	47.0398	3.20811	3.13234e-21	7.62793e-20	up
Soltu.DM.05G022990	6081	5970	6195	1686	1012	1537	3523.35	5527.4	1519.3	1.86319	3.22536e-21	7.8446e-20	up
Soltu.DM.10G024530	606	589	526	124	111	114	324.559	523.423	125.694	2.05806	3.24091e-21	7.87253e-20	up
Soltu.DM.12G021450	23661	24783	25698	9978	8368	9991	16323.2	22445.1	10201.3	1.13764	3.3026e-21	8.01232e-20	up
Soltu.DM.04G030060	47598	44412	40135	14102	13046	14437	27590.9	40195.4	14986.3	1.42339	3.36057e-21	8.14276e-20	up
Soltu.DM.06G026420	1069	1141	1573	344	270	311	734.297	1135.92	332.678	1.77166	3.51011e-21	8.49446e-20	up
Soltu.DM.10G005080	0	0	0	435	451	366	225.777	0	451.553	#NUM!	3.64195e-21	8.80251e-20	down
Soltu.DM.07G004510	0	0	0	361	744	428	278.701	0	557.402	#NUM!	3.73991e-21	9.02801e-20	down
Soltu.DM.03G034730	530	392	531	1397	1823	1443	1062.61	438.545	1686.67	-1.94338	4.10471e-21	9.89629e-20	down
Soltu.DM.01G011130	1080	1100	1279	404	373	385	731.446	1044.22	418.675	1.31852	4.23375e-21	1.01947e-19	up
Soltu.DM.09G002180	44898	42648	36603	102722	98893	117743	76485.7	37804.2	115167	-1.60711	4.34316e-21	1.04452e-19	down
Soltu.DM.06G017970	4182	4663	4409	1190	1406	1092	2675.95	4019.6	1332.31	1.59312	5.05294e-21	1.21371e-19	up
Soltu.DM.07G023300	2033	2202	2146	678	706	598	1324.58	1934.23	714.938	1.43587	5.59301e-21	1.34177e-19	up
Soltu.DM.01G038150	4261	3769	4339	1685	1492	1600	2730.79	3741.16	1720.41	1.12073	5.83515e-21	1.39812e-19	up
Soltu.DM.08G023420	2852	2603	2670	680	483	748	1575.6	2464.1	687.107	1.84245	6.18442e-21	1.47998e-19	up
Soltu.DM.02G010430	0	0	0	458	322	459	222.646	0	445.292	#NUM!	6.27501e-21	1.4998e-19	down
Soltu.DM.07G014660	2180	2568	2430	806	635	735	1479.16	2175.67	782.652	1.47502	6.62181e-21	1.58074e-19	up
Soltu.DM.07G015800	8123	7333	7153	16474	17155	15311	12260.8	6866.39	17655.2	-1.36247	6.74726e-21	1.60871e-19	down
Soltu.DM.08G021660	72	66	75	309	265	357	199.896	64.4198	335.373	-2.38019	6.87929e-21	1.63817e-19	down
Soltu.DM.11G001030	59260	66715	69963	27716	26445	25461	43974.4	59253	28695.7	1.04605	7.58428e-21	1.80383e-19	up
Soltu.DM.03G016750	15156	13238	15077	3676	1852	2818	8070.62	13154.1	2987.14	2.13867	7.69069e-21	1.82689e-19	up
Soltu.DM.08G007130	1233	1218	1250	177	262	269	688.973	1121.42	256.523	2.12817	8.01117e-21	1.90069e-19	up
Soltu.DM.05G002810	2262	2145	2474	819	587	712	1420.19	2079.44	760.954	1.45031	8.09804e-21	1.91895e-19	up
Soltu.DM.07G020040	2030	2201	2202	4440	4746	4060	3364.18	1948.61	4779.75	-1.29449	8.62706e-21	2.04181e-19	down
Soltu.DM.03G026890	318	239	309	39	24	27	146.955	261.65	32.2591	3.01986	9.06587e-21	2.14304e-19	up
Soltu.DM.10G013450	16001	15834	18243	7063	7114	6419	11276.8	15126.5	7426.99	1.02623	9.3094e-21	2.19793e-19	up
Soltu.DM.02G024240	27	42	27	218	256	250	145.466	29.3154	261.617	-3.15773	9.59122e-21	2.26171e-19	down
Soltu.DM.01G042540	192	187	214	637	927	681	496.128	179.187	813.068	-2.18191	9.77966e-21	2.30334e-19	down
Soltu.DM.01G017960	225	224	315	5	0	0	115.601	229.467	1.73451	7.04762	1.00571e-20	2.3658e-19	up
Soltu.DM.06G026640	863	957	1214	2677	2386	3329	1968.77	912.792	3024.75	-1.72846	1.04521e-20	2.45575e-19	down
Soltu.DM.12G021410	770	589	1075	127	104	145	431.75	728.117	135.383	2.42712	1.06839e-20	2.50715e-19	up
Soltu.DM.10G015000	498	450	509	89	53	86	261.297	440.785	81.8097	2.42973	1.12257e-20	2.6311e-19	up
Soltu.DM.04G015380	478	512	505	44	19	57	248.05	453.077	43.0226	3.39659	1.14852e-20	2.68866e-19	up
Soltu.DM.10G023640	2	0	0	616	430	469	272.271	0.625822	543.916	-9.76341	1.22291e-20	2.85936e-19	down
Soltu.DM.07G002090	382	299	510	41	19	40	196.338	356.865	35.8113	3.31689	1.27076e-20	2.96765e-19	up
Soltu.DM.11G024950	73	60	66	388	259	404	218.96	60.315	377.605	-2.64629	1.27717e-20	2.97904e-19	down
Soltu.DM.04G012650	0	0	0	389	352	362	198.655	0	397.309	#NUM!	1.34944e-20	3.14383e-19	down
Soltu.DM.02G032500	1674	1780	1341	4426	4572	4682	3199.53	1463.12	4935.93	-1.75427	1.35639e-20	3.15621e-19	down
Soltu.DM.08G000060	1282	1112	1413	250	121	217	679.589	1148.67	210.511	2.44799	1.57885e-20	3.66945e-19	up
Soltu.DM.05G006490	491	536	510	112	96	118	291.779	466.155	117.403	1.98935	1.62245e-20	3.76627e-19	up
Soltu.DM.04G030010	5008	4467	3705	1176	949	1087	2587.4	4019.21	1155.6	1.79827	1.66988e-20	3.87171e-19	up
Soltu.DM.09G009490	10413	10598	12563	1347	2526	1573	6054.1	10130.1	1978.08	2.35648	1.678e-20	3.8859e-19	up
Soltu.DM.09G028670	0	0	0	313	537	390	224.97	0	449.94	#NUM!	1.69404e-20	3.91836e-19	down
Soltu.DM.04G030360	179	271	243	890	783	722	536.004	209.868	862.139	-2.03844	1.83681e-20	4.24351e-19	down
Soltu.DM.12G018520	187	245	270	11	12	21	113.785	211.667	15.9032	3.7344	1.84192e-20	4.25024e-19	up
Soltu.DM.08G026090	1553	1697	1844	408	521	455	1020	1539.46	500.536	1.62087	1.92653e-20	4.4402e-19	up
Soltu.DM.04G000710	342	224	323	1093	2063	1594	996.816	268.313	1725.32	-2.68487	2.2557e-20	5.19266e-19	down
Soltu.DM.01G003630	14405	17522	14910	39971	44512	35181	28714.4	14231.5	43197.3	-1.60186	2.40031e-20	5.51247e-19	down
Soltu.DM.10G021940	363	304	393	68	57	58	192.834	319.819	65.8497	2.28001	2.41152e-20	5.53165e-19	up
Soltu.DM.06G014570	163	216	155	665	726	643	448.516	162.829	734.203	-2.17282	2.52785e-20	5.79161e-19	down
Soltu.DM.02G015310	1497	1286	2168	292	128	199	851.61	1482.07	221.152	2.7445	2.54106e-20	5.81501e-19	up
Soltu.DM.02G010970	352	375	376	33	32	57	189.097	334.151	44.0435	2.9235	2.94036e-20	6.7129e-19	up
Soltu.DM.09G016370	121	58	63	591	593	512	342.68	73.8622	611.498	-3.04944	3.08029e-20	7.02407e-19	down
Soltu.DM.09G013910	5841	6230	7186	2436	1788	2194	4059.16	5811.64	2306.68	1.33313	3.42648e-20	7.80432e-19	up
Soltu.DM.01G002220	0	0	0	729	204	648	282.001	0	564.002	#NUM!	3.51354e-20	7.99319e-19	down
Soltu.DM.01G049210	552	397	536	0	0	0	224.206	448.412	0	#DIV/0!	3.58053e-20	8.13604e-19	up
Soltu.DM.01G037870	0	0	0	328	603	321	227.327	0	454.655	#NUM!	3.71817e-20	8.42902e-19	down
Soltu.DM.09G012090	0	0	0	327	361	341	185.764	0	371.528	#NUM!	3.73749e-20	8.46289e-19	down
Soltu.DM.12G007500	440	477	500	0	0	0	214.343	428.687	0	#DIV/0!	3.81638e-20	8.63144e-19	up
Soltu.DM.05G010270	9648	8510	10275	2751	1580	2336	5489.63	8589.16	2390.1	1.84544	4.15488e-20	9.38605e-19	up
Soltu.DM.04G022890	138	118	217	658	578	580	397.54	141.239	653.842	-2.2108	4.34096e-20	9.79498e-19	down
Soltu.DM.01G046680	7369	7915	8961	2314	2818	2182	4981.71	7320.19	2643.23	1.46958	4.63685e-20	1.04505e-18	up
Soltu.DM.07G002870	4165	3445	3895	1090	1009	1294	2353.76	3484.29	1223.23	1.51017	4.6902e-20	1.05584e-18	up
Soltu.DM.02G021790	44	21	42	246	319	265	166.19	32.1636	300.215	-3.2225	4.98072e-20	1.11994e-18	down
Soltu.DM.08G025810	676	592	591	0	2	0	282.591	564.438	0.74413	9.56704	5.43337e-20	1.2203e-18	up
Soltu.DM.01G038680	2	0	0	448	472	398	238.059	0.625822	475.492	-9.56945	5.66757e-20	1.27143e-18	down
Soltu.DM.01G041230	22	22	24	182	162	147	98.6682	20.5681	176.768	-3.10338	5.70337e-20	1.27798e-18	down
Soltu.DM.03G012110	914	873	1014	231	275	265	562.435	846.228	278.641	1.60264	5.74111e-20	1.28495e-18	up
Soltu.DM.06G025240	1198	1327	1595	281	377	327	798.937	1241.43	356.441	1.80027	5.90614e-20	1.32036e-18	up
Soltu.DM.03G026770	0	0	0	350	275	458	194.988	0	389.977	#NUM!	5.92158e-20	1.32228e-18	down
Soltu.DM.06G028030	7088	6895	6628	13443	15190	14623	10939.9	6256.91	15622.9	-1.32014	6.26718e-20	1.39784e-18	down
Soltu.DM.01G028580	1178	1133	988	114	204	120	581.529	1004.05	159.005	2.65869	6.84963e-20	1.52599e-18	up
Soltu.DM.02G031160	1877	1847	2179	812	731	754	1304.68	1782.01	827.348	1.10694	6.94804e-20	1.54614e-18	up
Soltu.DM.02G028190	24310	24131	24601	10769	8937	9494	16320.9	22134.8	10507	1.07496	7.22424e-20	1.60576e-18	up
Soltu.DM.03G036690	10293	11001	9906	3584	2568	3164	6412.67	9478.12	3347.22	1.50164	7.4429e-20	1.65246e-18	up
Soltu.DM.07G001390	70292	66523	67422	27572	25211	28043	45529	61934.2	29123.9	1.08853	7.46674e-20	1.65585e-18	up
Soltu.DM.12G009560	0	0	0	394	257	385	186.023	0	372.046	#NUM!	7.64429e-20	1.69329e-18	down
Soltu.DM.11G008460	233251	230632	225219	92069	90545	83940	152583	209071	96095.8	1.12144	7.80755e-20	1.72748e-18	up
Soltu.DM.12G014540	173	181	163	9	11	7	83.423	157.09	9.75567	4.00921	8.01975e-20	1.7724e-18	up
Soltu.DM.04G030530	8392	6727	9197	2592	1879	2519	4920.99	7329.36	2512.62	1.5445	8.21096e-20	1.81259e-18	up
Soltu.DM.05G022250	401	275	453	1102	1195	1347	827.553	339.272	1315.83	-1.95546	8.32931e-20	1.83526e-18	down
Soltu.DM.01G020570	105	96	121	357	464	394	268.305	97.114	439.495	-2.1781	8.33261e-20	1.83526e-18	down
Soltu.DM.05G012580	2644	2445	2307	5226	5146	5111	3915.11	2247.48	5582.73	-1.31266	8.5845e-20	1.88859e-18	down
Soltu.DM.04G001910	21403	19815	19386	7940	6883	6727	13078.1	18399.1	7757.07	1.24605	8.85453e-20	1.94538e-18	up
Soltu.DM.06G030040	680	693	880	136	128	187	420.574	678.469	162.68	2.06025	8.86272e-20	1.94538e-18	up
Soltu.DM.12G002810	14	28	32	198	234	210	127.089	22.2032	231.975	-3.38513	9.27093e-20	2.03267e-18	down
Soltu.DM.02G026390	228	316	270	26	15	28	135.892	247.019	24.7638	3.31832	9.44718e-20	2.0668e-18	up
Soltu.DM.03G000640	4401	4751	5160	1648	1756	1416	3032.43	4325.85	1739.02	1.31471	9.44791e-20	2.0668e-18	up
Soltu.DM.09G031650	224	264	293	32	31	37	135.881	235.697	36.065	2.70826	9.72087e-20	2.12411e-18	up
Soltu.DM.03G037420	2990	2994	3237	1265	1256	1193	2064.45	2789.73	1339.18	1.05878	9.74532e-20	2.12705e-18	up
Soltu.DM.06G021330	17127	18162	18757	37921	46419	36459	30010.3	16361	43659.5	-1.41604	1.00634e-19	2.194e-18	down
Soltu.DM.04G002850	37	23	8	596	281	508	258.402	21.109	495.696	-4.55353	1.01322e-19	2.20653e-18	down
Soltu.DM.01G000660	1566	1634	1596	487	500	546	1003.71	1454.25	553.159	1.39451	1.02215e-19	2.22345e-18	up
Soltu.DM.02G015830	516	527	610	122	70	74	297.144	499.061	95.2268	2.38977	1.09046e-19	2.3694e-18	up
Soltu.DM.03G018440	499	448	528	115	73	92	273.11	445.771	100.448	2.14985	1.09413e-19	2.37471e-18	up
Soltu.DM.04G002740	27	64	66	425	346	371	229.011	47.19	410.832	-3.122	1.19819e-19	2.59764e-18	down
Soltu.DM.08G028590	141	90	194	606	743	870	464.663	126.87	802.457	-2.66108	1.22313e-19	2.64875e-18	down
Soltu.DM.03G026700	0	0	0	244	395	437	195.115	0	390.231	#NUM!	1.23871e-19	2.67949e-18	down
Soltu.DM.02G014030	1422	1288	1177	214	266	148	704.651	1182.38	226.927	2.38139	1.26053e-19	2.72365e-18	up
Soltu.DM.06G025110	2302	2181	2012	706	661	658	1351.99	1974.3	729.686	1.43599	1.27059e-19	2.74231e-18	up
Soltu.DM.11G007960	150	147	210	4	2	2	77.5479	152.238	2.85769	5.73534	1.27758e-19	2.75435e-18	up
Soltu.DM.10G005110	0	0	0	349	327	267	169.824	0	339.649	#NUM!	1.41508e-19	3.04737e-18	down
Soltu.DM.05G005060	11	12	0	261	289	277	152.931	7.24878	298.613	-5.36439	1.42621e-19	3.06793e-18	down
Soltu.DM.01G012720	386	292	408	57	62	56	195.284	327.4	63.1681	2.37378	1.42949e-19	3.07159e-18	up
Soltu.DM.05G024540	4067	3993	4935	1848	1512	1610	2853.03	3918.02	1788.03	1.13175	1.43386e-19	3.07756e-18	up
Soltu.DM.03G016250	408	584	518	1361	1564	1634	1052.4	457.646	1647.15	-1.84767	1.47491e-19	3.16215e-18	down
Soltu.DM.08G021860	743	724	802	201	170	130	433.195	686.226	180.165	1.92936	1.47981e-19	3.16916e-18	up
Soltu.DM.10G001390	857	865	919	1923	2479	2079	1571.69	799.314	2344.07	-1.55218	1.50801e-19	3.22598e-18	down
Soltu.DM.06G032370	11298	11461	12987	2705	3644	2375	6977.76	10799.3	3156.24	1.77465	1.59857e-19	3.41594e-18	up
Soltu.DM.12G006290	53	35	44	305	210	254	158.057	39.9798	276.135	-2.78803	1.68642e-19	3.59968e-18	down
Soltu.DM.11G021860	4112	4418	5137	1624	1301	1680	2890.29	4123.36	1657.23	1.31505	1.70331e-19	3.63173e-18	up
Soltu.DM.05G027250	294	230	296	717	683	803	520.987	247.654	794.319	-1.6814	1.80927e-19	3.8534e-18	down
Soltu.DM.09G030220	0	0	0	318	335	267	165.936	0	331.871	#NUM!	1.86768e-19	3.97345e-18	down
Soltu.DM.01G039100	53429	47565	47692	18020	17828	18482	32362.2	45131.5	19592.9	1.2038	1.87986e-19	3.99495e-18	up
Soltu.DM.01G000790	1082	842	1182	280	286	270	618.722	935.898	301.547	1.63397	1.91904e-19	4.07376e-18	up
Soltu.DM.12G028510	116	116	93	543	1426	855	564.178	99.0782	1029.28	-3.37692	1.95324e-19	4.1418e-18	down
Soltu.DM.11G020380	0	4	0	217	188	157	101.741	1.26892	202.213	-7.31613	1.99343e-19	4.22241e-18	down
Soltu.DM.02G015740	2660	2710	2793	1101	867	944	1759.75	2472.33	1047.17	1.23938	2.04508e-19	4.32708e-18	up
Soltu.DM.09G005860	1071	1081	846	3605	2532	3648	2215.6	914.404	3516.79	-1.94336	2.07919e-19	4.39445e-18	down
Soltu.DM.09G018230	1598	1768	1605	241	378	222	907.057	1509.29	304.825	2.30782	2.1233e-19	4.48278e-18	up
Soltu.DM.09G017210	0	0	0	272	370	292	169.005	0	338.011	#NUM!	2.3112e-19	4.87416e-18	down
Soltu.DM.04G019480	4452	4671	4941	1503	1757	1644	3013.55	4255.25	1771.85	1.26399	2.35147e-19	4.9537e-18	up
Soltu.DM.07G018790	0	0	0	308	403	254	174.492	0	348.984	#NUM!	2.43072e-19	5.11508e-18	down
Soltu.DM.04G027390	1149	947	1294	2294	2209	2336	1743.53	1021.46	2465.6	-1.2713	2.44465e-19	5.13881e-18	down
Soltu.DM.03G003400	7	29	8	400	305	260	180.12	13.625	346.615	-4.669	2.49043e-19	5.22936e-18	down
Soltu.DM.12G024890	0	0	0	594	1892	816	603.098	0	1206.2	#NUM!	2.55922e-19	5.36798e-18	down
Soltu.DM.06G003060	26764	26875	30550	7753	9756	7064	17159.3	25435.2	8883.47	1.51763	2.63958e-19	5.53054e-18	up
Soltu.DM.03G021490	1932	2079	1558	4912	5826	5649	3810.71	1699.33	5922.09	-1.80114	2.66827e-19	5.58463e-18	down
Soltu.DM.10G024010	7609	7384	7607	2769	1894	2365	4686.13	6848.57	2523.7	1.44026	2.69583e-19	5.6362e-18	up
Soltu.DM.12G005850	10	5	16	231	240	122	111.449	9.18525	213.713	-4.54021	2.79734e-19	5.84213e-18	down
Soltu.DM.06G010880	341	442	469	1061	1093	998	757.463	377.945	1136.98	-1.58896	2.81358e-19	5.86972e-18	down
Soltu.DM.12G002960	1744	1726	1667	3744	3124	3287	2606.6	1558.97	3654.24	-1.22897	2.90875e-19	6.06172e-18	down
Soltu.DM.09G001970	236	201	224	14	19	24	110.414	200.19	20.6373	3.27804	2.91618e-19	6.06744e-18	up
Soltu.DM.09G022620	1739	1619	2185	520	314	445	1063.46	1668.18	458.742	1.86252	2.91776e-19	6.06744e-18	up
Soltu.DM.07G024690	1982	1350	1921	5101	8358	6288	4373.4	1585.13	7161.67	-2.1757	2.95305e-19	6.13424e-18	down
Soltu.DM.05G017710	284	339	283	41	20	28	153.649	275.471	31.8276	3.11355	2.99283e-19	6.21021e-18	up
Soltu.DM.07G027870	488	403	540	1116	1028	1005	782.912	431.406	1134.42	-1.39483	3.00097e-19	6.22042e-18	down
Soltu.DM.10G024390	1889	1740	2176	449	582	562	1163.64	1750.99	576.294	1.60329	3.03128e-19	6.26983e-18	up
Soltu.DM.03G018360	2620	2766	3136	1226	1089	1105	1902.49	2573.4	1231.57	1.06318	3.0429e-19	6.28713e-18	up
Soltu.DM.06G001140	33	39	62	285	792	488	305.347	40.0192	570.675	-3.8339	3.29541e-19	6.8016e-18	down
Soltu.DM.02G029360	370	440	400	0	0	0	183.554	367.108	0	#DIV/0!	3.41032e-19	7.03128e-18	up
Soltu.DM.08G028970	6283	6108	6739	1544	2088	1516	3824.56	5786.36	1862.76	1.63521	3.58327e-19	7.37218e-18	up
Soltu.DM.02G029460	51	49	66	278	212	255	158.909	49.9414	267.876	-2.42325	3.62197e-19	7.44388e-18	down
Soltu.DM.07G016850	162	169	171	540	639	471	374.058	152.076	596.039	-1.97061	3.94361e-19	8.09633e-18	down
Soltu.DM.06G022740	765	699	653	186	159	158	412.292	643.552	181.032	1.82981	4.01215e-19	8.2283e-18	up
Soltu.DM.12G019450	1509	1529	1775	595	571	499	1026.55	1453.12	599.981	1.27616	4.39162e-19	8.99702e-18	up
Soltu.DM.12G009420	617	701	720	45	93	35	339.755	616.594	62.9168	3.2928	4.48941e-19	9.18763e-18	up
Soltu.DM.12G029530	265	380	468	1515	2140	1292	1062.48	334.216	1790.74	-2.4217	5.01676e-19	1.02526e-17	down
Soltu.DM.01G030620	0	0	0	252	325	285	155.894	0	311.789	#NUM!	5.02038e-19	1.02526e-17	down
Soltu.DM.03G036930	1722	1893	2080	4406	5549	4102	3401.21	1720.45	5081.97	-1.5626	5.10906e-19	1.04227e-17	down
Soltu.DM.04G014160	0	4	0	169	290	179	116.384	1.26892	231.498	-7.51126	5.26076e-19	1.07209e-17	down
Soltu.DM.04G033790	7	7	0	203	239	138	106.923	4.41099	209.435	-5.56926	5.31294e-19	1.08158e-17	down
Soltu.DM.07G021690	3894	3251	4299	1446	1151	1125	2394.52	3450.82	1338.22	1.36663	5.32641e-19	1.08319e-17	up
Soltu.DM.03G036160	471	480	485	99	84	58	260.899	435.148	86.6494	2.32824	5.67211e-19	1.15228e-17	up
Soltu.DM.01G000480	55	27	89	554	374	608	301.333	50.6396	552.026	-3.4464	5.80818e-19	1.17868e-17	down
Soltu.DM.10G000780	1509	1423	1273	3123	3379	3317	2411.91	1279.24	3544.58	-1.47032	6.07909e-19	1.23237e-17	down
Soltu.DM.04G024930	2301	1954	2331	652	388	536	1278.1	1991.1	565.097	1.81699	6.23623e-19	1.2629e-17	up
Soltu.DM.10G001650	2723	2765	2631	609	827	677	1614.46	2464.23	764.696	1.68818	6.26654e-19	1.26771e-17	up
Soltu.DM.03G018700	3824	3725	4474	1601	1174	1396	2563.54	3628.17	1498.91	1.27533	7.35086e-19	1.48552e-17	up
Soltu.DM.05G007640	811	630	752	162	99	150	405.597	663.715	147.479	2.17005	7.38672e-19	1.49121e-17	up
Soltu.DM.07G021360	0	6	8	156	138	151	82.2048	4.13837	160.271	-5.27531	7.87595e-19	1.58832e-17	down
Soltu.DM.01G000940	152	168	154	559	452	672	374.946	143.881	606.012	-2.07447	9.30158e-19	1.87387e-17	down
Soltu.DM.02G014020	1329	1448	1119	224	283	175	717.174	1187.83	246.521	2.26854	9.31334e-19	1.87429e-17	up
Soltu.DM.06G000420	15701	13900	15875	27377	23591	26945	20906.3	13757.6	28054.9	-1.02803	1.04237e-18	2.09556e-17	down
Soltu.DM.01G037280	8	19	16	231	136	315	129.037	13.0006	245.073	-4.23656	1.06995e-18	2.14877e-17	down
Soltu.DM.04G013260	8796	7442	6793	18767	17076	19762	13523.9	7010.98	20036.8	-1.51497	1.12923e-18	2.26549e-17	down
Soltu.DM.04G020590	214	149	201	0	6	4	87.0344	170.384	3.6843	5.53126	1.18701e-18	2.37893e-17	up
Soltu.DM.05G022950	1515	1392	1515	2900	2535	3053	2198.13	1338.9	3057.37	-1.19125	1.20004e-18	2.40256e-17	down
Soltu.DM.07G027320	956	1076	1035	2124	2189	1952	1594.72	929.635	2259.8	-1.28146	1.21842e-18	2.43684e-17	down
Soltu.DM.01G024170	337	342	388	0	0	0	161.17	322.341	0	#DIV/0!	1.22442e-18	2.44632e-17	up
Soltu.DM.11G021250	3881	4738	4367	9061	8547	8173	6613.7	3937.47	9289.93	-1.2384	1.22886e-18	2.45266e-17	down
Soltu.DM.10G005100	0	0	0	324	216	269	145.202	0	290.403	#NUM!	1.24802e-18	2.48832e-17	down
Soltu.DM.09G022940	6704	6529	6837	3010	2606	2577	4514.1	6079.03	2949.17	1.04353	1.27093e-18	2.53141e-17	up
Soltu.DM.05G009340	374	304	392	7	29	22	172.093	322.981	21.2037	3.92906	1.28503e-18	2.55685e-17	up
Soltu.DM.06G012620	11472	10501	8885	2171	2737	2731	6082.97	9403.19	2762.76	1.76704	1.35876e-18	2.70077e-17	up
Soltu.DM.01G046780	269	221	192	17	13	22	113.32	207.921	18.7197	3.47341	1.43563e-18	2.85018e-17	up
Soltu.DM.02G008920	2572	2283	3031	821	934	795	1648.35	2375.83	920.882	1.36734	1.43687e-18	2.85018e-17	up
Soltu.DM.01G038770	1121	1187	1497	2458	2273	2436	1864.07	1145.55	2582.6	-1.17279	1.50683e-18	2.98589e-17	down
Soltu.DM.10G016350	297	276	315	656	659	652	488.956	268.493	709.419	-1.40175	1.61805e-18	3.20301e-17	down
Soltu.DM.08G024110	2020	2257	2281	708	768	783	1400.44	1985.32	815.563	1.2835	1.64374e-18	3.25054e-17	up
Soltu.DM.08G003380	320	335	451	70	69	67	203.338	332.401	74.2751	2.16198	1.76462e-18	3.48603e-17	up
Soltu.DM.11G002510	7	8	10	111	150	113	71.4271	7.52196	135.332	-4.16925	1.78989e-18	3.53144e-17	down
Soltu.DM.04G035300	3671	3670	3944	9797	13351	8651	7460.47	3414.78	11506.2	-1.75254	1.79126e-18	3.53144e-17	down
Soltu.DM.01G026650	19713	17821	19327	6177	4011	5862	11492.1	17221.2	5762.94	1.57931	1.79454e-18	3.53431e-17	up
Soltu.DM.05G021020	445	353	487	40	68	35	219.582	387.283	51.8807	2.90012	1.96846e-18	3.87291e-17	up
Soltu.DM.09G026190	443	454	475	84	43	40	237.501	415.345	59.6576	2.79953	2.00766e-18	3.94602e-17	up
Soltu.DM.01G023300	8119	8645	11397	18311	16628	17927	13756.5	8467.01	19045.9	-1.16956	2.17629e-18	4.27048e-17	down
Soltu.DM.02G029910	13318	14145	14374	3845	4968	3882	8630.81	12670.3	4591.33	1.46446	2.17715e-18	4.27048e-17	up
Soltu.DM.02G026370	335	281	494	0	0	0	165.989	331.978	0	#DIV/0!	2.21323e-18	4.33686e-17	up
Soltu.DM.12G011420	87	94	87	340	574	436	285.559	81.3484	489.77	-2.58992	2.2394e-18	4.3837e-17	down
Soltu.DM.05G020560	2445	2174	3230	767	834	791	1610.3	2357.1	863.491	1.44876	2.31915e-18	4.53523e-17	up
Soltu.DM.11G009840	81	101	119	455	1253	787	500.166	90.6316	909.701	-3.32731	2.38544e-18	4.66016e-17	down
Soltu.DM.12G018820	1061	772	1369	222	214	241	601.738	959.364	244.112	1.97454	2.41157e-18	4.70644e-17	up
Soltu.DM.01G049500	981	1020	1229	371	365	356	683.808	973.891	393.724	1.30658	2.44172e-18	4.76049e-17	up
Soltu.DM.07G020090	50366	50607	48600	18195	18923	15668	32215.7	45391.7	19039.6	1.25343	2.45017e-18	4.77216e-17	up
Soltu.DM.10G027770	615	656	587	1426	1607	1399	1082.47	564.536	1600.4	-1.50329	2.58616e-18	5.03197e-17	down
Soltu.DM.06G031450	3575	3460	3188	719	1002	733	1997.61	3106.92	888.294	1.80638	2.61411e-18	5.08125e-17	up
Soltu.DM.01G048790	80	33	38	452	356	433	246.271	46.1177	446.424	-3.27502	2.81162e-18	5.45967e-17	down
Soltu.DM.05G016940	0	0	0	282	252	209	133.724	0	267.449	#NUM!	2.85677e-18	5.54179e-17	down
Soltu.DM.05G008140	506	507	652	87	69	35	284.939	501.321	68.5571	2.87036	2.96899e-18	5.75372e-17	up
Soltu.DM.12G025720	27	28	53	236	205	259	142.146	32.1379	252.153	-2.97195	3.04562e-18	5.89632e-17	down
Soltu.DM.07G009540	373	390	180	12	19	16	153.881	290.723	17.0397	4.09267	3.06601e-18	5.92987e-17	up
Soltu.DM.01G019650	103	82	121	364	612	526	318.474	92.047	544.902	-2.56555	3.09179e-18	5.97376e-17	down
Soltu.DM.05G007830	2028	2446	2173	4781	4606	4333	3481.33	2017.61	4945.05	-1.29334	3.18087e-18	6.13974e-17	down
Soltu.DM.12G022230	38162	36276	48978	14818	9809	12442	25219.2	37132.3	13306.1	1.48058	3.22762e-18	6.22378e-17	up
Soltu.DM.02G009680	302	297	415	0	0	0	152.328	304.657	0	#DIV/0!	3.29609e-18	6.34948e-17	up
Soltu.DM.04G010190	269	296	374	52	50	36	166.134	282.559	49.7093	2.50696	3.35946e-18	6.46511e-17	up
Soltu.DM.03G029730	683	639	899	72	123	131	392.938	667.586	118.291	2.49661	3.46356e-18	6.65884e-17	up
Soltu.DM.06G029420	60174	59905	60237	22479	15352	20117	37736.7	54661.4	20812	1.39311	3.72793e-18	7.16e-17	up
Soltu.DM.01G001330	1916	1863	2380	723	568	725	1290.37	1855.45	725.301	1.35512	3.83073e-18	7.35013e-17	up
Soltu.DM.04G030020	15600	15854	12288	3304	4077	3762	8686.16	13343.7	4028.59	1.72781	3.99758e-18	7.66269e-17	up
Soltu.DM.02G011840	9170	9011	8697	2986	1932	2680	5442.56	8157.67	2727.46	1.5806	4.03181e-18	7.72066e-17	up
Soltu.DM.04G011490	5764	6034	5652	13911	16823	12134	10393.1	5296.81	15489.4	-1.54808	4.0899e-18	7.82415e-17	down
Soltu.DM.08G003250	29730	29594	36622	8888	4810	8043	18357.3	28922.2	7792.32	1.89205	4.21626e-18	8.05793e-17	up
Soltu.DM.02G031250	0	12	6	195	234	189	114.397	5.483	223.312	-5.34795	4.31434e-18	8.23725e-17	down
Soltu.DM.08G013640	4296	4377	5516	1893	1886	1880	3157.3	4273.81	2040.8	1.06639	4.32786e-18	8.25491e-17	up
Soltu.DM.01G045180	3	0	0	177	186	236	108.604	0.938733	216.268	-7.84789	4.38684e-18	8.35918e-17	down
Soltu.DM.10G001250	25841	25717	27186	11707	10765	9625	17699.7	23839.2	11560.1	1.04418	4.54651e-18	8.65492e-17	up
Soltu.DM.03G006090	829	940	993	2371	2937	2039	1745.19	835.018	2655.37	-1.66903	4.5964e-18	8.74129e-17	down
Soltu.DM.09G024030	216	291	237	25	30	20	126.604	226.114	27.094	3.06101	4.60267e-18	8.74462e-17	up
Soltu.DM.09G001010	2625	2515	3362	952	768	1002	1769.09	2558.48	979.699	1.38488	4.71916e-18	8.95714e-17	up
Soltu.DM.09G002000	3462	3218	3106	885	1075	993	2019.65	2971.88	1067.41	1.47726	4.7375e-18	8.98316e-17	up
Soltu.DM.05G022890	729	723	711	1437	1421	1385	1093.01	656.105	1529.93	-1.22146	4.74772e-18	8.99372e-17	down
Soltu.DM.02G009980	5965	5135	5100	1938	1830	1701	3445.45	4920.3	1970.6	1.32011	4.90192e-18	9.27675e-17	up
Soltu.DM.12G004130	1333	1207	1202	3333	2418	3246	2184.96	1135.81	3234.1	-1.50964	4.90696e-18	9.27722e-17	down
Soltu.DM.08G028820	71	104	82	361	315	390	231.055	78.1173	383.993	-2.29737	4.99253e-18	9.4298e-17	down
Soltu.DM.06G015520	19	16	37	191	293	204	135.339	21.3578	249.321	-3.54516	5.43896e-18	1.0263e-16	down
Soltu.DM.12G024130	4	0	0	172	140	161	85.7236	1.25164	170.195	-7.08722	5.57518e-18	1.05098e-16	down
Soltu.DM.11G024460	1149	1103	1701	3432	2981	2877	2264.32	1184.66	3343.98	-1.4971	6.02079e-18	1.13388e-16	down
Soltu.DM.06G023370	72	93	70	348	304	436	231.838	71.5882	392.088	-2.45338	6.07296e-18	1.14259e-16	down
Soltu.DM.10G022530	26	5	24	243	260	269	147.551	16.4268	278.675	-4.08446	6.26657e-18	1.17787e-16	down
Soltu.DM.07G012170	89	59	73	317	562	430	271.054	66.96	475.149	-2.82701	6.57016e-18	1.23374e-16	down
Soltu.DM.01G048280	5	0	6	108	212	165	89.7376	3.2408	176.234	-5.765	6.67122e-18	1.2515e-16	down
Soltu.DM.06G033660	4779	4853	4521	1095	1503	1225	2840.84	4297.97	1383.72	1.63511	6.67939e-18	1.25182e-16	up
Soltu.DM.11G007220	0	0	0	232	254	200	123.791	0	247.581	#NUM!	7.36854e-18	1.37964e-16	down
Soltu.DM.10G026480	1331	861	1287	174	92	200	608.18	1049.17	167.186	2.64973	7.38699e-18	1.38176e-16	up
Soltu.DM.11G001250	4516	4286	4942	2093	1695	1855	3091.73	4153.42	2030.04	1.03279	7.99374e-18	1.49237e-16	up
Soltu.DM.03G037530	1699	2047	1875	3790	3546	3674	2836.25	1704.83	3967.68	-1.21866	8.26163e-18	1.5409e-16	down
Soltu.DM.03G034810	1197	1152	1826	3744	3098	4060	2587.64	1250.14	3925.14	-1.65066	9.00083e-18	1.67715e-16	down
Soltu.DM.12G007080	75	90	99	288	340	366	219.468	79.6771	359.259	-2.17279	9.10468e-18	1.69487e-16	down
Soltu.DM.05G025300	1016	1070	1154	396	374	341	690.026	979.752	400.301	1.29133	9.44345e-18	1.75625e-16	up
Soltu.DM.03G020840	2071	2739	2406	768	712	651	1478.37	2189.11	767.629	1.51186	9.83023e-18	1.82467e-16	up
Soltu.DM.03G028840	1675	1870	1825	547	587	445	1098.44	1627.2	569.682	1.51417	1.0157e-17	1.88353e-16	up
Soltu.DM.12G028750	0	0	0	309	175	230	127.894	0	255.789	#NUM!	1.04882e-17	1.94081e-16	down
Soltu.DM.12G007630	16934	16334	21234	7728	5885	6566	11833.2	16412.7	7253.77	1.17801	1.0496e-17	1.94081e-16	up
Soltu.DM.08G004420	23	8	21	224	197	152	110.888	15.6017	206.175	-3.7241	1.08332e-17	2.00124e-16	down
Soltu.DM.06G031410	70211	61413	77799	24418	28124	24369	45483.4	63186.9	27780	1.18558	1.10687e-17	2.0428e-16	up
Soltu.DM.03G010110	11	12	5	186	382	134	131.969	8.64565	255.291	-4.88403	1.15458e-17	2.12883e-16	down
Soltu.DM.12G007030	0	0	0	331	158	265	134.9	0	269.8	#NUM!	1.16308e-17	2.14247e-16	down
Soltu.DM.12G004980	146	129	218	515	614	564	379.666	147.511	611.821	-2.05229	1.1649e-17	2.14378e-16	down
Soltu.DM.03G028130	90	86	161	526	502	415	310.153	100.423	519.882	-2.3721	1.17945e-17	2.16848e-16	down
Soltu.DM.09G017180	160	164	124	5	2	4	70.3322	136.734	3.93055	5.1205	1.20043e-17	2.20496e-16	up
Soltu.DM.03G000430	504	419	716	1431	1448	1458	1027.52	490.658	1564.39	-1.67281	1.23186e-17	2.26056e-16	down
Soltu.DM.06G014370	20854	21380	21488	8004	6007	8023	13617.4	19311	7923.76	1.28517	1.24429e-17	2.28119e-16	up
Soltu.DM.07G001800	0	0	0	289	234	173	125.056	0	250.113	#NUM!	1.2489e-17	2.28749e-16	down
Soltu.DM.08G017120	641	737	732	1514	1885	1606	1224.18	638.876	1809.49	-1.50198	1.27507e-17	2.33321e-16	down
Soltu.DM.04G023430	404	366	421	809	841	831	627.661	360.139	895.184	-1.31363	1.28829e-17	2.35518e-16	down
Soltu.DM.12G005370	12936	13353	15677	4644	5466	4317	8937.62	12663.5	5211.69	1.28086	1.37984e-17	2.52017e-16	up
Soltu.DM.08G019880	90	60	78	311	437	333	230.169	68.987	391.35	-2.50406	1.49712e-17	2.73178e-16	down
Soltu.DM.05G003490	0	0	0	186	383	211	141.806	0	283.613	#NUM!	1.5442e-17	2.81504e-16	down
Soltu.DM.02G005480	305	353	581	1318	1313	1347	902.202	369.736	1434.67	-1.95615	1.54806e-17	2.81942e-16	down
Soltu.DM.11G012050	9345	8656	8622	3326	3344	2839	5753.67	8078.86	3428.47	1.23659	1.55557e-17	2.83044e-16	up
Soltu.DM.11G019920	154	181	183	8	14	14	84.8991	156.732	13.0658	3.58444	1.56334e-17	2.84191e-16	up
Soltu.DM.10G003240	2647	2588	2677	1031	1055	956	1747.17	2397.15	1097.19	1.12751	1.6154e-17	2.93378e-16	up
Soltu.DM.11G021100	528	480	515	1031	1013	992	777.998	461.365	1094.63	-1.24646	1.69282e-17	3.07151e-16	down
Soltu.DM.09G008180	2933	2573	3321	759	604	951	1747.51	2661.8	833.217	1.67564	1.77884e-17	3.22457e-16	up
Soltu.DM.05G009650	1498	1443	1437	543	437	493	928.936	1327.96	529.908	1.3254	1.85718e-17	3.36342e-16	up
Soltu.DM.11G015700	1264	1162	1302	317	161	258	695.702	1127.89	263.518	2.09765	1.92599e-17	3.48474e-16	up
Soltu.DM.02G029320	4651	4372	5734	1687	1077	1470	2981.86	4444.21	1519.51	1.54832	1.92777e-17	3.48474e-16	up
Soltu.DM.02G004050	1271	1060	1412	352	263	378	742.809	1128.45	357.168	1.65967	1.99776e-17	3.60789e-16	up
Soltu.DM.10G015440	12405	13198	12249	3249	4076	2720	7560.72	11490.5	3630.92	1.66204	2.08335e-17	3.75896e-16	up
Soltu.DM.09G030450	5303	5238	4284	1473	1207	1524	3015.55	4517.86	1513.25	1.57799	2.15878e-17	3.89144e-16	up
Soltu.DM.09G026350	115	100	144	505	334	477	290.266	107.938	472.595	-2.13041	2.24453e-17	4.04224e-16	down
Soltu.DM.09G031730	2311	2892	2678	7357	13026	8436	6424.74	2388.73	10460.7	-2.13067	2.29347e-17	4.12655e-16	down
Soltu.DM.08G022700	15682	13949	13383	4687	4313	5260	9105.44	13071	5139.9	1.34655	2.30697e-17	4.14697e-16	up
Soltu.DM.12G014610	0	6	6	115	131	153	73.8747	3.57962	144.17	-5.33182	2.50738e-17	4.50305e-16	down
Soltu.DM.03G022470	254	182	247	693	736	587	466.765	206.221	727.31	-1.81838	2.54775e-17	4.57131e-16	down
Soltu.DM.11G002990	1727	1690	2024	3198	3120	2854	2474.07	1641.97	3306.17	-1.00973	2.58414e-17	4.6323e-16	down
Soltu.DM.01G025770	0	0	0	263	154	245	118.731	0	237.463	#NUM!	2.67767e-17	4.79553e-16	down
Soltu.DM.01G045170	0	0	0	256	281	152	124.265	0	248.53	#NUM!	2.74083e-17	4.90411e-16	down
Soltu.DM.07G017090	0	0	0	185	191	253	113.537	0	227.074	#NUM!	2.88098e-17	5.15012e-16	down
Soltu.DM.09G010090	44	55	34	244	373	272	181.434	40.7145	322.154	-2.98414	2.88397e-17	5.15071e-16	down
Soltu.DM.09G013110	0	0	0	188	207	209	109.049	0	218.097	#NUM!	2.92336e-17	5.21625e-16	down
Soltu.DM.12G000560	841	1021	1046	2214	2798	2169	1737.83	879.275	2596.38	-1.56211	3.06276e-17	5.45994e-16	down
Soltu.DM.05G016920	315	277	294	720	780	959	578.325	268.576	888.075	-1.72535	3.10164e-17	5.52134e-16	down
Soltu.DM.08G013470	1221	1024	1365	423	361	403	757.794	1088.25	427.335	1.34858	3.19845e-17	5.68613e-16	up
Soltu.DM.03G030960	1912	1885	2347	507	229	375	1124.58	1851.96	397.198	2.22112	3.20181e-17	5.68688e-16	up
Soltu.DM.09G030180	0	0	0	228	194	180	108.305	0	216.61	#NUM!	3.22457e-17	5.72206e-16	down
Soltu.DM.05G009870	9480	8625	8888	3851	3531	3680	6085.51	8185.58	3985.44	1.03835	3.33044e-17	5.90451e-16	up
Soltu.DM.09G018860	2261	2574	3314	7668	5281	7511	4900.56	2449.89	7351.24	-1.58527	3.38327e-17	5.99269e-16	down
Soltu.DM.03G015500	5879	5193	5118	1779	1146	1550	3261.48	4916.82	1606.14	1.61413	3.40296e-17	6.02205e-16	up
Soltu.DM.02G028610	103	79	88	310	368	321	221.426	81.8759	360.975	-2.14039	3.53706e-17	6.25366e-16	down
Soltu.DM.02G000950	218	161	220	4	0	0	91.0693	180.751	1.38761	7.02526	3.54846e-17	6.26808e-16	up
Soltu.DM.09G020700	249	266	295	0	0	0	122.357	244.713	0	#DIV/0!	3.59365e-17	6.34212e-16	up
Soltu.DM.08G001950	782	753	849	2022	2307	1599	1430.47	720.759	2140.19	-1.57015	3.66888e-17	6.469e-16	down
Soltu.DM.07G018490	415	335	356	1307	845	1135	757.681	335.587	1179.77	-1.81375	3.91526e-17	6.89712e-16	down
Soltu.DM.07G022540	12528	12394	11349	25858	21192	23445	18193.7	11022.5	25365	-1.20238	3.93404e-17	6.92391e-16	down
Soltu.DM.09G009600	331	358	388	782	932	818	620.248	325.539	914.957	-1.49087	3.94542e-17	6.93764e-16	down
Soltu.DM.02G032340	2761	2551	2820	1193	999	1012	1806.96	2461.04	1152.88	1.09402	4.18599e-17	7.35397e-16	up
Soltu.DM.07G016500	2789	2586	3766	919	598	859	1799.14	2745.19	853.095	1.68613	4.29311e-17	7.53533e-16	up
Soltu.DM.11G012860	228	167	183	628	1124	867	563.102	175.447	950.757	-2.43804	4.51041e-17	7.90955e-16	down
Soltu.DM.10G030020	574	501	578	146	130	159	328.375	500.021	156.729	1.67371	4.54892e-17	7.96987e-16	up
Soltu.DM.01G012730	199	212	291	25	21	33	119.642	210.82	28.4642	2.88879	4.60942e-17	8.06857e-16	up
Soltu.DM.11G005630	189	184	183	22	13	19	94.0006	168.636	19.3652	3.12237	4.80261e-17	8.39914e-16	up
Soltu.DM.12G029840	1546	1568	1862	610	419	518	1028.45	1501.37	555.527	1.43435	4.97674e-17	8.69582e-16	up
Soltu.DM.01G034450	361	214	470	1260	1427	1277	871.854	312.154	1431.55	-2.19725	5.05569e-17	8.8258e-16	down
Soltu.DM.01G003600	20825	19914	18030	39481	41235	37718	30299.9	17870.8	42728.9	-1.25761	5.07467e-17	8.85095e-16	down
Soltu.DM.02G024170	37	39	51	195	333	254	160.969	38.1978	283.74	-2.89301	5.20044e-17	9.06215e-16	down
Soltu.DM.03G023440	102097	89433	107961	40770	41850	35368	66515.8	90479.6	42551.9	1.08837	5.4212e-17	9.43834e-16	up
Soltu.DM.04G029210	3488	3274	4346	1306	1194	1464	2386.45	3344.21	1428.7	1.22696	5.83333e-17	1.01467e-15	up
Soltu.DM.11G015930	284	285	237	0	0	0	122.744	245.489	0	#DIV/0!	5.8418e-17	1.01524e-15	up
Soltu.DM.03G011350	185	208	196	16	4	5	93.7417	178.63	8.85357	4.33457	5.93706e-17	1.03087e-15	up
Soltu.DM.07G006840	127	126	126	347	402	414	267.565	114.912	420.218	-1.87061	5.95005e-17	1.0322e-15	down
Soltu.DM.03G023010	400	368	647	1524	1203	1466	965.528	422.66	1508.4	-1.83545	6.08204e-17	1.05415e-15	down
Soltu.DM.07G012590	1033	1061	1193	428	401	391	716.354	993.112	439.596	1.17578	6.19463e-17	1.0727e-15	up
Soltu.DM.07G014960	177	187	241	533	525	668	402.369	182.036	622.701	-1.77431	6.20954e-17	1.07432e-15	down
Soltu.DM.01G002670	3054	2545	3628	282	59	274	1497.89	2776.55	219.234	3.66275	6.42248e-17	1.11017e-15	up
Soltu.DM.09G003410	9	10	17	113	126	140	73.8174	10.7379	136.897	-3.67231	6.53736e-17	1.12902e-15	down
Soltu.DM.05G015790	231	226	211	614	628	528	420.615	202.924	638.306	-1.65331	6.82572e-17	1.17777e-15	down
Soltu.DM.08G022130	1276	1323	1333	2753	2842	2305	2020.23	1191.38	2849.09	-1.25787	6.89206e-17	1.18816e-15	down
Soltu.DM.05G026840	656	585	658	1191	1171	1200	929.549	574.677	1284.42	-1.16029	7.09332e-17	1.22177e-15	down
Soltu.DM.09G000650	0	0	0	396	104	358	153.007	0	306.014	#NUM!	7.12452e-17	1.22605e-15	down
Soltu.DM.07G001730	4655	4191	6038	1842	1490	1776	3155.5	4472.97	1838.02	1.28308	7.13184e-17	1.22622e-15	up
Soltu.DM.01G051550	176	169	257	19	15	23	100.502	180.483	20.5206	3.13672	7.30546e-17	1.25496e-15	up
Soltu.DM.10G022280	0	0	0	424	103	344	155.137	0	310.273	#NUM!	7.37176e-17	1.26522e-15	down
Soltu.DM.06G014390	520	595	519	146	125	119	318.405	496.461	140.35	1.82265	7.74512e-17	1.32813e-15	up
Soltu.DM.09G025120	4253	4142	4445	8934	11412	8473	7153.66	3886.6	10420.7	-1.42288	7.75916e-17	1.32936e-15	down
Soltu.DM.05G027170	1228	1389	1502	2394	2397	2509	1938.77	1244.51	2633.03	-1.08115	8.51064e-17	1.45553e-15	down
Soltu.DM.01G007170	257	201	211	18	27	25	114.247	203.129	25.3644	3.00152	8.83116e-17	1.50901e-15	up
Soltu.DM.07G024890	91	127	77	435	593	445	311.668	90.2749	533.062	-2.5619	8.97719e-17	1.53261e-15	down
Soltu.DM.08G022760	4508	4735	4773	2088	1886	1782	3159.51	4246.14	2072.87	1.03452	9.24939e-17	1.57769e-15	up
Soltu.DM.08G006160	744	910	936	158	230	182	494.713	782.979	206.447	1.9232	9.32775e-17	1.58966e-15	up
Soltu.DM.11G024970	95	103	123	338	296	313	218.88	96.7643	340.996	-1.81721	9.37539e-17	1.59637e-15	down
Soltu.DM.01G027750	34146	36835	35379	14669	10441	12072	22804.5	32253.8	13355.3	1.27206	9.41786e-17	1.60219e-15	up
Soltu.DM.08G019050	1761	1873	1952	3500	3919	3274	2775.61	1690.55	3860.67	-1.19136	9.90235e-17	1.68314e-15	down
Soltu.DM.07G022000	19505	18846	17483	3963	5857	4147	11012.7	16966.1	5059.22	1.74567	1.02751e-16	1.74497e-15	up
Soltu.DM.09G027500	5760	5941	6202	2384	2336	1898	3902.4	5419.71	2385.09	1.18417	1.04004e-16	1.7647e-15	up
Soltu.DM.03G011810	303	489	380	44	48	62	205.864	356.1	55.6274	2.67841	1.04146e-16	1.76556e-15	up
Soltu.DM.10G028980	29	49	96	367	741	574	331.4	51.4386	611.362	-3.5711	1.08789e-16	1.84265e-15	down
Soltu.DM.03G030470	3234	3205	4012	1416	1340	1151	2278.55	3149.53	1407.57	1.16193	1.20052e-16	2.03166e-15	up
Soltu.DM.01G028050	1572	1713	1975	514	496	640	1091.12	1587.08	595.157	1.41503	1.20784e-16	2.04225e-15	up
Soltu.DM.06G004080	2767	2803	3632	5794	5377	5027	4302.47	2769.71	5835.23	-1.07506	1.26577e-16	2.13834e-15	down
Soltu.DM.11G020340	4	0	0	114	271	184	104.208	1.25164	207.164	-7.37081	1.28648e-16	2.17142e-15	down
Soltu.DM.02G014850	2376	2248	3078	1000	874	964	1669.26	2316.52	1022	1.18057	1.30858e-16	2.20681e-15	up
Soltu.DM.04G025300	1094	927	1052	273	319	316	629.196	930.299	328.094	1.50359	1.31081e-16	2.20704e-15	up
Soltu.DM.03G027300	3441	3266	4251	1458	1456	1506	2447.29	3300.42	1594.15	1.04986	1.311e-16	2.20704e-15	up
Soltu.DM.04G000050	9060	8170	8575	3218	2500	3298	5532.98	7822.38	3243.59	1.27002	1.34709e-16	2.26583e-15	up
Soltu.DM.11G003510	8383	7764	7436	1861	1135	2140	4504.09	7163.53	1844.65	1.95733	1.37221e-16	2.30607e-15	up
Soltu.DM.04G010390	8132	7560	8891	2045	2885	2369	5034.74	7426.77	2642.71	1.49071	1.37888e-16	2.31527e-15	up
Soltu.DM.10G014880	0	0	0	137	291	207	115.466	0	230.933	#NUM!	1.42688e-16	2.39379e-15	down
Soltu.DM.05G006230	632	587	598	185	166	152	366.076	551.04	181.112	1.60527	1.46061e-16	2.44827e-15	up
Soltu.DM.12G003520	143	65	133	489	777	741	415.109	102.523	727.695	-2.82739	1.47727e-16	2.47404e-15	down
Soltu.DM.04G032610	6456	6456	7580	2047	1159	1918	4011.68	6185.85	1837.52	1.75121	1.53289e-16	2.56497e-15	up
Soltu.DM.05G015980	0	0	0	179	162	183	94.3974	0	188.795	#NUM!	1.53451e-16	2.56547e-15	down
Soltu.DM.11G015130	656	541	798	1667	1564	1329	1121.21	599.832	1642.59	-1.45334	1.55782e-16	2.60219e-15	down
Soltu.DM.01G007520	2416	1760	2543	419	621	500	1291.33	2024.77	557.893	1.8597	1.57094e-16	2.62184e-15	up
Soltu.DM.11G018220	50	66	42	254	444	334	211.43	48.3165	374.544	-2.95455	1.73663e-16	2.89588e-15	down
Soltu.DM.01G046880	238	194	251	581	656	824	475.428	206.138	744.718	-1.85308	1.81268e-16	3.01749e-15	down
Soltu.DM.01G035270	469	523	533	1112	1268	1031	846.668	461.573	1231.76	-1.41609	1.82698e-16	3.03869e-15	down
Soltu.DM.06G030720	7622	7840	7919	3530	2902	3303	5293.83	7084.46	3503.21	1.01598	1.84655e-16	3.0686e-15	up
Soltu.DM.01G025760	0	0	0	145	191	212	99.1582	0	198.316	#NUM!	1.85609e-16	3.08181e-15	down
Soltu.DM.12G000060	642	589	973	2246	1639	2015	1389.96	659.568	2120.35	-1.68471	1.86707e-16	3.0971e-15	down
Soltu.DM.12G009230	4388	4451	3924	1038	1381	1050	2568.17	3881.31	1255.03	1.62882	1.8685e-16	3.0971e-15	up
Soltu.DM.03G013340	908	772	821	134	44	104	429.498	758.391	100.605	2.91424	1.91766e-16	3.17587e-15	up
Soltu.DM.01G049100	12	9	7	95	198	165	87.5407	8.56562	166.516	-4.28096	1.96336e-16	3.24877e-15	down
Soltu.DM.04G007180	5131	5591	5162	2184	1696	1837	3438.38	4821.31	2055.44	1.22997	2.06468e-16	3.4135e-15	up
Soltu.DM.12G006930	106	62	36	496	616	541	330.26	62.8943	597.626	-3.24824	2.11783e-16	3.4984e-15	down
Soltu.DM.10G004860	5189	5576	6415	2477	2274	1999	3807.85	5184.76	2430.94	1.09276	2.22539e-16	3.67294e-15	up
Soltu.DM.07G025600	30283	30177	27129	10564	8130	10545	18572.6	26628.1	10517.2	1.3402	2.24238e-16	3.69783e-15	up
Soltu.DM.11G003220	1752	1480	2122	3376	3293	3350	2611.44	1610.55	3612.32	-1.16537	2.28458e-16	3.761e-15	down
Soltu.DM.05G021110	0	0	0	226	162	147	96.016	0	192.032	#NUM!	2.35512e-16	3.87385e-15	down
Soltu.DM.02G002150	2080	2275	2020	657	691	745	1346.16	1936.89	755.429	1.35837	2.37929e-16	3.91027e-15	up
Soltu.DM.10G015400	0	0	0	223	143	166	95.4093	0	190.819	#NUM!	2.44193e-16	4.00982e-15	down
Soltu.DM.10G025480	40	28	46	193	360	250	162.945	34.2501	291.64	-3.09001	2.4935e-16	4.09104e-15	down
Soltu.DM.10G021030	2685	2659	3051	1232	1116	1001	1871	2536.05	1205.95	1.07242	2.53121e-16	4.14938e-15	up
Soltu.DM.04G016540	411	349	418	998	1768	1447	942.672	356.098	1529.25	-2.10247	2.54604e-16	4.17017e-15	down
Soltu.DM.03G037390	359	211	343	930	921	1121	673.642	275.096	1072.19	-1.96255	2.59656e-16	4.24932e-15	down
Soltu.DM.09G030260	444	554	612	111	70	117	296.337	485.655	107.019	2.18207	2.64815e-16	4.33009e-15	up
Soltu.DM.05G020940	12279	11654	12680	4654	3468	4770	7858.95	11081.7	4636.2	1.25716	2.75871e-16	4.50378e-15	up
Soltu.DM.01G016190	0	0	0	156	192	163	92.3592	0	184.718	#NUM!	2.75903e-16	4.50378e-15	down
Soltu.DM.01G025430	347	294	313	1014	1488	893	759.41	289.29	1229.53	-2.08752	2.81481e-16	4.59096e-15	down
Soltu.DM.09G001410	0	3	3	134	203	87	77.6914	1.78981	153.593	-6.42316	2.84762e-16	4.64056e-15	down
Soltu.DM.01G049740	4256	3726	2866	9816	10095	12701	7542.9	3314.44	11771.4	-1.82845	3.05133e-16	4.96836e-15	down
Soltu.DM.01G007790	3523	3673	4599	1528	1532	1623	2620.8	3552.41	1689.18	1.07248	3.09619e-16	5.03717e-15	up
Soltu.DM.03G037470	324	267	284	37	37	54	155.814	265.426	46.2025	2.52227	3.19196e-16	5.18425e-15	up
Soltu.DM.02G031550	403	370	386	74	59	36	206.003	351.317	60.6897	2.53325	3.30623e-16	5.36255e-15	up
Soltu.DM.06G031950	702	860	722	1811	1606	1614	1252.9	694.19	1811.62	-1.38388	3.30727e-16	5.36255e-15	down
Soltu.DM.07G016080	2920	2882	3462	1152	892	1201	1981.3	2795.15	1167.45	1.25957	3.36693e-16	5.45471e-15	up
Soltu.DM.12G025950	33528	32832	37166	12733	7801	10985	21298.3	31289.8	11306.9	1.46849	3.52868e-16	5.7072e-15	up
Soltu.DM.12G020040	299	155	337	0	0	0	118.44	236.88	0	#DIV/0!	3.5496e-16	5.73625e-15	up
Soltu.DM.03G021730	198	233	269	11	20	4	111.866	211.023	12.7091	4.05346	3.61239e-16	5.83286e-15	up
Soltu.DM.02G005680	101	104	115	310	437	382	252.757	96.724	408.789	-2.07941	3.62513e-16	5.84367e-15	down
Soltu.DM.08G001110	11364	11371	10826	20995	22032	19051	16291.6	10187.6	22395.6	-1.13639	3.75304e-16	6.04483e-15	down
Soltu.DM.02G030970	433	343	545	1037	1058	1218	796.024	396.559	1195.49	-1.59199	4.56186e-16	7.34145e-15	down
Soltu.DM.06G022160	2183	2361	2104	439	628	377	1271.33	2019.87	522.789	1.94996	4.57108e-16	7.35017e-15	up
Soltu.DM.03G025330	0	0	0	178	165	141	87.1595	0	174.319	#NUM!	4.74233e-16	7.61921e-15	down
Soltu.DM.01G038220	227	158	234	26	24	20	105.868	186.527	25.2085	2.8874	5.14693e-16	8.2624e-15	up
Soltu.DM.11G003600	2432	2744	3082	1100	1088	961	1813.86	2492.51	1135.22	1.13463	5.29346e-16	8.49058e-15	up
Soltu.DM.08G007110	503	450	542	77	117	105	279.962	451.569	108.356	2.05917	5.30032e-16	8.49456e-15	up
Soltu.DM.05G009920	4916	5174	5023	2214	2021	1898	3395.91	4582.92	2208.91	1.05293	5.62533e-16	9.00797e-15	up
Soltu.DM.12G002640	21	16	28	269	120	212	117.192	19.4693	214.915	-3.4645	5.76936e-16	9.22802e-15	down
Soltu.DM.01G028670	241	220	199	0	0	0	100.399	200.798	0	#DIV/0!	5.775e-16	9.22802e-15	up
Soltu.DM.12G006490	6	0	9	147	131	122	74.205	4.39183	144.018	-5.03528	5.77704e-16	9.22802e-15	down
Soltu.DM.02G002930	0	0	0	127	221	177	95.2649	0	190.53	#NUM!	5.81129e-16	9.27507e-15	down
Soltu.DM.02G021120	0	0	0	187	131	166	86.9327	0	173.865	#NUM!	5.82386e-16	9.28748e-15	down
Soltu.DM.03G017070	817	823	847	271	258	295	525.22	753.359	297.081	1.34248	5.99405e-16	9.55101e-15	up
Soltu.DM.01G041070	1200	866	1248	2352	2879	2739	1940.08	998.874	2881.28	-1.52834	6.01568e-16	9.57759e-15	down
Soltu.DM.01G027550	240	197	305	635	896	808	534.87	222.802	846.938	-1.92649	6.03048e-16	9.59328e-15	down
Soltu.DM.12G003790	16	10	7	161	113	123	76.3376	10.1345	142.541	-3.81403	6.37913e-16	1.01396e-14	down
Soltu.DM.05G020760	276	277	312	670	550	626	462.842	261.401	664.284	-1.34553	6.44602e-16	1.02375e-14	down
Soltu.DM.11G001160	376	271	402	1184	2739	1560	1156	315.932	1996.06	-2.65947	6.5355e-16	1.03711e-14	down
Soltu.DM.12G021850	875	1088	988	267	301	283	601.151	894.965	307.337	1.54201	7.18022e-16	1.13849e-14	up
Soltu.DM.01G046720	270	288	225	698	861	770	540.343	238.707	841.978	-1.81854	7.25288e-16	1.14853e-14	down
Soltu.DM.10G017870	164	115	197	484	465	520	336.247	142.836	529.659	-1.89071	7.25545e-16	1.14853e-14	down
Soltu.DM.05G005330	2215	2014	2344	854	584	728	1382.32	1986.85	777.787	1.35304	7.3268e-16	1.15888e-14	up
Soltu.DM.04G016530	157	164	215	541	451	674	380.67	161.218	600.122	-1.89624	7.81087e-16	1.23444e-14	down
Soltu.DM.10G017300	238	165	255	0	0	0	99.0281	198.056	0	#DIV/0!	8.04283e-16	1.27006e-14	up
Soltu.DM.04G001950	3295	3263	3327	1448	1118	1224	2179.1	2995.64	1362.57	1.13654	8.1654e-16	1.28836e-14	up
Soltu.DM.07G021270	0	0	0	164	214	125	90.943	0	181.886	#NUM!	8.24628e-16	1.30007e-14	down
Soltu.DM.06G016750	243	233	181	0	0	0	100.259	200.519	0	#DIV/0!	8.68074e-16	1.36745e-14	up
Soltu.DM.10G026510	0	0	0	153	223	129	91.4352	0	182.87	#NUM!	9.21348e-16	1.45019e-14	down
Soltu.DM.02G016690	197	149	232	22	23	19	98.4057	173.726	23.0859	2.91173	9.37681e-16	1.4747e-14	up
Soltu.DM.04G033800	229	233	182	0	0	0	98.2087	196.417	0	#DIV/0!	9.76855e-16	1.53506e-14	up
Soltu.DM.04G030070	25200	25858	22482	8210	9160	8086	15780.2	22369.2	9191.21	1.28319	9.8016e-16	1.539e-14	up
Soltu.DM.09G029200	1923	1660	2493	671	659	693	1277.16	1824.81	729.505	1.32276	9.93037e-16	1.55796e-14	up
Soltu.DM.01G000830	793	654	707	221	156	182	426.947	653.124	200.769	1.70182	9.94109e-16	1.55838e-14	up
Soltu.DM.10G026060	59	53	59	217	301	229	161.075	51.758	270.391	-2.38519	1.00851e-15	1.57967e-14	down
Soltu.DM.11G025100	1302	1228	1133	3418	2324	3048	2135.12	1113.5	3156.74	-1.50334	1.03305e-15	1.6168e-14	down
Soltu.DM.07G021500	0	0	0	136	159	160	82.2067	0	164.413	#NUM!	1.03693e-15	1.62156e-14	down
Soltu.DM.10G013930	0	0	0	109	232	198	98.0004	0	196.001	#NUM!	1.04675e-15	1.6356e-14	down
Soltu.DM.04G025410	314	298	333	49	18	38	161.654	285.82	37.4885	2.93059	1.06675e-15	1.66551e-14	up
Soltu.DM.09G001580	487	497	624	135	75	77	293.533	484.381	102.686	2.2379	1.09471e-15	1.70654e-14	up
Soltu.DM.09G008210	206	158	227	3	0	0	89.5203	178	1.0407	7.41817	1.09479e-15	1.70654e-14	up
Soltu.DM.03G019300	1327	1273	1419	377	480	402	835.394	1215.5	455.29	1.41669	1.11409e-15	1.73523e-14	up
Soltu.DM.02G030780	440	408	548	106	96	127	269.398	420.208	118.588	1.82515	1.14232e-15	1.77776e-14	up
Soltu.DM.11G005650	466	456	549	69	26	72	251.797	443.85	59.7443	2.8932	1.15809e-15	1.80085e-14	up
Soltu.DM.04G004640	5499	5008	5919	2330	1817	2281	3637.64	4963	2312.27	1.1019	1.21662e-15	1.89034e-14	up
Soltu.DM.01G040300	434	445	562	1050	1371	1097	853.256	433.979	1272.53	-1.55201	1.24074e-15	1.92629e-14	down
Soltu.DM.04G012200	241	190	191	0	0	0	94.5229	189.046	0	#DIV/0!	1.30644e-15	2.02503e-14	up
Soltu.DM.01G023120	382	338	468	75	48	32	206.497	357.503	55.492	2.6876	1.32471e-15	2.05172e-14	up
Soltu.DM.10G005070	0	0	0	151	157	134	79.7176	0	159.435	#NUM!	1.33884e-15	2.07194e-14	down
Soltu.DM.03G020700	550	478	640	1115	1214	1075	865.61	502.537	1228.68	-1.28981	1.36618e-15	2.11256e-14	down
Soltu.DM.03G001490	0	0	4	122	179	114	75.7093	1.1175	150.301	-7.07144	1.38565e-15	2.14095e-14	down
Soltu.DM.06G032990	74	44	65	257	241	283	168.408	55.2729	281.544	-2.34872	1.39668e-15	2.15628e-14	down
Soltu.DM.05G005790	419	414	554	118	75	102	261.54	417.216	105.863	1.9786	1.40166e-15	2.16225e-14	up
Soltu.DM.10G019500	245	199	274	28	27	41	125.491	216.341	34.6411	2.64275	1.40993e-15	2.17327e-14	up
Soltu.DM.04G022770	140	155	120	4	0	3	64.4898	126.503	2.47654	5.6747	1.54693e-15	2.38254e-14	up
Soltu.DM.01G038300	8119	8066	7846	3455	2789	3276	5358.31	7291.27	3425.35	1.08992	1.54921e-15	2.38415e-14	up
Soltu.DM.11G011790	367	435	343	43	71	45	203.163	348.659	57.6674	2.59599	1.58841e-15	2.44254e-14	up
Soltu.DM.09G010630	79	56	43	269	435	414	229.968	54.4979	405.437	-2.89521	1.6363e-15	2.51419e-14	down
Soltu.DM.02G019290	399	354	353	1015	1462	971	792.143	335.77	1248.52	-1.89467	1.72191e-15	2.64153e-14	down
Soltu.DM.11G013440	277	264	366	66	56	50	167.278	272.676	61.88	2.13964	1.73098e-15	2.65334e-14	up
Soltu.DM.06G029140	3076	3181	2886	5788	6957	6189	4810.34	2777.9	6842.79	-1.30059	1.83208e-15	2.8061e-14	down
Soltu.DM.02G016510	1950	2077	2133	4719	6591	4406	3776.78	1864.97	5688.59	-1.60892	1.98339e-15	3.03545e-14	down
Soltu.DM.04G014290	974	988	1108	2049	1636	2089	1502.75	927.745	2077.76	-1.16323	2.06658e-15	3.16026e-14	down
Soltu.DM.06G012290	0	0	0	120	157	166	80.1483	0	160.297	#NUM!	2.07799e-15	3.17521e-14	down
Soltu.DM.06G029490	684	694	754	1225	1188	1264	985.304	644.837	1325.77	-1.03983	2.12337e-15	3.24199e-14	down
Soltu.DM.02G023800	1379	1365	1361	398	462	330	837.247	1244.75	429.743	1.53431	2.12699e-15	3.24495e-14	up
Soltu.DM.02G013140	235	205	169	0	0	0	92.8903	185.781	0	#DIV/0!	2.14256e-15	3.26614e-14	up
Soltu.DM.06G000560	0	0	0	107	202	176	88.0798	0	176.16	#NUM!	2.1554e-15	3.28313e-14	down
Soltu.DM.01G038840	11764	11220	10612	2814	3907	2929	6849.06	10205.1	3493	1.54676	2.17829e-15	3.31538e-14	up
Soltu.DM.02G001680	144	125	140	10	10	12	67.6854	123.825	11.5454	3.42292	2.18233e-15	3.31893e-14	up
Soltu.DM.06G001240	90	63	181	766	487	742	407.483	98.7142	716.251	-2.85914	2.26335e-15	3.43674e-14	down
Soltu.DM.03G034540	1005	983	852	2592	1853	2314	1646.44	864.34	2428.53	-1.49042	2.31879e-15	3.51816e-14	down
Soltu.DM.03G018830	623	750	641	160	98	157	380.45	611.945	148.954	2.03853	2.32125e-15	3.51914e-14	up
Soltu.DM.03G014050	1425	1454	1651	244	400	211	839.228	1368.4	310.058	2.14188	2.39967e-15	3.63517e-14	up
Soltu.DM.10G018290	27685	27691	28546	12184	12360	10541	19036.9	25422.4	12651.5	1.00679	2.46337e-15	3.72876e-14	up
Soltu.DM.09G028730	301	319	302	53	26	22	157.899	279.754	36.045	2.95629	2.49051e-15	3.7669e-14	up
Soltu.DM.05G019610	108	66	74	352	745	485	325.374	75.4053	575.342	-2.93168	2.51128e-15	3.79535e-14	down
Soltu.DM.11G004450	333	355	411	722	732	714	556.81	331.639	781.98	-1.23752	2.6948e-15	4.06952e-14	down
Soltu.DM.02G021500	443	446	545	1039	860	881	716.276	432.363	1000.19	-1.20996	2.71394e-15	4.09524e-14	down
Soltu.DM.02G011540	5295	4931	6170	2033	1231	1663	3355.88	4944.86	1766.89	1.48472	2.80806e-15	4.23066e-14	up
Soltu.DM.03G018570	21578	25878	19263	75983	163024	79553	68116.5	20342.9	115890	-2.51016	2.85146e-15	4.29271e-14	down
Soltu.DM.05G005540	13115	12840	14109	5608	4232	5583	8832.63	12118.8	5546.5	1.12759	2.92263e-15	4.39644e-14	up
Soltu.DM.11G002200	18	35	25	180	418	222	161.133	23.7198	298.546	-3.65379	3.10513e-15	4.66734e-14	down
Soltu.DM.05G006150	1594	1524	1528	488	433	577	974.476	1409.12	539.83	1.38422	3.14941e-15	4.73022e-14	up
Soltu.DM.05G024850	0	0	0	92	205	221	94.2031	0	188.406	#NUM!	3.24006e-15	4.8626e-14	down
Soltu.DM.04G024050	215	126	225	703	576	586	420.496	170.106	670.886	-1.97963	3.27232e-15	4.90721e-14	down
Soltu.DM.10G014550	0	0	0	153	128	128	73.5807	0	147.161	#NUM!	3.32726e-15	4.98573e-14	down
Soltu.DM.03G019370	388	413	476	80	95	111	244.398	385.408	103.389	1.89831	3.49764e-15	5.23699e-14	up
Soltu.DM.06G028380	18744	16058	24059	6707	5520	7332	12361.3	17680.7	7041.82	1.32816	3.50855e-15	5.24927e-14	up
Soltu.DM.06G028910	0	0	0	3526	407	3544	1330.5	0	2661	#NUM!	3.71644e-15	5.55601e-14	down
Soltu.DM.09G031800	1408	1125	1524	2885	2310	2860	2060.81	1223.23	2898.4	-1.24456	3.7256e-15	5.5654e-14	down
Soltu.DM.06G032850	4735	5329	4822	10688	12134	9136	8028.89	4519.3	11538.5	-1.35228	3.76584e-15	5.62118e-14	down
Soltu.DM.09G014220	459	491	520	1018	1195	964	796.167	444.661	1147.67	-1.36794	3.79158e-15	5.65524e-14	down
Soltu.DM.02G014490	57	25	26	255	392	269	182.49	33.0304	331.95	-3.3291	3.85115e-15	5.73967e-14	down
Soltu.DM.07G027830	543	657	786	1757	1501	1294	1117.79	597.919	1637.67	-1.45362	3.88598e-15	5.78712e-14	down
Soltu.DM.03G021590	696	684	1021	243	209	209	478.967	720.012	237.921	1.59754	4.40993e-15	6.56236e-14	up
Soltu.DM.11G008330	330	410	415	1262	1815	993	911.395	349.265	1473.52	-2.07688	4.60535e-15	6.8479e-14	down
Soltu.DM.01G024910	0	0	4	120	102	138	65.3936	1.1175	129.67	-6.85843	4.67835e-15	6.95111e-14	down
Soltu.DM.08G020650	172	190	264	30	16	16	105.008	187.849	22.1677	3.08304	4.82672e-15	7.16605e-14	up
Soltu.DM.09G024940	1504	1408	1869	4856	2895	4084	2841.75	1439.43	4244.08	-1.55996	5.0258e-15	7.4559e-14	down
Soltu.DM.07G000410	15032	13306	17396	4929	3086	4995	9227.94	13784.7	4671.14	1.56122	5.10155e-15	7.56248e-14	up
Soltu.DM.08G013190	0	0	0	92	201	185	86.9254	0	173.851	#NUM!	5.2173e-15	7.72815e-14	down
Soltu.DM.02G026170	151	162	188	15	22	16	85.1799	151.163	19.1966	2.97718	5.24681e-15	7.76592e-14	up
Soltu.DM.12G029400	2	3	11	116	99	142	66.6342	4.65063	128.618	-4.78952	5.25644e-15	7.77424e-14	down
Soltu.DM.02G009690	184	138	259	0	0	0	86.8556	173.711	0	#DIV/0!	5.46965e-15	8.07723e-14	up
Soltu.DM.02G012300	185	135	272	0	0	0	88.3522	176.704	0	#DIV/0!	5.76347e-15	8.50463e-14	up
Soltu.DM.08G026500	330	315	382	39	30	66	179.278	309.909	48.6476	2.6714	5.821e-15	8.58299e-14	up
Soltu.DM.02G014000	16461	16110	13230	2839	4436	2679	8782.64	13957.5	3607.75	1.95187	5.96824e-15	8.79339e-14	up
Soltu.DM.02G024720	8768	8162	11270	3816	3122	3826	6177.75	8481.38	3874.11	1.13043	6.00217e-15	8.83666e-14	up
Soltu.DM.02G024450	226	273	373	754	835	723	548.099	261.528	834.671	-1.67424	6.14767e-15	9.04399e-14	down
Soltu.DM.07G021410	0	0	0	141	116	131	69.8113	0	139.623	#NUM!	6.19296e-15	9.1037e-14	down
Soltu.DM.02G022160	320	252	389	836	1565	1287	814.097	288.75	1339.44	-2.21374	6.21528e-15	9.12957e-14	down
Soltu.DM.07G022500	236	177	250	1224	778	605	566.758	199.84	933.675	-2.22407	6.24236e-15	9.16241e-14	down
Soltu.DM.03G031870	3097	3265	3828	1125	681	1064	2052.07	3074.29	1029.85	1.57782	6.37484e-15	9.34976e-14	up
Soltu.DM.04G023730	184	132	286	0	0	0	89.6755	179.351	0	#DIV/0!	6.42652e-15	9.41842e-14	up
Soltu.DM.04G005260	2006	1536	2791	504	529	592	1240.62	1894.7	586.543	1.69166	6.43675e-15	9.42628e-14	up
Soltu.DM.10G022320	121	90	213	692	504	617	388.727	125.92	651.534	-2.37134	6.7241e-15	9.83221e-14	down
Soltu.DM.04G030340	60	75	59	308	275	216	173.308	59.05	287.567	-2.28389	6.77564e-15	9.90011e-14	down
Soltu.DM.06G004310	75	77	85	322	217	293	185.217	71.6418	298.793	-2.06027	6.78409e-15	9.90498e-14	down
Soltu.DM.09G029500	377	325	662	58	66	74	238.775	406.013	71.5369	2.50477	6.94841e-15	1.01372e-13	up
Soltu.DM.10G010450	11913	11604	14987	4378	5285	4664	8386.93	11595.8	5178.02	1.16313	6.95381e-15	1.01375e-13	up
Soltu.DM.08G020440	505	486	679	156	155	130	330.431	501.889	158.974	1.65858	6.98844e-15	1.01803e-13	up
Soltu.DM.01G030420	470	387	476	873	852	896	673.945	402.818	945.072	-1.23029	7.09998e-15	1.0335e-13	down
Soltu.DM.11G007660	175	146	206	0	0	0	79.3131	158.626	0	#DIV/0!	7.52592e-15	1.09468e-13	up
Soltu.DM.01G030410	1077	849	858	150	233	142	518.153	846.037	190.269	2.15268	7.71562e-15	1.12143e-13	up
Soltu.DM.01G006570	82	34	61	295	398	340	213.658	53.4864	373.83	-2.80514	7.81234e-15	1.13464e-13	down
Soltu.DM.05G026240	148	140	141	370	394	356	267.141	130.115	404.167	-1.63517	7.81846e-15	1.13467e-13	down
Soltu.DM.11G026510	5546	4900	4526	1618	1792	1585	3178.81	4554.28	1803.35	1.33655	7.85912e-15	1.13972e-13	up
Soltu.DM.10G023400	654	607	757	1463	1752	1291	1118.33	608.689	1627.98	-1.41931	8.46534e-15	1.2258e-13	down
Soltu.DM.12G001370	276	226	289	721	530	673	465.195	238.797	691.594	-1.53414	8.57011e-15	1.24004e-13	down
Soltu.DM.01G027370	1046	1088	1329	360	372	433	732.101	1043.74	420.462	1.31171	8.6691e-15	1.25343e-13	up
Soltu.DM.01G038650	2	0	0	221	149	200	102.662	0.625822	204.698	-8.35353	8.82194e-15	1.27457e-13	down
Soltu.DM.02G033650	582	619	653	170	109	170	361.073	560.911	161.234	1.79861	8.996e-15	1.29875e-13	up
Soltu.DM.03G012710	437	425	405	857	877	855	659.326	384.711	933.941	-1.27955	9.04133e-15	1.30432e-13	down
Soltu.DM.03G028100	18315	17936	20476	7473	8369	6722	12643.7	17141.3	8146.14	1.07329	9.45813e-15	1.36344e-13	up
Soltu.DM.12G004190	721	958	1017	2345	3002	1992	1733.56	813.639	2653.47	-1.70542	9.86402e-15	1.42089e-13	down
Soltu.DM.02G026340	474	490	526	162	123	143	302.291	450.713	153.868	1.55052	9.96191e-15	1.43314e-13	up
Soltu.DM.11G022810	410	409	333	968	1630	1566	930.881	351.072	1510.69	-2.10537	9.96385e-15	1.43314e-13	down
Soltu.DM.11G023480	3	1	0	128	128	84	61.8869	1.25596	122.518	-6.60805	1.00552e-14	1.4452e-13	down
Soltu.DM.09G015730	0	0	0	128	119	123	66.6627	0	133.325	#NUM!	1.00923e-14	1.44945e-13	down
Soltu.DM.10G002490	737	758	784	1621	1357	1283	1111.51	690.105	1532.92	-1.15139	1.0581e-14	1.51851e-13	down
Soltu.DM.09G001690	221	136	180	577	1020	720	501.798	162.584	841.012	-2.37094	1.0733e-14	1.53919e-13	down
Soltu.DM.02G018500	1675	1361	1749	396	244	451	918.181	1444.5	391.86	1.88216	1.08278e-14	1.55164e-13	up
Soltu.DM.10G003670	36	27	40	175	145	165	102.777	31.005	174.548	-2.49306	1.0884e-14	1.55853e-13	down
Soltu.DM.10G003690	448	489	543	1054	939	1273	812.042	447.01	1177.07	-1.39683	1.10695e-14	1.58392e-13	down
Soltu.DM.03G026160	462	405	501	83	54	106	250.185	413.01	87.3599	2.24113	1.14468e-14	1.6367e-13	up
Soltu.DM.03G016040	81	83	153	391	549	420	293.386	94.4201	492.353	-2.38253	1.15073e-14	1.64414e-13	down
Soltu.DM.06G000280	74	98	88	306	712	502	316.053	78.8289	553.277	-2.8112	1.21597e-14	1.73351e-13	down
Soltu.DM.03G030590	808	851	854	181	257	178	492.2	761.38	223.02	1.77145	1.22643e-14	1.74714e-13	up
Soltu.DM.05G006650	12556	12183	14312	5172	3321	4609	8247.45	11792.1	4702.76	1.32624	1.26526e-14	1.80114e-13	up
Soltu.DM.11G018420	276	227	380	44	17	32	148.87	264.537	33.204	2.99404	1.27817e-14	1.81818e-13	up
Soltu.DM.02G006930	18923	18281	17980	7317	7964	7162	12422.3	16743.6	8101.05	1.04743	1.30329e-14	1.85255e-13	up
Soltu.DM.10G029250	415	394	460	874	1124	907	716.986	383.359	1050.61	-1.45446	1.30963e-14	1.86019e-13	down
Soltu.DM.04G032460	141	174	184	0	0	0	75.3617	150.723	0	#DIV/0!	1.37231e-14	1.94779e-13	up
Soltu.DM.11G020740	151	135	183	0	8	4	72.8148	141.201	4.42843	4.99481	1.37422e-14	1.94908e-13	up
Soltu.DM.06G013460	31996	30327	33151	9696	12728	9481	20217.3	28894.1	11540.6	1.32406	1.40475e-14	1.99092e-13	up
Soltu.DM.11G021800	1296	1110	1414	493	347	382	795.74	1152.69	438.786	1.39342	1.41885e-14	2.00943e-13	up
Soltu.DM.06G022110	531	609	600	182	180	161	357.76	526.973	188.547	1.48281	1.55087e-14	2.19319e-13	up
Soltu.DM.10G013990	2171	2417	2349	728	456	730	1394.75	2102.32	687.179	1.61323	1.57563e-14	2.22659e-13	up
Soltu.DM.07G021890	268	208	256	607	512	619	423.557	221.364	625.749	-1.49917	1.64707e-14	2.32584e-13	down
Soltu.DM.02G006080	0	0	0	120	146	104	66.8497	0	133.699	#NUM!	1.6921e-14	2.38595e-13	down
Soltu.DM.08G026170	1958	1683	2416	421	222	491	1114.21	1821.55	406.866	2.16254	1.70787e-14	2.40643e-13	up
Soltu.DM.02G033120	36	33	29	224	332	154	143.483	29.8352	257.13	-3.10741	1.71392e-14	2.41153e-13	down
Soltu.DM.07G026180	424	446	376	939	1013	907	705.533	379.204	1031.86	-1.44421	1.71398e-14	2.41153e-13	down
Soltu.DM.04G026780	521	566	613	1181	962	1011	824.211	513.835	1134.59	-1.14279	1.74465e-14	2.4529e-13	down
Soltu.DM.03G031860	161828	152776	164169	59594	34869	50703	98509.2	144967	52050.8	1.47774	1.75621e-14	2.46736e-13	up
Soltu.DM.06G017460	135	144	145	390	415	334	269.683	128.433	410.933	-1.67788	1.77594e-14	2.49327e-13	down
Soltu.DM.01G046650	0	0	0	126	96	154	67.6632	0	135.326	#NUM!	1.77985e-14	2.49695e-13	down
Soltu.DM.01G033510	1295	1017	1482	2748	3797	2863	2273.55	1141.88	3405.22	-1.57634	1.80477e-14	2.53008e-13	down
Soltu.DM.10G003940	2447	2271	2216	5717	3934	5021	3687.33	2105.22	5269.45	-1.32368	1.86959e-14	2.61762e-13	down
Soltu.DM.06G011800	0	4	0	118	145	96	65.4993	1.26892	129.73	-6.67576	1.86992e-14	2.61762e-13	down
Soltu.DM.10G022020	27369	27902	30005	9271	11438	8144	18113	25798	10427.9	1.30681	1.88281e-14	2.63376e-13	up
Soltu.DM.10G016600	64	26	70	271	357	424	214.285	47.8305	380.74	-2.9928	1.88917e-14	2.64075e-13	down
Soltu.DM.08G025360	0	0	0	162	78	192	77.4554	0	154.911	#NUM!	1.8931e-14	2.64432e-13	down
Soltu.DM.10G021260	0	3	5	72	223	138	80.1934	2.34856	158.038	-6.07235	1.91478e-14	2.67269e-13	down
Soltu.DM.01G002270	0	0	0	232	81	138	80.3546	0	160.709	#NUM!	1.9328e-14	2.6959e-13	down
Soltu.DM.01G019110	37	72	67	283	399	267	198.339	53.1363	343.542	-2.69272	2.00253e-14	2.79114e-13	down
Soltu.DM.09G025280	2775	3225	3153	1074	1016	1256	1989.38	2772.26	1206.49	1.20025	2.166e-14	3.01682e-13	up
Soltu.DM.01G006670	138	162	151	13	13	5	73.96	136.758	11.1615	3.61503	2.2587e-14	3.14367e-13	up
Soltu.DM.08G028500	1671	1190	2677	365	234	373	998.668	1648.26	349.073	2.23935	2.26149e-14	3.14529e-13	up
Soltu.DM.02G006490	393	389	440	847	817	712	612.772	369.301	856.242	-1.21322	2.26458e-14	3.14733e-13	down
Soltu.DM.01G048760	1271	1259	1546	423	253	403	808.083	1229.02	387.152	1.66653	2.27582e-14	3.16067e-13	up
Soltu.DM.01G048090	4074	4704	3705	1287	1373	1044	2569.19	3802.13	1336.26	1.50861	2.30608e-14	3.2004e-13	up
Soltu.DM.06G034290	582	651	721	1151	1153	1152	918.242	590.06	1246.42	-1.07886	2.33414e-14	3.23703e-13	down
Soltu.DM.07G021320	124	119	116	5	9	5	57.9284	108.959	6.89798	3.98146	2.3386e-14	3.24089e-13	up
Soltu.DM.03G008930	0	0	0	91	133	156	68.8386	0	137.677	#NUM!	2.37646e-14	3.291e-13	down
Soltu.DM.03G006050	180	115	223	0	0	0	77.5529	155.106	0	#DIV/0!	2.39091e-14	3.30865e-13	up
Soltu.DM.07G002590	1348	1122	1322	476	330	396	789.357	1147.07	431.646	1.41003	2.40525e-14	3.32612e-13	up
Soltu.DM.11G021810	866	783	1073	316	211	252	549.369	819.141	279.597	1.55076	2.52852e-14	3.49409e-13	up
Soltu.DM.10G006750	3112	3981	2984	673	990	696	1962.38	3070.32	854.441	1.84534	2.54364e-14	3.51248e-13	up
Soltu.DM.12G021020	2341	2664	2386	6244	9800	5910	5100.85	2244.21	7957.49	-1.8261	2.59974e-14	3.58738e-13	down
Soltu.DM.07G019740	492	580	555	169	137	121	323.259	492.998	153.52	1.68316	2.71647e-14	3.74578e-13	up
Soltu.DM.03G037130	8769	10073	9119	3703	3841	3594	6252.6	8486.99	4018.22	1.0787	2.74938e-14	3.78847e-13	up
Soltu.DM.07G021080	170	211	184	26	24	28	99.8238	171.535	28.1124	2.60923	2.85523e-14	3.92948e-13	up
Soltu.DM.02G026750	699	530	625	1266	1223	1294	962.685	561.466	1363.91	-1.28047	2.85578e-14	3.92948e-13	down
Soltu.DM.05G005770	2	4	5	148	54	167	67.6709	3.29161	132.05	-5.32615	2.96472e-14	4.0736e-13	down
Soltu.DM.12G008230	4603	4626	4542	7950	8428	7304	6360.79	4176.75	8544.82	-1.03267	2.99429e-14	4.11131e-13	down
Soltu.DM.01G036330	4148	4066	3864	7423	8350	6994	5943.88	3667.31	8220.46	-1.16449	3.09553e-14	4.2473e-13	down
Soltu.DM.11G012480	120	169	194	0	0	0	72.6799	145.36	0	#DIV/0!	3.17878e-14	4.35844e-13	up
Soltu.DM.03G013520	1434	1406	2070	520	559	485	1018.73	1473.04	564.417	1.38397	3.19873e-14	4.3827e-13	up
Soltu.DM.12G002360	3172	3766	3186	7073	8271	6536	5490.37	3077.33	7903.4	-1.3608	3.23389e-14	4.42774e-13	down
Soltu.DM.02G016180	110	82	137	368	473	337	262.339	98.7073	425.97	-2.10952	3.28017e-14	4.48793e-13	down
Soltu.DM.01G018220	139	153	189	17	7	16	79.571	144.833	14.3094	3.33935	3.31755e-14	4.53586e-13	up
Soltu.DM.10G000760	258	171	251	659	1350	959	642.046	205.1	1078.99	-2.39528	3.33341e-14	4.55432e-13	down
Soltu.DM.12G003610	74	86	59	646	247	669	312.875	66.9203	558.83	-3.06189	3.34552e-14	4.56765e-13	down
Soltu.DM.11G006460	93	89	109	283	345	272	206.526	87.786	325.265	-1.88955	3.36012e-14	4.58435e-13	down
Soltu.DM.05G003560	20	15	42	178	422	229	162.316	22.7504	301.882	-3.73002	3.39011e-14	4.622e-13	down
Soltu.DM.10G005810	3846	3376	3674	1513	1134	1421	2381.71	3300.85	1462.57	1.17433	3.40043e-14	4.63282e-13	up
Soltu.DM.10G027640	3091	3402	3318	1303	1321	1081	2154.64	2973.39	1335.89	1.15431	3.4644e-14	4.71665e-13	up
Soltu.DM.06G033360	691	594	524	1385	1481	1785	1115.22	551.048	1679.4	-1.6077	3.47684e-14	4.73027e-13	down
Soltu.DM.09G003580	1506	1373	1215	315	316	433	815.128	1246.24	384.016	1.69835	3.49039e-14	4.74537e-13	up
Soltu.DM.04G010510	857	740	1116	1753	1765	1779	1362.62	814.697	1910.55	-1.22965	3.56528e-14	4.84377e-13	down
Soltu.DM.10G023790	70	69	116	312	445	311	231.444	76.2001	386.688	-2.34331	3.5682e-14	4.84435e-13	down
Soltu.DM.03G032180	5225	4696	6843	2274	1732	2032	3603.64	5036.43	2170.84	1.21415	3.6461e-14	4.94664e-13	up
Soltu.DM.03G020530	495	454	599	124	56	67	277.215	466.259	88.1709	2.40276	3.69015e-14	4.9994e-13	up
Soltu.DM.12G027110	310	267	360	670	601	631	483.676	282.278	685.074	-1.27914	3.84543e-14	5.20612e-13	down
Soltu.DM.07G007050	174	148	198	17	12	4	84.2633	156.713	11.814	3.72955	3.85942e-14	5.22141e-13	up
Soltu.DM.02G024900	127	140	153	371	612	488	330.217	126.896	533.537	-2.07194	4.18584e-14	5.65906e-13	down
Soltu.DM.03G002960	0	0	0	95	159	108	65.6578	0	131.316	#NUM!	4.35291e-14	5.87673e-13	down
Soltu.DM.08G017980	94	199	287	0	0	0	86.3614	172.723	0	#DIV/0!	4.36504e-14	5.889e-13	up
Soltu.DM.05G007650	1783	1823	2034	841	665	785	1264.29	1704.48	824.105	1.04843	4.38655e-14	5.9139e-13	up
Soltu.DM.09G022770	567	653	645	172	144	200	375.304	564.768	185.84	1.6036	4.40674e-14	5.93698e-13	up
Soltu.DM.12G011010	1661	1732	1626	3121	3446	2899	2470.27	1523.45	3417.09	-1.16542	4.66767e-14	6.28415e-13	down
Soltu.DM.11G020750	2162	1928	1780	5065	3555	4370	3225.69	1785.42	4665.96	-1.38591	4.89364e-14	6.5838e-13	down
Soltu.DM.05G006330	9707	7959	13684	1716	583	1764	5418.85	9385.22	1452.49	2.69186	4.94179e-14	6.64397e-13	up
Soltu.DM.07G023900	263	287	274	616	551	688	459.158	249.889	668.427	-1.41948	5.0949e-14	6.84034e-13	down
Soltu.DM.03G029120	8866	9248	8770	1726	2899	1824	5248.78	8158.12	2339.44	1.80207	5.10362e-14	6.84726e-13	up
Soltu.DM.10G005300	1666	1809	1635	4116	2886	3764	2709.91	1551.96	3867.87	-1.31745	5.13465e-14	6.88413e-13	down
Soltu.DM.01G044350	6554	6116	8478	2890	2741	3036	4741.95	6359.53	3124.37	1.02535	5.14489e-14	6.89309e-13	up
Soltu.DM.10G021700	35	13	60	295	274	368	184.848	31.8383	337.857	-3.40758	5.32932e-14	7.13524e-13	down
Soltu.DM.01G034620	619	644	704	214	132	178	391.313	594.668	187.959	1.66166	5.37071e-14	7.18569e-13	up
Soltu.DM.03G005640	0	0	0	184	76	124	68.558	0	137.116	#NUM!	5.59144e-14	7.47584e-13	down
Soltu.DM.08G025180	2465	2091	1649	11537	5088	13813	6402.21	1895.34	10909.1	-2.525	6.25306e-14	8.35467e-13	down
Soltu.DM.11G013490	179	105	190	0	0	0	71.2007	142.401	0	#DIV/0!	6.31645e-14	8.43355e-13	up
Soltu.DM.10G022950	240	278	240	859	568	988	549.141	230.338	867.943	-1.91384	6.47242e-14	8.63584e-13	down
Soltu.DM.06G010600	1534	1220	1602	337	146	307	798.622	1314.58	282.661	2.21746	6.48683e-14	8.64911e-13	up
Soltu.DM.03G036780	439	401	372	846	981	1045	703.145	368.504	1037.79	-1.49375	7.11317e-14	9.47118e-13	down
Soltu.DM.12G028730	809	560	665	169	179	137	395.766	616.578	174.954	1.81731	7.39306e-14	9.83709e-13	up
Soltu.DM.09G001860	720	661	759	1323	1131	1374	1012.76	647.03	1378.49	-1.09118	7.75784e-14	1.03154e-12	down
Soltu.DM.08G018770	126	120	123	12	6	6	60.2152	111.857	8.57307	3.70571	7.7917e-14	1.03533e-12	up
Soltu.DM.12G016430	0	0	0	98	108	108	56.6905	0	113.381	#NUM!	7.97765e-14	1.05931e-12	down
Soltu.DM.01G002180	176	127	149	1350	417	1048	570.428	136.987	1003.87	-2.87346	8.08212e-14	1.07245e-12	down
Soltu.DM.09G029670	129	116	239	0	0	0	71.9673	143.935	0	#DIV/0!	8.10673e-14	1.07498e-12	up
Soltu.DM.03G022360	14	0	12	234	151	249	117.736	7.73325	227.738	-4.88016	8.16777e-14	1.08233e-12	down
Soltu.DM.03G019560	31853	34532	36438	68817	89408	62063	55383.7	31101.6	79665.8	-1.35697	8.25217e-14	1.09276e-12	down
Soltu.DM.03G005240	424	388	483	912	1165	888	731.426	390.697	1072.15	-1.45639	8.43214e-14	1.11583e-12	down
Soltu.DM.12G011570	7025	6362	5825	2270	2436	2088	4147.74	5843.77	2451.71	1.25311	8.7139e-14	1.15233e-12	up
Soltu.DM.01G042360	13482	14069	18874	6848	6086	6333	10446.7	13954.7	6938.7	1.00801	8.83618e-14	1.1677e-12	up
Soltu.DM.01G022170	273	211	352	666	934	870	572.518	250.7	894.335	-1.83485	9.01464e-14	1.19047e-12	down
Soltu.DM.04G031580	2699	2489	3180	5547	7670	5496	4647.73	2522.54	6772.92	-1.4249	9.17167e-14	1.21039e-12	down
Soltu.DM.01G034180	963	879	1075	260	123	222	548.523	880.506	216.539	2.0237	9.60042e-14	1.2661e-12	up
Soltu.DM.08G022010	29	31	21	171	234	138	110.625	24.7754	196.474	-2.98736	9.68263e-14	1.27608e-12	down
Soltu.DM.07G012750	347	315	321	8	26	37	162.033	298.187	25.8791	3.52636	9.72896e-14	1.28131e-12	up
Soltu.DM.01G030220	15	4	0	226	220	188	117.228	5.96259	228.494	-5.26007	1.08562e-13	1.42782e-12	down
Soltu.DM.06G017160	0	0	0	79	186	109	68.0869	0	136.174	#NUM!	1.09329e-13	1.43694e-12	down
Soltu.DM.03G031460	107	86	115	539	268	459	273.096	92.8913	453.3	-2.28685	1.09869e-13	1.44306e-12	down
Soltu.DM.01G048060	14654	16207	17646	30119	40737	30483	25663.2	14656.6	36669.8	-1.32304	1.19873e-13	1.57338e-12	down
Soltu.DM.05G022620	440	385	406	72	44	92	223.991	373.24	74.7417	2.32012	1.21793e-13	1.5975e-12	up
Soltu.DM.05G007740	1545	1667	1626	352	537	370	961.371	1466.53	456.21	1.68464	1.21999e-13	1.59911e-12	up
Soltu.DM.07G017450	0	0	8	124	174	127	78.0441	2.23499	153.853	-6.10514	1.23509e-13	1.61673e-12	down
Soltu.DM.01G002780	86	132	111	5	4	5	52.4165	99.7952	5.03765	4.30815	1.25368e-13	1.63995e-12	up
Soltu.DM.03G014770	1056	1013	931	2302	3043	2096	1801.72	911.886	2691.56	-1.56152	1.29722e-13	1.69576e-12	down
Soltu.DM.05G021040	0	0	0	94	103	104	54.3405	0	108.681	#NUM!	1.3168e-13	1.72019e-12	down
Soltu.DM.08G018640	4	6	0	93	99	105	55.182	3.15502	107.209	-5.08663	1.33103e-13	1.73761e-12	down
Soltu.DM.08G015420	0	0	0	72	210	115	72.4265	0	144.853	#NUM!	1.34916e-13	1.76009e-12	down
Soltu.DM.01G051180	118	123	169	0	0	4	62.3045	123.157	1.45191	6.4064	1.35818e-13	1.77067e-12	up
Soltu.DM.05G026250	145	142	138	14	5	4	68.5706	128.972	8.16885	3.98078	1.36237e-13	1.77493e-12	up
Soltu.DM.12G006130	7900	6853	10386	3488	3006	3006	5483.54	7547.56	3419.53	1.14221	1.38896e-13	1.80836e-12	up
Soltu.DM.01G012460	144	121	150	348	532	459	305.309	125.35	485.267	-1.95281	1.39957e-13	1.82094e-12	down
Soltu.DM.04G012440	113	117	113	0	4	4	53.4922	104.044	2.94017	5.14515	1.43294e-13	1.86312e-12	up
Soltu.DM.06G018070	31	38	35	229	203	131	117.026	31.5331	202.52	-2.68312	1.457e-13	1.89313e-12	down
Soltu.DM.04G000770	1095	936	852	231	291	229	574.559	877.592	271.527	1.69245	1.4766e-13	1.9173e-12	up
Soltu.DM.11G020950	1554	1582	1381	508	462	555	961.755	1373.94	549.572	1.32194	1.5244e-13	1.97804e-12	up
Soltu.DM.04G027450	207	222	208	508	441	558	368.078	193.307	542.848	-1.48965	1.53255e-13	1.98729e-12	down
Soltu.DM.12G016580	313	318	328	90	74	68	186.946	290.455	83.4364	1.79957	1.53741e-13	1.99225e-12	up
Soltu.DM.11G021540	91	117	87	345	333	286	218.643	89.8964	347.39	-1.95022	1.59406e-13	2.06428e-12	down
Soltu.DM.12G002050	0	0	0	104	93	96	52.7628	0	105.526	#NUM!	1.68179e-13	2.17643e-12	down
Soltu.DM.10G023510	0	0	0	81	172	97	63.6515	0	127.303	#NUM!	1.71108e-13	2.21138e-12	down
Soltu.DM.05G025860	17	23	32	125	146	148	86.4803	21.5558	151.405	-2.81227	1.75344e-13	2.26462e-12	down
Soltu.DM.02G027460	1035	1052	1147	437	303	363	687.062	978.031	396.092	1.30404	1.756e-13	2.26515e-12	up
Soltu.DM.05G017470	465	424	361	64	87	45	225.884	380.863	70.9053	2.42531	1.75619e-13	2.26515e-12	up
Soltu.DM.07G020280	4486	5038	4763	2147	1843	1704	3190.8	4332.58	2049.03	1.08029	1.76273e-13	2.27207e-12	up
Soltu.DM.04G016750	0	0	0	128	68	136	59.5344	0	119.069	#NUM!	1.7849e-13	2.29911e-12	down
Soltu.DM.02G031310	1707	1508	2086	686	462	576	1107.12	1595.3	618.943	1.36595	1.80883e-13	2.32839e-12	up
Soltu.DM.02G029720	1892	2097	2401	704	830	823	1389.9	1928.04	851.763	1.17861	1.82158e-13	2.34325e-12	up
Soltu.DM.11G026710	388	311	365	49	80	66	196.38	322.04	70.7199	2.18705	1.82367e-13	2.34438e-12	up
Soltu.DM.01G027220	274	309	394	1264	675	1107	692.639	293.835	1091.44	-1.89316	1.86836e-13	2.40023e-12	down
Soltu.DM.08G002940	0	0	0	157	69	111	60.2132	0	120.426	#NUM!	1.91472e-13	2.45816e-12	down
Soltu.DM.02G023180	2624	2059	3133	849	485	716	1542.2	2349.53	734.863	1.67683	1.99978e-13	2.56565e-12	up
Soltu.DM.02G014380	1627	1215	1841	3285	5070	3976	2939	1408.87	4469.14	-1.66546	2.05007e-13	2.626e-12	down
Soltu.DM.12G011220	106	73	166	509	367	491	297.023	102.702	491.343	-2.25826	2.05089e-13	2.626e-12	down
Soltu.DM.03G018610	7229	8338	5805	817	1737	874	3887.9	6528.87	1246.94	2.38844	2.09503e-13	2.68075e-12	up
Soltu.DM.12G007890	168	146	279	26	15	14	98.2561	176.83	19.6821	3.16741	2.11417e-13	2.70346e-12	up
Soltu.DM.04G030050	4057	3841	2382	10910	9102	11157	7187.2	3153.43	11221	-1.8312	2.20187e-13	2.81374e-12	down
Soltu.DM.03G013630	1145	1213	1240	508	396	461	790.202	1089.51	490.896	1.15019	2.24194e-13	2.86306e-12	up
Soltu.DM.03G032330	2004	1644	2361	3627	3259	3623	2797.02	1808.2	3785.84	-1.06606	2.27941e-13	2.90899e-12	down
Soltu.DM.07G025130	54	29	43	222	207	173	127.467	38.11	216.825	-2.50829	2.30638e-13	2.94147e-12	down
Soltu.DM.12G020030	118	103	246	0	0	0	69.1621	138.324	0	#DIV/0!	2.36545e-13	3.01284e-12	up
Soltu.DM.09G006210	17	7	19	130	103	162	77.5352	12.8482	142.222	-3.46851	2.38319e-13	3.03343e-12	down
Soltu.DM.09G025370	0	0	0	83	114	98	53.39	0	106.78	#NUM!	2.4166e-13	3.07395e-12	down
Soltu.DM.09G026290	33	28	37	148	137	140	91.3382	29.5454	153.131	-2.37376	2.43973e-13	3.10132e-12	down
Soltu.DM.11G000400	18603	18700	22885	8158	5149	7220	12756.6	18146.8	7366.48	1.30066	2.51343e-13	3.18872e-12	up
Soltu.DM.02G020890	3940	3256	5067	1523	1135	1436	2576.61	3681.36	1471.86	1.3226	2.5295e-13	3.20702e-12	up
Soltu.DM.06G017260	0	0	0	126	75	99	53.7746	0	107.549	#NUM!	2.59514e-13	3.28809e-12	down
Soltu.DM.01G017170	134	128	116	8	11	4	61.6314	114.943	8.31984	3.78822	2.61625e-13	3.31266e-12	up
Soltu.DM.03G030330	136	141	140	0	3	0	63.757	126.398	1.1162	6.82324	2.62517e-13	3.32179e-12	up
Soltu.DM.03G025500	121	170	162	18	17	13	77.169	137.05	17.288	2.98686	2.62748e-13	3.32254e-12	up
Soltu.DM.09G024720	385	257	184	1265	1012	2067	909.519	253.404	1565.63	-2.62724	2.68874e-13	3.39778e-12	down
Soltu.DM.10G030190	825	694	1033	1793	2580	1956	1529.4	766.903	2291.91	-1.57943	2.69118e-13	3.39865e-12	down
Soltu.DM.06G010410	797	704	874	187	255	168	468.81	716.893	220.727	1.69949	2.70174e-13	3.40975e-12	up
Soltu.DM.11G025200	84	88	119	278	296	395	218.696	87.4463	349.946	-2.00066	2.72599e-13	3.43813e-12	down
Soltu.DM.06G034270	1223	1160	1548	2506	2011	2290	1815.96	1183.15	2448.78	-1.04943	2.81254e-13	3.54497e-12	down
Soltu.DM.09G020170	30	28	32	135	156	130	89.6353	27.2097	152.061	-2.48245	2.88405e-13	3.63274e-12	down
Soltu.DM.09G024120	130	101	164	0	0	0	59.268	118.536	0	#DIV/0!	2.88915e-13	3.6368e-12	up
Soltu.DM.03G030050	459	436	538	120	58	100	265.874	432.242	99.5057	2.11899	2.93684e-13	3.69443e-12	up
Soltu.DM.08G023920	17163	17957	16741	6742	7526	6451	11612.3	15744	7480.54	1.07359	2.97883e-13	3.74482e-12	up
Soltu.DM.09G010080	755	800	1001	287	290	224	529.226	769.685	288.766	1.41437	3.07322e-13	3.86097e-12	up
Soltu.DM.02G006950	56	93	80	280	337	263	193.678	69.3753	317.981	-2.19645	3.1281e-13	3.92737e-12	down
Soltu.DM.08G017890	304	306	360	639	820	705	537.717	292.772	782.662	-1.41861	3.16103e-13	3.96614e-12	down
Soltu.DM.11G004150	1183	893	1843	3410	3348	3514	2436.23	1168.35	3704.11	-1.66466	3.18295e-13	3.99106e-12	down
Soltu.DM.06G030180	64667	55494	47661	144278	106075	151784	97882.9	51154.6	144611	-1.49924	3.21735e-13	4.03158e-12	down
Soltu.DM.02G001930	622	370	640	1583	4021	2403	1704.13	490.805	2917.45	-2.57149	3.25374e-13	4.07454e-12	down
Soltu.DM.04G010250	312	291	372	64	72	86	187.038	293.869	80.2064	1.87339	3.30766e-13	4.13939e-12	up
Soltu.DM.02G021920	146	144	200	445	351	427	293.599	147.241	439.957	-1.57918	3.31374e-13	4.14431e-12	down
Soltu.DM.10G003860	1534	1440	1757	3210	4250	2950	2596.65	1427.68	3765.61	-1.39921	3.33803e-13	4.1693e-12	down
Soltu.DM.12G004120	397	324	503	921	831	824	647.654	367.533	927.776	-1.3359	3.40828e-13	4.25431e-12	down
Soltu.DM.09G007770	939	1063	1055	292	354	245	623.857	925.779	321.936	1.5239	3.45835e-13	4.31402e-12	up
Soltu.DM.01G026930	1089	1360	1094	3004	4218	2668	2328.86	1077.83	3579.89	-1.73179	3.46824e-13	4.32358e-12	down
Soltu.DM.09G007950	0	0	0	110	75	100	51.1809	0	102.362	#NUM!	3.47221e-13	4.32574e-12	down
Soltu.DM.05G006190	74	116	130	424	589	340	292.959	96.2727	489.645	-2.34654	3.48334e-13	4.33681e-12	down
Soltu.DM.12G013220	23814	23278	22521	51119	36144	50704	35356.8	21127.9	49585.6	-1.23077	3.51276e-13	4.37063e-12	down
Soltu.DM.09G010940	206	165	187	499	586	427	357.585	169.046	546.125	-1.69182	3.60884e-13	4.4873e-12	down
Soltu.DM.09G029420	2059	1782	2906	421	135	367	1175.47	2021.45	329.487	2.6171	3.6214e-13	4.50003e-12	up
Soltu.DM.08G014360	3121	3116	3445	1278	910	1298	2090.3	2927.53	1253.06	1.22422	3.67441e-13	4.56296e-12	up
Soltu.DM.04G012830	744	597	968	1730	1465	1864	1257.22	692.626	1821.8	-1.39522	3.67833e-13	4.5649e-12	down
Soltu.DM.02G000270	5	5	6	62	92	96	47.7053	4.82695	90.5837	-4.23007	3.7823e-13	4.69093e-12	down
Soltu.DM.05G024170	244	166	267	555	576	581	410.666	203.603	617.73	-1.60121	3.78572e-13	4.69216e-12	down
Soltu.DM.06G015120	57	28	57	206	273	231	149.763	42.6427	256.883	-2.59074	4.17512e-13	5.16898e-12	down
Soltu.DM.12G006840	6226	5718	4526	1633	1799	1695	3438.82	5026.55	1851.08	1.4412	4.17577e-13	5.16898e-12	up
Soltu.DM.03G000870	526	383	381	23	64	22	216.154	392.532	39.7764	3.30283	4.38581e-13	5.42552e-12	up
Soltu.DM.05G022330	0	0	0	74	94	125	53.0085	0	106.017	#NUM!	4.39543e-13	5.43394e-12	down
Soltu.DM.06G018110	1749	2044	1993	791	786	787	1302.5	1752.49	852.505	1.03963	4.66111e-13	5.75872e-12	up
Soltu.DM.11G000800	8802	8582	7610	17600	24139	17022	14434	7602.75	21265.3	-1.48391	4.68188e-13	5.78069e-12	down
Soltu.DM.12G025500	827	831	918	1400	1605	1495	1202.17	778.861	1625.48	-1.06143	4.77455e-13	5.89135e-12	down
Soltu.DM.05G012430	63	77	75	232	370	262	189.169	65.0932	313.245	-2.26671	4.82602e-13	5.95106e-12	down
Soltu.DM.07G017810	672	717	827	1325	1135	1335	1017.64	668.773	1366.51	-1.03091	4.88718e-13	6.02265e-12	down
Soltu.DM.04G021080	184	69	235	0	0	0	72.5587	145.117	0	#DIV/0!	4.93282e-13	6.07502e-12	up
Soltu.DM.07G025260	171	95	130	0	0	0	59.9816	119.963	0	#DIV/0!	4.95244e-13	6.09531e-12	up
Soltu.DM.03G021620	18846	20781	18832	5806	7335	4805	12119	17750.7	6487.31	1.45218	4.96362e-13	6.10518e-12	up
Soltu.DM.01G003470	548	516	711	174	103	153	344.01	533.801	154.219	1.79132	4.98491e-13	6.12748e-12	up
Soltu.DM.01G006580	81	49	55	242	530	348	231.858	56.2557	407.461	-2.85659	5.02919e-13	6.17799e-12	down
Soltu.DM.11G018490	5	3	2	57	134	99	54.3199	3.07499	105.565	-5.1014	5.04799e-13	6.19716e-12	down
Soltu.DM.08G025440	603	551	617	208	176	147	363.425	535.853	190.997	1.48829	5.10704e-13	6.26568e-12	up
Soltu.DM.04G002690	202	177	211	28	28	39	106.296	178.306	34.2872	2.37861	5.16122e-13	6.32622e-12	up
Soltu.DM.02G027020	2460	1945	3046	4676	6263	5883	4162.75	2237.75	6087.75	-1.44386	5.16293e-13	6.32622e-12	down
Soltu.DM.01G037840	796	776	815	1633	1649	1292	1185.96	722.938	1648.99	-1.18964	5.33959e-13	6.53854e-12	down
Soltu.DM.02G007620	603	738	790	246	194	169	431.184	643.507	218.862	1.55594	5.45657e-13	6.67757e-12	up
Soltu.DM.03G007720	29542	30107	30729	51226	63389	50527	43537.6	27379.8	59695.4	-1.12451	5.74283e-13	7.01016e-12	down
Soltu.DM.05G012480	1268	1093	1494	410	399	501	816.712	1160.89	472.535	1.29674	5.81907e-13	7.09875e-12	up
Soltu.DM.01G039580	3359	3141	4403	1336	781	1101	2215.63	3277.57	1153.68	1.50638	5.85374e-13	7.13655e-12	up
Soltu.DM.02G019730	1076	1051	1111	442	373	447	717.424	980.486	454.362	1.10966	5.96575e-13	7.26853e-12	up
Soltu.DM.02G030170	8791	7252	12284	1704	543	1644	4936.54	8483.19	1389.89	2.60964	5.98288e-13	7.28481e-12	up
Soltu.DM.10G028310	1294	1287	1612	612	488	560	930.336	1263.53	597.139	1.08133	6.13107e-13	7.46056e-12	up
Soltu.DM.01G033340	119	99	109	399	871	419	356.832	99.094	614.57	-2.63271	6.18375e-13	7.51993e-12	down
Soltu.DM.01G002090	1263	1541	1646	3219	5649	3829	2976.11	1343.91	4608.31	-1.7778	6.35322e-13	7.71634e-12	down
Soltu.DM.03G028670	629	663	756	111	195	139	389.932	618.351	161.513	1.93678	6.39614e-13	7.76359e-12	up
Soltu.DM.01G044400	386	346	465	784	935	789	633.347	360.454	906.241	-1.33008	6.45539e-13	7.82667e-12	down
Soltu.DM.08G025730	104	104	163	0	0	0	55.5363	111.073	0	#DIV/0!	6.4562e-13	7.82667e-12	up
Soltu.DM.02G030700	332	313	456	87	42	50	197.265	330.574	63.956	2.36982	6.46553e-13	7.83309e-12	up
Soltu.DM.08G008940	819	1150	883	120	231	159	526.532	867.776	185.289	2.22755	6.47e-13	7.83359e-12	up
Soltu.DM.10G030310	5018	5542	6322	1730	2273	1655	3570.53	5094.48	2046.57	1.31573	6.76097e-13	8.18078e-12	up
Soltu.DM.03G024730	375	441	382	873	932	785	649.254	363.961	934.547	-1.36048	6.80528e-13	8.22925e-12	down
Soltu.DM.01G020300	27662	30630	29554	9482	12221	9266	18914.4	26629.1	11199.7	1.24955	6.88241e-13	8.31732e-12	up
Soltu.DM.04G001160	4	6	14	73	207	157	83.1975	7.06626	159.329	-4.49491	6.91128e-13	8.347e-12	down
Soltu.DM.04G029420	111	95	172	0	0	0	56.4612	112.922	0	#DIV/0!	6.94097e-13	8.37763e-12	up
Soltu.DM.05G006110	8518	8601	7735	15176	15499	13496	11742.4	7554.83	15930	-1.07627	6.96838e-13	8.40547e-12	down
Soltu.DM.10G006380	291	306	433	784	1023	783	622.952	309.099	936.804	-1.59968	7.13965e-13	8.6067e-12	down
Soltu.DM.04G028300	1169	726	1846	213	74	148	633.485	1111.83	155.143	2.84126	7.39785e-13	8.91241e-12	up
Soltu.DM.12G022930	165	85	139	0	0	0	58.7139	117.428	0	#DIV/0!	7.42939e-13	8.94484e-12	up
Soltu.DM.02G033450	4738	4677	5359	1971	2183	1684	3285.32	4463.42	2107.21	1.08281	7.4522e-13	8.96673e-12	up
Soltu.DM.09G031110	366	482	444	83	106	109	249.634	391.472	107.796	1.8606	7.56317e-13	9.09459e-12	up
Soltu.DM.11G020990	127	162	156	4	9	0	69.7248	134.713	4.73619	4.83002	7.61683e-13	9.15344e-12	up
Soltu.DM.04G029850	3430	3106	4775	1377	1013	1343	2367.34	3392.61	1342.06	1.33794	7.68374e-13	9.22812e-12	up
Soltu.DM.03G004860	544	510	654	1024	1262	1373	918.931	514.722	1323.14	-1.3621	7.80112e-13	9.35748e-12	down
Soltu.DM.06G023380	315	328	317	618	639	711	500.696	291.18	710.211	-1.28634	7.95514e-13	9.53632e-12	down
Soltu.DM.03G023510	424084	478138	356462	849767	919566	879141	669999	383967	956032	-1.31608	8.21188e-13	9.83191e-12	down
Soltu.DM.02G028550	419	384	494	76	119	84	246.034	390.937	101.13	1.95072	8.24418e-13	9.86448e-12	up
Soltu.DM.03G029340	2930	3307	2828	1159	1183	1065	1992.38	2755.98	1228.78	1.16534	8.35927e-13	9.99601e-12	up
Soltu.DM.01G038080	857	871	999	370	335	286	590.187	823.567	356.807	1.20674	8.63862e-13	1.03237e-11	up
Soltu.DM.08G023140	0	0	0	158	47	144	62.2831	0	124.566	#NUM!	8.73817e-13	1.04362e-11	down
Soltu.DM.04G018650	570	418	664	1171	1759	1883	1120.32	496.466	1744.17	-1.81277	8.99352e-13	1.07279e-11	down
Soltu.DM.11G001140	215	98	159	508	1119	1010	550.979	142.785	959.174	-2.74795	9.12793e-13	1.08816e-11	down
Soltu.DM.04G003960	133	181	183	485	542	388	330.451	150.161	510.742	-1.76608	9.13546e-13	1.08838e-11	down
Soltu.DM.05G009380	326	336	363	65	51	90	192.101	310.011	74.1919	2.06299	9.17315e-13	1.0922e-11	up
Soltu.DM.12G006960	337	439	297	65	38	66	194.166	327.689	60.6436	2.4339	9.2344e-13	1.09882e-11	up
Soltu.DM.11G004990	0	0	0	81	95	81	46.4232	0	92.8464	#NUM!	9.33645e-13	1.11028e-11	down
Soltu.DM.01G047020	2270	2554	2095	865	817	837	1506.83	2105.8	907.859	1.21383	9.43936e-13	1.12114e-11	up
Soltu.DM.04G020770	4	0	3	83	65	135	52.0344	2.08977	101.979	-5.60879	9.59584e-13	1.13834e-11	down
Soltu.DM.12G005420	156	109	168	379	652	544	350.924	130.327	571.522	-2.13267	9.59595e-13	1.13834e-11	down
Soltu.DM.07G012030	2676	2687	2762	1263	924	1048	1811.85	2461.38	1162.32	1.08245	9.83253e-13	1.16569e-11	up
Soltu.DM.02G009820	577	554	613	172	169	211	363.343	527.552	199.134	1.40557	9.88945e-13	1.17172e-11	up
Soltu.DM.10G025540	147	96	115	0	0	0	54.29	108.58	0	#DIV/0!	9.99863e-13	1.18394e-11	up
Soltu.DM.11G002010	102	103	140	0	0	0	51.852	103.704	0	#DIV/0!	1.02076e-12	1.20794e-11	up
Soltu.DM.04G028810	1377	1596	1565	663	536	573	1005.9	1374.4	637.408	1.10851	1.0477e-12	1.23907e-11	up
Soltu.DM.11G010650	1577	1454	1313	2762	2885	2648	2157.12	1321.53	2992.71	-1.17924	1.05564e-12	1.24693e-11	down
Soltu.DM.04G032780	75736	66501	62279	26593	27590	25790	45522.8	62193.9	28851.6	1.10812	1.08289e-12	1.27834e-11	up
Soltu.DM.08G008760	37	25	59	172	258	238	139.02	35.9915	242.048	-2.74957	1.10768e-12	1.30601e-11	down
Soltu.DM.04G002770	53	51	37	244	167	299	149.204	43.0999	255.309	-2.56649	1.12983e-12	1.33131e-11	down
Soltu.DM.11G014150	200	123	296	669	728	957	517.303	184.296	850.31	-2.20596	1.13419e-12	1.33564e-11	down
Soltu.DM.07G023650	275	298	326	70	81	72	176.108	271.661	80.5547	1.75377	1.14032e-12	1.34204e-11	up
Soltu.DM.10G005050	0	0	0	36	240	168	81.3821	0	162.764	#NUM!	1.14846e-12	1.3508e-11	down
Soltu.DM.03G030400	2887	3098	3205	1158	1289	967	2006.92	2781.55	1232.3	1.17453	1.16948e-12	1.37468e-11	up
Soltu.DM.07G006550	162	127	210	405	523	566	345.089	149.648	540.53	-1.8528	1.18854e-12	1.3954e-11	down
Soltu.DM.05G023300	638	583	572	1598	2794	1522	1345.37	544.384	2146.35	-1.97919	1.18954e-12	1.39573e-11	down
Soltu.DM.09G025300	467	518	498	151	134	165	305.857	449.583	162.13	1.47144	1.23454e-12	1.44678e-11	up
Soltu.DM.01G019070	187	199	181	30	33	34	103.618	172.21	35.0264	2.29765	1.24371e-12	1.45664e-11	up
Soltu.DM.01G031210	246	305	244	746	959	625	542.179	241.899	842.46	-1.80021	1.2448e-12	1.45703e-11	down
Soltu.DM.01G043730	1665	1703	1783	679	756	678	1161.14	1559.36	762.926	1.03134	1.24605e-12	1.45761e-11	up
Soltu.DM.04G034010	1700	1439	2135	3033	3172	3315	2510.26	1584.91	3435.61	-1.11617	1.26981e-12	1.48451e-11	down
Soltu.DM.03G002730	4010	4203	4893	1971	1500	1919	2946.73	3955.07	1938.39	1.02884	1.27903e-12	1.49438e-11	up
Soltu.DM.06G020410	18	21	31	127	209	129	94.7985	20.9548	168.642	-3.00861	1.32109e-12	1.5426e-11	down
Soltu.DM.09G013590	1976	1774	2362	908	839	767	1373.26	1840.96	905.553	1.02359	1.34266e-12	1.56684e-11	up
Soltu.DM.06G033710	487	506	559	960	1365	1187	870.412	469.076	1271.75	-1.43892	1.35708e-12	1.58271e-11	down
Soltu.DM.08G001580	3312	3412	2501	14806	6503	15983	8087.35	2817.47	13357.2	-2.24515	1.37037e-12	1.59725e-11	down
Soltu.DM.02G021510	152	118	221	14	19	18	82.5984	146.737	18.4594	2.9908	1.39298e-12	1.62263e-11	up
Soltu.DM.12G001690	1887	1704	1812	4745	2915	4107	2929.31	1637.25	4221.36	-1.36644	1.41612e-12	1.64859e-11	down
Soltu.DM.04G031030	2469	2812	3125	6092	4230	5370	4087.01	2537.67	5636.35	-1.15125	1.42146e-12	1.65381e-11	down
Soltu.DM.03G021630	1089	1275	1244	243	360	188	689.625	1092.77	286.48	1.93148	1.4358e-12	1.6695e-11	up
Soltu.DM.07G016230	396	416	424	770	822	724	605.041	374.335	835.747	-1.15874	1.47531e-12	1.7144e-11	down
Soltu.DM.09G003660	261	239	243	558	698	537	436.783	225.376	648.191	-1.52409	1.48467e-12	1.72425e-11	down
Soltu.DM.07G023250	299	260	309	606	676	552	462.234	262.367	662.102	-1.33547	1.50894e-12	1.75139e-11	down
Soltu.DM.06G033030	1986	1984	2415	733	900	796	1401.79	1925.51	878.067	1.13284	1.58173e-12	1.83477e-11	up
Soltu.DM.11G026500	16552	17120	15199	3933	5887	3736	9883.64	14856.5	4910.79	1.59707	1.61824e-12	1.87397e-11	up
Soltu.DM.08G029290	4145	3674	4947	1798	1874	1609	2874.8	3844.58	1905.01	1.01303	1.61843e-12	1.87397e-11	up
Soltu.DM.04G001720	125	126	150	333	511	386	283.372	120.991	445.753	-1.88134	1.65745e-12	1.91571e-11	down
Soltu.DM.08G004400	1460	1401	1426	505	490	603	938.025	1299.68	576.372	1.17308	1.67804e-12	1.93835e-11	up
Soltu.DM.06G018890	205	395	222	1009	1260	936	705.023	251.474	1158.57	-2.20387	1.69003e-12	1.94988e-11	down
Soltu.DM.05G023110	0	2	3	105	85	59	45.4692	1.47258	89.4658	-5.92492	1.72151e-12	1.98383e-11	down
Soltu.DM.06G012790	107	107	93	5	7	7	50.1434	93.4069	6.8798	3.76309	1.73851e-12	2.00223e-11	up
Soltu.DM.04G016870	9973	10914	13444	4822	5048	4201	7707.31	10338.8	5075.81	1.02636	1.74745e-12	2.01093e-11	up
Soltu.DM.06G013620	192	100	266	649	768	772	478.609	166.115	791.103	-2.25168	1.74814e-12	2.01093e-11	down
Soltu.DM.02G001060	159	229	255	616	495	526	391.214	193.639	588.79	-1.60438	1.7537e-12	2.01613e-11	down
Soltu.DM.12G020140	126	148	189	401	425	354	282.454	139.179	425.729	-1.613	1.76376e-12	2.02649e-11	down
Soltu.DM.11G005850	886	800	937	295	340	273	560.364	792.797	327.931	1.27356	1.79178e-12	2.05746e-11	up
Soltu.DM.11G013610	5048	5807	4852	9424	11593	10476	8081.18	4777.25	11385.1	-1.25289	1.80309e-12	2.06922e-11	down
Soltu.DM.12G006210	1507	1479	1460	625	612	615	1008.19	1348.63	667.748	1.01411	1.81076e-12	2.0768e-11	up
Soltu.DM.07G018750	8660	9508	9224	2846	3715	2606	5809.2	8302.98	3315.42	1.32444	1.84826e-12	2.11855e-11	up
Soltu.DM.11G019180	1666	1779	2009	2982	3620	3066	2570.57	1646.92	3494.22	-1.0852	1.90957e-12	2.18754e-11	down
Soltu.DM.06G019500	0	0	0	80	63	127	48.6452	0	97.2903	#NUM!	1.94743e-12	2.22959e-11	down
Soltu.DM.10G017860	3325	4029	4055	1041	1402	893	2329.15	3451.41	1206.9	1.51588	1.99973e-12	2.28676e-11	up
Soltu.DM.01G019120	43	39	43	159	155	146	101.831	37.8402	165.822	-2.13164	2.03073e-12	2.32083e-11	down
Soltu.DM.01G036180	3144	2788	3776	1221	743	1092	2009.76	2923.15	1096.38	1.41477	2.03839e-12	2.32821e-11	up
Soltu.DM.10G004760	90	120	116	0	0	0	49.3185	98.637	0	#DIV/0!	2.05602e-12	2.34697e-11	up
Soltu.DM.12G001980	4293	4648	5036	8491	10844	7932	7042.05	4224.74	9859.35	-1.22263	2.05798e-12	2.34782e-11	down
Soltu.DM.05G025470	20182	20323	22302	44178	29947	40609	30100.3	18992.8	41207.8	-1.11746	2.06157e-12	2.35023e-11	down
Soltu.DM.07G023310	416	389	329	860	829	801	621.505	345.488	897.522	-1.37731	2.06252e-12	2.35023e-11	down
Soltu.DM.09G026000	111	89	123	0	0	0	48.6648	97.3296	0	#DIV/0!	2.11792e-12	2.41193e-11	up
Soltu.DM.11G020690	170	225	191	459	463	508	346.909	177.932	515.886	-1.53573	2.13565e-12	2.42927e-11	down
Soltu.DM.10G024980	652	687	685	1235	1567	1282	1045.06	613.326	1476.79	-1.26773	2.14716e-12	2.4395e-11	down
Soltu.DM.12G000840	0	0	0	52	181	95	59.9327	0	119.865	#NUM!	2.15198e-12	2.44354e-11	down
Soltu.DM.04G028880	2829	2666	2475	934	500	732	1599.07	2422.41	775.738	1.6428	2.19325e-12	2.48603e-11	up
Soltu.DM.11G025380	104	123	104	10	4	4	53.5131	100.617	6.40918	3.97259	2.21317e-12	2.50713e-11	up
Soltu.DM.04G000840	2625	3241	3013	1251	1189	1187	1999.25	2691.29	1307.21	1.0418	2.22675e-12	2.52105e-11	up
Soltu.DM.04G013990	343	275	396	708	992	815	607.86	305.199	910.521	-1.57694	2.27208e-12	2.57087e-11	down
Soltu.DM.08G015370	42	52	59	177	185	170	119.031	46.1213	191.94	-2.05715	2.28106e-12	2.57804e-11	down
Soltu.DM.05G021850	106	84	142	0	0	0	49.7435	99.487	0	#DIV/0!	2.28109e-12	2.57804e-11	up
Soltu.DM.07G027840	539	499	491	153	166	148	316.344	464.13	168.559	1.46127	2.30458e-12	2.60307e-11	up
Soltu.DM.11G020640	16253	15846	14251	26187	25964	26426	21215.3	14093.9	28336.6	-1.00759	2.43565e-12	2.74952e-11	down
Soltu.DM.01G009310	299	252	271	35	14	44	141.267	249.213	33.3215	2.90285	2.45077e-12	2.76497e-11	up
Soltu.DM.11G013500	139	65	185	0	0	0	57.8994	115.799	0	#DIV/0!	2.47195e-12	2.78724e-11	up
Soltu.DM.07G014940	834	763	830	1569	1232	1388	1120.69	734.895	1506.48	-1.03558	2.54852e-12	2.8719e-11	down
Soltu.DM.09G005550	1179	1073	1178	487	350	413	743.743	1038.41	449.073	1.20936	2.55713e-12	2.87993e-11	up
Soltu.DM.10G017590	12459	12983	11162	21676	25612	22370	18152	11135.5	25168.6	-1.17645	2.55931e-12	2.88071e-11	down
Soltu.DM.05G000390	0	6	12	149	102	148	74.3077	5.25587	143.36	-4.76957	2.59623e-12	2.92057e-11	down
Soltu.DM.05G009670	195	180	182	492	376	541	337.954	168.965	506.943	-1.5851	2.63281e-12	2.96e-11	down
Soltu.DM.07G026110	140	96	96	0	0	0	50.5408	101.082	0	#DIV/0!	2.63544e-12	2.96124e-11	up
Soltu.DM.02G028930	1086	1168	1189	185	284	109	625.965	1042.52	209.408	2.31569	2.65788e-12	2.98472e-11	up
Soltu.DM.12G008110	1991	1553	1676	3358	2945	3366	2533.15	1583.9	3482.41	-1.13661	2.72996e-12	3.06388e-11	down
Soltu.DM.01G003960	2157	2429	2075	4728	6359	4375	3809.67	2025.2	5594.14	-1.46585	2.73575e-12	3.0686e-11	down
Soltu.DM.09G000330	449	475	552	125	156	106	292.638	445.396	139.88	1.67089	2.77068e-12	3.10598e-11	up
Soltu.DM.03G008590	6	0	5	81	90	89	48.5821	3.27434	93.8898	-4.84169	2.83665e-12	3.1781e-11	down
Soltu.DM.04G020720	1927	2275	1852	596	732	566	1263.31	1842.08	684.55	1.42811	2.91213e-12	3.26078e-11	up
Soltu.DM.03G024570	254	316	324	645	1027	822	587.235	270.241	904.23	-1.74244	2.93192e-12	3.28104e-11	down
Soltu.DM.09G001020	843	913	939	366	287	349	588.088	815.747	360.428	1.17841	2.93747e-12	3.28423e-11	up
Soltu.DM.12G011180	393	363	381	699	875	840	608.756	344.57	872.942	-1.34109	2.93816e-12	3.28423e-11	down
Soltu.DM.06G023040	1975	2165	2004	634	803	723	1322.9	1864.67	781.136	1.25527	2.96435e-12	3.30777e-11	up
Soltu.DM.02G034170	30691	29459	32344	14206	9585	12538	20515.1	27984.9	13045.3	1.10112	3.01789e-12	3.36557e-11	up
Soltu.DM.10G016920	358	434	430	760	801	777	606.767	369.831	843.703	-1.18987	3.11245e-12	3.46903e-11	down
Soltu.DM.04G034270	3011	2775	2943	1094	635	960	1804.46	2644.69	964.23	1.45565	3.17627e-12	3.53594e-11	up
Soltu.DM.09G018690	0	0	0	64	97	80	43.6651	0	87.3302	#NUM!	3.17796e-12	3.53594e-11	down
Soltu.DM.05G021770	21780	23553	19433	7345	8597	6809	13967.1	19716	8218.15	1.26248	3.36677e-12	3.74171e-11	up
Soltu.DM.12G026080	3234	2010	3661	6856	12601	9183	6536.17	2672.38	10400	-1.96038	3.37255e-12	3.74598e-11	down
Soltu.DM.09G029560	1473	1070	1720	296	108	272	761.237	1280.88	241.596	2.40647	3.37717e-12	3.74897e-11	up
Soltu.DM.06G029250	6131	6216	6769	2983	2031	2538	4246.58	5781.44	2711.71	1.09223	3.37979e-12	3.74973e-11	up
Soltu.DM.02G028770	495	512	522	88	35	100	271.497	463.146	79.8473	2.53615	3.41959e-12	3.7917e-11	up
Soltu.DM.06G024820	155	153	131	363	585	501	329.535	133.635	525.435	-1.97521	3.42748e-12	3.79829e-11	down
Soltu.DM.08G019010	6377	5956	6786	11921	8828	11534	8693.64	5780.69	11606.6	-1.00563	3.48855e-12	3.86154e-11	down
Soltu.DM.06G014560	0	0	0	59	106	84	45.1981	0	90.3962	#NUM!	3.52549e-12	3.9002e-11	down
Soltu.DM.11G002820	57	46	56	218	161	176	123.742	48.0735	199.411	-2.05243	3.57717e-12	3.95285e-11	down
Soltu.DM.12G025450	1393	1169	1762	363	177	369	812.352	1298.98	325.719	1.99568	3.63074e-12	4.00976e-11	up
Soltu.DM.08G002760	279	232	284	556	484	567	409.503	240.242	578.765	-1.26849	3.66718e-12	4.0477e-11	down
Soltu.DM.05G021320	5296	5025	7033	2271	1496	2121	3665.2	5216.1	2114.3	1.30279	3.75976e-12	4.14752e-11	up
Soltu.DM.01G001990	48739	49303	44141	91316	72099	86863	66627.8	43223.2	90032.5	-1.05864	3.78563e-12	4.1713e-11	down
Soltu.DM.12G027920	47880	48493	45280	18583	11545	17088	29980.1	43015.7	16944.5	1.34404	3.81307e-12	4.19915e-11	up
Soltu.DM.12G006760	1356	1535	1622	643	488	443	964.912	1364.4	565.424	1.27086	3.85435e-12	4.2422e-11	up
Soltu.DM.01G005340	237	274	214	578	686	567	441.21	220.867	661.554	-1.58268	3.92096e-12	4.31061e-11	down
Soltu.DM.02G028240	1574	1811	1884	752	760	685	1192.82	1593.37	792.279	1.008	4.12469e-12	4.52688e-11	up
Soltu.DM.08G005090	42	109	156	645	486	563	350.117	91.3027	608.931	-2.73755	4.15878e-12	4.5617e-11	down
Soltu.DM.04G037830	1034	978	1454	2103	2004	2147	1647.24	1040.01	2254.46	-1.11619	4.20492e-12	4.60709e-11	down
Soltu.DM.11G026820	139	189	176	392	430	422	300.885	152.621	449.15	-1.55724	4.22135e-12	4.62247e-11	down
Soltu.DM.01G050570	13391	13387	14305	6379	4433	5764	9193.92	12433.4	5954.45	1.06218	4.2361e-12	4.636e-11	up
Soltu.DM.03G035250	9447	10046	10896	2661	4028	2864	6324.19	9187.02	3461.35	1.40826	4.41623e-12	4.82768e-11	up
Soltu.DM.11G004610	364	382	566	925	871	916	685.323	393.207	977.44	-1.31372	4.60306e-12	5.02907e-11	down
Soltu.DM.01G004980	1108	1193	1197	270	356	181	675.695	1059.57	291.817	1.86034	4.60614e-12	5.02961e-11	up
Soltu.DM.04G019740	27	22	24	103	234	185	106.039	22.1326	189.945	-3.10133	4.70001e-12	5.12344e-11	down
Soltu.DM.08G027090	134	85	180	5	0	0	60.4582	119.182	1.73451	6.1025	4.76666e-12	5.19317e-11	up
Soltu.DM.09G023380	510	477	662	182	152	185	341.345	495.849	186.841	1.40809	4.93064e-12	5.36879e-11	up
Soltu.DM.01G051700	407	396	347	885	1281	896	729.386	349.921	1108.85	-1.66397	5.20712e-12	5.66347e-11	down
Soltu.DM.07G023600	3149	3156	3243	1191	1216	1463	2144.59	2892.55	1396.63	1.05039	5.28622e-12	5.74305e-11	up
Soltu.DM.09G016710	1621	1405	2259	3219	3819	3714	2734.87	1584.04	3885.69	-1.29456	5.38483e-12	5.8469e-11	down
Soltu.DM.12G024530	803	722	785	1423	1559	1259	1115.15	699.616	1530.68	-1.12954	5.41255e-12	5.87371e-11	down
Soltu.DM.04G028470	911	929	701	1790	1878	2078	1424.78	775.61	2073.96	-1.41898	5.41688e-12	5.87511e-11	down
Soltu.DM.07G021290	161	143	185	25	24	13	84.8738	147.427	22.3208	2.72354	5.43836e-12	5.89511e-11	up
Soltu.DM.06G013950	172	214	197	459	743	564	408.568	176.745	640.391	-1.85729	5.45171e-12	5.90628e-11	down
Soltu.DM.01G051920	945	763	1080	341	246	317	582.178	839.472	324.885	1.36955	5.54743e-12	6.00661e-11	up
Soltu.DM.01G001940	0	0	0	70	140	58	48.7124	0	97.4249	#NUM!	5.71212e-12	6.17803e-11	down
Soltu.DM.10G022900	930	829	986	382	338	293	597.04	829.454	364.627	1.18574	5.7765e-12	6.24416e-11	up
Soltu.DM.06G010150	1491	1789	1412	3033	3066	2992	2353.74	1428.55	3278.93	-1.19867	5.88219e-12	6.35486e-11	down
Soltu.DM.05G012400	262	278	265	72	65	63	158.118	244.207	72.0287	1.76146	5.93797e-12	6.41155e-11	up
Soltu.DM.10G003870	359	383	416	1905	757	1524	922.866	350.054	1495.68	-2.09515	6.03449e-12	6.51213e-11	down
Soltu.DM.07G024780	3703	3682	4425	1610	978	1406	2497.86	3562.98	1432.74	1.31431	6.07763e-12	6.55504e-11	up
Soltu.DM.10G019290	162	151	151	26	24	24	83.7196	140.779	26.6605	2.40066	6.23576e-12	6.72184e-11	up
Soltu.DM.11G012260	560	468	536	87	146	120	300.749	473.438	128.059	1.88637	6.28794e-12	6.77432e-11	up
Soltu.DM.01G006850	242	324	290	63	68	60	164.23	259.526	68.9339	1.91259	6.41268e-12	6.90486e-11	up
Soltu.DM.07G023660	594	489	544	987	1260	1190	868.055	492.974	1243.14	-1.3344	6.50492e-12	7.00029e-11	down
Soltu.DM.01G023410	18	20	30	118	131	109	74.7988	20.3582	129.239	-2.66636	6.58815e-12	7.08592e-11	down
Soltu.DM.12G025050	2093	1717	2492	4596	3280	4165	3111.17	1895.81	4326.53	-1.1904	6.6318e-12	7.12891e-11	down
Soltu.DM.08G017640	0	0	0	51	116	85	45.8523	0	91.7046	#NUM!	6.67454e-12	7.16864e-11	down
Soltu.DM.02G034250	8111	7599	8887	1947	3147	2207	5039.42	7431.45	2647.4	1.48907	6.67617e-12	7.16864e-11	up
Soltu.DM.06G025620	567	533	507	1047	1038	930	787.563	488.147	1086.98	-1.15494	6.68685e-12	7.17614e-11	down
Soltu.DM.06G016880	80	92	126	0	0	0	44.7096	89.4192	0	#DIV/0!	6.69994e-12	7.18619e-11	up
Soltu.DM.04G032000	100	140	201	13	8	16	72.5757	131.858	13.2939	3.31015	7.19091e-12	7.70853e-11	up
Soltu.DM.07G013810	552	699	488	1514	2129	1402	1178.52	530.805	1826.23	-1.78261	7.21772e-12	7.73299e-11	down
Soltu.DM.12G003440	0	0	0	74	105	56	42.5321	0	85.0643	#NUM!	7.3989e-12	7.92271e-11	down
Soltu.DM.08G012080	760	684	829	1631	1180	1690	1152.33	686.399	1618.26	-1.23733	7.69159e-12	8.23158e-11	down
Soltu.DM.12G001970	241	272	363	638	700	588	479.155	263.111	695.199	-1.40176	7.7387e-12	8.27742e-11	down
Soltu.DM.02G023430	600	499	526	133	171	121	323.338	492.995	153.681	1.68163	7.88794e-12	8.43239e-11	up
Soltu.DM.04G004220	803	602	1000	217	177	252	477.109	721.614	232.603	1.63336	7.95151e-12	8.49565e-11	up
Soltu.DM.02G028910	133	142	180	11	0	4	71.1095	136.951	5.26782	4.70031	8.13259e-12	8.67954e-11	up
Soltu.DM.04G022800	89	130	121	4	0	0	52.1404	102.893	1.38761	6.21241	8.27674e-12	8.82852e-11	up
Soltu.DM.02G010840	1060	1060	1223	475	446	368	736.96	1009.62	464.295	1.12071	8.39978e-12	8.95483e-11	up
Soltu.DM.02G028280	183	127	146	422	524	386	309.902	138.34	481.464	-1.79921	8.45492e-12	9.00865e-11	down
Soltu.DM.11G022390	78	80	178	0	0	0	49.757	99.5141	0	#DIV/0!	8.56211e-12	9.11283e-11	up
Soltu.DM.02G007770	133	152	213	20	5	14	81.6114	149.343	13.88	3.42754	8.60081e-12	9.149e-11	up
Soltu.DM.06G033180	452	593	467	1109	1859	1442	1029.91	460.021	1599.8	-1.79812	8.80011e-12	9.35586e-11	down
Soltu.DM.12G008090	3908	4169	3663	9312	15710	8696	7900.34	3568.74	12231.9	-1.77717	8.90496e-12	9.45694e-11	down
Soltu.DM.11G007650	117	72	106	0	0	0	44.5324	89.0648	0	#DIV/0!	9.34476e-12	9.91856e-11	up
Soltu.DM.04G033370	207	200	151	470	547	504	359.954	170.404	549.504	-1.68917	9.94093e-12	1.05398e-10	down
Soltu.DM.01G003220	5095	4457	4412	1981	1975	1907	3177.51	4240.78	2114.24	1.00419	1.02131e-11	1.08224e-10	up
Soltu.DM.02G008800	2236	2383	2212	724	913	659	1451.83	2073.6	830.054	1.32086	1.02255e-11	1.08276e-10	up
Soltu.DM.05G022740	4141	3934	3215	7511	8617	7234	5939.69	3441.94	8437.44	-1.29358	1.02292e-11	1.08276e-10	down
Soltu.DM.11G024310	485	342	560	962	1475	1548	930.554	416.704	1444.4	-1.79338	1.04072e-11	1.101e-10	down
Soltu.DM.02G025980	6065	6574	6948	3153	2271	2793	4438.45	5924.37	2952.54	1.00471	1.06722e-11	1.12781e-10	up
Soltu.DM.12G029240	50	48	64	159	259	249	145.328	48.7525	241.904	-2.31088	1.07379e-11	1.13413e-10	down
Soltu.DM.12G005060	196	214	212	8	0	15	98.3325	188.445	8.21987	4.51889	1.07771e-11	1.13764e-10	up
Soltu.DM.12G021290	314	298	284	71	56	81	173.499	272.131	74.8668	1.8619	1.0961e-11	1.1558e-10	up
Soltu.DM.04G014190	0	5	2	69	72	97	44.0393	2.1449	85.9337	-5.32424	1.10083e-11	1.16012e-10	down
Soltu.DM.08G019140	721	632	616	2761	1236	2229	1412.47	598.193	2226.74	-1.89625	1.10188e-11	1.16012e-10	down
Soltu.DM.07G016750	1337	1023	1323	409	444	468	794.727	1112.5	476.953	1.22189	1.102e-11	1.16012e-10	up
Soltu.DM.08G023150	0	0	0	197	24	161	67.8542	0	135.708	#NUM!	1.12351e-11	1.18149e-10	down
Soltu.DM.02G016840	4015	4475	3616	784	1293	680	2343.02	3686.16	999.875	1.8823	1.1499e-11	1.20858e-10	up
Soltu.DM.02G005910	360	384	382	49	94	70	209.283	341.185	77.3807	2.14051	1.15885e-11	1.21732e-10	up
Soltu.DM.01G000240	10764	10265	13052	4298	2079	3062	6823.44	10270.9	3375.94	1.60521	1.17603e-11	1.23471e-10	up
Soltu.DM.07G009240	334	350	294	747	785	638	540.232	297.679	782.786	-1.39486	1.18336e-11	1.24173e-10	down
Soltu.DM.12G005080	147	160	77	516	477	607	347.535	118.267	576.803	-2.28604	1.18773e-11	1.24563e-10	down
Soltu.DM.07G024720	179	211	194	38	26	39	107.079	177.145	37.0121	2.25887	1.23332e-11	1.29275e-10	up
Soltu.DM.10G004700	1029	832	1082	1826	1492	1765	1358.71	888.204	1829.22	-1.04226	1.25033e-11	1.30986e-10	down
Soltu.DM.05G002230	64	79	86	209	241	302	170.451	69.1137	271.789	-1.97545	1.25563e-11	1.31471e-10	down
Soltu.DM.10G027390	0	0	0	147	32	124	53.9549	0	107.91	#NUM!	1.26262e-11	1.32131e-10	down
Soltu.DM.07G018860	107	170	99	10	10	7	62.3996	115.069	9.73051	3.56384	1.29791e-11	1.35751e-10	up
Soltu.DM.03G023530	487949	516005	379640	929290	934478	956803	719897	422439	1.01736e+06	-1.26801	1.30227e-11	1.36133e-10	down
Soltu.DM.01G008150	3091	2532	1898	5756	6908	8385	4955.62	2300.69	7610.55	-1.72594	1.30324e-11	1.36162e-10	down
Soltu.DM.10G005420	16	11	5	99	99	155	68.6661	9.89298	127.439	-3.68726	1.34899e-11	1.4079e-10	down
Soltu.DM.06G004590	900	839	1041	1728	2245	1639	1434.13	838.604	2029.65	-1.27517	1.36249e-11	1.42121e-10	down
Soltu.DM.03G002620	140	98	138	5	0	8	59.044	113.45	4.63832	4.61231	1.4124e-11	1.47248e-10	up
Soltu.DM.08G004920	292	272	306	702	1248	743	620.35	263.145	977.554	-1.89332	1.41924e-11	1.47882e-10	down
Soltu.DM.04G011670	235	298	244	64	47	44	145.948	236.236	55.6598	2.08552	1.44635e-11	1.50626e-10	up
Soltu.DM.04G034740	72	92	88	226	272	240	171.508	76.2997	266.716	-1.80556	1.46456e-11	1.52358e-10	down
Soltu.DM.10G025650	32	67	54	275	373	192	175.112	46.3538	303.87	-2.71269	1.46593e-11	1.52419e-10	down
Soltu.DM.09G025230	3835	4215	4043	1474	1642	1787	2718.78	3666.65	1770.9	1.04998	1.4875e-11	1.54579e-10	up
Soltu.DM.11G002660	1941	2183	2370	4497	5932	3786	3551.66	1961.99	5141.34	-1.38983	1.49418e-11	1.5519e-10	down
Soltu.DM.06G033760	75	60	73	259	469	233	205.908	62.8964	348.92	-2.47184	1.51255e-11	1.57013e-10	down
Soltu.DM.01G005290	547	701	647	1962	1115	1726	1148.13	574.296	1721.97	-1.5842	1.53575e-11	1.59336e-10	down
Soltu.DM.03G002110	958	1069	982	1790	2107	1743	1475.4	913.233	2037.56	-1.15779	1.58667e-11	1.64531e-10	down
Soltu.DM.08G019940	99	83	59	283	295	276	190.953	73.7914	308.114	-2.06194	1.63224e-11	1.69075e-10	down
Soltu.DM.03G003440	7285	6067	6753	2624	3001	2562	4523.8	6090.81	2956.78	1.0426	1.63953e-11	1.69739e-10	up
Soltu.DM.12G016460	8949	9148	8826	3546	4141	3560	6115.53	8168.02	4063.03	1.00743	1.65027e-11	1.7076e-10	up
Soltu.DM.01G048040	98	61	145	0	0	0	45.2628	90.5256	0	#DIV/0!	1.69105e-11	1.74886e-10	up
Soltu.DM.01G024570	7726	7730	6901	1323	2471	1359	4334.65	6797.7	1871.61	1.86077	1.82225e-11	1.88254e-10	up
Soltu.DM.10G023750	6062	5762	5421	2404	1780	2386	3800.76	5239.23	2362.29	1.14917	1.83019e-11	1.88974e-10	up
Soltu.DM.10G025910	2871	2748	2799	5954	9018	5447	4974.98	2552.08	7397.87	-1.53543	1.83179e-11	1.89023e-10	down
Soltu.DM.01G038210	443	410	432	60	111	57	236.088	389.374	82.803	2.2334	1.83263e-11	1.89023e-10	up
Soltu.DM.03G025230	9	9	6	60	106	109	53.5825	7.34752	99.8175	-3.76396	1.83647e-11	1.89319e-10	down
Soltu.DM.09G018470	0	0	0	56	80	68	36.9371	0	73.8741	#NUM!	1.85634e-11	1.91265e-10	down
Soltu.DM.02G022900	2076	2292	1958	3645	3912	3646	2983.55	1923.71	4043.39	-1.07167	1.88007e-11	1.93607e-10	down
Soltu.DM.07G014830	2016	2067	2857	804	432	687	1386.86	2084.72	689.006	1.59726	1.88206e-11	1.93709e-10	up
Soltu.DM.01G032400	100	93	77	0	0	0	41.1527	82.3053	0	#DIV/0!	1.88827e-11	1.94245e-10	up
Soltu.DM.05G003720	610	570	557	80	158	112	327.25	527.308	127.192	2.05164	1.97962e-11	2.03533e-10	up
Soltu.DM.02G022450	94	97	146	345	295	274	214.935	100.974	328.896	-1.70365	2.01943e-11	2.07517e-10	down
Soltu.DM.01G034190	199	104	175	12	20	11	79.8743	144.152	15.5969	3.20826	2.0638e-11	2.11964e-10	up
Soltu.DM.06G016920	94	97	130	10	3	8	51.9963	96.5036	7.48903	3.68773	2.07925e-11	2.13324e-10	up
Soltu.DM.11G002550	129	114	61	0	0	0	46.7858	93.5716	0	#DIV/0!	2.08405e-11	2.13703e-10	up
Soltu.DM.07G009800	83	75	104	0	0	0	39.4094	78.8188	0	#DIV/0!	2.20152e-11	2.25511e-10	up
Soltu.DM.04G030910	461	425	511	168	134	114	285.675	421.835	149.516	1.49638	2.24071e-11	2.29282e-10	up
Soltu.DM.12G005020	239	154	177	540	827	534	430.971	173.088	688.854	-1.99269	2.24634e-11	2.29737e-10	down
Soltu.DM.08G014080	0	0	0	53	95	64	38.4813	0	76.9625	#NUM!	2.25645e-11	2.30649e-10	down
Soltu.DM.01G001880	1886	1439	1290	419	434	499	947.495	1407.04	487.954	1.52784	2.26165e-11	2.31059e-10	up
Soltu.DM.04G027200	979	810	1375	2539	1859	2460	1706.41	947.436	2465.38	-1.37971	2.27509e-11	2.32245e-10	down
Soltu.DM.10G022100	0	0	0	52	93	66	38.2987	0	76.5974	#NUM!	2.27566e-11	2.32245e-10	down
Soltu.DM.02G013780	146	254	222	25	31	33	110.234	188.283	32.1848	2.54845	2.28566e-11	2.33142e-10	up
Soltu.DM.01G037640	2241	2144	2582	5697	3463	5232	3633.29	2102.72	5163.86	-1.29619	2.28816e-11	2.33274e-10	down
Soltu.DM.02G010990	3	0	8	108	113	66	53.3195	3.17373	103.465	-5.02682	2.32274e-11	2.36675e-10	down
Soltu.DM.09G015720	0	0	0	63	70	61	35.0205	0	70.041	#NUM!	2.33059e-11	2.37349e-10	down
Soltu.DM.01G007060	0	0	0	65	53	84	36.3791	0	72.7581	#NUM!	2.33829e-11	2.38009e-10	down
Soltu.DM.03G021290	52	48	27	170	253	279	146.709	39.0415	254.376	-2.70388	2.34108e-11	2.38168e-10	down
Soltu.DM.09G023880	652	746	651	1352	1586	1236	1065.15	622.544	1507.75	-1.27615	2.45143e-11	2.49132e-10	down
Soltu.DM.04G021310	937	691	1052	1647	1621	1750	1307.99	806.305	1809.67	-1.16633	2.47022e-11	2.5091e-10	down
Soltu.DM.05G026870	40	40	35	249	125	179	116.422	34.9837	197.86	-2.49972	2.47947e-11	2.51717e-10	down
Soltu.DM.08G019740	113	106	121	9	11	15	57.7245	102.79	12.6595	3.0214	2.53452e-11	2.57171e-10	up
Soltu.DM.10G021850	22	11	38	157	146	155	93.0181	20.9898	165.046	-2.97511	2.57453e-11	2.61095e-10	down
Soltu.DM.02G013010	346	312	427	97	109	104	219.245	326.536	111.954	1.54433	2.57908e-11	2.61419e-10	up
Soltu.DM.10G008590	0	2	4	105	58	63	41.312	1.75196	80.872	-5.5286	2.61844e-11	2.65269e-10	down
Soltu.DM.02G017330	81835	81359	69693	137034	141880	128880	108997	70887	147106	-1.05327	2.63375e-11	2.66681e-10	down
Soltu.DM.08G026660	1323	1256	1751	629	470	499	937.902	1301.61	574.197	1.18068	2.63606e-11	2.66764e-10	up
Soltu.DM.12G026290	29264	26871	31394	12898	7918	11120	18954.3	26452	11456.7	1.20719	2.63732e-11	2.66764e-10	up
Soltu.DM.09G023710	87	74	134	391	246	363	223.531	88.1344	358.927	-2.02591	2.65164e-11	2.67932e-10	down
Soltu.DM.05G011830	9984	9605	9673	3435	4305	3150	6405.11	8873.49	3936.72	1.1725	2.72076e-11	2.74629e-10	up
Soltu.DM.03G000850	260	272	229	37	36	12	131.103	231.62	30.5854	2.92084	2.75234e-11	2.77672e-10	up
Soltu.DM.09G019740	987	1004	994	347	306	413	644.588	905.04	384.136	1.23636	2.77311e-11	2.79622e-10	up
Soltu.DM.09G023430	342	223	345	703	693	651	506.076	274.142	738.011	-1.42872	2.91714e-11	2.93839e-10	down
Soltu.DM.02G020950	668	745	614	84	151	166	381.236	616.897	145.576	2.08326	2.95993e-11	2.9784e-10	up
Soltu.DM.06G025420	294	316	407	81	76	102	199.673	305.946	93.3996	1.71179	2.96475e-11	2.98169e-10	up
Soltu.DM.01G007260	7393	6534	7046	3003	2488	3271	4754.67	6354.6	3154.74	1.01028	3.05783e-11	3.07371e-10	up
Soltu.DM.03G033570	318	416	480	81	113	92	234.555	365.573	103.536	1.82002	3.07157e-11	3.08592e-10	up
Soltu.DM.11G021340	6	12	20	120	131	85	66.2467	11.2717	121.222	-3.42687	3.08622e-11	3.09742e-10	down
Soltu.DM.08G017950	923	1086	1192	266	390	283	653.223	966.343	340.104	1.50656	3.09343e-11	3.10305e-10	up
Soltu.DM.03G035350	11	10	23	120	89	104	62.7658	13.0399	112.492	-3.10881	3.13411e-11	3.14222e-10	down
Soltu.DM.04G008420	386	284	377	779	1139	787	647.941	316.201	979.681	-1.63147	3.14029e-11	3.14679e-10	down
Soltu.DM.10G024480	296	221	203	14	38	16	122.123	219.442	24.8027	3.14527	3.14326e-11	3.14814e-10	up
Soltu.DM.05G009810	6336	6179	7212	2215	2772	1799	4205.18	5957.62	2452.75	1.28034	3.1486e-11	3.15185e-10	up
Soltu.DM.09G003370	77	58	107	266	259	229	172.074	72.3865	271.762	-1.90855	3.16513e-11	3.16677e-10	down
Soltu.DM.11G026460	929	1018	1117	399	232	310	631.476	925.696	337.256	1.45669	3.21975e-11	3.21975e-10	up
Soltu.DM.04G033080	36	19	15	200	115	215	105.845	21.4828	190.208	-3.14632	3.22374e-11	3.22208e-10	down
Soltu.DM.11G006660	685	566	754	1182	1244	1564	1022.56	604.544	1440.58	-1.25273	3.30954e-11	3.30442e-10	down
Soltu.DM.03G026390	402	385	353	109	93	66	221.457	346.543	96.3708	1.84637	3.31431e-11	3.30711e-10	up
Soltu.DM.03G031080	466	431	667	1031	1110	1437	880.566	468.885	1292.25	-1.46257	3.31566e-11	3.30711e-10	down
Soltu.DM.04G012760	2149	1881	2603	848	951	775	1462.84	1996.37	929.314	1.10314	3.34227e-11	3.33194e-10	up
Soltu.DM.05G004540	987	1079	1041	1999	2532	1800	1615.42	941.963	2288.88	-1.2809	3.36505e-11	3.35293e-10	down
Soltu.DM.02G023110	564	534	562	1289	1677	1019	971.937	502.891	1440.98	-1.51874	3.42855e-11	3.41269e-10	down
Soltu.DM.02G024380	101	68	80	513	217	383	236.622	75.5256	397.719	-2.39671	3.52836e-11	3.51023e-10	down
Soltu.DM.12G003860	570	598	539	1093	930	1051	812.659	518.646	1106.67	-1.09341	3.57426e-11	3.55407e-10	down
Soltu.DM.12G021590	7	12	11	64	114	109	56.6259	9.07025	104.182	-3.52181	3.5866e-11	3.5645e-10	down
Soltu.DM.06G014820	355	232	319	646	725	832	534.822	273.801	795.843	-1.53935	3.63078e-11	3.60656e-10	down
Soltu.DM.05G010900	166	184	163	6	23	12	85.4231	155.852	14.9946	3.37765	3.63997e-11	3.61384e-10	up
Soltu.DM.10G022560	4	0	4	71	88	59	40.5783	2.36914	78.7874	-5.05553	3.64327e-11	3.61526e-10	down
Soltu.DM.01G028280	54	30	31	211	308	158	140.109	35.0747	245.143	-2.80512	3.68248e-11	3.6523e-10	down
Soltu.DM.01G033530	695	648	867	1497	1240	1159	1033.31	665.256	1401.36	-1.07485	3.76226e-11	3.72951e-10	down
Soltu.DM.01G039730	784	599	727	162	235	175	422.801	638.448	207.154	1.62386	3.7677e-11	3.73299e-10	up
Soltu.DM.01G026840	354	391	367	29	77	54	197.824	337.338	58.3099	2.53238	3.81056e-11	3.7716e-10	up
Soltu.DM.07G016480	0	0	0	46	83	73	36.6681	0	73.3362	#NUM!	3.83242e-11	3.79129e-10	down
Soltu.DM.07G001790	0	0	0	73	79	46	35.707	0	71.4139	#NUM!	3.88651e-11	3.84088e-10	down
Soltu.DM.02G016250	6	7	13	156	57	106	60.7649	7.72994	113.8	-3.8799	3.89905e-11	3.8513e-10	down
Soltu.DM.07G000080	142	147	209	422	339	451	292.84	149.455	436.225	-1.54536	3.93614e-11	3.88398e-10	down
Soltu.DM.06G005820	297	274	313	90	76	62	174.651	267.3	82.0027	1.70472	3.95919e-11	3.90178e-10	up
Soltu.DM.05G006570	265	247	129	706	948	830	548.109	197.317	898.901	-2.18765	3.96023e-11	3.90178e-10	down
Soltu.DM.06G018930	101	63	94	0	0	0	38.9253	77.8507	0	#DIV/0!	3.97357e-11	3.91293e-10	up
Soltu.DM.08G020500	96	89	125	6	0	5	48.5455	93.1947	3.89629	4.58007	4.04071e-11	3.975e-10	up
Soltu.DM.09G005880	326	283	206	1155	611	1077	634.133	249.336	1018.93	-2.03089	4.05595e-11	3.98798e-10	down
Soltu.DM.11G023290	496	348	448	107	125	91	253.709	390.76	116.658	1.744	4.07685e-11	4.00648e-10	up
Soltu.DM.01G025170	595	556	740	212	147	217	388.151	569.299	207.003	1.45954	4.24072e-11	4.16542e-10	up
Soltu.DM.08G023850	355	234	173	800	1835	1116	799.495	233.647	1365.34	-2.54686	4.33701e-11	4.25784e-10	down
Soltu.DM.05G021240	0	4	0	88	86	65	43.6937	1.26892	86.1184	-6.08465	4.38907e-11	4.30676e-10	down
Soltu.DM.07G016180	2760	2891	3246	1376	932	1204	1974.36	2687.6	1261.13	1.0916	4.44524e-11	4.35966e-10	up
Soltu.DM.09G020710	2500	2764	2991	5512	9958	6147	5171.54	2494.71	7848.37	-1.65352	4.46182e-11	4.3715e-10	down
Soltu.DM.12G023330	3273	3235	4104	1693	1212	1467	2383.84	3196.95	1570.73	1.02526	4.4744e-11	4.37888e-10	up
Soltu.DM.11G007300	369	371	385	695	662	610	524.768	340.716	708.82	-1.05685	4.47614e-11	4.37888e-10	down
Soltu.DM.03G000840	259	196	210	31	32	11	114.271	201.89	26.6528	2.92121	4.52756e-11	4.42695e-10	up
Soltu.DM.02G017630	542	604	906	1808	1374	2510	1331.9	614.318	2049.49	-1.73821	4.67023e-11	4.56414e-10	down
Soltu.DM.07G025000	59	81	134	0	0	0	40.7968	81.5935	0	#DIV/0!	4.76193e-11	4.65141e-10	up
Soltu.DM.02G028210	771	916	856	281	317	313	550.009	770.981	329.036	1.22845	4.79565e-11	4.68199e-10	up
Soltu.DM.12G005740	790	713	962	1384	1575	1353	1149.68	742.143	1557.22	-1.06921	4.82665e-11	4.70987e-10	down
Soltu.DM.11G009770	655	567	508	1707	1102	2099	1145.41	526.748	1764.07	-1.74372	4.85407e-11	4.73425e-10	down
Soltu.DM.05G026510	181	121	186	528	347	469	314.746	146.985	482.507	-1.71488	4.90673e-11	4.78319e-10	down
Soltu.DM.02G011170	6517	6613	6513	10763	13850	10940	9407.21	5956.65	12857.8	-1.11007	4.93986e-11	4.81307e-10	down
Soltu.DM.04G010780	373	370	529	96	128	91	247.919	381.88	113.958	1.74462	4.95127e-11	4.82176e-10	up
Soltu.DM.01G016200	64	36	104	272	324	305	193.058	60.5015	325.614	-2.42812	4.97675e-11	4.84414e-10	down
Soltu.DM.03G001370	678	699	793	294	298	290	486.785	655.441	318.128	1.04286	5.13726e-11	4.99284e-10	up
Soltu.DM.05G006810	652	616	694	210	214	263	420.626	593.317	247.934	1.25885	5.14994e-11	5.00265e-10	up
Soltu.DM.12G010770	87	67	89	0	0	0	36.671	73.342	0	#DIV/0!	5.22136e-11	5.06949e-10	up
Soltu.DM.06G023030	2875	3084	2573	834	1113	858	1805.82	2596.79	1014.86	1.35545	5.27638e-11	5.12034e-10	up
Soltu.DM.07G021540	7	0	4	88	94	69	46.9274	3.30787	90.5469	-4.77469	5.40235e-11	5.23995e-10	down
Soltu.DM.01G034240	4762	4087	5032	1127	1796	1148	2834.15	4192.41	1475.88	1.5062	5.51611e-11	5.34681e-10	up
Soltu.DM.03G029900	8332	9043	11239	3723	4350	3468	6392.29	8615.77	4168.8	1.04735	5.51804e-11	5.34681e-10	up
Soltu.DM.01G050150	14964	12442	13865	5160	3393	5456	8767.87	12502.9	5032.83	1.31282	5.56461e-11	5.38924e-10	up
Soltu.DM.12G003290	5	0	0	67	105	93	48.8153	1.56456	96.0661	-5.9402	5.71036e-11	5.52487e-10	down
Soltu.DM.01G048750	6917	6812	10006	2061	3048	2162	4877.28	7120.79	2633.78	1.43491	5.7514e-11	5.56179e-10	up
Soltu.DM.04G011330	78	89	74	0	0	0	36.6571	73.3142	0	#DIV/0!	5.77592e-11	5.58272e-10	up
Soltu.DM.04G031390	210	147	246	454	505	491	352.339	181.07	523.608	-1.53194	5.84964e-11	5.65115e-10	down
Soltu.DM.11G017190	519	479	401	953	1065	1326	817.269	426.383	1208.15	-1.50258	5.91324e-11	5.70974e-10	down
Soltu.DM.03G011440	6178	5921	7840	1598	501	1404	3626.08	6001.78	1250.37	2.26303	6.1356e-11	5.92037e-10	up
Soltu.DM.05G025510	2570	2772	2761	5819	9678	5476	5031.01	2454.9	7607.13	-1.63169	6.13749e-11	5.92037e-10	down
Soltu.DM.05G020230	156	133	156	29	16	19	78.7489	134.588	22.9098	2.55452	6.25058e-11	6.02646e-10	up
Soltu.DM.04G037620	50897	46948	62918	20457	24753	19370	35867.2	48397.2	23337.2	1.0523	6.31582e-11	6.08632e-10	up
Soltu.DM.03G021150	111	114	168	323	332	306	232.239	117.832	346.646	-1.55673	6.3564e-11	6.12239e-10	down
Soltu.DM.04G028610	398	406	457	874	1247	826	723.992	381.008	1066.98	-1.48563	6.45028e-11	6.20972e-10	down
Soltu.DM.09G014740	8117	9313	7937	3731	2750	3418	5634.89	7711.66	3558.12	1.11592	6.59427e-11	6.33888e-10	up
Soltu.DM.08G000870	210	229	214	478	553	806	431.137	198.143	664.131	-1.74492	6.64509e-11	6.38457e-10	down
Soltu.DM.09G008870	11	13	7	94	195	77	71.3162	9.52163	133.111	-3.80527	6.72604e-11	6.45914e-10	down
Soltu.DM.02G023740	28	43	53	145	183	190	112.282	37.2092	187.354	-2.33204	6.82678e-11	6.55262e-10	down
Soltu.DM.04G027770	223	130	162	19	15	27	89.1251	156.278	21.9725	2.83034	6.90196e-11	6.61822e-10	up
Soltu.DM.08G014380	1904	1681	2638	3550	4535	4328	3177.91	1866.04	4489.78	-1.26667	6.97065e-11	6.68078e-10	down
Soltu.DM.06G012300	59	120	83	0	0	0	39.8587	79.7174	0	#DIV/0!	7.0291e-11	6.73346e-10	up
Soltu.DM.01G032300	6470	5509	5333	2327	1621	2241	3742.92	5262.06	2223.79	1.24261	7.07253e-11	6.77172e-10	up
Soltu.DM.03G032880	23	7	19	133	154	101	77.4111	14.7257	140.097	-3.25002	7.12758e-11	6.82105e-10	down
Soltu.DM.12G025960	294	394	451	856	1093	776	664.134	342.982	985.285	-1.52241	7.2431e-11	6.92316e-10	down
Soltu.DM.08G019990	1165	998	1435	2468	1811	2373	1736.67	1082.04	2391.31	-1.14405	7.29432e-11	6.96685e-10	down
Soltu.DM.06G020770	88	107	104	0	3	0	45.8254	90.5347	1.1162	6.34181	7.39056e-11	7.04834e-10	up
Soltu.DM.04G028590	200	223	183	460	515	431	346.041	184.45	507.631	-1.46055	7.54342e-11	7.18704e-10	down
Soltu.DM.08G019530	88	81	100	2	0	5	41.839	81.1692	2.50869	5.01593	7.67803e-11	7.31169e-10	up
Soltu.DM.08G025820	118	146	139	8	0	9	64.0571	122.072	6.04201	4.33656	7.71355e-11	7.34191e-10	up
Soltu.DM.03G007610	140	100	117	310	435	322	247.242	108.217	386.266	-1.83566	7.82874e-11	7.44423e-10	down
Soltu.DM.04G007980	232	207	132	21	26	26	100.768	175.139	26.396	2.73011	7.91839e-11	7.52578e-10	up
Soltu.DM.10G021800	0	0	0	42	104	61	37.7031	0	75.4062	#NUM!	8.04537e-11	7.64271e-10	down
Soltu.DM.03G019090	96	49	121	0	0	0	39.694	79.388	0	#DIV/0!	8.5008e-11	8.06743e-10	up
Soltu.DM.01G041640	2087	2215	2546	553	887	612	1405.5	2067	744	1.47416	8.59686e-11	8.15459e-10	up
Soltu.DM.07G017150	31	12	55	451	149	323	179.002	28.8726	329.132	-3.51089	8.71507e-11	8.26267e-10	down
Soltu.DM.08G015920	161	210	106	499	995	673	467.101	146.611	787.592	-2.42546	8.76532e-11	8.30624e-10	down
Soltu.DM.02G014130	554	447	562	921	1220	1047	812.808	472.163	1153.45	-1.2886	8.9861e-11	8.51129e-10	down
Soltu.DM.10G026960	418	491	491	1011	1610	1009	869.858	423.729	1315.99	-1.63493	9.12844e-11	8.64189e-10	down
Soltu.DM.01G047320	57	87	48	233	251	262	164.081	58.8449	269.316	-2.19431	9.81699e-11	9.28012e-10	down
Soltu.DM.03G010850	346	358	349	100	114	100	216.37	319.337	113.403	1.49362	1.02203e-10	9.65196e-10	up
Soltu.DM.02G014040	4452	4497	3670	714	1319	607	2401.87	3844.97	958.769	2.00372	1.02562e-10	9.68111e-10	up
Soltu.DM.01G029630	6	4	11	247	40	155	81.5241	6.2195	156.829	-4.65625	1.03747e-10	9.7882e-10	down
Soltu.DM.02G032190	133	74	111	4	0	6	49.8341	96.1027	3.56547	4.75241	1.09576e-10	1.03281e-09	up
Soltu.DM.01G002470	1521	1320	1125	2508	3249	2913	2172.6	1208.98	3136.22	-1.37524	1.098e-10	1.03441e-09	down
Soltu.DM.10G013870	2897	2653	3398	812	288	694	1669.09	2697.43	640.745	2.07376	1.10098e-10	1.03622e-09	up
Soltu.DM.03G021250	2063	1741	2457	848	608	840	1354.77	1884.26	825.289	1.19102	1.10541e-10	1.03988e-09	up
Soltu.DM.04G002280	153	112	103	14	4	5	60.1702	112.181	8.15977	3.78115	1.12698e-10	1.05966e-09	up
Soltu.DM.06G026990	9	4	10	69	89	71	44.8501	6.87886	82.8214	-3.58976	1.13572e-10	1.06736e-09	down
Soltu.DM.07G024630	30	20	27	113	158	112	80.9573	23.275	138.64	-2.57448	1.17782e-10	1.10585e-09	down
Soltu.DM.08G004190	235	275	263	60	53	73	150.639	234.248	67.0309	1.80514	1.20269e-10	1.12865e-09	up
Soltu.DM.03G033840	1689	2014	1756	476	680	430	1116.1	1657.99	574.21	1.52979	1.20728e-10	1.13241e-09	up
Soltu.DM.09G002560	603	667	583	1337	1940	1240	1099.43	563.153	1635.71	-1.53831	1.21002e-10	1.13443e-09	down
Soltu.DM.11G017490	507	404	553	850	985	906	715.754	441.301	990.208	-1.16597	1.21845e-10	1.14178e-09	down
Soltu.DM.02G028740	1706	1407	1657	640	387	549	1004.19	1443.09	565.281	1.35212	1.22051e-10	1.14315e-09	up
Soltu.DM.01G051970	576	643	717	229	228	261	421.768	584.527	259.008	1.17427	1.23642e-10	1.1575e-09	up
Soltu.DM.12G000260	0	0	0	70	41	66	31.7471	0	63.4943	#NUM!	1.23801e-10	1.15794e-09	down
Soltu.DM.08G009190	288	434	288	76	69	69	192.669	308.256	77.0824	1.99965	1.23808e-10	1.15794e-09	up
Soltu.DM.01G025250	33	47	52	146	434	263	173.675	39.7633	307.587	-2.95148	1.27235e-10	1.18941e-09	down
Soltu.DM.06G001230	2463	1863	3255	4685	4874	5084	3777.56	2271.06	5284.05	-1.21828	1.35608e-10	1.26585e-09	down
Soltu.DM.06G022750	706	778	674	174	229	240	444.348	656.018	232.678	1.4954	1.40674e-10	1.31187e-09	up
Soltu.DM.10G023770	1592	1548	1809	717	434	583	1058.22	1494.61	621.82	1.2652	1.40945e-10	1.31377e-09	up
Soltu.DM.01G004830	112	85	156	310	452	346	253.448	105.593	401.303	-1.92618	1.42821e-10	1.33061e-09	down
Soltu.DM.08G002140	250	208	284	495	712	564	432.45	223.554	641.346	-1.52048	1.43434e-10	1.33568e-09	down
Soltu.DM.08G018050	621	624	568	106	187	114	349.34	550.954	147.727	1.899	1.43799e-10	1.33844e-09	up
Soltu.DM.08G028860	9395	8055	6391	15236	21748	21996	14320.8	7280.57	21361.1	-1.55286	1.45308e-10	1.35183e-09	down
Soltu.DM.12G027780	6525	6775	6553	10557	13257	10718	9253.41	6021.72	12485.1	-1.05196	1.4637e-10	1.36106e-09	down
Soltu.DM.08G028870	196	224	139	476	725	625	416.478	171.223	661.733	-1.95037	1.4767e-10	1.37249e-09	down
Soltu.DM.06G022340	25491	22248	30027	9919	5440	9140	16102.7	23422.9	8782.56	1.41521	1.5023e-10	1.39494e-09	up
Soltu.DM.10G010830	334	333	331	52	91	51	186.516	302.623	70.4086	2.1037	1.50701e-10	1.39865e-09	up
Soltu.DM.03G023080	692	712	637	1540	2175	1310	1219.67	620.364	1818.97	-1.55194	1.52161e-10	1.41151e-09	down
Soltu.DM.01G040960	56	69	113	0	0	0	35.4906	70.9812	0	#DIV/0!	1.54354e-10	1.43117e-09	up
Soltu.DM.07G014090	3786	3775	4835	1615	1000	1597	2622.49	3733	1511.99	1.30389	1.55677e-10	1.44275e-09	up
Soltu.DM.07G015560	521	494	736	170	161	205	359.322	525.358	193.286	1.44256	1.55947e-10	1.44457e-09	up
Soltu.DM.07G021010	4150	4159	5421	2170	1516	1881	3066.01	4132.43	1999.59	1.04729	1.56877e-10	1.45248e-09	up
Soltu.DM.12G029460	42	31	41	130	312	198	133.741	34.4307	233.051	-2.75888	1.57617e-10	1.45864e-09	down
Soltu.DM.05G004570	1398	1338	1756	549	369	582	945.739	1352.48	538.994	1.32727	1.58137e-10	1.46275e-09	up
Soltu.DM.09G017110	83	63	74	0	0	0	33.3154	66.6308	0	#DIV/0!	1.59362e-10	1.47337e-09	up
Soltu.DM.02G006130	65	85	71	0	0	0	33.5697	67.1393	0	#DIV/0!	1.60871e-10	1.48661e-09	up
Soltu.DM.06G003530	306	244	434	680	889	826	580.441	294.403	866.478	-1.55737	1.61823e-10	1.4947e-09	down
Soltu.DM.10G023180	447	458	630	177	173	155	321.599	461.168	182.03	1.34111	1.6702e-10	1.54197e-09	up
Soltu.DM.01G045780	969	934	799	243	321	230	554.969	822.724	287.215	1.51828	1.69028e-10	1.55977e-09	up
Soltu.DM.01G000460	92	24	63	460	294	327	220.829	54.0019	387.655	-2.84369	1.69716e-10	1.56537e-09	down
Soltu.DM.03G025970	498	426	392	71	123	82	250.321	400.484	100.158	1.99947	1.70006e-10	1.5673e-09	up
Soltu.DM.01G017420	17978	18924	17192	31639	38330	28712	26045.2	16431.8	35658.7	-1.11776	1.74667e-10	1.6095e-09	down
Soltu.DM.05G003940	290	156	148	1166	505	1234	610.937	181.579	1040.29	-2.51832	1.77062e-10	1.63001e-09	down
Soltu.DM.11G012500	56274	56772	45593	19965	21273	21007	35411	48356	22465.9	1.10596	1.84748e-10	1.69916e-09	up
Soltu.DM.06G001960	2295	2006	1993	956	771	864	1421.7	1911.29	932.112	1.03597	1.85197e-10	1.70247e-09	up
Soltu.DM.10G004570	353	405	373	683	761	684	555.747	343.142	768.352	-1.16296	1.86606e-10	1.71388e-09	down
Soltu.DM.02G027410	8	8	6	59	84	71	42.1047	6.71737	77.492	-3.52808	1.86614e-10	1.71388e-09	down
Soltu.DM.02G014830	332	347	329	31	76	55	182.437	305.879	58.9946	2.37431	1.8693e-10	1.71596e-09	up
Soltu.DM.08G000800	243	206	356	562	673	650	461.069	240.844	681.294	-1.50018	1.94052e-10	1.7805e-09	down
Soltu.DM.03G014570	2780	2786	2858	916	442	881	1677.07	2552.15	801.997	1.67004	1.94261e-10	1.78157e-09	up
Soltu.DM.07G007730	1602	1766	1583	2671	3298	2958	2365.55	1503.76	3227.33	-1.10177	1.96028e-10	1.79692e-09	down
Soltu.DM.12G001410	47	70	69	184	189	222	135.46	56.1897	214.731	-1.93415	1.97298e-10	1.80771e-09	down
Soltu.DM.11G009090	82	108	105	10	8	11	49.8461	89.2538	10.4383	3.09603	2.01457e-10	1.84407e-09	up
Soltu.DM.02G027390	593	755	704	112	205	164	398.199	621.744	174.655	1.83182	2.07277e-10	1.89644e-09	up
Soltu.DM.08G023840	169	168	80	484	813	577	404.177	128.527	679.827	-2.4031	2.08579e-10	1.90746e-09	down
Soltu.DM.04G010030	2022	1578	2172	881	676	683	1272.57	1740.1	805.05	1.11202	2.08927e-10	1.90974e-09	up
Soltu.DM.08G025430	7839	7901	7072	2596	3253	2293	4939.13	6935.08	2943.19	1.23653	2.13633e-10	1.95157e-09	up
Soltu.DM.10G021720	86	93	137	7	11	11	52.6004	94.687	10.5138	3.17089	2.13705e-10	1.95157e-09	up
Soltu.DM.07G021160	74	79	111	215	259	262	172.638	79.2271	266.049	-1.74762	2.15348e-10	1.96565e-09	down
Soltu.DM.03G011300	290	329	332	648	1111	769	602.576	287.865	917.286	-1.67198	2.17615e-10	1.9854e-09	down
Soltu.DM.02G018700	1654	1550	2261	770	713	763	1225.14	1640.93	809.348	1.01968	2.19608e-10	2.00265e-09	up
Soltu.DM.06G020310	741	717	929	324	329	291	529.646	718.86	340.432	1.07834	2.20644e-10	2.01114e-09	up
Soltu.DM.02G032730	1275	1351	1247	504	425	558	855.713	1175.92	535.507	1.13481	2.2147e-10	2.01772e-09	up
Soltu.DM.07G013170	29	34	9	139	267	245	129.432	22.3746	236.49	-3.40185	2.26004e-10	2.0571e-09	down
Soltu.DM.01G018790	346	303	322	679	545	751	502.632	294.346	710.917	-1.27217	2.31661e-10	2.10759e-09	down
Soltu.DM.06G033530	2547	2802	2698	4460	5840	4512	3898.7	2439.61	5357.79	-1.13499	2.32547e-10	2.11466e-09	down
Soltu.DM.02G001240	166	78	232	0	0	7	72.0214	141.502	2.54084	5.79937	2.33716e-10	2.12429e-09	up
Soltu.DM.12G001430	309	348	274	689	595	648	489.619	283.634	695.603	-1.29423	2.35774e-10	2.14199e-09	down
Soltu.DM.05G018970	8	23	14	122	146	90	71.5111	13.7108	129.311	-3.23746	2.36638e-10	2.14884e-09	down
Soltu.DM.11G010000	980	831	895	302	363	292	583.062	820.311	345.813	1.24618	2.37907e-10	2.15934e-09	up
Soltu.DM.03G032080	805	908	893	102	200	56	459.772	789.419	130.124	2.60091	2.40184e-10	2.17898e-09	up
Soltu.DM.02G001220	175	242	327	37	42	17	128.759	222.884	34.6327	2.68609	2.42424e-10	2.19828e-09	up
[truncated: 2,433 more rows]
