# Supplementary material for: Multi-omics profiling of high-carotenoid hybrid potato lines reveals coordinated metabolic reprogramming and associates with distinct tuber microbiota
Source: NPJ Sci Food. 2026 Jul 4;10:213. doi: 10.1038/s41538-026-00842-3 (PMC13338389; doi:10.1038/s41538-026-00842-3)
Supplement: Supplementary file 6 — 41538_2026_842_MOESM6_ESM [file 41538_2026_842_MOESM6_ESM.xlsx]

## Sheet: Sheet1
Gene	Z_1	Z_2	Z_3	A_1	A_2	A_3	baseMean	Z	A	log2FoldChange	pvalue	padj	regulated
Soltu.DM.02G016720	515	543	454	28869	25443	24595	14806.3	447.654	29164.9	-6.0257	0	0	down
Soltu.DM.04G028550	9992	10429	10672	310	266	250	4760.93	9216.65	305.208	4.91638	3.63711e-217	3.53636e-213	up
Soltu.DM.01G049280	14607	17402	12514	214	241	203	6702.6	13161.4	243.789	5.75454	4.27931e-205	2.77385e-201	up
Soltu.DM.12G007240	592	686	674	22514	27676	21247	13534.3	578.173	26490.5	-5.51783	7.63812e-204	3.71327e-200	down
Soltu.DM.12G027320	705	733	650	15437	12116	13486	7885.51	618.438	15152.6	-4.61479	1.31424e-203	5.11135e-200	down
Soltu.DM.11G010950	49	49	51	7316	10508	6774	4590.16	44.1807	9136.15	-7.69203	6.8874e-194	2.23221e-190	down
Soltu.DM.02G016750	80	54	44	5928	5551	5595	3183.78	52.8369	6314.73	-6.90103	6.14035e-191	1.70579e-187	down
Soltu.DM.10G000780	15	29	27	3123	3379	3317	1828.76	20.9734	3636.55	-7.43786	1.03964e-179	2.52712e-176	down
Soltu.DM.12G025380	10	12	13	3644	3022	3437	1871.39	10.3715	3732.4	-8.49134	5.36153e-174	1.15845e-170	down
Soltu.DM.04G012690	5	15	12	3781	3394	3647	2005.19	9.42536	4000.95	-8.72958	2.874e-167	5.58879e-164	down
Soltu.DM.09G025890	8298	6323	8863	296695	240302	306824	159342	6983.56	311701	-5.48006	5.39232e-165	9.53265e-162	down
Soltu.DM.09G007680	3361	3992	4397	30	35	37	1760.09	3482.39	37.8027	6.52544	1.94745e-160	3.15584e-157	up
Soltu.DM.02G016780	3844	4990	4158	101488	73904	92813	51405.1	3842.01	98968.3	-4.68703	5.02516e-159	7.51686e-156	down
Soltu.DM.10G005090	36	86	65	8567	6554	6957	4102.14	55.1008	8149.17	-7.20844	5.8031e-152	8.06051e-149	down
Soltu.DM.07G016220	25110	25891	29319	268670	274393	255221	159654	23824.2	295484	-3.63258	1.96921e-136	2.55288e-133	down
Soltu.DM.06G023010	16	17	16	1701	1384	1636	879.179	14.5163	1743.84	-6.90845	3.98265e-131	4.84041e-128	down
Soltu.DM.09G025920	2093	2019	2300	82141	48867	79989	39821.4	1902.57	77740.1	-5.35264	3.96479e-129	4.53526e-126	down
Soltu.DM.01G002970	4111	5146	3940	31	11	12	1960.6	3901.42	19.7699	7.62455	5.82867e-121	6.29691e-118	up
Soltu.DM.03G020170	1764	1850	1824	24	17	21	817.213	1611.56	22.8713	6.13877	6.21489e-121	6.36078e-118	up
Soltu.DM.03G029340	22	23	20	1159	1183	1065	640.164	19.2495	1261.08	-6.0337	2.22852e-112	2.10983e-109	down
Soltu.DM.02G016770	92	177	138	6615	4595	5783	3193.8	120.068	6267.53	-5.70597	2.27844e-112	2.10983e-109	down
Soltu.DM.08G010900	49	36	39	1299	1252	1283	727.616	36.8342	1418.4	-5.26707	1.46864e-111	1.29815e-108	down
Soltu.DM.08G025210	5872	3569	5900	38	20	37	2302.51	4570.05	34.9707	7.02992	4.01471e-107	3.39435e-104	up
Soltu.DM.08G005420	19238	25301	21594	188028	183162	166891	109317	19558.5	199075	-3.34744	1.64465e-104	1.33257e-101	down
Soltu.DM.02G016740	45	57	59	3747	1910	3034	1622.37	47.6829	3197.06	-6.06713	4.65487e-98	3.62075e-95	down
Soltu.DM.02G024670	19423	19423	20553	112335	103659	99098	67064.5	17614.3	116515	-2.72569	3.30759e-95	2.47382e-92	down
Soltu.DM.06G013150	6611	7228	6768	707	714	630	3431.42	6103.75	759.08	3.00737	1.52021e-94	1.09489e-91	up
Soltu.DM.03G019900	1502	2029	1788	7	9	12	791.78	1573.18	10.3849	7.24305	4.61775e-94	3.20703e-91	up
Soltu.DM.12G027220	25	35	41	1259	1252	1055	674.743	29.9253	1319.56	-5.46255	7.1856e-94	4.81832e-91	down
Soltu.DM.01G006840	4235	2561	3757	4	12	15	1576.82	3142.09	11.5596	8.08649	5.6789e-93	3.68107e-90	up
Soltu.DM.08G025750	1680	1354	1377	11	9	12	660.532	1309.24	11.8222	6.79109	3.56408e-88	2.23572e-85	up
Soltu.DM.03G011480	28327	34859	30048	3199	2436	2735	15337.2	27584.9	3089.49	3.15844	1.06823e-87	6.49151e-85	up
Soltu.DM.08G017220	2379	2987	2300	20177	21899	18508	12352.3	2266.33	22438.2	-3.30753	8.76015e-87	5.16212e-84	down
Soltu.DM.08G017230	1709	1836	1578	13718	16527	12929	8761.77	1516.82	16006.7	-3.39955	2.37883e-86	1.36055e-83	down
Soltu.DM.08G005440	33651	45528	33558	304247	302938	277992	180435	33306.1	327564	-3.29792	3.65447e-86	2.03042e-83	down
Soltu.DM.12G025360	9	15	9	883	838	825	475.731	9.72515	941.738	-6.59746	9.59255e-86	5.18158e-83	down
Soltu.DM.08G023130	32	55	19	2661	4803	4158	2177.49	31.1375	4323.85	-7.11752	1.44363e-85	7.58727e-83	down
Soltu.DM.03G036930	132	100	189	4406	5549	4102	2669.68	125.397	5213.97	-5.37781	1.26577e-84	6.47742e-82	down
Soltu.DM.01G001040	1700	2377	1731	48	61	47	886.644	1715.42	57.8671	4.88968	2.43385e-84	1.21355e-81	up
Soltu.DM.03G024660	2311	2545	2135	92	60	50	1071.87	2069.33	74.4088	4.79755	3.29443e-82	1.60159e-79	up
Soltu.DM.04G009150	27003	29100	29006	124268	129034	121558	81998.6	25220.2	138777	-2.46011	1.79383e-81	8.50803e-79	down
Soltu.DM.11G012050	341	373	413	3326	3344	2839	1926.63	334.149	3519.1	-3.39664	2.16197e-81	1.00099e-78	down
Soltu.DM.01G051570	22525	23590	20457	2458	1904	2412	11107.8	19714.5	2501.17	2.97858	1.80673e-80	8.17062e-78	up
Soltu.DM.05G023610	40	39	24	2584	1297	2491	1187.62	30.4635	2344.78	-6.26622	1.83271e-78	8.09977e-76	down
Soltu.DM.08G005480	76264	86442	78157	524205	644033	510690	346946	71314.9	622577	-3.12598	2.45922e-78	1.06271e-75	down
Soltu.DM.10G016190	8127	7252	6706	785	686	783	3690.73	6548.32	833.135	2.9745	8.40374e-77	3.55259e-74	up
Soltu.DM.01G001980	855	742	909	5422	5162	5460	3339.57	744.252	5934.9	-2.99536	3.66951e-74	1.51824e-71	down
Soltu.DM.08G017260	1616	1589	1386	12074	15072	11267	7803.4	1360.1	14246.7	-3.38885	1.41404e-73	5.72862e-71	down
Soltu.DM.03G035890	1538	1980	1610	32	57	40	782.151	1516.3	48.0027	4.9813	1.78844e-73	7.09757e-71	up
Soltu.DM.05G020050	4444	6953	3990	127	169	171	2354.17	4535.07	173.28	4.70995	1.66411e-72	6.47207e-70	up
Soltu.DM.03G023500	26277	24035	23904	168997	222447	175018	116102	22010.8	210193	-3.25543	2.55378e-71	9.73741e-69	down
Soltu.DM.07G022050	1241	1541	1203	29	37	19	604.904	1178.27	31.5361	5.22352	3.39593e-71	1.26995e-68	up
Soltu.DM.01G001990	17583	17444	17679	91316	72099	86863	54024.3	15626.4	92422.2	-2.56426	4.39362e-71	1.61205e-68	down
Soltu.DM.04G005970	6020	7852	6845	764	784	732	3486.01	6128.04	843.98	2.86015	1.29464e-69	4.66214e-67	up
Soltu.DM.03G036510	5	4	9	794	1041	877	505.809	5.36569	1006.25	-7.55101	2.00356e-69	7.08385e-67	down
Soltu.DM.09G030000	22931	12445	19614	643	656	699	8562.64	16385.7	739.577	4.46959	2.51094e-69	8.71924e-67	up
Soltu.DM.06G033830	2978	3272	3039	128	57	102	1428.32	2751.18	105.467	4.70518	2.77784e-68	9.47683e-66	up
Soltu.DM.02G026190	8887	9517	9247	1310	1312	1125	4789.73	8192.82	1386.64	2.56276	3.0279e-68	1.01518e-65	up
Soltu.DM.10G005120	16	37	23	911	1148	864	553.275	22.3634	1084.19	-5.59933	3.2318e-65	1.06518e-62	down
Soltu.DM.06G013270	1008	1094	941	5913	6834	5448	3821.96	900.928	6743	-2.90391	5.29876e-65	1.71733e-62	down
Soltu.DM.05G000380	1104	1256	1239	6066	5057	6091	3713.13	1066.13	6360.12	-2.57667	7.95543e-64	2.53609e-61	down
Soltu.DM.04G027770	816	1047	932	19	15	27	424.735	826.933	22.5365	5.19744	2.12899e-63	6.67746e-61	up
Soltu.DM.10G024490	2032	1362	1919	57	69	53	823.629	1580.89	66.3674	4.57412	1.17392e-62	3.62349e-60	up
Soltu.DM.02G014560	23	10	19	732	1067	858	501.173	15.52	986.826	-5.99059	2.23067e-62	6.77774e-60	down
Soltu.DM.12G007230	2360	1632	2254	17480	19840	17642	11111.5	1858.07	20364.9	-3.45421	4.91625e-62	1.47079e-59	down
Soltu.DM.06G027990	56	45	53	689	797	723	432.192	45.7435	818.641	-4.16159	8.55467e-61	2.52052e-58	down
Soltu.DM.06G018680	252	246	239	1520	1287	1477	900.734	218.474	1582.99	-2.85712	6.57744e-60	1.90903e-57	down
Soltu.DM.09G010770	62	100	88	1284	1128	976	662.989	73.8772	1252.1	-4.08308	8.55149e-60	2.44547e-57	down
Soltu.DM.12G009660	16	29	28	676	551	675	362.087	21.5759	702.597	-5.0252	2.47395e-59	6.97224e-57	down
Soltu.DM.03G023520	40910	33592	40528	230069	290400	239613	158045	34168.7	281921	-3.04454	1.07261e-58	2.97971e-56	down
Soltu.DM.03G026290	44	32	59	951	1410	1169	675.719	40.2107	1311.23	-5.02719	1.20169e-58	3.29128e-56	down
Soltu.DM.11G011790	1692	1344	1582	43	71	45	715.459	1371.78	59.134	4.53592	2.23049e-58	6.02418e-56	up
Soltu.DM.01G001960	79	59	76	837	1040	938	553.769	63.6167	1043.92	-4.03646	1.14418e-57	3.04791e-55	down
Soltu.DM.02G034130	441	719	464	5208	4311	4817	2887.45	478.876	5296.03	-3.46719	7.56563e-57	1.98813e-54	down
Soltu.DM.10G006750	37	38	36	673	990	696	454.604	32.891	876.317	-4.73569	1.0684e-56	2.77015e-54	down
Soltu.DM.02G030040	602	764	790	5028	5890	4482	3173.25	638.527	5707.98	-3.16016	1.36827e-56	3.50098e-54	down
Soltu.DM.03G025280	2297	1990	2414	134	181	162	1083.53	1990.03	177.026	3.49075	4.03205e-56	1.01828e-53	up
Soltu.DM.12G030100	5	16	7	576	565	551	317.129	8.20492	626.054	-6.25365	1.27487e-55	3.17836e-53	down
Soltu.DM.03G018520	1719	1008	2003	27894	48368	35680	21526.6	1410.44	41642.8	-4.88385	1.75476e-55	4.31938e-53	down
Soltu.DM.01G000860	826	908	765	26	21	11	380.568	739.729	21.4072	5.11083	1.4507e-54	3.52628e-52	up
Soltu.DM.08G020440	2066	1662	2158	156	155	130	956.207	1749.23	163.186	3.42213	2.79214e-54	6.70321e-52	up
Soltu.DM.12G028620	114	129	92	1305	932	1075	660.405	99.0556	1221.75	-3.62457	2.90399e-54	6.88671e-52	down
Soltu.DM.05G009800	86	69	107	998	936	972	576.37	77.9376	1074.8	-3.78561	6.43148e-54	1.50683e-51	down
Soltu.DM.03G032030	1204	1117	1173	8653	11641	7597	5694.49	1036.47	10352.5	-3.32024	6.78181e-54	1.56999e-51	down
Soltu.DM.01G049590	35403	43753	35380	6202	4819	5662	20016.6	33873.6	6159.52	2.45927	1.15564e-53	2.64383e-51	up
Soltu.DM.02G016690	3067	1090	2613	22	23	19	1023.68	2023.66	23.6944	6.41627	1.25628e-53	2.84066e-51	up
Soltu.DM.03G018410	20734	19515	22809	714	1365	921	9916.27	18715.5	1117.07	4.06644	1.34766e-53	3.01226e-51	up
Soltu.DM.02G008420	100	80	82	1034	1396	977	671.185	77.7711	1264.6	-4.0233	2.75561e-53	6.08927e-51	down
Soltu.DM.06G022960	84	83	66	1060	1534	985	699.199	68.9917	1329.41	-4.26822	2.9954e-53	6.54478e-51	down
Soltu.DM.04G034690	8722	11003	8944	1553	1260	1340	5005.94	8478.06	1533.83	2.4666	4.87402e-53	1.05311e-50	up
Soltu.DM.01G022000	1776	1755	1676	239	214	235	898.828	1543.3	254.355	2.60111	8.59166e-53	1.83597e-50	up
Soltu.DM.03G026390	1330	1473	1465	109	93	66	681.77	1264.54	98.9997	3.67504	8.85524e-53	1.87173e-50	up
Soltu.DM.03G004990	610	763	649	10	16	17	307.061	598.143	15.9783	5.2263	9.22941e-53	1.92984e-50	up
Soltu.DM.05G001950	464	763	555	4433	4069	4258	2622.12	525.854	4718.39	-3.16556	9.40203e-53	1.94502e-50	down
Soltu.DM.06G010880	78	125	77	1061	1093	998	624.676	82.549	1166.8	-3.82117	1.1966e-52	2.44939e-50	down
Soltu.DM.11G023290	1396	1770	1380	107	125	91	731.848	1343.98	119.717	3.48881	2.87431e-52	5.82227e-50	up
Soltu.DM.11G018430	184	188	180	1040	952	1061	646.266	163.58	1128.95	-2.78691	4.15525e-52	8.3302e-50	down
Soltu.DM.09G002030	590	623	602	2288	2167	2364	1530.08	537.795	2522.36	-2.22964	1.60463e-51	3.18405e-49	down
Soltu.DM.04G003320	163	181	172	1185	932	1093	669.071	152.839	1185.3	-2.95517	1.70824e-51	3.35539e-49	down
Soltu.DM.01G030180	1370	1435	1414	178	173	176	722.644	1250.31	194.98	2.68088	1.91553e-51	3.72494e-49	up
Soltu.DM.05G005600	549	617	441	3193	2629	3074	1880.77	475.197	3286.35	-2.78989	4.41656e-51	8.50341e-49	down
Soltu.DM.10G004100	739	657	841	18	7	13	339.199	664.451	13.9471	5.57412	5.84341e-51	1.11403e-48	up
Soltu.DM.10G018870	1150	968	1193	79	56	69	529.377	983.5	75.2543	3.70808	1.17496e-50	2.21828e-48	up
Soltu.DM.04G031990	8416	8331	7502	923	713	1068	4091.68	7184.79	998.576	2.847	1.37289e-50	2.54833e-48	up
Soltu.DM.05G008140	2020	1803	2223	87	69	35	932.95	1795.42	70.4794	4.67098	1.37599e-50	2.54833e-48	up
Soltu.DM.01G039330	7700	7542	8312	1492	1426	1399	4292.01	6987.1	1596.92	2.1294	1.49456e-50	2.74182e-48	up
Soltu.DM.07G012010	3976	4285	4286	277	416	274	2038.71	3718.11	359.308	3.37127	1.49395e-49	2.71507e-47	up
Soltu.DM.08G019590	3173	2549	2733	343	337	357	1446.98	2510.25	383.717	2.70972	3.88242e-49	6.99052e-47	up
Soltu.DM.06G033860	1278	1498	1328	75	49	94	647.586	1214.76	80.4152	3.91706	4.45474e-49	7.94742e-47	up
Soltu.DM.12G024950	7127	7648	7019	24116	20738	20977	15390.9	6455.23	24326.6	-1.91399	4.83232e-49	8.54267e-47	down
Soltu.DM.09G030450	12455	10321	13714	1473	1207	1524	6198.62	10844.2	1553.08	2.80371	8.6279e-49	1.51151e-46	up
Soltu.DM.08G024250	18889	18731	19740	4203	3816	3687	10669	17010	4327.96	1.97462	9.35068e-49	1.62351e-46	up
Soltu.DM.03G016730	382	374	497	2694	2556	2320	1586.02	372.101	2799.94	-2.91163	1.0967e-48	1.8873e-46	down
Soltu.DM.02G006310	4171	4262	3875	515	636	554	2139.29	3646.32	632.257	2.52786	2.09391e-48	3.57176e-46	up
Soltu.DM.04G000090	401	450	434	2212	2932	2416	1592.99	380.63	2805.35	-2.88172	2.16013e-48	3.65269e-46	down
Soltu.DM.08G005470	120045	106750	117983	723455	1003997	662949	494927	102326	887528	-3.11662	2.78614e-48	4.67062e-46	down
Soltu.DM.03G025590	1842	2321	1797	236	183	180	991.555	1762	221.108	2.99439	2.81153e-48	4.67291e-46	up
Soltu.DM.06G028510	609	569	559	17	16	10	265.482	515.063	15.9005	5.0176	2.99177e-48	4.93033e-46	up
Soltu.DM.03G011450	12092	14879	11775	1368	773	1110	6327.33	11457.8	1196.87	3.259	3.41722e-48	5.58414e-46	up
Soltu.DM.11G020190	140	94	110	1216	934	1158	661.776	102.269	1221.28	-3.57795	6.43594e-48	1.04294e-45	down
Soltu.DM.08G001520	97348	96676	91220	273225	270245	297652	197899	84535.6	311261	-1.8805	1.09874e-47	1.76579e-45	down
Soltu.DM.01G048790	15	10	8	452	356	433	234.032	9.79571	458.268	-5.5479	1.31758e-47	2.10014e-45	down
Soltu.DM.10G005130	3	3	7	477	642	485	299.599	3.87385	595.324	-7.26376	2.85978e-47	4.52124e-45	down
Soltu.DM.08G011870	21	14	25	573	404	548	290.243	17.8741	562.612	-4.9762	5.19093e-47	8.14056e-45	down
Soltu.DM.04G021930	20421	21038	17386	2452	2901	2141	10100.6	17423.3	2777.93	2.64894	8.37559e-47	1.30297e-44	up
Soltu.DM.03G016810	3327	3895	2933	429	325	432	1720.42	3003	437.839	2.77793	2.36076e-46	3.64344e-44	up
Soltu.DM.04G003360	534	563	557	3308	3731	2588	2028.52	490.161	3566.89	-2.86334	4.34495e-46	6.65291e-44	down
Soltu.DM.06G027980	3449	3419	3723	568	568	630	1897.46	3141.33	653.586	2.26493	6.03398e-46	9.16693e-44	up
Soltu.DM.01G005300	148	133	104	1284	1958	1313	903.387	114.056	1692.72	-3.89153	6.80181e-46	1.02533e-43	down
Soltu.DM.07G000910	8375	5643	7178	278	133	331	3288.42	6303.73	273.116	4.52862	1.87101e-45	2.79874e-43	up
Soltu.DM.10G023760	8	8	5	431	320	426	220.321	6.21037	434.432	-6.12831	1.89052e-45	2.80634e-43	down
Soltu.DM.05G010800	40	57	57	942	559	803	447.109	45.5748	848.643	-4.21885	2.66685e-45	3.92875e-43	down
Soltu.DM.12G011570	21059	15950	22158	2270	2436	2088	10055.2	17594.5	2515.98	2.80593	3.65802e-45	5.34841e-43	up
Soltu.DM.09G030440	9092	8845	10537	1302	862	1157	4837.54	8450.65	1224.42	2.78696	7.29816e-45	1.0591e-42	up
Soltu.DM.12G021410	1640	2176	1389	127	104	145	837.762	1536.6	138.919	3.46743	9.0125e-45	1.2982e-42	up
Soltu.DM.07G002650	26	20	27	396	528	479	271.163	21.7033	520.623	-4.58426	1.34127e-44	1.91782e-42	down
Soltu.DM.03G035610	1987	859	1869	37	31	26	721.355	1407.99	34.7213	5.34167	1.80126e-44	2.55674e-42	up
Soltu.DM.03G004870	7115	10128	6536	935	889	954	4022.5	7017.39	1027.61	2.77163	3.50497e-44	4.93897e-42	up
Soltu.DM.10G023860	120	183	74	1885	1898	1698	1069.7	110.925	2028.48	-4.19274	3.82164e-44	5.34645e-42	down
Soltu.DM.08G011880	6	5	17	472	511	485	276.027	8.36522	543.688	-6.02223	5.72444e-44	7.95124e-42	down
Soltu.DM.03G024770	19888	23024	19966	4738	3905	4427	11719.2	18610.3	4828.2	1.94654	1.32937e-43	1.8334e-41	up
Soltu.DM.04G028590	31	24	16	460	515	431	270.967	21.0398	520.893	-4.62979	1.58778e-43	2.17437e-41	down
Soltu.DM.10G005080	2	10	6	435	451	366	234.38	5.27927	463.481	-6.45603	4.32263e-43	5.87818e-41	down
Soltu.DM.12G006740	52	94	87	1164	1514	913	700.67	68.8443	1332.5	-4.27465	5.63481e-43	7.60935e-41	down
Soltu.DM.12G027780	1975	1635	2272	10557	13257	10718	7278.07	1748.46	12807.7	-2.87286	1.07913e-42	1.44723e-40	down
Soltu.DM.03G019910	760	1021	772	10	29	15	387.284	754.384	20.1833	5.22407	1.82844e-42	2.43533e-40	up
Soltu.DM.10G020840	146	301	155	3054	2250	2326	1496.06	177.018	2815.11	-3.99122	2.11828e-42	2.80218e-40	down
Soltu.DM.08G005400	9698	7933	11719	73701	100168	64693	48643.1	8727.8	88558.3	-3.34294	2.50782e-42	3.29508e-40	down
Soltu.DM.11G025100	452	532	579	3418	2324	3048	1852.37	463.215	3241.53	-2.80692	3.04434e-42	3.97317e-40	down
Soltu.DM.03G018550	491	317	617	5989	10223	6274	4395.19	424.739	8365.65	-4.29983	7.65492e-42	9.92384e-40	down
Soltu.DM.04G020590	750	621	793	0	6	4	323.365	642.966	3.76452	7.41613	8.32937e-42	1.07267e-39	up
Soltu.DM.06G031140	3300	3519	3474	682	531	624	1864.18	3050.1	678.251	2.16897	1.03478e-41	1.32384e-39	up
Soltu.DM.04G032050	2077	796	1528	29	33	30	674.152	1314.21	34.0893	5.26874	2.16867e-41	2.75633e-39	up
Soltu.DM.02G001490	519	433	546	3102	5101	4025	2495.73	445.039	4546.42	-3.35273	2.29188e-41	2.89402e-39	down
Soltu.DM.12G005210	17294	7983	16424	561	717	646	6580.44	12447.2	713.685	4.12439	4.89088e-41	6.136e-39	up
Soltu.DM.09G019890	2	5	0	581	961	634	405.646	2.03631	809.256	-8.6345	1.04071e-40	1.29729e-38	down
Soltu.DM.05G025870	676	332	637	5857	5869	6649	3645.71	490.763	6800.66	-3.79257	1.15916e-40	1.43573e-38	down
Soltu.DM.10G024500	744	581	690	45	38	38	321.67	598.636	44.7046	3.74318	1.63146e-40	2.00794e-38	up
Soltu.DM.08G012560	84	59	55	1076	626	953	518.322	58.7913	977.853	-4.05594	2.1074e-40	2.57739e-38	down
Soltu.DM.03G011490	20425	27644	21217	2595	1417	2209	11382.1	20474.3	2289.91	3.16045	2.8405e-40	3.45227e-38	up
Soltu.DM.01G042950	6149	4930	6107	36245	58337	37818	27167.3	5106.24	49228.4	-3.26916	2.87138e-40	3.46812e-38	down
Soltu.DM.06G003760	1987	1249	1857	10704	13161	11600	7333.49	1516.24	13150.7	-3.11657	3.12188e-40	3.74741e-38	down
Soltu.DM.11G020290	428	433	313	3475	2093	2962	1744.84	347.405	3142.27	-3.17712	3.28351e-40	3.91724e-38	down
Soltu.DM.07G021790	636	393	668	4298	4751	4288	2723.01	505.565	4940.46	-3.28868	3.53998e-40	4.19747e-38	down
Soltu.DM.04G035610	760	880	933	3921	4248	3285	2502.27	762.473	4242.06	-2.47601	4.20569e-40	4.9566e-38	down
Soltu.DM.05G016010	1318	1334	1305	68	82	35	620.711	1172.82	68.5978	4.09568	7.16723e-40	8.39602e-38	up
Soltu.DM.02G024900	17	9	6	371	612	488	278.22	9.50803	546.932	-5.84607	9.00457e-40	1.04852e-37	down
Soltu.DM.10G012930	659	985	733	37	27	16	365.695	701.896	29.4949	4.57272	1.06202e-39	1.22928e-37	up
Soltu.DM.02G024280	909	934	1021	5210	7179	4708	3598.42	849.346	6347.5	-2.90176	1.21634e-39	1.39958e-37	down
Soltu.DM.06G003240	33581	46732	34857	5789	5418	6620	20307.9	34022	6593.9	2.36726	1.73122e-39	1.98031e-37	up
Soltu.DM.06G018910	40	65	74	637	668	646	387.674	52.9943	722.353	-3.76879	2.62657e-39	2.98691e-37	down
Soltu.DM.09G008230	5315	7729	5896	890	640	832	3232.98	5594.44	871.517	2.68239	4.02652e-39	4.55231e-37	up
Soltu.DM.05G020560	3864	4834	4520	767	834	791	2399.17	3912.41	885.937	2.14278	5.81542e-39	6.5368e-37	up
Soltu.DM.03G012480	1855	2160	2342	8359	7386	6939	5134.16	1884.03	8384.3	-2.15387	7.68647e-39	8.5903e-37	down
Soltu.DM.04G002810	445	530	580	2410	2021	2078	1432.77	460.836	2404.7	-2.38353	1.07204e-38	1.19126e-36	down
Soltu.DM.09G028670	4584	4559	5291	313	537	390	2371.98	4282.7	461.252	3.21489	1.58282e-38	1.74884e-36	up
Soltu.DM.08G020430	9587	11675	10499	1740	1936	1462	5651.69	9399.98	1903.4	2.30408	1.86433e-38	2.04824e-36	up
Soltu.DM.02G019450	1959	1940	1726	210	132	216	936.115	1666.53	205.699	3.01824	3.07394e-38	3.35819e-36	up
Soltu.DM.03G033670	5078	4733	4290	642	745	821	2498.92	4179.57	818.274	2.3527	3.29615e-38	3.58083e-36	up
Soltu.DM.12G027710	1186	551	1024	7	0	5	414.072	823.777	4.36764	7.55926	4.90045e-38	5.29412e-36	up
Soltu.DM.04G029010	1819	2003	2019	201	277	245	999.578	1730.78	268.373	2.68911	6.75974e-38	7.26242e-36	up
Soltu.DM.09G024720	99	50	52	1265	1012	2067	832.565	59.821	1605.31	-4.74606	9.32976e-38	9.96848e-36	down
Soltu.DM.02G023010	14	24	12	417	308	368	209.033	14.7163	403.35	-4.77654	1.49091e-37	1.58427e-35	down
Soltu.DM.02G027740	3160	4409	2602	337	304	381	1689.14	3000.38	377.897	2.98908	1.56562e-37	1.65462e-35	up
Soltu.DM.04G028900	151	99	120	1235	847	989	621.216	110.03	1132.4	-3.36343	1.91295e-37	2.01076e-35	down
Soltu.DM.02G029230	8317	5944	7322	772	983	864	3693.74	6416.02	971.464	2.72345	4.06904e-37	4.25411e-35	up
Soltu.DM.06G031490	1696	2050	1710	293	301	323	976.773	1614.09	339.458	2.24941	1.49158e-36	1.55109e-34	up
Soltu.DM.08G022190	3080	4065	2747	478	474	478	1725.25	2921.33	529.174	2.46481	1.53053e-36	1.58312e-34	up
Soltu.DM.03G032090	15602	22528	16774	2972	2042	2379	9470.83	16215.5	2726.14	2.57244	1.78409e-36	1.83563e-34	up
Soltu.DM.11G007960	497	739	543	4	2	2	264.113	525.287	2.93916	7.48156	2.69419e-36	2.75743e-34	up
Soltu.DM.02G002070	1139	1306	913	116	120	128	563.745	992.735	134.755	2.88106	3.97718e-36	4.04922e-34	up
Soltu.DM.09G028560	3	3	4	493	269	425	219.954	2.96948	436.938	-7.20107	4.79919e-36	4.86068e-34	down
Soltu.DM.08G021890	2531	3814	2627	409	310	326	1516.78	2647.89	385.677	2.77938	7.09857e-36	7.15227e-34	up
Soltu.DM.07G013550	1308	1813	1284	42	96	56	686.621	1300.88	72.3609	4.16814	1.54168e-35	1.54533e-33	up
Soltu.DM.10G003720	525	855	551	9714	4264	8292	4377.03	569.401	8184.66	-3.8454	1.7712e-35	1.76629e-33	down
Soltu.DM.10G022600	98	92	111	586	585	578	368.306	89.3534	647.258	-2.85675	1.99831e-35	1.98261e-33	down
Soltu.DM.10G004220	1072	931	1015	5869	7587	4551	3788.56	895.746	6681.37	-2.89898	2.34234e-35	2.31214e-33	down
Soltu.DM.04G013500	46	18	30	523	849	744	407.305	28.0547	786.554	-4.80923	2.49159e-35	2.44704e-33	down
Soltu.DM.11G019100	610	400	632	8	15	7	250.034	488.893	11.1746	5.45122	2.74628e-35	2.68363e-33	up
Soltu.DM.10G026480	2023	2249	2255	174	92	200	1052.76	1933.9	171.617	3.49425	3.45154e-35	3.35593e-33	up
Soltu.DM.01G039730	1799	1624	1816	162	235	175	883.65	1554.85	212.448	2.8716	3.72422e-35	3.60304e-33	up
Soltu.DM.01G007170	441	480	472	18	27	25	219.367	412.732	26.0016	3.98853	3.91786e-35	3.77162e-33	up
Soltu.DM.11G000870	2129	2377	2279	504	456	493	1273.5	2009.77	537.226	1.90343	4.39254e-35	4.20775e-33	up
Soltu.DM.12G014520	894	1032	744	5325	3558	5608	3067.03	789.438	5344.63	-2.75919	5.70154e-35	5.43491e-33	down
Soltu.DM.01G005060	5235	5680	5427	1477	1298	1393	3190.92	4841.23	1540.61	1.65187	9.32777e-35	8.84819e-33	up
Soltu.DM.07G001820	200	186	166	963	1211	918	655.224	163.603	1146.85	-2.8094	1.1638e-34	1.09861e-32	down
Soltu.DM.09G026520	731	457	639	16	21	27	283.76	543.779	23.7411	4.51756	1.39605e-34	1.31148e-32	up
Soltu.DM.01G049630	2027	1245	1665	143	148	153	816.814	1469.26	164.372	3.16005	1.99207e-34	1.86239e-32	up
Soltu.DM.07G004730	35592	45920	37154	9400	7881	8010	22215.2	35086.9	9343.45	1.9089	3.55834e-34	3.31079e-32	up
Soltu.DM.06G002390	1336	1482	1329	5451	7043	4973	3854.23	1227.93	6480.53	-2.39988	3.89622e-34	3.6079e-32	down
Soltu.DM.01G038100	4833	3210	4981	441	293	438	2154.73	3877.25	432.199	3.16527	4.20724e-34	3.87744e-32	up
Soltu.DM.02G023430	1282	1188	1212	133	171	121	624.872	1092.07	157.674	2.79205	6.98427e-34	6.40642e-32	up
Soltu.DM.05G012130	1108	700	1013	48	58	32	445.444	839.719	51.1689	4.03657	8.64623e-34	7.89364e-32	up
Soltu.DM.02G007600	762	1037	924	3497	2903	3135	2163.91	805.397	3522.43	-2.1288	1.0003e-33	9.08963e-32	down
Soltu.DM.09G020040	383	465	433	8	18	12	196.69	379.212	14.1683	4.74227	2.12456e-33	1.92159e-31	up
Soltu.DM.06G033690	6762	5974	7139	1311	1390	1349	3700.5	5901.34	1499.66	1.97641	2.2065e-33	1.98646e-31	up
Soltu.DM.07G018170	1031	1101	1132	76	29	66	515.115	967.438	62.7927	3.9455	3.26107e-33	2.92234e-31	up
Soltu.DM.10G025080	2	7	6	277	668	402	253.509	4.41874	502.6	-6.82963	6.46695e-33	5.76863e-31	down
Soltu.DM.03G002950	0	0	0	3426	2419	3124	1654.35	0	3308.7	#NUM!	7.39268e-33	6.5643e-31	down
Soltu.DM.02G029450	238	264	246	1341	1797	1167	909.697	221.533	1597.86	-2.85055	8.37621e-33	7.4038e-31	down
Soltu.DM.04G018070	8981	6644	7882	937	714	1156	4011.05	6985.52	1036.59	2.75253	1.38162e-32	1.2157e-30	up
Soltu.DM.07G003760	4664	4960	4747	1345	1195	1288	2836.46	4257.82	1415.09	1.58922	2.34952e-32	2.05805e-30	up
Soltu.DM.04G022150	13168	13547	11609	2489	2936	2402	7125.41	11349.6	2901.23	1.96791	2.41952e-32	2.10987e-30	up
Soltu.DM.03G015960	5	17	6	371	276	344	186.973	8.19031	365.755	-5.48082	5.9159e-32	5.13574e-30	down
Soltu.DM.09G005860	729	527	660	3605	2532	3648	2089.86	569.587	3610.13	-2.66406	6.85569e-32	5.92514e-30	down
Soltu.DM.09G015240	1515	630	1303	48	32	42	537.284	1029.59	44.9817	4.51658	9.36024e-32	8.05395e-30	up
Soltu.DM.01G039490	39722	48008	45800	185961	271059	176200	137378	39535.5	235221	-2.5728	1.36887e-31	1.17265e-29	down
Soltu.DM.03G016740	1697	2035	1640	6506	4869	5602	3927.27	1588.98	6265.55	-1.97934	1.72207e-31	1.46875e-29	down
Soltu.DM.02G014850	3795	4170	3580	1000	874	964	2233.39	3417.81	1048.97	1.7041	1.97291e-31	1.67533e-29	up
Soltu.DM.12G025330	3	0	6	294	346	298	175.194	2.71186	347.677	-7.00232	2.36374e-31	1.99849e-29	down
Soltu.DM.06G002410	2658	1603	2096	143	213	163	1042.32	1891.83	192.805	3.29457	3.6666e-31	3.08661e-29	up
Soltu.DM.04G033830	7	10	6	209	250	301	144.253	6.78447	281.721	-5.37589	3.75242e-31	3.14524e-29	down
Soltu.DM.11G025120	327	538	340	2424	1948	1990	1352.31	355.258	2349.36	-2.72533	4.87372e-31	4.06757e-29	down
Soltu.DM.04G035890	708	711	692	2148	1800	2165	1442.2	625.691	2258.7	-1.85197	4.89869e-31	4.07094e-29	down
Soltu.DM.08G005090	99	103	76	645	486	563	353.748	82.2587	625.238	-2.92616	5.96253e-31	4.93393e-29	down
Soltu.DM.02G028540	584	516	543	44	27	22	260.872	487.51	34.233	3.83197	6.78948e-31	5.59442e-29	up
Soltu.DM.10G023640	37	53	22	616	430	469	295.831	32.9733	558.689	-4.08267	8.77567e-31	7.20049e-29	down
Soltu.DM.03G004920	4830	6226	4402	987	989	1000	2834.16	4566.93	1101.39	2.05191	9.17697e-31	7.49812e-29	up
Soltu.DM.01G051140	2267	2881	2235	509	438	486	1356.1	2182.61	529.581	2.04313	9.99247e-31	8.13028e-29	up
Soltu.DM.09G024150	779	815	663	57	32	66	362.631	668.155	57.1067	3.54845	1.28985e-30	1.0451e-28	up
Soltu.DM.03G026700	5	15	6	244	395	437	203.731	7.61662	399.845	-5.71415	1.49058e-30	1.20273e-28	down
Soltu.DM.07G012760	2144	2722	2026	6723	6378	6811	4701.24	2036.97	7365.51	-1.85436	1.93018e-30	1.551e-28	down
Soltu.DM.11G026820	0	5	0	392	430	422	231.11	1.43423	460.786	-8.32768	1.98786e-30	1.59077e-28	down
Soltu.DM.04G028300	3407	2307	2684	213	74	148	1328.01	2496.5	159.52	3.9681	2.01478e-30	1.60572e-28	up
Soltu.DM.01G024670	173	166	192	803	683	716	485.609	157.576	813.641	-2.36835	4.5118e-30	3.58108e-28	down
Soltu.DM.11G026710	674	852	890	49	80	66	394.042	715.589	72.4936	3.30321	4.58596e-30	3.62514e-28	up
Soltu.DM.03G003400	26	24	28	400	305	260	189.621	23.1521	356.091	-3.94303	5.04444e-30	3.97143e-28	down
Soltu.DM.06G026250	142	96	107	764	618	809	455.945	102.541	809.35	-2.98057	5.29945e-30	4.15537e-28	down
Soltu.DM.04G032410	305	248	375	1508	1371	1593	964.807	276.001	1653.61	-2.58288	6.81475e-30	5.32207e-28	down
Soltu.DM.04G030360	203	220	191	890	783	722	533.483	181.795	885.171	-2.28364	7.56265e-30	5.88253e-28	down
Soltu.DM.09G000360	23	12	22	335	419	278	199.886	16.9981	382.773	-4.49304	9.61898e-30	7.45222e-28	down
Soltu.DM.02G001680	349	560	307	10	10	12	185.043	358.244	11.8433	4.91879	1.10775e-29	8.54816e-28	up
Soltu.DM.08G018030	5362	4631	5291	434	717	417	2560.39	4537.56	583.215	2.95982	1.18233e-29	9.08756e-28	up
Soltu.DM.02G026160	3130	4033	2830	563	515	639	1793.59	2952.22	634.96	2.21707	1.78258e-29	1.36472e-27	up
Soltu.DM.08G021880	474	540	529	46	28	45	250.456	457.06	43.8526	3.38165	2.22555e-29	1.69718e-27	up
Soltu.DM.12G012160	665	359	722	4232	4852	4027	2689.65	520.821	4858.48	-3.22165	2.44356e-29	1.85615e-27	down
Soltu.DM.06G005440	802	873	770	4494	9143	5080	3849.6	723.972	6975.23	-3.26824	2.89877e-29	2.19337e-27	down
Soltu.DM.08G005050	176	133	217	1126	1507	1074	766.185	156.55	1375.82	-3.1356	3.34347e-29	2.52005e-27	down
Soltu.DM.09G027420	1726	1510	1469	217	123	196	796.476	1395.57	197.381	2.8218	3.36346e-29	2.52533e-27	up
Soltu.DM.01G040310	35933	38607	34348	11132	9486	10815	21930.8	32245.9	11615.6	1.47306	3.40319e-29	2.54532e-27	up
Soltu.DM.04G001440	2113	3330	2058	358	280	292	1277.52	2211.69	343.342	2.68743	5.3019e-29	3.95022e-27	up
Soltu.DM.10G004380	358	498	348	2058	1479	1696	1143.01	355.528	1930.49	-2.44093	5.34728e-29	3.96882e-27	down
Soltu.DM.07G016200	8893	5224	7879	37242	32775	38807	23389.4	6550.8	40228	-2.61845	6.02002e-29	4.45115e-27	down
Soltu.DM.07G016210	96490	60372	90673	392315	334748	399009	244921	73698.7	416143	-2.49737	7.78271e-29	5.73267e-27	down
Soltu.DM.10G026770	18	21	19	284	435	256	189.777	17.1701	362.384	-4.39955	8.088e-29	5.93506e-27	down
Soltu.DM.07G014000	1106	1163	1139	240	193	209	623.502	1009.91	237.093	2.0907	9.51823e-29	6.95833e-27	up
Soltu.DM.12G006170	3729	2771	4084	379	299	491	1790.21	3148.57	431.837	2.86614	1.09415e-28	7.96886e-27	up
Soltu.DM.03G018680	515	579	645	62	59	46	288.662	515.558	61.7664	3.06124	1.12504e-28	8.16043e-27	up
Soltu.DM.10G004020	1380	1610	1435	283	258	317	813.565	1309.85	317.283	2.04556	1.12885e-28	8.16043e-27	up
Soltu.DM.11G007460	126157	148184	134437	325838	330469	293365	236251	121011	351491	-1.53835	1.38445e-28	9.9711e-27	down
Soltu.DM.08G022470	1044	1200	1223	3275	2784	3151	2215.24	1027.18	3403.31	-1.72825	1.58671e-28	1.13857e-26	down
Soltu.DM.11G021860	6992	6925	6174	1624	1301	1680	3826.68	5952.47	1700.89	1.80719	1.82487e-28	1.30465e-26	up
Soltu.DM.12G014910	4487	4951	4547	814	1037	770	2556.97	4141.66	972.278	2.09077	1.83891e-28	1.30987e-26	up
Soltu.DM.08G017910	1981	2681	2170	389	446	403	1239.15	2019.55	458.756	2.13824	1.91907e-28	1.36198e-26	up
Soltu.DM.02G015070	128	86	94	635	580	587	378.918	91.5387	666.298	-2.86371	2.29635e-28	1.62381e-26	down
Soltu.DM.04G014010	16614	15863	17644	725	1721	801	8041.31	14870.6	1212.01	3.61699	3.48989e-28	2.45885e-26	up
Soltu.DM.12G024030	31	29	22	263	271	311	168.551	24.2828	312.819	-3.68732	4.2346e-28	2.97278e-26	down
Soltu.DM.02G023850	53	97	107	789	870	628	461.595	76.035	847.155	-3.47789	4.92227e-28	3.44311e-26	down
Soltu.DM.12G028510	3	0	0	543	1426	855	527.642	0.90312	1054.38	-10.1892	6.64737e-28	4.63315e-26	down
Soltu.DM.03G037470	550	483	510	37	37	54	252.619	457.861	47.3767	3.27266	7.20334e-28	5.00272e-26	up
Soltu.DM.03G028670	1870	1445	1441	111	195	139	788.701	1411.84	165.568	3.09208	7.76108e-28	5.37089e-26	up
Soltu.DM.05G012580	1312	1010	1556	5226	5146	5111	3441.42	1153.74	5729.09	-2.31198	8.5068e-28	5.86607e-26	down
Soltu.DM.04G021550	2294	1833	2477	7066	6951	7273	4920.49	1963.08	7877.91	-2.00469	1.02777e-27	7.06218e-26	down
Soltu.DM.04G002800	0	0	0	1588	1201	1143	725.489	0	1450.98	#NUM!	1.12754e-27	7.7205e-26	down
Soltu.DM.10G017360	358	477	306	5	5	0	170.271	336.843	3.69894	6.50882	1.13227e-27	7.72563e-26	up
Soltu.DM.10G004760	1776	3223	1764	0	0	0	995.46	1990.92	0	#DIV/0!	1.35749e-27	9.22997e-26	up
Soltu.DM.09G002120	2796	3430	2720	660	493	621	1650.16	2645.55	654.777	2.01449	1.61327e-27	1.09309e-25	up
Soltu.DM.09G025600	9177	7414	8017	1734	1758	1960	4662.05	7306.09	2018.01	1.85616	1.75972e-27	1.18818e-25	up
Soltu.DM.07G013260	1333	641	1282	63	60	70	521.509	971.621	71.3971	3.76646	1.92801e-27	1.29731e-25	up
Soltu.DM.12G011380	131	72	95	813	619	771	450.994	88.7275	813.261	-3.19627	1.9888e-27	1.33359e-25	down
Soltu.DM.04G032000	285	339	369	13	8	16	153.958	294.274	13.6423	4.43101	2.39124e-27	1.59794e-25	up
Soltu.DM.10G005100	0	4	3	324	216	269	150.153	2.05175	298.255	-7.18355	2.64085e-27	1.7587e-25	down
Soltu.DM.10G016510	1551	1086	1454	126	60	120	664.651	1216.74	112.558	3.43428	2.92144e-27	1.93892e-25	up
Soltu.DM.01G036450	1502	1722	1470	239	211	307	834.569	1389.25	279.886	2.31139	2.97325e-27	1.96659e-25	up
Soltu.DM.04G002770	1693	2133	1876	244	167	299	974.507	1687.03	261.98	2.68696	3.15457e-27	2.07945e-25	up
Soltu.DM.01G003420	1591	1187	1401	203	187	232	735.908	1241.78	230.035	2.43248	3.20488e-27	2.10548e-25	up
Soltu.DM.03G025190	52	40	38	442	374	726	304.325	38.5832	570.066	-3.88508	3.35022e-27	2.19355e-25	down
Soltu.DM.05G006490	771	775	665	112	96	118	387.679	654.876	120.483	2.44239	3.86199e-27	2.52014e-25	up
Soltu.DM.04G026780	299	357	288	1181	962	1011	722.068	279.234	1164.9	-2.06066	3.99052e-27	2.5953e-25	down
Soltu.DM.05G017910	28408	26515	25581	8169	6980	7868	16187.5	23869.2	8505.71	1.48865	4.05693e-27	2.6297e-25	up
Soltu.DM.02G010960	25	9	21	325	296	319	182.006	16.4382	347.573	-4.40219	4.57088e-27	2.953e-25	down
Soltu.DM.06G026880	469	394	469	2070	2773	1745	1420.42	395.588	2445.26	-2.62792	4.64022e-27	2.98787e-25	down
Soltu.DM.09G004900	411	541	333	5	14	16	196.173	379.296	13.0503	4.86117	5.04528e-27	3.23797e-25	up
Soltu.DM.08G006330	138	111	175	999	1933	1132	819.941	126.138	1513.74	-3.58504	7.21551e-27	4.61556e-25	down
Soltu.DM.10G027480	707	766	775	99	95	124	391.921	666.188	117.654	2.50138	7.5407e-27	4.80775e-25	up
Soltu.DM.03G018100	4750	3564	4228	568	379	659	2159.62	3726.81	592.424	2.65324	8.00289e-27	5.08576e-25	up
Soltu.DM.03G018570	13148	10799	14148	75983	163024	79553	65058.8	11320.7	118797	-3.39146	8.31196e-27	5.26497e-25	down
Soltu.DM.10G016030	653	732	660	1749	1710	1638	1245.68	605.511	1885.86	-1.63899	9.57474e-27	6.04514e-25	down
Soltu.DM.09G030260	895	849	826	111	70	117	435.913	761.966	109.861	2.79404	9.95455e-27	6.2646e-25	up
Soltu.DM.10G029220	45	9	27	559	979	733	434.571	24.2677	844.874	-5.12163	1.40727e-26	8.82767e-25	down
Soltu.DM.04G022770	353	353	319	4	0	3	153.118	303.688	2.54872	6.89668	1.56596e-26	9.79151e-25	up
Soltu.DM.10G020790	4072	4711	5102	1024	685	855	2530.25	4115.19	945.309	2.1221	1.64218e-26	1.02352e-24	up
Soltu.DM.08G024190	455	447	425	2040	2523	1531	1326.7	393.312	2260.09	-2.52263	1.96437e-26	1.22042e-24	down
Soltu.DM.11G021250	2872	3719	3524	9061	8547	8173	6264.55	2993.7	9535.39	-1.67136	2.40468e-26	1.48922e-24	down
Soltu.DM.09G002330	288959	304842	277677	592751	532384	587170	445601	258138	633063	-1.29421	2.427e-26	1.49827e-24	down
Soltu.DM.07G027600	297	285	258	9	12	7	129.664	248.936	10.3926	4.58214	2.92721e-26	1.80134e-24	up
Soltu.DM.09G025220	1765	1866	1591	6237	4291	5860	3795.39	1546.21	6044.57	-1.96691	2.97933e-26	1.82764e-24	down
Soltu.DM.11G024290	792	818	793	109	56	69	399.076	712.118	86.0344	3.04913	3.15377e-26	1.92856e-24	up
Soltu.DM.06G031720	1410	1377	1591	3702	3500	3586	2644.68	1299.07	3990.3	-1.61902	4.09027e-26	2.4934e-24	down
Soltu.DM.05G025710	230800	218263	227025	474967	447693	445429	353268	200526	506010	-1.33538	4.70063e-26	2.85651e-24	down
Soltu.DM.03G035150	8591	8564	8897	1495	798	1371	4536.77	7724.84	1348.7	2.51793	4.8861e-26	2.95997e-24	up
Soltu.DM.02G008560	43	41	50	423	403	284	225.154	39.7782	410.53	-3.36744	4.9932e-26	3.01546e-24	down
Soltu.DM.10G000760	40	55	10	659	1350	959	568.255	30.8327	1105.68	-5.16433	6.13528e-26	3.6937e-24	down
Soltu.DM.01G023430	336	563	307	3	0	5	179.06	355.191	2.93029	6.92141	6.49196e-26	3.89638e-24	up
Soltu.DM.06G024560	328	349	332	973	950	917	674.852	298.934	1050.77	-1.81355	8.60608e-26	5.14935e-24	down
Soltu.DM.06G013670	1528	1422	1462	168	224	257	774.705	1308.61	240.797	2.44215	1.12175e-25	6.69127e-24	up
Soltu.DM.09G002750	142	190	135	1025	634	973	553.962	137.945	969.979	-2.81386	1.16782e-25	6.9448e-24	down
Soltu.DM.07G023600	7404	5687	6423	1191	1216	1463	3614.51	5796.44	1432.57	2.01656	1.23139e-25	7.30048e-24	up
Soltu.DM.09G028710	2217	4348	2202	300	280	304	1452.68	2578.42	326.946	2.97936	1.53636e-25	9.08087e-24	up
Soltu.DM.04G005790	3138	3736	3144	893	683	723	1906.34	2964.1	848.575	1.80448	1.54703e-25	9.11622e-24	up
Soltu.DM.08G006160	1575	2090	1275	158	230	182	834.852	1458	211.702	2.78389	1.58828e-25	9.33103e-24	up
Soltu.DM.10G000040	2457	1808	2312	292	290	391	1157.67	1955.24	360.105	2.44086	2.06711e-25	1.21076e-23	up
Soltu.DM.07G022840	887	791	969	2751	3196	2570	1971.28	786.028	3156.53	-2.00568	2.34433e-25	1.369e-23	down
Soltu.DM.01G046470	482	434	451	2	1	1	203.509	405.549	1.46958	8.10833	3.54113e-25	2.0617e-23	up
Soltu.DM.01G038130	4092	3170	4676	747	690	655	2162.17	3550.77	773.584	2.1985	4.06215e-25	2.35799e-23	up
Soltu.DM.02G028740	2918	3069	2968	640	387	549	1617.04	2653.49	580.59	2.1923	4.25716e-25	2.46383e-23	up
Soltu.DM.03G004900	5399	7161	5070	1382	1145	1286	3308.21	5207.8	1408.63	1.88639	4.36701e-25	2.51991e-23	up
Soltu.DM.03G018620	27732	19693	30799	125558	220494	136687	101461	23281.8	179641	-2.94784	4.63741e-25	2.66802e-23	down
Soltu.DM.07G021930	748	467	728	38	39	17	306.693	578.595	34.7901	4.0558	5.34232e-25	3.06451e-23	up
Soltu.DM.12G026630	1423	1098	1317	211	227	220	692.018	1140.35	243.683	2.22641	5.57981e-25	3.19132e-23	up
Soltu.DM.07G009540	456	280	381	12	19	16	174.957	332.446	17.4679	4.25034	5.79717e-25	3.29771e-23	up
Soltu.DM.02G028520	1201	1117	1330	137	149	77	608.667	1082.89	134.441	3.00984	5.79974e-25	3.29771e-23	up
Soltu.DM.10G010830	779	757	706	52	91	51	368.34	664.48	72.1997	3.20216	6.8595e-25	3.88891e-23	up
Soltu.DM.02G033780	0	0	0	888	803	704	442.697	0	885.394	#NUM!	7.23709e-25	4.09106e-23	down
Soltu.DM.03G029730	1232	1252	930	72	123	131	565.782	1010.37	121.197	3.05945	7.87624e-25	4.43946e-23	up
Soltu.DM.02G018700	2844	3881	3078	770	713	763	1863.95	2897.29	830.608	1.80246	7.94223e-25	4.46372e-23	up
Soltu.DM.04G037140	918	1052	1106	5000	8043	4176	3657.6	911.527	6403.67	-2.81254	8.38441e-25	4.69865e-23	down
Soltu.DM.01G038680	0	0	3	448	472	398	244.451	0.904369	487.997	-9.07575	9.02032e-25	5.04049e-23	down
Soltu.DM.03G024650	7462	6927	7880	1997	1977	1703	4354.72	6608.82	2100.63	1.65357	9.15267e-25	5.0998e-23	up
Soltu.DM.01G045250	9	45	52	748	965	746	471.786	31.2931	912.278	-4.86556	1.14251e-24	6.34776e-23	down
Soltu.DM.01G025520	2649	2072	3103	9303	10699	8905	6519.74	2327.22	10712.3	-2.20258	1.30811e-24	7.24714e-23	down
Soltu.DM.10G017370	2551	774	2015	77	46	81	836.291	1597.41	75.1766	4.4093	1.35583e-24	7.48411e-23	up
Soltu.DM.09G027140	1070	761	938	3592	5906	4361	2988.2	823.168	5153.23	-2.64622	1.35858e-24	7.48411e-23	down
Soltu.DM.10G023460	78	50	96	533	735	584	377.133	66.7632	687.504	-3.36424	1.37093e-24	7.51537e-23	down
Soltu.DM.12G020050	2482	784	1774	0	0	0	753.426	1506.85	0	#DIV/0!	1.37198e-24	7.51537e-23	up
Soltu.DM.06G004590	540	536	443	1728	2245	1639	1266.04	449.856	2082.22	-2.21059	1.48761e-24	8.12584e-23	down
Soltu.DM.09G001020	1732	2071	1489	366	287	349	967.161	1564.33	369.996	2.07996	1.64674e-24	8.96988e-23	up
Soltu.DM.01G044280	1551	1376	1795	6818	11068	6502	5236.11	1402.73	9069.49	-2.69279	1.72323e-24	9.36032e-23	down
Soltu.DM.09G009490	13831	15581	14156	1347	2526	1573	7464.11	12900.4	2027.77	2.66945	1.78322e-24	9.65921e-23	up
Soltu.DM.09G017160	17	26	23	339	195	341	170.919	19.5092	322.328	-4.04631	1.98067e-24	1.06989e-22	down
Soltu.DM.10G027770	423	509	349	1426	1607	1399	1010.31	378.553	1642.07	-2.11695	1.99215e-24	1.07311e-22	down
Soltu.DM.03G017110	53	56	68	363	584	432	282.588	52.5175	512.659	-3.28713	2.06396e-24	1.10872e-22	down
Soltu.DM.04G028480	2966	3623	2585	526	379	591	1631.77	2711.39	552.141	2.29592	2.30416e-24	1.23434e-22	up
Soltu.DM.02G004070	1727	1393	1609	334	313	284	874.412	1404.52	344.309	2.0283	2.6475e-24	1.41437e-22	up
Soltu.DM.01G034580	722	905	839	3212	2227	2464	1822.06	729.868	2914.26	-1.99742	2.67557e-24	1.42546e-22	down
Soltu.DM.10G005110	0	4	0	349	327	267	174.937	1.14738	348.728	-8.24761	2.71227e-24	1.44106e-22	down
Soltu.DM.10G005400	317	317	308	968	1305	1120	769.222	279.208	1259.24	-2.17314	2.7932e-24	1.48002e-22	down
Soltu.DM.06G023060	80	52	94	502	709	566	363.57	67.3361	659.804	-3.29259	3.46478e-24	1.83087e-22	down
Soltu.DM.04G007800	499	312	604	2	14	7	215.216	421.794	8.63816	5.60967	3.70848e-24	1.95434e-22	up
Soltu.DM.08G013810	511	449	456	2192	1511	2694	1390.31	420.089	2360.53	-2.49035	4.03699e-24	2.12171e-22	down
Soltu.DM.04G001680	690	324	636	22	28	26	260.286	492.382	28.1899	4.12653	5.73478e-24	3.00589e-22	up
Soltu.DM.04G033550	508	605	502	1619	1319	1439	1047.23	477.801	1616.67	-1.75854	6.11661e-24	3.19741e-22	down
Soltu.DM.07G012030	4366	5789	4648	1263	924	1048	2784.84	4376.06	1193.62	1.87429	6.8044e-24	3.54741e-22	up
Soltu.DM.12G024040	4472	5645	4881	12506	10422	11377	8555.25	4436.9	12673.6	-1.5142	7.08666e-24	3.68468e-22	down
Soltu.DM.01G035070	23	34	35	291	239	367	179.34	27.2276	331.452	-3.60566	7.16722e-24	3.71663e-22	down
Soltu.DM.05G000890	793	793	866	165	148	139	447.172	727.254	167.091	2.12183	7.76078e-24	4.01373e-22	up
Soltu.DM.02G001930	308	339	329	1583	4021	2403	1638.98	289.14	2988.83	-3.36974	7.89915e-24	4.07445e-22	down
Soltu.DM.06G014370	28788	30902	26842	8004	6007	8023	16877.9	25622.1	8133.66	1.65541	8.04036e-24	4.13632e-22	up
Soltu.DM.12G024700	442	326	282	5	13	14	161.755	311.582	11.9289	4.70708	8.14553e-24	4.17936e-22	up
Soltu.DM.03G030140	429	615	466	1879	2527	1796	1373.98	446.035	2301.93	-2.36762	9.00854e-24	4.61e-22	down
Soltu.DM.10G025910	1532	1340	1652	5954	9018	5447	4465.92	1343.57	7588.26	-2.4977	9.25249e-24	4.72241e-22	down
Soltu.DM.04G002340	272	311	279	1068	790	1042	662.77	255.198	1070.34	-2.06838	9.59255e-24	4.88316e-22	down
Soltu.DM.02G006930	24734	29704	24713	7317	7964	7162	15864.3	23416.3	8312.38	1.49418	9.8726e-24	5.0126e-22	up
Soltu.DM.02G007170	4335	3900	4343	1094	1072	1191	2487.55	3732.93	1242.17	1.58745	1.01757e-23	5.15304e-22	up
Soltu.DM.09G001000	687	758	715	134	130	141	394.814	639.785	149.844	2.09413	1.03437e-23	5.22452e-22	up
Soltu.DM.03G018510	49	50	93	497	978	743	441.524	57.1287	825.919	-3.85371	1.09437e-23	5.51324e-22	down
Soltu.DM.07G022620	1409	1621	1289	5739	3653	5352	3356.21	1277.72	5434.7	-2.08863	1.12343e-23	5.64502e-22	down
Soltu.DM.07G028630	339	369	455	24	10	8	180.227	345.061	15.3922	4.48658	1.37045e-23	6.86851e-22	up
Soltu.DM.09G006030	5661	5109	5584	1441	1467	1590	3258.98	4853.01	1664.95	1.5434	1.42417e-23	7.11938e-22	up
Soltu.DM.07G011100	1015	874	1009	0	0	0	430.214	860.428	0	#DIV/0!	1.65503e-23	8.25222e-22	up
Soltu.DM.02G032170	0	0	0	838	506	612	360.176	0	720.351	#NUM!	2.77242e-23	1.37884e-21	down
Soltu.DM.07G015910	4076	4291	3792	1241	1247	1217	2486.11	3601.02	1371.2	1.39296	2.79673e-23	1.38738e-21	up
Soltu.DM.11G026800	0	0	0	755	482	685	354.219	0	708.439	#NUM!	2.85748e-23	1.41391e-21	down
Soltu.DM.03G027810	804	888	858	139	167	128	458.153	755.405	160.901	2.23107	2.91648e-23	1.43944e-21	up
Soltu.DM.06G022940	5545	3559	5092	24369	49497	26639	20840.8	4225.17	37456.4	-3.14813	2.9705e-23	1.46239e-21	down
Soltu.DM.10G020680	7	13	5	260	599	202	201.746	7.34355	396.149	-5.75342	3.17776e-23	1.56047e-21	down
Soltu.DM.08G015990	1801	1926	1713	3961	4564	4116	3147.77	1611.03	4684.5	-1.53991	3.40621e-23	1.66844e-21	down
Soltu.DM.03G035620	2326	3094	2633	461	578	576	1490.2	2381.45	598.937	1.99137	3.58192e-23	1.7501e-21	up
Soltu.DM.08G019150	29	24	17	298	247	209	149.609	20.7392	278.479	-3.74714	3.98845e-23	1.94384e-21	down
Soltu.DM.05G012430	0	0	5	232	370	262	161.35	1.50728	321.192	-7.73534	4.24477e-23	2.06359e-21	down
Soltu.DM.09G026950	1577	1684	1628	3681	4121	3529	2823.23	1448.56	4197.89	-1.53505	4.57096e-23	2.21663e-21	down
Soltu.DM.10G001010	2373	2990	2513	724	653	628	1535.42	2329.6	741.24	1.65207	4.7034e-23	2.27518e-21	up
Soltu.DM.05G007860	281	361	270	983	930	912	657.22	269.537	1044.9	-1.95481	4.76877e-23	2.30108e-21	down
Soltu.DM.04G009170	352	450	396	1292	1030	1220	831.253	354.423	1308.08	-1.88391	5.33787e-23	2.56931e-21	down
Soltu.DM.04G006200	4428	5777	4477	921	529	863	2595.82	4339.73	851.911	2.34883	5.58618e-23	2.68219e-21	up
Soltu.DM.02G013590	10271	10135	9187	1876	2520	1854	5544.16	8768.64	2319.68	1.91843	5.63017e-23	2.69666e-21	up
Soltu.DM.09G025310	825	885	743	143	99	143	434.112	726.198	142.025	2.35422	8.17827e-23	3.90748e-21	up
Soltu.DM.07G021600	390	490	287	29	26	29	187.767	344.478	31.0557	3.47148	8.6991e-23	4.14614e-21	up
Soltu.DM.11G000190	3627	4081	2978	814	799	903	2045.61	3160.23	931.001	1.76317	1.03103e-22	4.90205e-21	up
Soltu.DM.12G028960	5399	4308	5951	16975	13672	15537	10856	4655.01	17057	-1.87351	1.11892e-22	5.30698e-21	down
Soltu.DM.10G015520	509	482	485	24	51	33	238.974	437.695	40.2521	3.44279	1.2139e-22	5.74341e-21	up
Soltu.DM.02G028550	686	929	769	76	119	84	404.257	704.813	103.701	2.7648	1.26528e-22	5.97198e-21	up
Soltu.DM.11G024150	9	7	5	138	236	203	110.401	6.22456	214.577	-5.10738	1.43144e-22	6.7399e-21	down
Soltu.DM.09G024030	351	433	289	25	30	20	172.398	316.99	27.806	3.51097	1.59928e-22	7.51198e-21	up
Soltu.DM.01G035490	4728	6832	5850	15859	14779	14242	10872	5146.57	16597.4	-1.68928	1.8027e-22	8.44704e-21	down
Soltu.DM.06G010600	2228	2696	2397	337	146	307	1228.51	2166.64	290.372	2.89949	1.82105e-22	8.51253e-21	up
Soltu.DM.07G021010	7092	8540	7353	2170	1516	1881	4427.3	6801.25	2053.35	1.72782	1.84935e-22	8.62408e-21	up
Soltu.DM.12G000120	1073	1248	878	154	190	139	562.397	945.678	179.117	2.40045	2.07433e-22	9.65011e-21	up
Soltu.DM.01G041480	476	368	301	31	26	21	184.202	339.593	28.8107	3.55913	2.13737e-22	9.91963e-21	up
Soltu.DM.03G036480	497	329	315	18	26	15	180.432	338.948	21.9166	3.95097	2.35406e-22	1.08993e-20	up
Soltu.DM.04G007980	507	285	471	21	26	26	201.717	376.364	27.0696	3.79738	2.42175e-22	1.11861e-20	up
Soltu.DM.01G002670	5243	4271	5189	282	59	274	2296.51	4367.73	225.284	4.27706	2.5328e-22	1.16713e-20	up
Soltu.DM.02G019290	237	133	173	1015	1462	971	721.153	161.649	1280.66	-2.98595	2.59139e-22	1.1913e-20	down
Soltu.DM.10G014680	123	126	138	553	651	478	369.118	114.771	623.464	-2.44154	2.65112e-22	1.21589e-20	down
Soltu.DM.04G006170	105	151	123	637	465	623	374.301	112.002	636.601	-2.50686	2.81191e-22	1.2866e-20	down
Soltu.DM.08G001630	479	740	1171	9054	4426	11132	4885.34	709.469	9061.22	-3.67489	2.98407e-22	1.36217e-20	down
Soltu.DM.09G025900	642	387	628	2468	3295	2452	1771.19	493.591	3048.78	-2.62684	3.49927e-22	1.5936e-20	down
Soltu.DM.05G010560	38	36	22	269	272	250	160.578	28.398	292.758	-3.36585	3.87934e-22	1.76256e-20	down
Soltu.DM.02G014150	348	426	371	27	10	26	180.968	338.798	23.1384	3.87206	3.96124e-22	1.79558e-20	up
Soltu.DM.01G037870	11	0	12	328	603	321	236.56	6.92891	466.19	-6.07215	5.34278e-22	2.41618e-20	down
Soltu.DM.05G010410	7260	10609	6327	1660	1445	1519	4422.49	7136.01	1708.97	2.06199	5.52031e-22	2.49067e-20	up
Soltu.DM.12G003570	37	22	49	362	299	418	215.453	32.2204	398.685	-3.6292	5.71e-22	2.57029e-20	down
Soltu.DM.02G009300	8418	8373	9426	2735	2669	2652	5379.05	7777.44	2980.66	1.38367	6.41795e-22	2.8823e-20	up
Soltu.DM.03G018580	138037	139512	146862	481537	841028	500218	402079	125846	678312	-2.43029	6.59379e-22	2.95444e-20	down
Soltu.DM.01G002210	227	159	238	2914	954	2519	1264.46	185.691	2343.24	-3.65753	7.95961e-22	3.55822e-20	down
Soltu.DM.12G025050	1517	1689	1415	4596	3280	4165	2905.03	1367.72	4442.34	-1.69955	8.43925e-22	3.76398e-20	down
Soltu.DM.05G008150	402	587	436	55	39	54	237.719	420.831	54.6057	2.94612	8.55839e-22	3.80838e-20	up
Soltu.DM.11G018420	425	689	451	44	17	32	247.834	461.535	34.1331	3.7572	9.56287e-22	4.24565e-20	up
Soltu.DM.05G019100	0	0	0	447	441	494	255.704	0	511.407	#NUM!	9.61506e-22	4.2591e-20	down
Soltu.DM.07G021080	318	289	290	26	24	28	147.449	266.051	28.8463	3.20525	9.80059e-22	4.33142e-20	up
Soltu.DM.06G033220	449	368	478	1499	1538	1239	983.798	384.822	1582.77	-2.04019	1.0529e-21	4.63715e-20	down
Soltu.DM.03G000640	5792	6007	6540	1648	1756	1416	3611.53	5438.23	1784.82	1.60736	1.05401e-21	4.63715e-20	up
Soltu.DM.06G021200	4	11	4	219	303	146	126.812	5.56529	248.058	-5.47808	1.13609e-21	4.987e-20	down
Soltu.DM.01G002800	1032	1390	1098	243	202	248	648.215	1040.39	256.043	2.02266	1.2205e-21	5.34546e-20	up
Soltu.DM.12G030200	35833	44696	36752	12640	10103	11113	23594.9	34687.1	12502.6	1.47217	1.23419e-21	5.39326e-20	up
Soltu.DM.11G005010	963	1052	738	172	125	138	487.311	814.138	160.485	2.34283	1.27467e-21	5.55767e-20	up
Soltu.DM.06G001140	27	6	20	285	792	488	300.194	15.8783	584.51	-5.2021	1.31239e-21	5.70932e-20	down
Soltu.DM.07G028520	4472	3981	4106	1245	1249	1195	2545.61	3725.96	1365.25	1.44845	1.39711e-21	6.06431e-20	up
Soltu.DM.09G000540	4064	4644	4216	1124	710	954	2426.95	3826.48	1027.43	1.89698	1.42857e-21	6.18708e-20	up
Soltu.DM.08G017970	1509	1052	1497	192	218	225	721.297	1207.31	235.283	2.35933	1.50092e-21	6.48597e-20	up
Soltu.DM.05G019830	1524	1619	1381	3494	3671	3136	2576.7	1339.5	3813.91	-1.50958	1.5707e-21	6.77248e-20	down
Soltu.DM.04G006410	1653	1705	1710	475	481	463	1013.69	1502.18	525.203	1.51611	1.65673e-21	7.12761e-20	up
Soltu.DM.11G026440	0	0	0	309	829	627	329.352	0	658.704	#NUM!	1.71919e-21	7.38e-20	down
Soltu.DM.04G001300	96	58	64	414	441	437	271.632	64.8301	478.433	-2.88358	1.83946e-21	7.8789e-20	down
Soltu.DM.06G026400	2956	2915	2666	690	790	622	1654.32	2529.71	778.922	1.69942	2.21028e-21	9.44638e-20	up
Soltu.DM.02G030160	703	631	642	65	20	43	316.531	586.166	46.8955	3.64379	2.30549e-21	9.83171e-20	up
Soltu.DM.02G029720	3162	3513	2813	704	830	823	1840.6	2807.57	873.632	1.68423	2.39984e-21	1.02116e-19	up
Soltu.DM.10G005140	0	0	0	445	427	379	231.38	0	462.76	#NUM!	3.7448e-21	1.58999e-19	down
Soltu.DM.08G018000	1109	718	894	22	72	30	427.861	809.31	46.4115	4.12414	4.97296e-21	2.10684e-19	up
Soltu.DM.02G009150	346	383	341	987	849	889	661.911	316.818	1007	-1.66834	5.51456e-21	2.33122e-19	down
Soltu.DM.04G022800	279	380	364	4	0	0	152.079	302.722	1.43735	7.71844	5.85868e-21	2.47132e-19	up
Soltu.DM.04G004800	12931	14317	14381	3655	4208	3278	8231.71	12334.8	4128.66	1.57898	6.23703e-21	2.62522e-19	up
Soltu.DM.03G023680	539	233	177	2814	3501	2782	1828.1	282.453	3373.74	-3.57826	6.4085e-21	2.69157e-19	down
Soltu.DM.10G005070	2	5	3	151	157	134	83.2862	2.94068	163.632	-5.79816	6.57122e-21	2.75396e-19	down
Soltu.DM.02G004860	0	0	0	403	367	418	219.644	0	439.288	#NUM!	6.86277e-21	2.86996e-19	down
Soltu.DM.12G011660	33	92	83	653	601	557	365.493	61.345	669.641	-3.44837	6.93534e-21	2.89409e-19	down
Soltu.DM.11G007700	258	138	198	983	918	1125	648.093	176.941	1119.24	-2.66118	7.32297e-21	3.0493e-19	down
Soltu.DM.02G031800	78	66	96	383	605	526	317.005	71.3527	562.658	-2.97922	7.67098e-21	3.18611e-19	down
Soltu.DM.03G037060	6828	9331	7275	28046	42814	24718	21224.3	6925.15	35523.5	-2.35886	7.68429e-21	3.18611e-19	down
Soltu.DM.04G000310	498	445	557	68	56	41	253.202	445.475	60.9288	2.87015	7.79485e-21	3.22508e-19	up
Soltu.DM.09G020630	931	805	953	173	183	183	499.024	798.467	199.581	2.00026	1.1056e-20	4.56465e-19	up
Soltu.DM.10G020640	152701	166945	146019	281230	266840	269410	220128	137875	302380	-1.133	1.38386e-20	5.70138e-19	down
Soltu.DM.09G024900	6927	7443	7710	2549	2441	2414	4641.72	6544.52	2738.91	1.25669	1.44966e-20	5.95984e-19	up
Soltu.DM.05G002810	2595	3178	2841	819	587	712	1665.31	2549.23	781.386	1.70596	1.50987e-20	6.19429e-19	up
Soltu.DM.12G023520	3287	3173	2645	6506	7127	7466	5256.08	2697.03	7815.14	-1.5349	1.52407e-20	6.23939e-19	down
Soltu.DM.09G023880	487	462	507	1352	1586	1236	989.534	431.967	1547.1	-1.84057	1.54133e-20	6.29679e-19	down
Soltu.DM.01G045170	19	18	12	256	281	152	134.853	14.5005	255.206	-4.13749	1.58112e-20	6.44578e-19	down
Soltu.DM.01G049210	608	501	615	0	0	0	256.069	512.138	0	#DIV/0!	1.6028e-20	6.52051e-19	up
Soltu.DM.03G012510	720	688	613	99	120	81	355.063	598.891	111.235	2.42868	1.64111e-20	6.66241e-19	up
Soltu.DM.05G019990	313	297	337	21	31	18	153.509	281.009	26.0082	3.43358	1.69558e-20	6.8692e-19	up
Soltu.DM.04G015040	0	0	0	336	535	353	227.524	0	455.049	#NUM!	1.84419e-20	7.45573e-19	down
Soltu.DM.03G018240	885	1062	775	2565	2646	2163	1767.17	804.679	2729.67	-1.76224	1.87033e-20	7.54573e-19	down
Soltu.DM.08G004690	13109	18127	14246	3808	4226	3876	8926.28	13440.5	4412.02	1.60708	1.91442e-20	7.70762e-19	up
Soltu.DM.03G019770	7	0	0	227	221	219	124.443	2.10728	246.779	-6.87169	2.04601e-20	8.22038e-19	down
Soltu.DM.12G004680	824	468	752	72	73	62	342.805	608.996	76.6134	2.99076	2.20853e-20	8.85505e-19	up
Soltu.DM.09G001350	276	311	391	29	29	26	160.626	290.165	31.0857	3.22255	2.24955e-20	9.00099e-19	up
Soltu.DM.03G023530	514449	500165	529770	929290	934478	956803	750973	458042	1.0439e+06	-1.18844	2.30516e-20	9.20453e-19	down
Soltu.DM.09G003590	309	333	360	1165	878	924	696.015	297.065	1094.96	-1.88203	2.33446e-20	9.30242e-19	down
Soltu.DM.03G019440	1776	1395	1569	260	171	298	838.331	1407.78	268.88	2.38839	2.37963e-20	9.46305e-19	up
Soltu.DM.06G034360	556	611	486	18	38	8	256.519	489.149	23.8888	4.35587	2.47128e-20	9.80747e-19	up
Soltu.DM.03G015700	4399	3815	4159	1186	1227	1123	2490.68	3672.35	1309.01	1.48823	2.56986e-20	1.01779e-18	up
Soltu.DM.02G002560	783	427	642	0	0	0	275.866	551.732	0	#DIV/0!	2.61375e-20	1.03157e-18	up
Soltu.DM.08G008430	2147	2365	2079	599	652	641	1326.1	1951.45	700.758	1.47756	2.61527e-20	1.03157e-18	up
Soltu.DM.10G019680	2563	2666	2440	638	583	766	1503.34	2271.85	734.828	1.62839	2.71236e-20	1.0677e-18	up
Soltu.DM.02G023780	1131	1161	1022	282	241	284	639.912	981.592	298.231	1.71869	2.98513e-20	1.1727e-18	up
Soltu.DM.08G022180	405	416	344	55	46	51	200.554	344.95	56.1575	2.61884	3.06238e-20	1.20062e-18	up
Soltu.DM.11G012500	86532	69263	94008	19965	21273	21007	48653.2	74256.7	23049.6	1.68778	3.16005e-20	1.23643e-18	up
Soltu.DM.01G002170	334	360	257	0	0	7	141.94	281.286	2.59319	6.76117	3.36087e-20	1.31236e-18	up
Soltu.DM.07G017930	332	211	275	990	1091	1064	704.175	243.37	1164.98	-2.25908	3.4283e-20	1.33601e-18	down
Soltu.DM.06G010320	524	496	564	0	0	0	235.021	470.042	0	#DIV/0!	3.73169e-20	1.45133e-18	up
Soltu.DM.02G021690	9862	11970	11585	29773	36701	25742	22046.2	9894.77	34197.7	-1.78916	3.78215e-20	1.46802e-18	down
Soltu.DM.04G015710	871	1169	962	87	19	37	469.864	887.529	52.1978	4.08774	3.83487e-20	1.48552e-18	up
Soltu.DM.08G000910	427	873	306	13	8	25	244.091	471.206	16.9764	4.79476	4.19517e-20	1.62185e-18	up
Soltu.DM.06G013620	235	190	218	649	768	772	501.175	190.963	811.387	-2.0871	5.66009e-20	2.18385e-18	down
Soltu.DM.01G024190	713	842	600	79	119	91	372.206	637.039	107.373	2.56876	6.02962e-20	2.32182e-18	up
Soltu.DM.02G019040	1483	861	1575	128	172	124	662.79	1168.21	157.369	2.89208	6.09859e-20	2.34374e-18	up
Soltu.DM.02G031490	1313	1246	1239	331	343	315	746.154	1126.18	366.128	1.62101	6.31921e-20	2.42374e-18	up
Soltu.DM.04G030450	231	386	316	18	13	24	147.914	275.523	20.3048	3.76228	6.57138e-20	2.51549e-18	up
Soltu.DM.04G007550	184	189	178	4	4	4	83.8527	163.264	4.44097	5.20019	6.95366e-20	2.6566e-18	up
Soltu.DM.07G003530	19789	10294	15191	2154	2272	2536	8033.68	13489.5	2577.87	2.38758	7.12204e-20	2.71559e-18	up
Soltu.DM.03G029490	219	245	198	723	889	668	520.689	195.893	845.485	-2.10971	8.16485e-20	3.10712e-18	down
Soltu.DM.07G021820	5131	4796	4774	873	1279	993	2763.83	4359.5	1168.16	1.89993	8.58771e-20	3.26165e-18	up
Soltu.DM.01G001020	601	1451	542	58	28	45	404.346	760.527	48.1647	3.98095	9.14087e-20	3.46498e-18	up
Soltu.DM.01G044760	16380	21331	16850	3963	5087	4037	10492.1	16129.3	4854.93	1.73216	9.37513e-20	3.54686e-18	up
Soltu.DM.03G024570	79	174	122	645	1027	822	518.74	110.471	927.009	-3.06892	9.62901e-20	3.63584e-18	down
Soltu.DM.09G002160	15	14	10	151	154	172	94.0568	11.546	176.568	-3.93476	1.08712e-19	4.09692e-18	down
Soltu.DM.08G000070	442	497	535	68	67	43	251.378	436.901	65.8547	2.72995	1.10552e-19	4.15821e-18	up
Soltu.DM.07G022220	10169	8668	12005	2174	2474	1827	5782.95	9166.64	2399.26	1.93381	1.15255e-19	4.32675e-18	up
Soltu.DM.03G026580	4760	5076	4822	1790	1695	1678	3126.15	4342.6	1909.7	1.18521	1.18175e-19	4.42779e-18	up
Soltu.DM.03G023190	2586	3124	2361	595	627	735	1555.48	2386.33	724.633	1.71947	1.19347e-19	4.4631e-18	up
Soltu.DM.08G001640	9724	7648	5823	30094	23501	38712	20486.2	6876.49	34095.9	-2.30986	1.19631e-19	4.46514e-18	down
Soltu.DM.11G020990	460	238	312	4	9	0	152.832	300.802	4.8614	5.9513	1.2015e-19	4.47593e-18	up
Soltu.DM.04G027540	8	49	28	523	508	424	281.59	24.9045	538.275	-4.43386	1.20867e-19	4.49405e-18	down
Soltu.DM.10G026960	238	201	289	1011	1610	1009	783.014	216.424	1349.6	-2.6406	1.24063e-19	4.60407e-18	down
Soltu.DM.11G026140	1717	1804	1394	410	415	410	955.844	1454.59	457.102	1.67002	1.36415e-19	5.05283e-18	up
Soltu.DM.12G026610	241	353	218	19	11	11	127.306	239.525	15.0874	3.98876	1.38499e-19	5.12024e-18	up
Soltu.DM.06G032880	17771	21237	20390	6926	6536	6169	12424.5	17588.2	7260.73	1.27642	1.41862e-19	5.23464e-18	up
Soltu.DM.06G010590	1126	963	916	214	225	217	567.113	891.337	242.888	1.87568	1.47735e-19	5.44101e-18	up
Soltu.DM.05G007850	225	308	237	826	742	736	539.645	227.528	851.762	-1.90441	1.7369e-19	6.38483e-18	down
Soltu.DM.09G026000	550	425	452	0	0	0	211.87	423.74	0	#DIV/0!	1.9088e-19	7.00348e-18	up
Soltu.DM.10G018490	80	92	47	590	357	615	320.151	64.6414	575.66	-3.15468	2.01309e-19	7.37225e-18	down
Soltu.DM.05G012280	5235	5706	5592	1717	1243	1616	3293.48	4898.43	1688.54	1.53654	2.01964e-19	7.3823e-18	up
Soltu.DM.12G009420	715	881	758	45	93	35	380.488	696.458	64.518	3.43226	2.19119e-19	7.99434e-18	up
Soltu.DM.10G001380	511	533	505	1420	1715	1254	1043.12	458.956	1627.28	-1.82604	2.19776e-19	8.00329e-18	down
Soltu.DM.11G000770	2621	2951	3147	8101	10256	6938	5983.65	2584.19	9383.11	-1.86035	2.34484e-19	8.52294e-18	down
Soltu.DM.03G036750	894	850	927	187	195	216	506.9	792.398	221.402	1.83956	2.50307e-19	9.0811e-18	up
Soltu.DM.10G006290	1529	2191	1533	4515	4590	4379	3270.9	1550.9	4990.9	-1.68619	2.60454e-19	9.43163e-18	down
Soltu.DM.02G013140	625	333	627	0	0	0	236.341	472.683	0	#DIV/0!	2.77325e-19	1.00239e-17	up
Soltu.DM.05G008090	36257	37973	39313	72425	64691	65061	54198.6	33658.3	74738.9	-1.1509	2.83178e-19	1.02165e-17	down
Soltu.DM.12G020270	35	34	23	277	207	415	179.626	27.2226	332.029	-3.60843	3.00961e-19	1.08243e-17	down
Soltu.DM.09G000330	752	825	708	125	156	106	409.998	676.461	143.536	2.2366	3.0114e-19	1.08243e-17	up
Soltu.DM.03G000430	701	662	646	1431	1448	1458	1100.44	595.662	1605.23	-1.43021	3.12451e-19	1.12102e-17	down
Soltu.DM.04G028140	35984	27866	36502	9150	8879	8810	19879.6	29829.6	9929.67	1.58693	3.6459e-19	1.30568e-17	up
Soltu.DM.10G024530	567	591	668	124	111	114	335.304	541.588	129.02	2.0696	3.84361e-19	1.37395e-17	up
Soltu.DM.03G036910	4	0	4	173	139	141	84.8461	2.40998	167.282	-6.11712	4.10435e-19	1.46446e-17	down
Soltu.DM.12G028730	1217	821	1270	169	179	137	582.148	984.715	179.581	2.45507	4.55112e-19	1.6209e-17	up
Soltu.DM.02G005910	624	593	690	49	94	70	322.627	565.953	79.3017	2.83526	4.60232e-19	1.63614e-17	up
Soltu.DM.04G008860	1272	895	1342	176	208	189	628.299	1044.2	212.393	2.2976	5.81377e-19	2.06304e-17	up
Soltu.DM.10G024520	2635	2405	2802	788	734	764	1586.61	2327.78	845.436	1.46119	5.82554e-19	2.06345e-17	up
Soltu.DM.04G019830	3	6	3	166	99	212	89.6898	3.52856	175.851	-5.63913	6.01339e-19	2.12612e-17	down
Soltu.DM.10G025800	11491	9965	10885	3708	3123	3209	6654.19	9599.02	3709.36	1.37172	6.21728e-19	2.19422e-17	up
Soltu.DM.03G023510	468813	442187	479677	849767	919566	879141	696729	412573	980885	-1.24944	6.39242e-19	2.25194e-17	down
Soltu.DM.01G038070	1248	1334	1333	4893	2884	3928	2735.4	1160.19	4310.6	-1.89353	6.42575e-19	2.25958e-17	down
Soltu.DM.02G023650	288	197	297	15	16	17	125.258	232.741	17.775	3.7108	6.54329e-19	2.29676e-17	up
Soltu.DM.03G025460	120	184	162	754	518	626	418.829	137.74	699.919	-2.34524	7.32e-19	2.56477e-17	down
Soltu.DM.01G033970	203	215	268	16	14	12	109.547	203.573	15.5212	3.71324	7.34347e-19	2.56837e-17	up
Soltu.DM.07G013820	1	0	4	152	205	159	96.5104	1.50686	191.514	-6.98976	7.40091e-19	2.58381e-17	down
Soltu.DM.08G019330	120	359	120	1865	1859	1582	1069.38	175.277	1963.48	-3.4857	7.41822e-19	2.58521e-17	down
Soltu.DM.03G000500	1133	997	893	112	177	97	519.892	896.264	143.52	2.64268	7.69241e-19	2.67597e-17	up
Soltu.DM.06G013540	3317	2622	3248	627	774	705	1755.37	2729.79	780.944	1.8055	8.04959e-19	2.79522e-17	up
Soltu.DM.06G000110	1784	2212	1743	509	534	489	1132.11	1697	567.216	1.58101	8.25601e-19	2.86179e-17	up
Soltu.DM.03G031710	1666	2098	1738	4989	6329	4351	3719.86	1627.27	5812.45	-1.8367	8.65375e-19	2.99432e-17	down
Soltu.DM.09G019250	1606	1065	1440	5245	3669	5242	3222.79	1223.06	5222.52	-2.09425	8.71917e-19	3.0116e-17	down
Soltu.DM.03G025490	355	516	396	55	52	38	213.941	374.258	53.6243	2.80308	8.87397e-19	3.05963e-17	up
Soltu.DM.07G027620	244084	324993	248276	762284	1050153	696553	586518	241546	931490	-1.94724	9.17458e-19	3.15768e-17	down
Soltu.DM.11G021080	41	64	63	591	350	310	255.03	49.6925	460.367	-3.21168	9.28327e-19	3.18944e-17	down
Soltu.DM.04G004940	279	236	366	0	0	4	131.75	262.019	1.48182	7.46616	9.85647e-19	3.3804e-17	up
Soltu.DM.05G007540	300	272	221	841	928	754	584.77	234.956	934.584	-1.99193	9.98756e-19	3.41933e-17	down
Soltu.DM.01G051550	331	226	269	19	15	23	133.309	245.563	21.0546	3.54388	1.03142e-18	3.52495e-17	up
Soltu.DM.06G005160	14626	19112	15136	5206	4580	5163	9986.94	14448	5525.83	1.38661	1.04313e-18	3.55872e-17	up
Soltu.DM.09G025840	16702	11990	18745	48934	66786	50899	37983.2	14118	61848.4	-2.1312	1.04563e-18	3.56102e-17	down
Soltu.DM.04G035630	761	777	854	2774	4452	2475	2158.43	709.414	3607.44	-2.34628	1.05901e-18	3.60026e-17	down
Soltu.DM.02G030170	12478	18157	14059	1704	543	1644	7315.37	13202.8	1427.92	3.20885	1.06662e-18	3.6198e-17	up
Soltu.DM.10G020810	1605	1815	1941	522	420	410	1044.09	1588.92	499.25	1.67021	1.18058e-18	3.99958e-17	up
Soltu.DM.04G017060	425	533	430	1282	1086	1086	843.305	410.457	1276.15	-1.6365	1.28149e-18	4.3339e-17	down
Soltu.DM.09G020700	368	437	387	0	0	0	176.399	352.798	0	#DIV/0!	1.29149e-18	4.36012e-17	up
Soltu.DM.09G001010	3718	4903	3292	952	768	1002	2261.77	3518.06	1005.47	1.80691	1.31368e-18	4.42736e-17	up
Soltu.DM.07G019030	518	471	446	20	29	54	231.858	425.493	38.2244	3.47657	1.48921e-18	5.01025e-17	up
Soltu.DM.11G001100	447	449	325	0	0	0	180.666	361.332	0	#DIV/0!	1.50697e-18	5.06123e-17	up
Soltu.DM.02G015390	2791	2535	2794	5655	7244	7362	4962.48	2409.63	7515.33	-1.64103	1.53336e-18	5.14098e-17	down
Soltu.DM.01G051870	1601	2085	1907	516	429	507	1095.68	1654.92	536.452	1.62524	1.57726e-18	5.27907e-17	up
Soltu.DM.02G026380	336	420	354	43	54	45	190.503	328.34	52.6663	2.64024	1.63731e-18	5.47066e-17	up
Soltu.DM.06G017460	1651	1525	1963	390	415	334	973.988	1526.22	421.76	1.85546	1.67178e-18	5.57623e-17	up
Soltu.DM.03G030960	2337	3234	2416	507	229	375	1383.87	2359.51	408.228	2.53104	1.67972e-18	5.59314e-17	up
Soltu.DM.04G000750	158	149	113	518	468	606	356.526	124.369	588.683	-2.24287	1.75809e-18	5.84408e-17	down
Soltu.DM.04G028280	0	0	0	269	238	266	142.875	0	285.75	#NUM!	1.83068e-18	6.075e-17	down
Soltu.DM.11G004660	0	0	0	353	232	237	151.454	0	302.908	#NUM!	1.86895e-18	6.1914e-17	down
Soltu.DM.02G031980	15530	15935	14894	4983	3960	5269	9492.51	13735.9	5249.09	1.38782	2.09887e-18	6.94128e-17	up
Soltu.DM.07G012590	1332	1506	1342	428	401	391	844.367	1237.53	451.205	1.45561	2.17377e-18	7.17678e-17	up
Soltu.DM.04G002640	8842	7456	6809	1848	2185	2050	4553.95	6853.13	2254.77	1.60378	2.25068e-18	7.4181e-17	up
Soltu.DM.03G019620	408	575	466	39	65	58	244.234	428.239	60.2298	2.82987	2.32087e-18	7.63648e-17	up
Soltu.DM.01G045180	969	1246	914	177	186	236	573.221	924.648	221.794	2.05969	2.37266e-18	7.79372e-17	up
Soltu.DM.07G001480	592	677	523	83	105	109	320.112	530.072	110.152	2.26669	2.52274e-18	8.2727e-17	up
Soltu.DM.08G021860	1315	868	1149	201	170	130	588.143	991.223	185.063	2.4212	2.73005e-18	8.93747e-17	up
Soltu.DM.12G023960	5190	5343	4856	1574	1649	1808	3210.81	4558.89	1862.74	1.29125	3.34623e-18	1.09363e-16	up
Soltu.DM.02G018020	34963	33417	31991	9942	6987	10049	19854.1	29754.7	9953.44	1.57985	3.41567e-18	1.11445e-16	up
Soltu.DM.12G014540	304	158	271	9	11	7	114.272	218.532	10.0122	4.44802	3.45158e-18	1.12428e-16	up
Soltu.DM.08G018020	436	293	421	14	34	17	183.238	342.212	24.2638	3.81802	3.65583e-18	1.18882e-16	up
Soltu.DM.04G003960	128	128	113	485	542	388	316.767	109.314	524.219	-2.26169	4.27039e-18	1.38634e-16	down
Soltu.DM.01G003830	460	456	479	93	75	78	252.263	413.678	90.8477	2.18699	4.29928e-18	1.3916e-16	up
Soltu.DM.05G019230	291	276	353	23	26	11	147.709	273.186	22.2315	3.61921	4.30088e-18	1.3916e-16	up
Soltu.DM.03G030470	4029	4609	4041	1416	1340	1151	2599.08	3753.15	1445.02	1.37701	4.33055e-18	1.39887e-16	up
Soltu.DM.12G020410	889	714	1026	88	138	131	457.19	781.726	132.653	2.559	4.55179e-18	1.46789e-16	up
Soltu.DM.10G023720	0	0	0	250	292	207	138.805	0	277.61	#NUM!	4.72178e-18	1.52019e-16	down
Soltu.DM.06G027810	736	1093	763	160	163	135	467.309	765.099	169.519	2.1742	5.35417e-18	1.72095e-16	up
Soltu.DM.10G026560	0	0	0	224	288	223	136.336	0	272.673	#NUM!	5.50252e-18	1.76571e-16	down
Soltu.DM.08G007150	1046	558	1116	112	63	68	450.389	811.373	89.4051	3.18194	5.57564e-18	1.78623e-16	up
Soltu.DM.04G017990	4	12	3	150	155	331	120.521	5.55068	235.491	-5.40686	5.99155e-18	1.91631e-16	down
Soltu.DM.04G032500	1494	1204	1453	3816	5563	3874	3077.98	1233.13	4922.82	-1.99716	6.63097e-18	2.11734e-16	down
Soltu.DM.06G017010	17510	22420	16316	3803	5205	4190	10759.9	16620.9	4899.01	1.76243	7.147e-18	2.27837e-16	up
Soltu.DM.12G023640	408	380	509	1538	2163	1331	1126.96	385.267	1868.65	-2.27807	7.18479e-18	2.28667e-16	down
Soltu.DM.04G033210	708	656	773	121	137	154	393.492	634.333	152.652	2.055	7.36681e-18	2.34077e-16	up
Soltu.DM.06G022630	777	1219	772	3100	2478	2733	1942.73	816.297	3069.16	-1.91068	7.64161e-18	2.42412e-16	down
Soltu.DM.12G022470	509	259	431	0	0	0	178.725	357.45	0	#DIV/0!	7.68742e-18	2.43468e-16	up
Soltu.DM.03G015070	2577	1841	2297	420	522	392	1245.52	1996.31	494.735	2.01261	7.8746e-18	2.48991e-16	up
Soltu.DM.10G027860	101	62	73	370	675	513	324.999	70.1958	579.802	-3.0461	7.89701e-18	2.49294e-16	down
Soltu.DM.02G019620	378	395	336	31	42	52	187.384	328.386	46.382	2.82376	8.08068e-18	2.54679e-16	up
Soltu.DM.11G007660	346	341	336	0	0	0	151.632	303.264	0	#DIV/0!	8.14455e-18	2.56277e-16	up
Soltu.DM.08G005060	422	416	392	1380	1666	1033	938.467	364.538	1512.4	-2.0527	8.46616e-18	2.65966e-16	down
Soltu.DM.12G008240	546	470	666	43	76	40	279.57	499.955	59.1839	3.07852	9.14808e-18	2.86925e-16	up
Soltu.DM.10G028300	1858	2096	2351	5351	6778	4895	4092.08	1869.28	6314.88	-1.75627	9.75419e-18	3.05443e-16	down
Soltu.DM.01G031000	1271	905	1383	3512	3798	3391	2511.14	1059.13	3963.16	-1.90377	9.77983e-18	3.05753e-16	down
Soltu.DM.02G029790	449	484	569	1547	2259	1477	1204.01	445.529	1962.49	-2.1391	1.01335e-17	3.16301e-16	down
Soltu.DM.05G023600	375	534	374	1308	1160	1113	851.231	378.81	1323.65	-1.80498	1.18038e-17	3.67847e-16	down
Soltu.DM.02G012130	2486	578	2026	0	0	0	762.466	1524.93	0	#DIV/0!	1.25804e-17	3.91423e-16	up
Soltu.DM.12G003630	100	34	64	503	537	587	330.828	59.15	602.506	-3.34853	1.33465e-17	4.14594e-16	down
Soltu.DM.03G030980	214	155	169	581	648	600	418.705	159.83	677.58	-2.08386	1.4581e-17	4.52221e-16	down
Soltu.DM.03G031200	1240	1366	1234	388	382	376	780.582	1137.12	424.046	1.42309	1.46237e-17	4.52822e-16	up
Soltu.DM.12G028750	0	0	0	309	175	230	131.409	0	262.819	#NUM!	1.49348e-17	4.61719e-16	down
Soltu.DM.02G025980	9063	11508	9075	3153	2271	2793	5898.37	8765.06	3031.67	1.53165	1.50929e-17	4.65868e-16	up
Soltu.DM.03G030290	10260	7914	10385	2088	1715	2552	5418.78	8489.39	2348.17	1.85412	1.55437e-17	4.79023e-16	up
Soltu.DM.07G001800	0	0	0	289	234	173	128.481	0	256.963	#NUM!	1.80721e-17	5.5606e-16	down
Soltu.DM.08G028830	560	632	680	1785	2492	1655	1378.73	554.859	2202.6	-1.98902	1.89328e-17	5.81622e-16	down
Soltu.DM.06G010530	1128	957	1183	2949	3584	2577	2174.29	970.707	3377.88	-1.79901	2.04743e-17	6.27986e-16	down
Soltu.DM.06G005820	615	512	441	90	76	62	274.585	464.947	84.2228	2.46478	2.08046e-17	6.37112e-16	up
Soltu.DM.07G021500	14	5	8	136	159	160	88.3474	8.06044	168.634	-4.3869	2.08678e-17	6.38044e-16	down
Soltu.DM.08G001360	522	248	420	2129	4768	2282	1889.64	354.892	3424.39	-3.2704	2.16175e-17	6.59929e-16	down
Soltu.DM.05G022280	0	0	0	308	167	225	128.782	0	257.564	#NUM!	2.25664e-17	6.87817e-16	down
Soltu.DM.12G024590	16	5	0	286	249	359	168.373	6.25087	330.496	-5.72443	2.30889e-17	7.0264e-16	down
Soltu.DM.04G025520	2660	2218	2591	722	699	608	1484.34	2218.06	750.613	1.56316	2.32673e-17	7.06963e-16	up
Soltu.DM.03G014970	5825	7362	6963	2306	1844	2042	4125.5	5964.36	2286.65	1.38313	2.82874e-17	8.58154e-16	up
Soltu.DM.07G003570	8470	5384	8210	1159	1592	1285	4033.66	6569.14	1498.18	2.13249	2.86218e-17	8.66947e-16	up
Soltu.DM.10G004960	11023	10935	9788	3932	3420	3906	6783.36	9405.67	4161.05	1.17658	3.03527e-17	9.17944e-16	up
Soltu.DM.08G025810	754	312	571	0	2	0	244.686	488.612	0.760901	9.32676	3.14243e-17	9.48876e-16	up
Soltu.DM.05G016940	30	49	43	282	252	209	155.341	36.0493	274.632	-2.92946	3.22585e-17	9.72556e-16	down
Soltu.DM.06G014130	3879	4558	4206	1442	1476	1363	2663.87	3743.1	1584.64	1.24008	3.43394e-17	1.03369e-15	up
Soltu.DM.09G017260	262	264	320	6	19	5	131.151	251.066	11.2369	4.48175	3.4526e-17	1.0377e-15	up
Soltu.DM.07G000810	14628	17433	16662	6126	5101	5103	10229.7	14427.1	6032.41	1.25797	3.56303e-17	1.06924e-15	up
Soltu.DM.05G010390	2871	3306	2960	1106	927	1008	1914.22	2704.91	1123.52	1.26755	3.65604e-17	1.09546e-15	up
Soltu.DM.06G014570	247	182	216	665	726	643	472.523	191.677	753.369	-1.97468	3.72128e-17	1.11329e-15	down
Soltu.DM.06G020360	32	55	16	308	439	327	214.533	30.2331	398.832	-3.72158	3.77887e-17	1.12879e-15	down
Soltu.DM.10G021190	1	0	4	141	174	127	82.7098	1.50686	163.913	-6.76523	3.91319e-17	1.16712e-15	down
Soltu.DM.01G038150	8040	5380	8360	1685	1492	1600	4124.8	6483.77	1765.84	1.87647	3.93668e-17	1.17232e-15	up
Soltu.DM.10G005980	641	841	645	1580	1645	1643	1215.45	628.643	1802.25	-1.51949	4.3454e-17	1.29206e-15	down
Soltu.DM.07G007140	39	29	24	206	190	241	131.441	27.294	235.589	-3.10961	4.57324e-17	1.35773e-15	down
Soltu.DM.04G001170	422	550	490	1506	1095	1221	921.299	432.518	1410.08	-1.70495	4.92478e-17	1.45844e-15	down
Soltu.DM.10G017070	997	524	829	55	99	71	392.041	700.351	83.7304	3.06425	4.92746e-17	1.45844e-15	up
Soltu.DM.01G042940	2690	2239	2456	4959	5264	4988	3912.45	2192.42	5632.47	-1.36124	5.15545e-17	1.5236e-15	down
Soltu.DM.06G018310	4517	4084	4420	1230	1398	1110	2624.39	3863.71	1385.06	1.48004	5.3453e-17	1.57731e-15	up
Soltu.DM.10G020800	3689	3804	4438	1314	1208	1164	2451.26	3539.56	1362.96	1.37682	6.11784e-17	1.80254e-15	up
Soltu.DM.11G004090	144	147	175	1456	505	1273	662.591	138.271	1186.91	-3.10164	7.00028e-17	2.05942e-15	down
Soltu.DM.04G027200	944	1057	824	2539	1859	2460	1683.36	835.778	2530.93	-1.59848	7.14543e-17	2.09894e-15	down
Soltu.DM.11G002990	1516	1715	1664	3198	3120	2854	2421.69	1449.94	3393.44	-1.22676	7.17403e-17	2.10417e-15	down
Soltu.DM.09G000650	0	0	0	396	104	358	157.244	0	314.487	#NUM!	7.45724e-17	2.18394e-15	down
Soltu.DM.10G022280	0	0	0	424	103	344	159.491	0	318.982	#NUM!	7.64737e-17	2.23625e-15	down
Soltu.DM.12G029530	526	450	440	1515	2140	1292	1128.63	420.068	1837.19	-2.1288	7.9956e-17	2.33457e-15	down
Soltu.DM.06G018250	1522	1273	1376	3228	2940	2724	2262.86	1238.14	3287.58	-1.40885	8.22952e-17	2.39927e-15	down
Soltu.DM.01G037280	0	0	0	231	136	315	125.721	0	251.442	#NUM!	8.60096e-17	2.50381e-15	down
Soltu.DM.10G026550	0	3	0	211	169	159	99.9396	0.860537	199.019	-7.85345	8.85107e-17	2.57276e-15	down
Soltu.DM.06G023040	252	269	260	634	803	723	516.281	231.402	801.161	-1.79169	9.15334e-17	2.65298e-15	down
Soltu.DM.04G031930	159	92	129	720	463	643	393.109	113.143	673.074	-2.57262	9.15432e-17	2.65298e-15	down
Soltu.DM.01G048000	1129	1491	1359	327	326	368	777.549	1177.24	377.858	1.63949	9.38771e-17	2.71657e-15	up
Soltu.DM.01G026560	1344	1581	1275	3054	3288	2699	2295.33	1242.46	3348.2	-1.43019	1.02788e-16	2.97002e-15	down
Soltu.DM.12G003190	6	7	7	96	136	131	70.3458	5.92435	134.767	-4.50767	1.10138e-16	3.17767e-15	down
Soltu.DM.06G024960	33139	44326	34972	12488	10123	12001	23009	33233.4	12784.5	1.37823	1.20106e-16	3.46012e-15	up
Soltu.DM.03G001190	209	396	210	10	17	16	127.901	239.814	15.9883	3.90683	1.25279e-16	3.60381e-15	up
Soltu.DM.04G002590	23467	29132	25042	8890	6635	8407	15901.6	22970	8833.21	1.37874	1.26387e-16	3.63032e-15	up
Soltu.DM.03G018450	7298	7201	8368	14534	13831	13990	11226.2	6785.15	15667.3	-1.2073	1.2731e-16	3.65144e-15	down
Soltu.DM.09G010290	2691	4188	2702	9092	8217	7784	6051.41	2825.94	9276.88	-1.71491	1.39832e-16	4.00468e-15	down
Soltu.DM.11G026550	489	351	472	1230	1450	1231	919.923	390.179	1449.67	-1.89352	1.44342e-16	4.12777e-15	down
Soltu.DM.01G006850	407	418	343	63	68	60	208.28	345.824	70.7362	2.28952	1.47846e-16	4.22175e-15	up
Soltu.DM.01G038650	0	0	0	221	149	200	105.096	0	210.192	#NUM!	1.49574e-16	4.26484e-15	down
Soltu.DM.04G008930	121	118	87	433	510	371	291.781	96.5003	487.062	-2.3355	1.55698e-16	4.43294e-15	down
Soltu.DM.10G003690	447	430	414	1054	939	1273	795.143	382.711	1207.57	-1.65778	1.55957e-16	4.43383e-15	down
Soltu.DM.01G051480	158	206	180	592	486	508	373.367	160.917	585.818	-1.86414	1.59638e-16	4.53185e-15	down
Soltu.DM.07G010930	2406	2752	2323	849	784	698	1537.96	2213.98	861.928	1.36101	1.87096e-16	5.30261e-15	up
Soltu.DM.10G016340	484	453	523	1078	1056	1158	825.707	433.306	1218.11	-1.49118	1.87334e-16	5.30261e-15	down
Soltu.DM.03G019370	581	507	534	80	95	111	293.661	481.313	106.01	2.18277	1.93129e-16	5.45871e-15	up
Soltu.DM.10G003340	2441	1765	2229	7056	11535	6411	5606.02	1913.07	9298.97	-2.28118	2.11867e-16	5.97963e-15	down
Soltu.DM.09G025860	7281	5460	8583	19638	27559	21281	15885.3	6345.45	25425.2	-2.00246	2.16667e-16	6.10563e-15	down
Soltu.DM.04G030480	1627	1499	2177	4564	4642	4391	3304.39	1576.04	5032.73	-1.67503	2.16959e-16	6.10563e-15	down
Soltu.DM.06G006080	246	187	257	719	1017	782	570.074	205.17	934.977	-2.18811	2.24761e-16	6.31604e-15	down
Soltu.DM.04G023430	324	255	205	809	841	831	575.496	232.481	918.511	-1.98218	2.32818e-16	6.53103e-15	down
Soltu.DM.02G021620	18662	17523	16822	5472	3840	5556	10600.5	15715.5	5485.47	1.5185	2.33083e-16	6.53103e-15	up
Soltu.DM.04G021160	1638	1260	1970	225	318	187	859.754	1448.4	271.109	2.41751	2.36673e-16	6.62207e-15	up
Soltu.DM.04G017530	169	99	209	766	884	724	511.029	142.278	879.78	-2.62843	2.46158e-16	6.87757e-15	down
Soltu.DM.01G002750	621	926	745	166	148	156	425.449	677.15	173.748	1.96248	2.60608e-16	7.27085e-15	up
Soltu.DM.09G002870	1143	879	1143	2706	2539	2365	1877.62	940.791	2814.46	-1.58091	2.62329e-16	7.30838e-15	down
Soltu.DM.01G030110	96	54	52	455	646	345	298.571	60.0652	537.076	-3.16053	2.72967e-16	7.59386e-15	down
Soltu.DM.12G010360	0	4	9	318	101	315	136.624	3.86049	269.388	-6.12476	2.75364e-16	7.64961e-15	down
Soltu.DM.04G002310	332	325	363	836	746	783	588.444	302.599	874.288	-1.5307	2.83694e-16	7.86977e-15	down
Soltu.DM.03G021820	611	502	641	123	98	110	321.699	521.165	122.233	2.09211	2.94732e-16	8.16434e-15	up
Soltu.DM.09G025930	4761	2898	5091	14910	26791	16768	12780.7	3799.24	21762.2	-2.51804	2.99014e-16	8.27117e-15	down
Soltu.DM.02G007420	356	215	398	1285	1446	1166	866.326	288.822	1443.83	-2.32165	3.33453e-16	9.2107e-15	down
Soltu.DM.06G026410	1541	1421	1498	3748	5439	3565	3029.92	1323.09	4736.74	-1.83998	3.45656e-16	9.53421e-15	down
Soltu.DM.02G033210	988	1000	1169	2863	3207	2223	2004.54	936.675	3072.41	-1.71375	4.07604e-16	1.1227e-14	down
Soltu.DM.09G025770	228	245	247	20	28	17	118.756	213.374	24.1371	3.14406	4.11452e-16	1.1317e-14	up
Soltu.DM.08G001430	48778	61644	53248	20397	19479	18669	35037.3	48418.4	21656.2	1.16077	4.24321e-16	1.16544e-14	up
Soltu.DM.06G033480	1116	1628	1283	286	258	345	759.224	1189.71	328.734	1.85562	4.2807e-16	1.17408e-14	up
Soltu.DM.12G009410	1909	2029	2020	230	443	256	1055.83	1765.64	346.024	2.35125	4.30561e-16	1.17925e-14	up
Soltu.DM.06G001240	98	175	77	766	487	742	419.161	102.912	735.409	-2.83714	4.34322e-16	1.18788e-14	down
Soltu.DM.04G035640	71	57	61	315	872	441	332.214	56.1129	608.315	-3.43841	4.7738e-16	1.30381e-14	down
Soltu.DM.12G026290	3883	4716	4049	12898	7918	11120	7754.45	3742.3	11766.6	-1.6527	4.94136e-16	1.34768e-14	down
Soltu.DM.04G032340	1602	1292	1881	311	377	307	894.412	1419.91	368.913	1.94445	5.10391e-16	1.39006e-14	up
Soltu.DM.11G021280	3757	3757	3625	1304	984	921	2242.8	3301.47	1184.13	1.47928	5.17284e-16	1.40687e-14	up
Soltu.DM.02G026370	441	185	273	0	0	0	134.061	268.123	0	#DIV/0!	5.30343e-16	1.44037e-14	up
Soltu.DM.11G009040	59	31	55	250	381	421	216.991	43.2337	390.748	-3.17601	5.57357e-16	1.51163e-14	down
Soltu.DM.12G027210	186	230	228	0	0	6	96.4613	190.7	2.22273	6.42283	5.81541e-16	1.57502e-14	up
Soltu.DM.09G000320	32008	22058	31704	7860	6970	7070	16807.8	25520.3	8095.25	1.6565	5.91098e-16	1.59868e-14	up
Soltu.DM.01G001950	2316	1967	2668	6080	8257	5753	4761.55	2065.72	7457.38	-1.85202	6.02412e-16	1.62701e-14	down
Soltu.DM.02G005480	556	690	499	1318	1313	1347	993.935	515.728	1472.14	-1.51323	6.11233e-16	1.64855e-14	down
Soltu.DM.06G030440	81	65	39	289	642	638	319.617	54.786	584.448	-3.4152	6.37643e-16	1.7174e-14	down
Soltu.DM.05G005520	273	212	254	0	0	0	109.783	219.565	0	#DIV/0!	6.46826e-16	1.73958e-14	up
Soltu.DM.03G036500	9884	8386	9456	2957	3158	2777	5762.16	8231.54	3292.78	1.32186	6.47667e-16	1.73958e-14	up
Soltu.DM.11G024660	4876	4176	4355	1100	1356	956	2621.95	3978.58	1265.32	1.65276	6.66783e-16	1.78845e-14	up
Soltu.DM.04G032160	1088	1153	1151	347	343	349	694.857	1005.24	384.473	1.38659	6.6818e-16	1.78973e-14	up
Soltu.DM.05G005560	5606	8314	5498	1739	1276	1638	3723.51	5729.87	1717.15	1.73849	7.14636e-16	1.91153e-14	up
Soltu.DM.02G018760	309	290	305	33	28	46	153.851	268.151	39.5517	2.76123	7.78167e-16	2.0786e-14	up
Soltu.DM.03G011440	10051	18360	9693	1598	501	1404	6249.6	11214.3	1284.95	3.12555	8.5114e-16	2.27041e-14	up
Soltu.DM.10G025810	8212	8116	7370	2657	1909	2584	4830.1	7021.91	2638.3	1.41226	8.71677e-16	2.322e-14	up
Soltu.DM.12G005880	25190	28661	23872	46405	52338	45522	38225.9	23000.8	53450.9	-1.21653	8.91528e-16	2.37164e-14	down
Soltu.DM.10G017300	403	173	273	0	0	0	126.62	253.241	0	#DIV/0!	8.96821e-16	2.38246e-14	up
Soltu.DM.03G021150	1193	1580	1109	323	332	306	751.203	1146.67	355.735	1.68858	9.38596e-16	2.49003e-14	up
Soltu.DM.10G018840	117	123	135	414	652	460	339.214	111.2	567.229	-2.35077	9.50209e-16	2.51741e-14	down
Soltu.DM.12G012000	279	176	337	0	0	0	118.033	236.066	0	#DIV/0!	9.65903e-16	2.5555e-14	up
Soltu.DM.08G025720	269	313	261	11	0	11	128.735	249.443	8.02772	4.95757	9.8803e-16	2.61049e-14	up
Soltu.DM.01G008360	1806	2969	2249	260	70	242	1141.5	2073.3	209.709	3.30546	9.98395e-16	2.6343e-14	up
Soltu.DM.11G024240	208	244	248	0	0	0	103.684	207.368	0	#DIV/0!	1.01486e-15	2.67411e-14	up
Soltu.DM.11G005630	300	180	313	22	13	19	128.095	236.3	19.8899	3.57051	1.02408e-15	2.69475e-14	up
Soltu.DM.01G024010	3568	3759	3620	1418	1343	1409	2393.05	3243.64	1542.46	1.07238	1.02953e-15	2.70545e-14	up
Soltu.DM.12G024130	0	0	0	172	140	161	87.3562	0	174.712	#NUM!	1.06969e-15	2.80717e-14	down
Soltu.DM.03G020840	2245	2966	2234	768	712	651	1494.05	2200.07	788.018	1.48125	1.07885e-15	2.82739e-14	up
Soltu.DM.02G027080	250	487	277	29	19	32	163.981	298.457	29.5039	3.33855	1.08638e-15	2.8433e-14	up
Soltu.DM.11G020340	0	0	0	114	271	184	106.115	0	212.23	#NUM!	1.0879e-15	2.84346e-14	down
Soltu.DM.12G028580	11	12	0	174	304	243	137.478	6.75359	268.202	-5.31152	1.11831e-15	2.91902e-14	down
Soltu.DM.04G000180	40	70	64	348	406	252	212.14	51.414	372.867	-2.85843	1.18854e-15	3.09816e-14	down
Soltu.DM.03G015260	11460	10956	11905	3826	4220	3607	7249	10181.4	4316.56	1.23799	1.19356e-15	3.10708e-14	up
Soltu.DM.02G013780	221	304	292	25	31	33	137.379	241.756	33.0024	2.87291	1.20587e-15	3.13495e-14	up
Soltu.DM.01G027360	542	405	455	1138	1144	1237	859.456	416.499	1302.41	-1.6448	1.2197e-15	3.16667e-14	down
Soltu.DM.10G013930	0	0	0	109	232	198	100.391	0	200.782	#NUM!	1.41337e-15	3.66042e-14	down
Soltu.DM.10G026510	0	0	0	153	223	129	93.8039	0	187.608	#NUM!	1.41365e-15	3.66042e-14	down
Soltu.DM.03G024690	225	244	154	5	0	0	92.9726	184.149	1.79669	6.67939	1.50524e-15	3.89241e-14	up
Soltu.DM.08G000700	2111	1861	1633	526	546	539	1129	1661.59	596.413	1.47818	1.53936e-15	3.97535e-14	up
Soltu.DM.01G046680	7436	9579	8652	2314	2818	2182	5153.19	7594.43	2711.95	1.48561	1.58722e-15	4.0935e-14	up
Soltu.DM.02G008300	1481	1423	1460	321	430	363	853.782	1294.15	413.416	1.64634	1.60048e-15	4.12224e-14	up
Soltu.DM.06G027310	71	52	71	527	241	491	260.323	57.6932	462.953	-3.00439	1.62746e-15	4.18618e-14	down
Soltu.DM.04G022890	104	179	73	658	578	580	387.934	104.66	671.208	-2.68105	1.63321e-15	4.19542e-14	down
Soltu.DM.02G009750	195	291	248	16	10	24	117.69	216.936	18.4448	3.55598	1.67346e-15	4.29316e-14	up
Soltu.DM.06G017970	3915	4101	4184	1190	1406	1092	2491.64	3616.22	1367.06	1.4034	1.71442e-15	4.39244e-14	up
Soltu.DM.09G004250	3742	3842	3501	6326	6718	6102	5186.75	3283.95	7089.55	-1.11026	1.77451e-15	4.54042e-14	down
Soltu.DM.02G016940	30	20	20	200	143	183	107.431	20.7972	194.065	-3.22208	1.79017e-15	4.57445e-14	down
Soltu.DM.12G006380	934	498	828	2485	2753	2782	1822.28	673.626	2970.94	-2.1409	1.84248e-15	4.70195e-14	down
Soltu.DM.11G024500	28175	26402	27972	10983	10425	10887	18216.7	24487.4	11945.9	1.03552	1.87344e-15	4.77469e-14	up
Soltu.DM.12G005410	2160	3255	1965	6857	6807	5880	4704.13	2176.29	7231.98	-1.73252	1.97094e-15	5.0166e-14	down
Soltu.DM.08G000080	418	466	423	1359	882	1242	835.511	387.021	1284	-1.73016	2.04235e-15	5.19157e-14	down
Soltu.DM.01G001870	476	231	455	27	13	32	186.611	346.719	26.5025	3.70956	2.05305e-15	5.21197e-14	up
Soltu.DM.01G039700	1060	952	789	2068	2097	1965	1549.44	830.028	2268.86	-1.45073	2.08289e-15	5.28081e-14	down
Soltu.DM.06G010810	365	285	256	1352	2639	1096	1082.33	268.803	1895.85	-2.81822	2.09248e-15	5.29824e-14	down
Soltu.DM.06G032870	255	207	205	0	0	0	98.9704	197.941	0	#DIV/0!	2.13471e-15	5.39812e-14	up
Soltu.DM.02G029360	232	244	186	0	0	0	97.9512	195.902	0	#DIV/0!	2.28926e-15	5.78143e-14	up
Soltu.DM.07G002870	8649	4216	7895	1090	1009	1294	3723.98	6193.03	1254.92	2.30305	2.4597e-15	6.20379e-14	up
Soltu.DM.02G031510	783	951	747	229	189	209	482.655	733.692	231.618	1.66342	2.48496e-15	6.2594e-14	up
Soltu.DM.08G021070	146	156	155	4	1	6	69.733	135.425	4.04053	5.06681	2.52578e-15	6.35399e-14	up
Soltu.DM.09G025880	2039	748	1942	7951	10547	8274	5674.33	1413.81	9934.85	-2.81291	2.79893e-15	7.03204e-14	down
Soltu.DM.08G015410	51	80	103	453	779	387	335.934	69.3507	602.517	-3.11902	2.8807e-15	7.22813e-14	down
Soltu.DM.11G015130	388	647	368	1667	1564	1329	1049.85	413.329	1686.37	-2.02856	2.95328e-15	7.40071e-14	down
Soltu.DM.08G013160	164	166	189	647	434	675	400.813	153.962	647.664	-2.07267	3.11392e-15	7.79321e-14	down
Soltu.DM.06G000560	0	0	0	107	202	176	90.2501	0	180.5	#NUM!	3.18025e-15	7.94899e-14	down
Soltu.DM.08G019530	363	107	294	2	0	5	115.585	228.598	2.57095	6.47437	3.34451e-15	8.34883e-14	up
Soltu.DM.10G003940	2061	2015	2372	5717	3934	5021	3662.29	1913.49	5411.08	-1.49971	3.56018e-15	8.87581e-14	down
Soltu.DM.12G006820	6976	2737	7023	405	732	562	2817.25	5002.28	632.217	2.98409	3.6168e-15	9.00541e-14	up
Soltu.DM.03G037120	34322	41440	30635	11569	8784	11569	21619.6	31454.3	11784.8	1.41632	3.65776e-15	9.09576e-14	up
Soltu.DM.11G008970	327	220	307	815	909	877	608.836	254.093	963.578	-1.92304	4.01876e-15	9.9807e-14	down
Soltu.DM.08G025710	219	105	209	4	6	4	82.1264	159.051	5.20187	4.93431	4.27102e-15	1.05937e-13	up
Soltu.DM.09G006130	21184	31270	20302	6272	3910	5864	13690.4	21467.1	5913.67	1.86	4.31799e-15	1.06965e-13	up
Soltu.DM.02G032690	1027	1036	1092	257	293	311	627.282	935.53	319.033	1.55208	4.37734e-15	1.08297e-13	up
Soltu.DM.04G013230	0	0	0	135	154	134	78.3704	0	156.741	#NUM!	4.54145e-15	1.12215e-13	down
Soltu.DM.09G023380	662	766	651	182	152	185	403.511	615.26	191.762	1.68188	4.65136e-15	1.14785e-13	up
Soltu.DM.04G003290	565	609	739	40	13	66	305.661	567.553	43.7694	3.69676	5.16415e-15	1.27278e-13	up
Soltu.DM.11G002660	1401	2010	1553	4497	5932	3786	3370.9	1466.48	5275.31	-1.8469	5.48613e-15	1.35042e-13	down
Soltu.DM.11G024260	229	200	222	15	7	20	104.346	193.231	15.4623	3.6435	5.81884e-15	1.43051e-13	up
Soltu.DM.01G020750	283	144	172	4	0	6	91.0053	178.351	3.66008	5.6067	5.8431e-15	1.43466e-13	up
Soltu.DM.11G017970	415	334	343	879	831	868	638.852	324.138	953.567	-1.55673	5.9219e-15	1.45217e-13	down
Soltu.DM.01G001060	660	1412	716	97	23	49	440.657	819.555	61.7584	3.73013	6.36449e-15	1.55874e-13	up
Soltu.DM.10G010390	193	189	207	7	0	8	90.0975	174.716	5.479	4.99495	6.75327e-15	1.65187e-13	up
Soltu.DM.10G002440	740	618	879	33	101	50	366.913	665.02	68.8064	3.27278	6.78887e-15	1.6585e-13	up
Soltu.DM.07G017000	979	1389	1184	3382	5110	2993	2659.11	1050.07	4268.15	-2.02312	7.1314e-15	1.73999e-13	down
Soltu.DM.08G013190	0	0	0	92	201	185	89.0319	0	178.064	#NUM!	7.3383e-15	1.78823e-13	down
Soltu.DM.08G013100	14260	20262	15384	3765	5070	3825	9720.64	14742.5	4698.78	1.64962	7.42321e-15	1.80665e-13	up
Soltu.DM.08G015890	35	31	60	272	598	293	235.654	37.516	433.792	-3.53143	7.6161e-15	1.85128e-13	down
Soltu.DM.09G024120	361	116	322	0	0	0	119.509	239.018	0	#DIV/0!	7.72898e-15	1.87638e-13	up
Soltu.DM.12G020800	555	524	480	40	59	15	252.23	462.083	42.3769	3.4468	7.82756e-15	1.89794e-13	up
Soltu.DM.08G014290	374	238	418	35	29	41	172.833	306.867	38.7985	2.98354	7.98611e-15	1.93397e-13	up
Soltu.DM.02G013170	136	118	156	3	2	3	62.3833	121.816	2.95028	5.36771	8.02775e-15	1.94164e-13	up
Soltu.DM.09G020340	624	440	457	54	86	51	261.421	451.827	71.0162	2.66955	8.22732e-15	1.98743e-13	up
Soltu.DM.09G024590	2014	1621	1966	487	299	452	1060.07	1663.93	456.198	1.86687	8.76637e-15	2.11502e-13	up
Soltu.DM.07G018580	323	245	292	32	39	38	147.976	255.538	40.4137	2.66063	8.95361e-15	2.15752e-13	up
Soltu.DM.05G002380	1938	1779	2039	252	93	298	972.357	1708.38	236.331	2.85375	9.17266e-15	2.20757e-13	up
Soltu.DM.12G027810	1606	1258	2000	4562	6225	4417	3545.57	1447.23	5643.9	-1.96339	9.37447e-15	2.25335e-13	down
Soltu.DM.09G027500	670	1067	781	2384	2336	1898	1595.86	743.198	2448.52	-1.72009	9.49519e-15	2.27955e-13	down
Soltu.DM.03G001490	0	4	0	122	179	114	77.6595	1.14738	154.172	-7.07005	9.81243e-15	2.35281e-13	down
Soltu.DM.09G000380	788	484	725	2347	3398	1984	1732.86	594.609	2871.12	-2.2716	1.04029e-14	2.49132e-13	down
Soltu.DM.05G022760	41	73	68	312	258	284	184.63	53.7814	315.479	-2.55236	1.0829e-14	2.59017e-13	down
Soltu.DM.05G026550	2017	2015	1948	3660	4447	3686	3072.48	1772.43	4372.53	-1.30274	1.09602e-14	2.61834e-13	down
Soltu.DM.02G007490	26	12	28	408	137	314	167.382	19.71	315.054	-3.9986	1.10485e-14	2.6362e-13	down
Soltu.DM.03G001370	982	1154	923	294	298	290	615.668	904.885	326.451	1.47087	1.1184e-14	2.66523e-13	up
Soltu.DM.03G030770	1196	950	1394	3944	6741	3472	3160.42	1052.78	5268.06	-2.32307	1.15253e-14	2.74321e-13	down
Soltu.DM.08G020150	2977	3494	2603	802	479	774	1720.14	2683.13	757.157	1.82525	1.28369e-14	3.05168e-13	up
Soltu.DM.01G045780	1129	1130	1057	243	321	230	638.649	982.649	294.648	1.73768	1.30032e-14	3.08743e-13	up
Soltu.DM.09G005880	284	207	232	1155	611	1077	630.64	214.81	1046.47	-2.2844	1.3042e-14	3.09287e-13	down
Soltu.DM.03G032690	3977	6358	4203	15554	10470	13216	9378.2	4288.02	14468.4	-1.75452	1.43111e-14	3.38968e-13	down
Soltu.DM.05G005060	70	77	84	261	289	277	187.418	68.4822	306.353	-2.16139	1.52516e-14	3.60805e-13	down
Soltu.DM.03G012340	0	4	4	114	241	90	84.1736	2.35321	165.994	-6.14036	1.57157e-14	3.71333e-13	down
Soltu.DM.04G037700	384	403	331	15	46	27	181.937	330.98	32.8931	3.33089	1.59935e-14	3.7744e-13	up
Soltu.DM.12G004560	3936	4167	3836	6231	6366	6610	5323.13	3536.57	7109.69	-1.00744	1.60976e-14	3.79435e-13	down
Soltu.DM.12G003950	5604	6606	5840	2376	2000	2294	3903.47	5342.43	2464.51	1.1162	1.63671e-14	3.85321e-13	up
Soltu.DM.12G026540	645	404	805	80	87	66	319.512	552.729	86.2962	2.6792	1.65634e-14	3.8947e-13	up
Soltu.DM.03G030450	26	39	31	177	162	202	114.213	28.3592	200.068	-2.8186	1.69079e-14	3.97091e-13	down
Soltu.DM.01G002660	198	289	305	802	792	702	542.007	234.448	849.565	-1.85745	1.92595e-14	4.51709e-13	down
Soltu.DM.01G031960	2736	2161	2732	9706	5278	10088	5750	2267.1	9232.9	-2.02594	1.928e-14	4.51709e-13	down
Soltu.DM.02G009690	230	141	221	0	0	0	88.1531	176.306	0	#DIV/0!	1.95135e-14	4.56092e-13	up
Soltu.DM.10G020750	5	0	0	218	99	137	84.1288	1.5052	166.752	-6.79161	1.9514e-14	4.56092e-13	down
Soltu.DM.03G015500	6244	4970	6252	1779	1146	1550	3419.74	5190.02	1649.46	1.65374	1.97003e-14	4.59893e-13	up
Soltu.DM.05G021270	522	356	592	55	62	28	245.723	437.722	53.7242	3.02637	2.03367e-14	4.73985e-13	up
Soltu.DM.01G022150	11	15	11	105	124	192	83.4819	10.9301	156.034	-3.83547	2.03526e-14	4.73985e-13	down
Soltu.DM.10G027780	140	211	182	6	6	0	80.9869	157.535	4.43873	5.14938	2.10654e-14	4.89997e-13	up
Soltu.DM.01G050570	18560	26392	17860	6379	4433	5764	12327.9	18541.7	6114.05	1.60058	2.14146e-14	4.97525e-13	up
Soltu.DM.02G010100	402	376	462	50	71	73	220.083	368.145	72.0221	2.35376	2.31599e-14	5.37431e-13	up
Soltu.DM.11G026760	40	17	35	251	251	193	142.327	27.4689	257.185	-3.22693	2.37316e-14	5.5004e-13	down
Soltu.DM.09G019300	40008	43101	39973	17748	14326	16211	27145.4	36457.5	17833.3	1.03164	2.39425e-14	5.54269e-13	up
Soltu.DM.10G024970	3956	4112	4205	1277	1520	1349	2587.47	3638.05	1536.9	1.24314	2.53298e-14	5.85687e-13	up
Soltu.DM.05G004840	2033	1997	1811	3366	3138	3271	2672.96	1730.78	3615.14	-1.06263	2.60481e-14	6.00941e-13	down
Soltu.DM.08G020110	6341	6296	6916	11336	12788	11225	9448.38	5799.75	13097	-1.17518	2.60513e-14	6.00941e-13	down
Soltu.DM.12G013980	431	205	346	14	23	30	158.875	292.855	24.8947	3.55628	2.64675e-14	6.09819e-13	up
Soltu.DM.10G024740	78	117	143	445	434	427	291.678	100.15	483.205	-2.27047	2.67441e-14	6.15462e-13	down
Soltu.DM.08G025360	0	0	0	162	78	192	79.5076	0	159.015	#NUM!	2.9178e-14	6.70681e-13	down
Soltu.DM.09G001990	228	152	175	0	0	0	82.4963	164.993	0	#DIV/0!	2.94743e-14	6.7669e-13	up
Soltu.DM.06G007770	725	674	706	112	70	149	373.246	624.416	122.075	2.35474	3.15657e-14	7.23851e-13	up
Soltu.DM.10G001460	62	52	48	284	214	215	155.583	48.0504	263.116	-2.45308	3.24002e-14	7.42114e-13	down
Soltu.DM.09G025140	212	116	196	8	4	9	81.9553	156.18	7.7306	4.33649	3.42351e-14	7.83218e-13	up
Soltu.DM.01G050990	11768	10464	11833	4497	3918	4124	7372.81	10111.3	4634.3	1.12555	3.47494e-14	7.9405e-13	up
Soltu.DM.03G022860	739	518	594	60	113	78	321.783	550.12	93.4466	2.55753	3.54857e-14	8.09923e-13	up
Soltu.DM.08G000170	2170	1398	2122	456	412	414	1083.96	1693.96	473.972	1.83752	3.66327e-14	8.35122e-13	up
Soltu.DM.01G047070	376	194	281	15	28	16	137.759	253.548	21.97	3.52866	3.83804e-14	8.7394e-13	up
Soltu.DM.08G023700	0	0	0	94	157	129	70.6486	0	141.297	#NUM!	3.92349e-14	8.92354e-13	down
Soltu.DM.11G003860	2079	3189	2108	8418	5136	8035	5065.79	2176.08	7955.5	-1.87022	4.04205e-14	9.18245e-13	down
Soltu.DM.11G004170	0	0	0	141	78	212	79.4391	0	158.878	#NUM!	4.14624e-14	9.40814e-13	down
Soltu.DM.09G023870	2385	2600	2334	4753	6250	4702	3997.5	2167.38	5827.63	-1.42696	4.18965e-14	9.49557e-13	down
Soltu.DM.08G001970	143	215	172	0	0	0	78.2855	156.571	0	#DIV/0!	4.27852e-14	9.6857e-13	up
Soltu.DM.06G023030	345	311	377	834	1113	858	673.848	306.717	1040.98	-1.76296	4.47637e-14	1.01218e-12	down
Soltu.DM.03G025970	872	510	749	71	123	82	368.637	634.589	102.686	2.62759	4.50927e-14	1.01843e-12	up
Soltu.DM.02G014490	70	73	56	255	392	269	199.657	58.8941	340.42	-2.53112	4.86373e-14	1.09722e-12	down
Soltu.DM.03G000570	265	124	194	0	0	0	86.9135	173.827	0	#DIV/0!	5.01298e-14	1.12958e-12	up
Soltu.DM.12G005080	198	209	216	516	477	607	388.215	184.671	591.759	-1.68005	5.22113e-14	1.17512e-12	down
Soltu.DM.12G023230	109	133	158	491	544	381	321.568	118.594	524.543	-2.14503	5.27822e-14	1.18659e-12	down
Soltu.DM.11G023430	159	120	158	4	3	0	66.2478	129.917	2.5787	5.6548	5.31645e-14	1.19381e-12	up
Soltu.DM.12G006830	12710	6176	12950	1185	1966	1467	5609.44	9501.64	1717.24	2.46809	5.52624e-14	1.23948e-12	up
Soltu.DM.06G002700	8872	10769	9756	3822	2927	3513	6244.62	8700.87	3788.37	1.19958	5.65823e-14	1.26763e-12	up
Soltu.DM.06G011800	0	0	0	118	145	96	66.5654	0	133.131	#NUM!	5.69484e-14	1.27436e-12	down
Soltu.DM.06G019160	3464	3829	3958	1301	1397	1365	2419.48	3334.3	1504.66	1.14795	5.81948e-14	1.30075e-12	up
Soltu.DM.06G013820	2422	2126	2375	423	663	544	1330.34	2054.91	605.766	1.76224	5.95428e-14	1.32936e-12	up
Soltu.DM.12G029460	24	17	24	130	312	198	129.05	19.3363	238.764	-3.62621	6.02388e-14	1.34335e-12	down
Soltu.DM.11G024910	0	0	0	95	164	111	68.8257	0	137.651	#NUM!	6.53765e-14	1.45625e-12	down
Soltu.DM.01G026930	932	1311	1223	3004	4218	2668	2348.93	1025.3	3672.56	-1.84073	6.68595e-14	1.48759e-12	down
Soltu.DM.04G025730	3428	4117	3485	7337	10276	7574	6307.64	3263.48	9351.79	-1.51883	6.7494e-14	1.49999e-12	down
Soltu.DM.09G009440	1990	1380	2601	7409	5150	7728	4631.77	1779	7484.53	-2.07284	6.81322e-14	1.51244e-12	down
Soltu.DM.05G005090	1371	1943	1337	279	121	276	810.825	1373.11	248.535	2.46593	6.98243e-14	1.54824e-12	up
Soltu.DM.09G025640	2112	1719	1677	478	463	581	1098.79	1634.43	563.146	1.5372	7.00512e-14	1.55118e-12	up
Soltu.DM.02G018010	460	542	332	80	70	56	235.078	394.032	76.124	2.37189	7.01164e-14	1.55118e-12	up
Soltu.DM.01G011420	389	590	383	52	18	51	223.114	401.801	44.4269	3.17698	7.05015e-14	1.55792e-12	up
Soltu.DM.02G033550	209	123	202	0	0	0	79.5468	159.094	0	#DIV/0!	7.58508e-14	1.6725e-12	up
Soltu.DM.06G030000	923	1051	911	237	170	270	551.912	853.961	249.862	1.77304	7.59366e-14	1.6725e-12	up
Soltu.DM.08G024530	7	0	0	133	172	141	83.7854	2.10728	165.463	-6.29499	7.60283e-14	1.6725e-12	down
Soltu.DM.05G008560	20652	24357	21586	6446	8127	6062	13682.5	19711	7653.91	1.36473	7.60306e-14	1.6725e-12	up
Soltu.DM.02G010230	553	604	610	132	145	158	342.374	523.618	161.13	1.70029	7.82475e-14	1.71738e-12	up
Soltu.DM.04G025160	514	427	515	92	46	78	255.961	432.468	79.4553	2.44438	7.87689e-14	1.72688e-12	up
Soltu.DM.03G011810	374	325	299	44	48	62	176.495	295.949	57.0407	2.37529	8.5308e-14	1.86813e-12	up
Soltu.DM.07G020100	18353	20463	17928	5982	3621	5733	11225.1	16799.2	5650.99	1.57182	8.56183e-14	1.87115e-12	up
Soltu.DM.02G013010	449	671	480	97	109	104	293.596	472.339	114.852	2.04005	8.56384e-14	1.87115e-12	up
Soltu.DM.03G006090	850	925	1114	2371	2937	2039	1790.88	857.038	2724.73	-1.66868	8.60015e-14	1.87697e-12	down
Soltu.DM.10G001370	396	314	437	949	1026	938	709.929	341.018	1078.84	-1.66156	8.61862e-14	1.8789e-12	down
Soltu.DM.08G019140	473	661	384	2761	1236	2229	1367.93	447.756	2288.11	-2.35337	8.81208e-14	1.91892e-12	down
Soltu.DM.07G026270	1886	1828	1708	609	628	652	1153.15	1607	699.296	1.2004	9.13072e-14	1.98608e-12	up
Soltu.DM.11G005660	299	102	214	0	0	0	91.8904	183.781	0	#DIV/0!	9.15211e-14	1.98697e-12	up
Soltu.DM.08G003550	246	306	194	0	2	0	110.537	220.313	0.760901	8.17763	9.15521e-14	1.98697e-12	up
Soltu.DM.03G005250	96	19	79	526	922	690	426.783	58.1649	795.401	-3.77346	9.27597e-14	2.01093e-12	down
Soltu.DM.05G025320	20699	21048	22636	35312	36218	33270	28942.8	19092.5	38793.1	-1.02279	9.83047e-14	2.12877e-12	down
Soltu.DM.07G014990	270	203	215	596	619	596	437.389	204.324	670.455	-1.71429	1.02618e-13	2.2197e-12	down
Soltu.DM.04G034810	1980	2018	1693	498	570	376	1110.19	1685.28	535.098	1.65511	1.07486e-13	2.32242e-12	up
Soltu.DM.12G009870	7	8	8	92	122	90	59.8143	6.8137	112.815	-4.04938	1.0831e-13	2.33762e-12	down
Soltu.DM.04G018100	853	844	690	160	100	185	435.481	706.89	164.073	2.10715	1.11385e-13	2.40133e-12	up
Soltu.DM.02G029300	615	577	619	169	155	144	355.147	537.251	173.043	1.63446	1.12103e-13	2.41413e-12	up
Soltu.DM.11G006530	1368	1046	1537	3256	4029	3078	2509.15	1175.2	3843.1	-1.70936	1.12394e-13	2.41771e-12	down
Soltu.DM.10G002270	1212	1203	1357	2507	3044	2395	2032.6	1119.01	2946.19	-1.39662	1.15503e-13	2.48184e-12	down
Soltu.DM.07G024750	2158	1962	2117	3713	3332	3569	2887.33	1850.62	3924.03	-1.08433	1.19373e-13	2.56217e-12	down
Soltu.DM.02G014050	826	665	973	2067	2179	1839	1492.87	732.728	2253.02	-1.62051	1.20772e-13	2.58935e-12	down
Soltu.DM.11G023480	0	0	0	128	128	84	62.9055	0	125.811	#NUM!	1.23412e-13	2.64302e-12	down
Soltu.DM.04G026330	7380	8233	7641	13844	12788	11542	10501.2	6886.7	14115.7	-1.03541	1.23939e-13	2.65139e-12	down
Soltu.DM.03G022660	952	805	860	248	214	256	521.061	776.753	265.369	1.54946	1.28844e-13	2.7533e-12	up
Soltu.DM.01G039500	27544	36644	32324	68978	92560	63965	56122.2	28547.3	83697	-1.55182	1.29366e-13	2.76141e-12	down
Soltu.DM.06G029520	507	866	541	84	85	124	336.291	564.123	108.459	2.37886	1.30334e-13	2.77902e-12	up
Soltu.DM.10G000850	70	63	67	257	274	218	168.347	59.3416	277.352	-2.2246	1.33121e-13	2.83534e-12	down
Soltu.DM.12G025240	1148	1104	1308	269	146	271	654.589	1056.58	252.601	2.06447	1.34663e-13	2.86506e-12	up
Soltu.DM.01G030400	346	239	268	41	38	32	147.275	253.506	41.0445	2.62676	1.36101e-13	2.89249e-12	up
Soltu.DM.03G006540	1129	951	1014	322	244	284	616.043	918.341	313.746	1.54943	1.36319e-13	2.89394e-12	up
Soltu.DM.06G028640	138	103	135	432	434	355	281.823	111.785	451.861	-2.01515	1.45921e-13	3.09442e-12	down
Soltu.DM.08G018050	1188	687	1270	106	187	114	544.507	937.548	151.466	2.6299	1.54252e-13	3.26752e-12	up
Soltu.DM.01G040520	2463	2013	2437	708	540	720	1390.06	2053.53	726.582	1.49891	1.56229e-13	3.30581e-12	up
Soltu.DM.08G017900	983	1390	1067	295	315	317	679.786	1016.29	343.281	1.56585	1.5696e-13	3.31766e-12	up
Soltu.DM.11G025560	3319	3086	2987	5372	4978	4955	4222.33	2784.81	5659.85	-1.02319	1.57508e-13	3.32562e-12	down
Soltu.DM.05G020040	645	384	563	65	80	91	280.772	474.039	87.5044	2.43758	1.5862e-13	3.34547e-12	up
Soltu.DM.05G018750	3493	5104	4210	1233	1370	1125	2582.88	3784.72	1381.04	1.45443	1.77506e-13	3.73728e-12	up
Soltu.DM.06G004040	5276	4470	5304	9582	9426	8595	7341.38	4469.41	10213.4	-1.1923	1.77581e-13	3.73728e-12	down
Soltu.DM.10G026840	274	274	237	1132	574	1024	618.51	232.526	1004.49	-2.11101	1.84886e-13	3.88261e-12	down
Soltu.DM.05G008330	240	238	284	38	33	23	130.431	226.132	34.7302	2.70291	1.91463e-13	4.01638e-12	up
Soltu.DM.02G020140	367	424	401	843	754	781	616.047	352.988	879.106	-1.31642	1.954e-13	4.09455e-12	down
Soltu.DM.04G028080	198	159	207	678	479	866	457.148	167.616	746.681	-2.15533	2.07374e-13	4.3408e-12	down
Soltu.DM.06G018060	501	496	477	1175	1091	893	802.5	436.891	1168.11	-1.41883	2.08773e-13	4.36537e-12	down
Soltu.DM.05G005530	317	106	160	0	0	0	87.0342	174.068	0	#DIV/0!	2.13817e-13	4.46605e-12	up
Soltu.DM.01G002760	921	1099	998	319	259	319	612.347	893.355	331.34	1.43092	2.14713e-13	4.47994e-12	up
Soltu.DM.08G021640	179	92	201	2	3	6	72.4757	140.869	4.08276	5.10866	2.18128e-13	4.54632e-12	up
Soltu.DM.08G028850	5173	4843	4925	1307	1772	1410	3048.65	4431.15	1666.15	1.41116	2.2178e-13	4.61749e-12	up
Soltu.DM.01G001000	476	1514	383	59	40	51	374.175	693.037	55.3121	3.64726	2.28505e-13	4.75242e-12	up
Soltu.DM.05G015030	0	0	0	156	52	239	82.1894	0	164.379	#NUM!	2.32347e-13	4.82715e-12	down
Soltu.DM.02G015740	3124	3710	2636	1101	867	944	1937.24	2799.29	1075.19	1.38047	2.38146e-13	4.94235e-12	up
Soltu.DM.07G005220	150	146	173	0	0	4	70.3346	139.187	1.48182	6.55351	2.49032e-13	5.16277e-12	up
Soltu.DM.06G028040	2171	2422	2061	3984	3634	3468	3034.25	1969.6	4098.9	-1.05733	2.52248e-13	5.22388e-12	down
Soltu.DM.12G029940	142	81	83	376	528	462	299.071	91.003	507.139	-2.47839	2.54299e-13	5.26075e-12	down
Soltu.DM.02G022310	132	144	171	0	0	0	66.296	132.592	0	#DIV/0!	2.6883e-13	5.55544e-12	up
Soltu.DM.02G002820	3779	3776	3339	1186	1134	1412	2304	3227.32	1380.69	1.22495	2.79244e-13	5.76452e-12	up
Soltu.DM.03G022540	12964	17025	13170	4472	2774	4261	8498.62	12756.4	4240.84	1.5888	2.82189e-13	5.81914e-12	up
Soltu.DM.02G001480	24	50	16	296	181	296	155.635	26.3905	284.88	-3.43226	2.90463e-13	5.98342e-12	down
Soltu.DM.07G002630	2516	3073	2591	4852	4585	4351	3759.84	2419.97	5099.72	-1.07543	2.93025e-13	6.02979e-12	down
Soltu.DM.08G023290	9931	5462	7756	1921	1495	1774	4405.36	6894.47	1916.25	1.84716	2.97686e-13	6.11925e-12	up
Soltu.DM.01G038230	552	616	440	1135	1187	1143	879.192	475.512	1282.87	-1.43183	3.01918e-13	6.19967e-12	down
Soltu.DM.10G023550	369	408	366	74	86	65	210.92	338.45	83.3893	2.02101	3.12012e-13	6.4002e-12	up
Soltu.DM.12G027200	132	196	127	0	0	0	67.122	134.244	0	#DIV/0!	3.15811e-13	6.47131e-12	up
Soltu.DM.03G030270	2893	2616	3069	1012	716	887	1755.56	2546.47	964.646	1.40043	3.18788e-13	6.52542e-12	up
Soltu.DM.05G023730	7279	14331	6993	1899	1150	1832	5104.36	8410.14	1798.57	2.22528	3.23008e-13	6.60485e-12	up
Soltu.DM.04G031030	2077	2857	2023	6092	4230	5370	3921.18	2054.62	5787.73	-1.49412	3.25898e-13	6.65695e-12	down
Soltu.DM.07G005370	18	25	18	140	118	144	83.281	18.0161	148.546	-3.04355	3.2845e-13	6.70204e-12	down
Soltu.DM.09G027130	201	102	246	777	2171	1113	840.702	163.926	1517.48	-3.21056	3.40178e-13	6.93406e-12	down
Soltu.DM.06G034280	1082	1223	1246	2316	2648	2095	1833.96	1052.15	2615.76	-1.31389	3.41592e-13	6.9556e-12	down
Soltu.DM.08G026810	173	164	139	12	7	3	74.5558	141.025	8.08657	4.12428	3.46635e-13	7.04962e-12	up
Soltu.DM.01G049970	178	142	199	15	12	16	85.0949	154.307	15.8827	3.28027	3.46934e-13	7.04962e-12	up
Soltu.DM.04G030530	11080	7205	11867	2592	1879	2519	5779.54	8979.63	2579.45	1.79959	3.4779e-13	7.05963e-12	up
Soltu.DM.02G033940	229	178	240	0	0	8	97.6549	192.346	2.96364	6.02019	3.49912e-13	7.0953e-12	up
Soltu.DM.06G014530	813	808	875	1684	2333	1768	1443.99	740.291	2147.68	-1.53661	3.56107e-13	7.2134e-12	down
Soltu.DM.08G030040	1011	932	1111	2294	2982	2068	1815.77	906.609	2724.92	-1.58766	3.69761e-13	7.48218e-12	down
Soltu.DM.02G000480	1572	1937	1675	3629	3948	2962	2718.57	1533.79	3903.34	-1.3476	3.71926e-13	7.51817e-12	down
Soltu.DM.06G026180	10585	8284	10591	3291	2801	3334	6119.39	8755.46	3483.32	1.32972	3.73964e-13	7.55151e-12	up
Soltu.DM.02G003240	3821	4454	3825	8264	11593	7914	6946.43	3580.95	10311.9	-1.52589	3.78485e-13	7.63487e-12	down
Soltu.DM.08G007110	601	472	684	77	117	105	316.796	522.512	111.079	2.23387	3.79904e-13	7.65557e-12	up
Soltu.DM.12G029610	2187	2282	2285	4077	4808	3807	3353.17	2001.78	4704.55	-1.23277	4.04014e-13	8.12456e-12	down
Soltu.DM.07G021350	135	144	145	0	0	0	62.8287	125.657	0	#DIV/0!	4.05672e-13	8.14947e-12	up
Soltu.DM.07G021640	278	351	223	14	8	31	135.578	251.597	19.5584	3.68525	4.07853e-13	8.18484e-12	up
Soltu.DM.04G005250	23	36	25	148	160	166	100.168	24.7868	175.55	-2.82424	4.08296e-13	8.18528e-12	down
Soltu.DM.03G025100	2119	2645	2401	879	809	721	1505.57	2120.41	890.74	1.25126	4.22922e-13	8.46382e-12	up
Soltu.DM.10G018090	1433	1150	1164	252	350	311	725.54	1112.16	338.922	1.71434	4.23061e-13	8.46382e-12	up
Soltu.DM.05G023580	176	99	128	2	2	5	61.6495	119.967	3.33185	5.17017	4.26728e-13	8.52843e-12	up
Soltu.DM.07G025600	30747	26166	30197	10564	8130	10545	18330.2	25864.8	10795.6	1.26055	4.45425e-13	8.89296e-12	up
Soltu.DM.04G009200	851	877	844	1660	2156	1665	1397.87	762.178	2033.56	-1.41581	4.76866e-13	9.51091e-12	down
Soltu.DM.08G023930	117	168	97	515	587	376	330.164	112.653	547.674	-2.28143	4.9437e-13	9.84992e-12	down
Soltu.DM.02G017980	780	1034	886	145	234	167	500.748	798.5	202.995	1.97585	4.95508e-13	9.86249e-12	up
Soltu.DM.05G005770	0	0	0	148	54	167	67.7961	0	135.592	#NUM!	4.98031e-13	9.90257e-12	down
Soltu.DM.03G017540	1405	1174	1259	2320	2566	2428	1924.31	1139.25	2709.36	-1.24987	5.07956e-13	1.00896e-11	down
Soltu.DM.04G029850	4055	4655	3464	1377	1013	1343	2488.98	3600.23	1377.73	1.3858	5.11786e-13	1.01553e-11	up
Soltu.DM.02G019150	3177	3737	2995	822	410	807	1840.76	2931.21	750.317	1.96592	5.12356e-13	1.01562e-11	up
Soltu.DM.01G035820	3535	3023	3527	1220	962	1152	2112.85	2994.55	1231.15	1.28233	5.23517e-13	1.03669e-11	up
Soltu.DM.12G005400	596	400	611	1381	1489	1387	1027.45	478.348	1576.56	-1.72065	5.26624e-13	1.04178e-11	down
Soltu.DM.06G010370	1303	1377	1273	2432	2057	2133	1808.84	1171	2446.68	-1.06309	5.28915e-13	1.04525e-11	down
Soltu.DM.03G000730	8163	8214	8282	3485	2790	3302	5423.6	7310.2	3536.99	1.04739	5.30787e-13	1.04789e-11	up
Soltu.DM.02G004910	5727	10872	6145	22056	20330	19940	14871	6695.09	23047	-1.7834	5.40141e-13	1.06446e-11	down
Soltu.DM.06G028720	16654	17664	19030	7631	6305	6764	11731.8	15817.1	7646.6	1.04859	5.40275e-13	1.06446e-11	up
Soltu.DM.10G017880	81	48	122	433	653	419	317.089	74.9305	559.248	-2.89986	5.44696e-13	1.07208e-11	down
Soltu.DM.08G006020	0	0	0	85	118	92	54.7593	0	109.519	#NUM!	5.64739e-13	1.11041e-11	down
Soltu.DM.03G019580	148	115	164	0	0	0	63.49	126.98	0	#DIV/0!	5.82646e-13	1.14446e-11	up
Soltu.DM.03G023020	71	116	63	300	364	366	227.756	73.6397	381.872	-2.37453	5.8332e-13	1.14463e-11	down
Soltu.DM.02G012150	156	163	109	0	0	0	63.2884	126.577	0	#DIV/0!	5.87513e-13	1.15169e-11	up
Soltu.DM.11G023500	3340	2953	3555	1164	1093	1181	2097.91	2924.21	1271.61	1.20139	5.99259e-13	1.17353e-11	up
Soltu.DM.03G006050	141	111	189	0	0	0	65.6309	131.262	0	#DIV/0!	6.16061e-13	1.20522e-11	up
Soltu.DM.04G017000	16	7	0	1261	1319	1533	764.835	6.82456	1522.85	-7.80182	6.30954e-13	1.23312e-11	down
Soltu.DM.03G015040	3698	2237	3226	667	707	793	1764.92	2727.42	802.427	1.76509	6.3968e-13	1.24892e-11	up
Soltu.DM.07G020310	1420	962	1391	3009	3000	2897	2209.28	1122.75	3295.81	-1.5536	6.59237e-13	1.28499e-11	down
Soltu.DM.02G013810	43	32	38	170	358	221	156.369	33.5791	279.159	-3.05545	6.59476e-13	1.28499e-11	down
Soltu.DM.01G004900	93	62	79	335	889	396	337.447	69.5962	605.299	-3.12057	6.60838e-13	1.28635e-11	down
Soltu.DM.02G018280	589	684	476	1297	1287	1174	953.811	517.008	1390.61	-1.42746	6.64191e-13	1.29159e-11	down
Soltu.DM.02G014080	3	8	11	94	203	110	79.1365	6.5139	151.759	-4.54212	6.75808e-13	1.31286e-11	down
Soltu.DM.03G013340	810	659	906	134	44	104	404.706	705.993	103.418	2.77116	6.8416e-13	1.32776e-11	up
Soltu.DM.11G019240	5023	6039	5046	2208	1908	2083	3528.25	4765.53	2290.97	1.05668	7.09126e-13	1.37484e-11	up
Soltu.DM.07G001900	217	270	241	34	31	41	127.313	215.425	39.2001	2.45826	7.13183e-13	1.3805e-11	up
Soltu.DM.05G009870	1973	1411	1832	3851	3531	3680	2820.71	1550.96	4090.45	-1.3991	7.13466e-13	1.3805e-11	down
Soltu.DM.12G006810	8759	3854	8444	843	1306	1023	3733.29	6287.81	1178.77	2.41528	7.25907e-13	1.40318e-11	up
Soltu.DM.12G023770	466	492	485	126	123	125	282.999	427.619	138.379	1.6277	7.27664e-13	1.40518e-11	up
Soltu.DM.08G002060	242	223	208	0	7	12	103.315	199.521	7.10861	4.81083	7.28923e-13	1.40621e-11	up
Soltu.DM.04G026620	787	667	672	188	191	200	422.568	630.823	214.312	1.55752	7.62408e-13	1.46935e-11	up
Soltu.DM.05G016460	71	83	73	306	212	312	186.692	67.1883	306.195	-2.18817	7.68267e-13	1.47918e-11	down
Soltu.DM.06G033660	4477	4232	5679	1095	1503	1225	2846.38	4273.66	1419.1	1.5905	7.78447e-13	1.4973e-11	up
Soltu.DM.03G012810	685	432	532	1327	1525	1544	1059.76	490.504	1629.01	-1.73166	8.1504e-13	1.56613e-11	down
Soltu.DM.08G021530	2059	2389	2023	828	788	731	1391.55	1914.96	868.129	1.14133	8.19453e-13	1.57306e-11	up
Soltu.DM.03G002960	5	0	0	95	159	108	68.0715	1.5052	134.638	-6.48298	8.27577e-13	1.58709e-11	down
Soltu.DM.12G009000	241	437	309	966	1085	867	686.073	291.052	1081.09	-1.89314	8.29246e-13	1.58872e-11	down
Soltu.DM.10G025550	0	0	0	59	184	110	65.9769	0	131.954	#NUM!	8.57206e-13	1.64067e-11	down
Soltu.DM.02G009710	121	139	139	0	0	0	59.0999	118.2	0	#DIV/0!	8.81771e-13	1.68603e-11	up
Soltu.DM.09G005870	1703	1313	1639	4101	2833	4140	2734.26	1383.39	4085.14	-1.56218	8.89264e-13	1.69869e-11	down
Soltu.DM.10G002160	889	797	911	239	250	266	525.201	770.867	279.535	1.46345	8.91728e-13	1.70048e-11	up
Soltu.DM.02G030200	16112	11335	14819	3545	4442	3327	8382.67	12569	4196.32	1.58268	8.91953e-13	1.70048e-11	up
Soltu.DM.02G021490	2905	3060	3072	1165	822	1024	1894.52	2678.34	1110.7	1.26987	9.12923e-13	1.73876e-11	up
Soltu.DM.04G002940	146	93	93	346	496	540	305.872	98.6639	513.08	-2.37859	9.13862e-13	1.73884e-11	down
Soltu.DM.12G006180	574	364	642	29	33	3	247.415	470.744	24.087	4.28861	9.25196e-13	1.75869e-11	up
Soltu.DM.11G010940	46	83	64	319	221	303	183.953	56.9492	310.956	-2.44896	9.28341e-13	1.76294e-11	down
Soltu.DM.01G047250	432	712	424	1733	1244	1448	1047.27	462.101	1632.43	-1.82074	9.34326e-13	1.77258e-11	down
Soltu.DM.03G024730	323	359	428	873	932	785	644.163	329.237	959.089	-1.54254	9.44079e-13	1.78802e-11	down
Soltu.DM.09G015150	272	356	261	1018	621	1026	622.416	262.68	982.152	-1.90264	9.47632e-13	1.79257e-11	down
Soltu.DM.11G018220	81	93	72	254	444	334	228.345	72.7657	383.924	-2.39949	9.87821e-13	1.86678e-11	down
Soltu.DM.11G003020	87083	76702	76379	127633	131433	143140	110068	71242	148894	-1.06348	1.0001e-12	1.88816e-11	down
Soltu.DM.05G021110	26	40	29	226	162	147	112.672	28.0431	197.3	-2.81467	1.00519e-12	1.89591e-11	down
Soltu.DM.01G001880	3024	1502	2699	419	434	499	1327.68	2154.82	500.535	2.10602	1.02062e-12	1.9213e-11	up
Soltu.DM.05G021320	6334	8963	6373	2271	1496	2121	4284.95	6398.97	2170.94	1.55952	1.04856e-12	1.97198e-11	up
Soltu.DM.07G020040	2013	2737	2139	4440	4746	4060	3470.51	2035.9	4905.12	-1.26862	1.09784e-12	2.06267e-11	down
Soltu.DM.08G015510	2791	2629	2527	1085	960	953	1732.13	2356.1	1108.16	1.08824	1.1108e-12	2.085e-11	up
Soltu.DM.07G015090	618	718	721	1404	1496	1214	1066.37	609.348	1523.4	-1.32195	1.17928e-12	2.2114e-11	down
Soltu.DM.12G017850	0	0	0	87	105	81	50.6083	0	101.217	#NUM!	1.24991e-12	2.34159e-11	down
Soltu.DM.02G018500	2056	1437	1954	396	244	451	1011.19	1620.18	402.203	2.01016	1.2584e-12	2.35523e-11	up
Soltu.DM.06G018970	252	301	241	9	28	26	129.186	234.854	23.5185	3.3199	1.2907e-12	2.41336e-11	up
Soltu.DM.04G023380	17057	22168	17819	7404	5324	6332	11948.5	16865.3	7031.77	1.2621	1.31264e-12	2.45202e-11	up
Soltu.DM.02G016250	0	0	0	156	57	106	58.5053	0	117.011	#NUM!	1.3176e-12	2.45892e-11	down
Soltu.DM.09G002450	347	337	330	859	1513	910	761.007	300.608	1221.41	-2.02259	1.33005e-12	2.47978e-11	down
Soltu.DM.03G009780	3499	3159	3513	1032	1190	1233	2149.42	3018.5	1280.34	1.2373	1.39757e-12	2.60318e-11	up
Soltu.DM.04G000050	13409	8735	11168	3218	2500	3298	6619.07	9908.91	3329.23	1.57354	1.40186e-12	2.60867e-11	up
Soltu.DM.02G006130	112	125	156	0	0	0	58.2997	116.599	0	#DIV/0!	1.41632e-12	2.63306e-11	up
Soltu.DM.01G027590	1463	1043	1617	3306	3227	3200	2414.1	1227.06	3601.14	-1.55325	1.42377e-12	2.64438e-11	down
Soltu.DM.11G008530	100	362	99	2	1	3	82.9984	163.786	2.21049	6.2113	1.43868e-12	2.66951e-11	up
Soltu.DM.08G029580	6	0	3	92	111	97	56.9669	2.71061	111.223	-5.3587	1.62562e-12	3.01327e-11	down
Soltu.DM.06G017160	0	0	4	79	186	109	70.3684	1.20582	139.531	-6.85442	1.62704e-12	3.01327e-11	down
Soltu.DM.02G006080	18	12	8	120	146	104	74.233	11.2725	137.194	-3.60533	1.63957e-12	3.03359e-11	down
Soltu.DM.03G031640	2714	2854	2919	872	555	900	1686.77	2515.63	857.902	1.55204	1.67768e-12	3.10115e-11	up
Soltu.DM.02G018030	529	626	671	173	132	149	354.338	541.093	167.583	1.691	1.68056e-12	3.10352e-11	up
Soltu.DM.07G012770	649	563	658	108	151	86	341.671	555.227	128.116	2.11563	1.71375e-12	3.16182e-11	up
Soltu.DM.03G016800	22983	19730	22015	5050	7454	5122	12881.4	19214.8	6548	1.55309	1.73109e-12	3.19079e-11	up
Soltu.DM.11G009980	7139	8011	5988	1871	2414	2282	4344.14	6252.17	2436.11	1.35978	1.7343e-12	3.19368e-11	up
Soltu.DM.05G013560	4082	4273	3954	7432	9875	7356	6399.55	3646.49	9152.61	-1.32767	1.73811e-12	3.19766e-11	down
Soltu.DM.07G002090	332	474	230	41	19	40	171.012	305.245	36.7796	3.05299	1.78045e-12	3.27245e-11	up
Soltu.DM.05G009380	483	390	381	65	51	90	224.114	372.127	76.1009	2.28981	1.80996e-12	3.32355e-11	up
Soltu.DM.10G024570	303	425	234	1111	972	795	673.599	283.665	1063.53	-1.9066	1.85846e-12	3.40939e-11	down
Soltu.DM.09G000280	260	194	259	12	27	25	117.921	211.996	23.8456	3.15224	1.8997e-12	3.48177e-11	up
Soltu.DM.06G024540	3672	6176	3954	1294	1220	1176	2716.86	4068.94	1364.79	1.57598	1.904e-12	3.48637e-11	up
Soltu.DM.06G023070	220	197	280	610	990	725	535.783	207.145	864.422	-2.06109	1.91926e-12	3.511e-11	down
Soltu.DM.01G011660	127	101	171	0	0	0	59.3763	118.753	0	#DIV/0!	1.93288e-12	3.53258e-11	up
Soltu.DM.07G021160	832	850	870	215	259	262	514.702	756.551	272.853	1.47131	1.99008e-12	3.63372e-11	up
Soltu.DM.04G015510	0	0	0	98	106	67	50.1816	0	100.363	#NUM!	2.00239e-12	3.65276e-11	down
Soltu.DM.10G021480	26	4	18	200	210	199	119.942	14.4006	225.483	-3.96881	2.03867e-12	3.71545e-11	down
Soltu.DM.04G034090	6968	8962	8138	15069	12976	12899	11125.8	7121.61	15130.1	-1.08714	2.06051e-12	3.75012e-11	down
Soltu.DM.03G005630	705	1011	714	1824	1874	1591	1337.63	717.474	1957.79	-1.44823	2.06154e-12	3.75012e-11	down
Soltu.DM.03G011910	366	380	252	50	18	34	166.28	295.149	37.4105	2.97993	2.07164e-12	3.76497e-11	up
Soltu.DM.10G001770	1198	996	946	273	194	299	607.097	931.522	282.673	1.72046	2.14687e-12	3.89805e-11	up
Soltu.DM.02G027540	285	227	286	665	839	633	514.891	237.127	792.655	-1.74103	2.18372e-12	3.96125e-11	down
Soltu.DM.11G013310	16	18	27	112	179	171	94.9067	18.1192	171.694	-3.24425	2.21345e-12	4.01144e-11	down
Soltu.DM.02G018000	169	253	156	553	644	522	403.788	170.475	637.101	-1.90196	2.23287e-12	4.04287e-11	down
Soltu.DM.05G006900	3837	4366	3473	7730	5977	6845	5520.91	3454.42	7587.4	-1.13516	2.2463e-12	4.0634e-11	down
Soltu.DM.02G019400	242	546	333	1779	1062	1398	945.525	329.854	1561.2	-2.24275	2.33499e-12	4.2199e-11	down
Soltu.DM.01G035570	986	887	976	1692	1705	2019	1425.05	845.479	2004.62	-1.24549	2.34387e-12	4.23202e-11	down
Soltu.DM.07G021630	229	230	219	27	16	34	114.658	200.932	28.3848	2.82351	2.34623e-12	4.23236e-11	up
Soltu.DM.11G004990	0	0	0	81	95	81	47.628	0	95.256	#NUM!	2.34935e-12	4.23405e-11	down
Soltu.DM.12G029790	475	512	461	122	66	75	262.782	428.83	96.733	2.14833	2.37885e-12	4.28325e-11	up
Soltu.DM.07G015120	1851	1742	2050	3532	4566	3586	3004.83	1674.9	4334.77	-1.37188	2.4612e-12	4.42744e-11	down
Soltu.DM.11G023350	214	211	232	10	27	19	107.895	194.885	20.9042	3.22076	2.53173e-12	4.5501e-11	up
Soltu.DM.03G005510	3366	3963	3250	1443	1310	1350	2323.42	3129.8	1517.03	1.04482	2.62057e-12	4.70541e-11	up
Soltu.DM.10G002430	201	299	239	28	7	18	118.858	218.324	19.3928	3.49288	2.68977e-12	4.82522e-11	up
Soltu.DM.05G003050	76	44	69	264	328	250	184.284	56.3007	312.267	-2.47155	2.75018e-12	4.92903e-11	down
Soltu.DM.02G022230	1082	968	1008	331	222	289	608.861	907.26	310.462	1.5471	2.75561e-12	4.93421e-11	up
Soltu.DM.01G049680	159	130	94	0	0	0	56.7461	113.492	0	#DIV/0!	2.81059e-12	5.02803e-11	up
Soltu.DM.10G006300	292	200	238	631	667	615	462.676	217.019	708.332	-1.7066	2.82316e-12	5.04589e-11	down
Soltu.DM.04G002300	121	272	141	819	596	711	470.696	156.953	784.439	-2.32133	2.83088e-12	5.05503e-11	down
Soltu.DM.03G030590	874	823	906	181	257	178	500.53	772.302	228.757	1.75535	2.83983e-12	5.06636e-11	up
Soltu.DM.06G025730	337	330	222	39	24	46	151.609	263.033	40.1859	2.71048	2.86127e-12	5.09993e-11	up
Soltu.DM.12G010400	639	570	521	125	54	96	306.975	512.925	101.025	2.34403	2.87875e-12	5.1264e-11	up
Soltu.DM.02G029240	273	258	247	32	33	49	136.428	230.65	42.206	2.45019	3.07082e-12	5.46343e-11	up
Soltu.DM.06G002570	3057	3730	3373	6506	7413	5547	5110.03	3007.03	7213.04	-1.26227	3.12518e-12	5.55505e-11	down
Soltu.DM.01G038840	1436	1660	1410	2814	3907	2929	2458.08	1333.51	3582.66	-1.4258	3.30155e-12	5.86319e-11	down
Soltu.DM.02G006330	268	329	341	725	746	634	528.526	277.848	779.204	-1.48771	3.36449e-12	5.96952e-11	down
Soltu.DM.08G009580	887	818	1060	156	239	139	509.842	821.206	198.478	2.04877	3.38395e-12	5.99311e-11	up
Soltu.DM.12G028030	154	130	92	0	0	0	55.692	111.384	0	#DIV/0!	3.39563e-12	6.00355e-11	up
Soltu.DM.05G026590	738	856	656	198	184	230	445.91	665.463	226.356	1.55576	3.39602e-12	6.00355e-11	up
Soltu.DM.01G002090	1632	1646	1510	3219	5649	3829	3071.49	1418.64	4724.34	-1.7356	3.42695e-12	6.05272e-11	down
Soltu.DM.01G002770	688	596	765	60	138	99	359.713	608.69	110.737	2.45856	3.48122e-12	6.143e-11	up
Soltu.DM.03G025250	209	245	270	29	38	37	126.586	214.588	38.5847	2.47547	3.5322e-12	6.2273e-11	up
Soltu.DM.02G003680	135	121	102	0	0	0	53.0486	106.097	0	#DIV/0!	3.75026e-12	6.60576e-11	up
Soltu.DM.02G029430	1977	1811	1441	516	564	485	1064.35	1549.03	579.663	1.41808	3.76819e-12	6.63132e-11	up
Soltu.DM.06G034820	913	1176	1051	3226	1851	2604	1878.56	929.011	2828.1	-1.60607	3.78005e-12	6.64619e-11	down
Soltu.DM.10G004510	326	351	391	55	46	78	191.426	316.691	66.1598	2.25905	3.80045e-12	6.67601e-11	up
Soltu.DM.02G021470	3171	2640	2807	1001	1052	942	1833.48	2558.06	1108.9	1.20592	3.85404e-12	6.76406e-11	up
Soltu.DM.08G028150	419	463	345	1158	810	1392	801.449	362.948	1239.95	-1.77245	3.88198e-12	6.80694e-11	down
Soltu.DM.09G008180	2666	2741	2488	759	604	951	1596.84	2338.84	854.832	1.45208	3.98534e-12	6.98189e-11	up
Soltu.DM.04G026810	445	422	548	995	1113	1003	786.379	420.21	1152.55	-1.45565	4.12783e-12	7.22499e-11	down
Soltu.DM.07G021690	4068	7119	4165	1446	1151	1125	2948.26	4522.25	1374.26	1.71838	4.14522e-12	7.24892e-11	up
Soltu.DM.09G006280	3544	3900	3937	1459	1106	1446	2426.57	3372.42	1480.73	1.18747	4.20062e-12	7.33919e-11	up
Soltu.DM.06G017300	1037	1373	1163	2731	2077	2185	1818.8	1056.61	2580.99	-1.28848	4.29345e-12	7.49466e-11	down
Soltu.DM.01G034200	498	518	492	89	127	119	285.601	446.82	124.382	1.84491	4.31351e-12	7.52291e-11	up
Soltu.DM.03G015630	9820	7570	10790	19895	30256	22173	17627.2	8380.35	26874	-1.68113	4.33741e-12	7.55783e-11	down
Soltu.DM.02G016470	403	303	258	19	0	6	147.53	286.009	9.05014	4.98198	4.45181e-12	7.75021e-11	up
Soltu.DM.01G024860	185	191	282	657	739	571	462.129	195.491	728.767	-1.89836	4.52027e-12	7.86237e-11	down
Soltu.DM.02G007730	991	1306	953	2132	1908	2151	1624.55	960.239	2288.86	-1.25316	4.67988e-12	8.13271e-11	down
Soltu.DM.05G009340	261	255	297	7	29	22	131.474	241.25	21.6984	3.47486	4.71921e-12	8.19373e-11	up
Soltu.DM.02G013540	921	661	1059	2391	1901	2367	1622.69	786.105	2459.28	-1.64544	4.77582e-12	8.28463e-11	down
Soltu.DM.04G002740	1210	1101	1138	425	346	371	722.463	1023.13	421.793	1.27839	4.88298e-12	8.45343e-11	up
Soltu.DM.06G023440	405	562	532	1349	1309	966	892.059	443.503	1340.62	-1.59588	4.88327e-12	8.45343e-11	down
Soltu.DM.04G034720	301	280	260	53	40	28	146.972	249.308	44.6356	2.48166	4.88617e-12	8.45343e-11	up
Soltu.DM.02G016380	30	23	28	133	145	148	90.927	24.0694	157.785	-2.71268	4.89803e-12	8.4664e-11	down
Soltu.DM.03G019820	205	396	268	16	8	0	132.444	256.094	8.793	4.86418	4.92487e-12	8.50525e-11	up
Soltu.DM.06G003900	168	189	194	550	534	392	354.643	163.271	546.014	-1.74167	4.95931e-12	8.55711e-11	down
Soltu.DM.02G012140	133	107	108	0	0	0	51.644	103.288	0	#DIV/0!	5.15751e-12	8.88334e-11	up
Soltu.DM.04G000490	188	207	172	483	705	478	393.339	167.823	618.855	-1.88266	5.29086e-12	9.10496e-11	down
Soltu.DM.07G015920	61	57	48	191	227	205	140.061	49.1835	230.939	-2.23126	5.29808e-12	9.10933e-11	down
Soltu.DM.11G020550	0	0	0	66	100	82	46.0693	0	92.1386	#NUM!	5.35708e-12	9.20262e-11	down
Soltu.DM.04G003930	1164	1060	1186	2584	3975	2403	2171.51	1011.99	3331.02	-1.71876	5.36346e-12	9.20545e-11	down
Soltu.DM.04G034620	32	73	53	258	241	246	161.04	46.5502	275.53	-2.56535	5.5092e-12	9.44726e-11	down
Soltu.DM.07G005180	1718	2068	1980	727	524	626	1199.88	1707.27	692.499	1.3018	5.5394e-12	9.48697e-11	up
Soltu.DM.08G025730	128	112	104	0	0	0	51.0056	102.011	0	#DIV/0!	5.54212e-12	9.48697e-11	up
Soltu.DM.07G028510	135	88	138	0	0	0	53.7419	107.484	0	#DIV/0!	5.60951e-12	9.59389e-11	up
Soltu.DM.03G025380	99	114	91	323	375	266	223.606	89.9359	357.276	-1.99007	5.64588e-12	9.64761e-11	down
Soltu.DM.02G031050	16257	22704	17604	7330	6398	6315	12060.4	16713.4	7407.49	1.17395	5.75839e-12	9.83122e-11	up
Soltu.DM.02G034100	4740	5005	5206	8607	10179	8022	7184.59	4431.97	9937.21	-1.16489	5.83421e-12	9.95194e-11	down
Soltu.DM.03G017850	1841	2129	2195	707	765	718	1318.84	1826.61	811.083	1.17124	5.97702e-12	1.01866e-10	up
Soltu.DM.10G000360	970	1329	1004	2233	2567	2044	1756.06	975.889	2536.23	-1.3779	6.008e-12	1.02304e-10	down
Soltu.DM.01G050810	1203	1069	1225	148	301	189	637.893	1038.07	237.713	2.12661	6.01523e-12	1.02338e-10	up
Soltu.DM.04G003240	1754	2076	2065	710	649	753	1263.51	1746.02	780.995	1.16069	6.13808e-12	1.04337e-10	up
Soltu.DM.07G028260	10817	8829	12899	24469	28713	21221	18627.7	9677.39	27577.9	-1.51082	6.22226e-12	1.05634e-10	down
Soltu.DM.04G012130	301	428	441	1126	807	981	710.689	346.325	1075.05	-1.63421	6.22524e-12	1.05634e-10	down
Soltu.DM.04G019860	212	146	234	9	19	18	96.6857	176.241	17.1308	3.36288	6.40415e-12	1.08575e-10	up
Soltu.DM.03G019270	1447	1673	1763	519	531	592	1027.39	1446.96	607.825	1.2513	6.52176e-12	1.10472e-10	up
Soltu.DM.01G046560	3011	2333	3048	5628	6752	5381	4539.53	2494.48	6584.57	-1.40035	6.6646e-12	1.12794e-10	down
Soltu.DM.10G015000	455	376	410	89	53	86	226.214	368.424	84.004	2.13284	6.72897e-12	1.13784e-10	up
Soltu.DM.06G006090	290	262	324	792	1156	690	620.068	260.127	980.01	-1.91358	6.94283e-12	1.17298e-10	down
Soltu.DM.12G022800	4402	4572	4516	8550	8587	6670	6404.11	3998.01	8810.2	-1.13989	7.23642e-12	1.22152e-10	down
Soltu.DM.01G045080	5350	5517	5415	2244	1620	2054	3504.54	4825.48	2183.6	1.14396	7.49127e-12	1.26312e-10	up
Soltu.DM.02G007590	28908	49204	27209	8437	9364	9120	20495.8	31018.7	9972.82	1.63707	7.49964e-12	1.26312e-10	up
Soltu.DM.10G026330	6779	5862	6995	11274	12296	10921	9302.93	5830.93	12774.9	-1.13152	7.50233e-12	1.26312e-10	down
Soltu.DM.09G009220	99	157	96	0	0	0	51.8888	103.778	0	#DIV/0!	7.57744e-12	1.27466e-10	up
Soltu.DM.09G000370	243	201	312	674	1125	782	592.379	224.863	959.896	-2.09383	8.18539e-12	1.37574e-10	down
Soltu.DM.08G004000	13	8	0	216	123	164	95.6876	6.20829	185.167	-4.89849	8.29151e-12	1.39237e-10	down
Soltu.DM.03G021490	2706	1989	2810	4912	5826	5649	4153.26	2232.24	6074.27	-1.44422	8.3644e-12	1.4034e-10	down
Soltu.DM.08G006890	71	54	62	210	274	225	159.305	55.5538	263.057	-2.24342	8.41004e-12	1.40903e-10	down
Soltu.DM.12G025960	210	391	221	856	1093	776	626.448	241.997	1010.9	-2.06258	8.41247e-12	1.40903e-10	down
Soltu.DM.01G050420	142	113	89	0	0	0	50.9954	101.991	0	#DIV/0!	8.5462e-12	1.42905e-10	up
Soltu.DM.06G023370	125	134	123	348	304	436	257.686	113.146	402.225	-1.82981	8.54665e-12	1.42905e-10	down
Soltu.DM.10G007000	490	586	599	162	123	146	327.634	496.173	159.094	1.64096	8.63231e-12	1.44145e-10	up
Soltu.DM.05G009120	4212	3628	4265	1548	1141	1390	2549.82	3594.37	1505.28	1.25571	8.63568e-12	1.44145e-10	up
Soltu.DM.02G013430	5950	5717	5771	1850	1118	1891	3480.72	5170.79	1790.65	1.5299	8.65342e-12	1.44318e-10	up
Soltu.DM.07G024830	5646	6102	5442	9219	10182	8570	7725.9	5090.53	10361.3	-1.02531	8.86121e-12	1.47657e-10	down
Soltu.DM.02G007250	738	721	773	1380	1908	1519	1223.26	662.009	1784.51	-1.4306	9.10285e-12	1.51553e-10	down
Soltu.DM.08G007130	1311	906	1644	177	262	269	706.536	1150.14	262.933	2.12904	9.11102e-12	1.51559e-10	up
Soltu.DM.10G019440	506	368	460	1039	1335	998	823.761	396.555	1250.97	-1.65745	9.13117e-12	1.51765e-10	down
Soltu.DM.09G007850	1024	1166	1293	2617	3567	2265	2084.52	1032.51	3136.53	-1.60302	9.57818e-12	1.59058e-10	down
Soltu.DM.11G004610	494	528	521	925	871	916	730.162	457.227	1003.1	-1.13348	9.78697e-12	1.62387e-10	down
Soltu.DM.09G007950	0	4	0	110	75	100	53.1269	1.14738	105.106	-6.51736	9.85838e-12	1.63432e-10	down
Soltu.DM.01G051710	1136	923	1160	1971	2110	2276	1655.29	956.429	2354.16	-1.29948	1.0345e-11	1.71099e-10	down
Soltu.DM.03G000970	4319	4786	5034	2009	1708	1639	3084.73	4190.57	1978.89	1.08245	1.03473e-11	1.71099e-10	up
Soltu.DM.07G006050	4813	2743	4268	904	673	1036	2243.51	3522.34	964.676	1.86842	1.06582e-11	1.75973e-10	up
Soltu.DM.07G023590	744	572	667	114	172	114	368.877	589.121	148.634	1.9868	1.06601e-11	1.75973e-10	up
Soltu.DM.06G026990	0	0	0	69	89	71	42.4783	0	84.9567	#NUM!	1.09477e-11	1.80567e-10	down
Soltu.DM.06G004980	764	1007	786	189	242	240	502.343	755.793	248.893	1.60247	1.16123e-11	1.91366e-10	up
Soltu.DM.12G028920	2943	4198	3401	1301	1137	1102	2211.85	3115.39	1308.31	1.25171	1.17022e-11	1.92685e-10	up
Soltu.DM.12G005060	226	207	389	8	0	15	126.555	244.679	8.43153	4.85895	1.17573e-11	1.93418e-10	up
Soltu.DM.02G026060	3838	2498	3455	6922	8896	7495	5780.92	2913.46	8648.38	-1.56969	1.17666e-11	1.93418e-10	down
Soltu.DM.07G011040	387	447	392	743	897	869	646.535	362.893	930.177	-1.35796	1.18719e-11	1.94983e-10	down
Soltu.DM.09G025590	1880	807	1521	185	254	227	751.58	1255.95	247.205	2.345	1.18869e-11	1.95065e-10	up
Soltu.DM.03G034100	3392	2973	3176	7164	10891	6294	5940.38	2831.34	9049.42	-1.67634	1.23009e-11	2.01689e-10	down
Soltu.DM.11G024160	59	37	35	168	290	262	153.342	38.9256	267.759	-2.78214	1.29414e-11	2.12012e-10	down
Soltu.DM.02G033160	8051	5944	6678	2477	2291	2280	4374.07	6141.81	2606.33	1.23664	1.2975e-11	2.12384e-10	up
Soltu.DM.08G017640	0	0	0	51	116	85	46.9736	0	93.9471	#NUM!	1.30283e-11	2.13077e-10	down
Soltu.DM.01G050940	894	1490	990	289	275	281	653.771	994.971	312.57	1.67047	1.33309e-11	2.17843e-10	up
Soltu.DM.05G005540	15855	22641	14212	5608	4232	5583	10622.6	15551.8	5693.48	1.44969	1.34648e-11	2.19847e-10	up
Soltu.DM.06G010940	88	131	107	289	392	368	242.818	96.3241	389.313	-2.01496	1.36084e-11	2.22004e-10	down
Soltu.DM.10G019370	10	20	10	137	94	115	69.6779	11.7619	127.594	-3.43937	1.47275e-11	2.40059e-10	down
Soltu.DM.04G016200	0	0	0	79	58	90	41.8974	0	83.7947	#NUM!	1.47761e-11	2.4065e-10	down
Soltu.DM.09G022490	9465	7519	7552	15081	14596	19286	12699.8	7282.73	18116.8	-1.31478	1.5054e-11	2.4497e-10	down
Soltu.DM.05G015040	0	0	0	183	23	174	69.4842	0	138.968	#NUM!	1.52822e-11	2.48476e-10	down
Soltu.DM.11G018650	229	149	145	8	16	15	84.954	155.389	14.5187	3.4199	1.54997e-11	2.51592e-10	up
Soltu.DM.06G035180	0	0	0	54	114	76	45.4651	0	90.9301	#NUM!	1.56002e-11	2.53012e-10	down
Soltu.DM.01G035760	2850	3817	2752	1148	1039	989	1978.32	2782.46	1174.19	1.2447	1.57177e-11	2.54705e-10	up
Soltu.DM.07G024870	1878	1622	1492	482	575	448	1019.16	1480.39	557.923	1.40784	1.6004e-11	2.5913e-10	up
Soltu.DM.11G004250	11976	14671	12088	5555	4520	5168	8543.92	11457.6	5630.27	1.02503	1.60452e-11	2.59579e-10	up
Soltu.DM.01G027950	7	0	12	136	147	154	83.7855	5.72475	161.846	-4.82127	1.6537e-11	2.67198e-10	down
Soltu.DM.06G003480	125	182	65	0	0	0	54.7153	109.431	0	#DIV/0!	1.65436e-11	2.67198e-10	up
Soltu.DM.02G020890	3842	5937	4172	1523	1135	1436	2814.16	4117.27	1511.06	1.44613	1.6657e-11	2.68807e-10	up
Soltu.DM.04G013130	100	154	81	0	0	0	49.3481	98.6962	0	#DIV/0!	1.74465e-11	2.81314e-10	up
Soltu.DM.11G024310	546	475	365	962	1475	1548	945.481	410.651	1480.31	-1.84992	1.7556e-11	2.82845e-10	down
Soltu.DM.03G024470	5225	3730	4789	8995	9708	8737	7124.43	4086.54	10162.3	-1.31428	1.76005e-11	2.83327e-10	down
Soltu.DM.05G021360	122	101	91	0	0	0	46.5654	93.1308	0	#DIV/0!	1.81459e-11	2.91866e-10	up
Soltu.DM.09G005640	248	114	234	646	861	932	541.431	177.899	904.964	-2.3468	1.85162e-11	2.97329e-10	down
Soltu.DM.01G003330	11267	9027	11862	3831	3750	3740	6872.93	9557.05	4188.81	1.19002	1.92949e-11	3.09322e-10	up
Soltu.DM.11G002180	413	508	354	84	42	79	226.096	376.763	75.4292	2.32046	1.94833e-11	3.12086e-10	up
Soltu.DM.01G000790	1568	874	1649	280	286	270	764.641	1219.84	309.446	1.97893	1.97458e-11	3.16031e-10	up
Soltu.DM.12G029910	3044	3298	2966	1287	893	1059	1975.51	2756.5	1194.52	1.20641	2.00361e-11	3.20149e-10	up
Soltu.DM.01G024180	4457	3652	3711	897	1343	916	2340.3	3508	1172.61	1.58093	2.00933e-11	3.20575e-10	up
Soltu.DM.02G011540	4910	6205	5293	2033	1231	1663	3334.26	4853.59	1814.93	1.41914	2.00957e-11	3.20575e-10	up
Soltu.DM.03G019330	5770	6358	5524	2388	1689	2211	3772.88	5226.01	2319.75	1.17174	2.02402e-11	3.22616e-10	up
Soltu.DM.07G013170	26	15	40	139	267	245	133.239	24.188	242.29	-3.32437	2.04409e-11	3.25548e-10	down
Soltu.DM.03G036000	2653	3951	2861	1112	809	872	1912.43	2794.45	1030.4	1.43936	2.05527e-11	3.2706e-10	up
Soltu.DM.12G006800	4406	2136	3957	624	721	774	1958.61	3131.95	785.263	1.99581	2.09455e-11	3.33039e-10	up
Soltu.DM.12G028280	3421	4239	3603	1473	1506	1433	2482.53	3331.94	1633.12	1.02873	2.11983e-11	3.36783e-10	up
Soltu.DM.04G027470	3	5	4	66	84	69	42.3893	3.54317	81.2355	-4.519	2.12638e-11	3.37548e-10	down
Soltu.DM.11G026060	6921	8705	6757	2768	2910	2879	4892.86	6617.43	3168.3	1.06256	2.21733e-11	3.51699e-10	up
Soltu.DM.02G018940	1010	914	833	253	136	228	522.229	817.34	227.117	1.8475	2.21926e-11	3.51717e-10	up
Soltu.DM.07G024630	23	15	12	113	158	112	78.5257	14.8441	142.207	-3.26004	2.30555e-11	3.65096e-10	down
Soltu.DM.03G019430	1785	2435	2074	4073	3462	3556	2979.54	1861.05	4098.04	-1.13882	2.33221e-11	3.69016e-10	down
Soltu.DM.03G018700	3985	3756	4613	1601	1174	1396	2603.38	3667.65	1539.1	1.25277	2.37787e-11	3.75935e-10	up
Soltu.DM.05G004740	3697	2508	3873	876	419	729	1872.07	2999.89	744.25	2.01105	2.53759e-11	4.00861e-10	up
Soltu.DM.10G022320	250	263	172	692	504	617	435.765	202.551	668.979	-1.72368	2.54333e-11	4.01441e-10	down
Soltu.DM.09G023630	744	703	771	1688	1209	1413	1124.01	658.049	1589.98	-1.27274	2.56627e-11	4.04733e-10	down
Soltu.DM.10G016970	1575	1607	1640	2828	3331	2586	2335.49	1429.49	3241.48	-1.18116	2.60336e-11	4.10251e-10	down
Soltu.DM.02G022950	1495	1422	1358	493	334	473	873.388	1267.33	479.449	1.40234	2.65067e-11	4.17368e-10	up
Soltu.DM.06G025720	706	315	796	37	57	85	304.66	542.85	66.4698	3.02978	2.81349e-11	4.42288e-10	up
Soltu.DM.03G036180	6	0	6	121	139	71	63.1399	3.61498	122.665	-5.08459	2.85833e-11	4.48974e-10	down
Soltu.DM.08G017960	2637	3542	2647	732	1008	710	1758.68	2607.8	909.552	1.51961	2.90938e-11	4.56625e-10	up
Soltu.DM.10G027460	621	600	679	180	192	153	379.074	563.742	194.407	1.53596	2.92185e-11	4.58213e-10	up
Soltu.DM.01G004930	88	150	69	395	413	359	261.188	90.3189	432.058	-2.25812	2.92891e-11	4.58949e-10	down
Soltu.DM.06G026200	418	202	314	44	37	36	160.829	278.435	43.2239	2.68744	3.07667e-11	4.81714e-10	up
Soltu.DM.12G011010	1412	1088	1682	3121	3446	2899	2375.34	1244.21	3506.47	-1.4948	3.15788e-11	4.94032e-10	down
Soltu.DM.01G025170	883	665	857	212	147	217	463.707	714.919	212.494	1.75035	3.23464e-11	5.05634e-10	up
Soltu.DM.12G020710	195	232	200	26	35	20	107.805	185.542	30.0676	2.62546	3.25239e-11	5.07628e-10	up
Soltu.DM.01G005290	595	668	701	1962	1115	1726	1175.34	582.053	1768.63	-1.60341	3.25262e-11	5.07628e-10	down
Soltu.DM.03G020780	18166	32419	16492	6075	4052	5249	12704.3	19739.6	5669.08	1.7999	3.41327e-11	5.32274e-10	up
Soltu.DM.08G004800	29705	22711	30062	8968	9398	9895	17491.5	24519.3	10463.7	1.22853	3.47044e-11	5.40321e-10	up
Soltu.DM.12G029650	604	431	739	1468	2387	1687	1294.42	528.235	2060.6	-1.96381	3.49458e-11	5.43644e-10	down
Soltu.DM.03G001390	339	227	310	31	45	18	147.773	260.618	34.9279	2.89948	3.54261e-11	5.50676e-10	up
Soltu.DM.02G012040	5046	4092	4673	7592	8249	8022	6469.87	4101.53	8838.22	-1.10759	3.59017e-11	5.57624e-10	down
Soltu.DM.02G014120	3	0	0	84	93	84	48.7938	0.90312	96.6845	-6.74222	3.6293e-11	5.63252e-10	down
Soltu.DM.05G008500	382	205	332	825	1076	988	672.856	273.884	1071.83	-1.96844	3.64622e-11	5.65426e-10	down
Soltu.DM.08G027890	336	463	284	837	825	860	626.4	319.573	933.228	-1.54609	3.7669e-11	5.83674e-10	down
Soltu.DM.02G025460	814	904	890	1737	1357	1907	1309.77	772.651	1846.9	-1.25722	4.15206e-11	6.41821e-10	down
Soltu.DM.12G027510	6174	5210	6363	1853	953	1627	3451.2	5271.25	1631.15	1.69225	4.18913e-11	6.47036e-10	up
Soltu.DM.11G025580	1872	2208	1833	3332	3484	2996	2691.08	1749.47	3632.68	-1.05412	4.26703e-11	6.58545e-10	down
Soltu.DM.05G015360	270	89	221	838	992	925	597.317	173.432	1021.2	-2.55783	4.29093e-11	6.61708e-10	down
Soltu.DM.09G007090	1229	1399	1323	491	504	467	855.643	1170.1	541.184	1.11244	4.32604e-11	6.66593e-10	up
Soltu.DM.10G005170	213	172	119	476	511	505	350.933	149.332	552.535	-1.88754	4.36478e-11	6.715e-10	down
Soltu.DM.04G000190	15364	18306	16525	5111	6545	4468	10419.8	14857.7	5981.81	1.31256	4.39926e-11	6.75735e-10	up
Soltu.DM.11G002950	5572	3268	5363	946	1296	1089	2733.97	4231.52	1236.42	1.775	4.51381e-11	6.92783e-10	up
Soltu.DM.03G027640	342	343	330	35	64	25	173.506	300.824	46.187	2.70336	4.56815e-11	7.0057e-10	up
Soltu.DM.12G002180	126	107	70	0	0	0	44.8627	89.7255	0	#DIV/0!	4.80119e-11	7.35149e-10	up
Soltu.DM.06G001130	229	108	166	583	566	607	399.827	149.959	649.695	-2.11519	4.80692e-11	7.35448e-10	down
Soltu.DM.06G018350	501	227	441	61	33	35	198.159	348.877	47.4404	2.87853	4.89948e-11	7.49019e-10	up
Soltu.DM.01G001840	1550	1589	1439	469	228	379	875.94	1356.21	395.674	1.77719	4.97212e-11	7.59527e-10	up
Soltu.DM.04G007790	92	83	114	0	0	0	42.9349	85.8699	0	#DIV/0!	5.08163e-11	7.75646e-10	up
Soltu.DM.05G002750	3233	1486	3319	474	293	533	1439.65	2400.05	479.25	2.32421	5.13183e-11	7.82694e-10	up
Soltu.DM.08G029820	2609	3191	2658	1192	980	966	1830.52	2502.01	1159.03	1.11017	5.37449e-11	8.19062e-10	up
Soltu.DM.06G013310	91	156	119	403	429	322	267.664	108.016	427.313	-1.98405	5.44236e-11	8.28755e-10	down
Soltu.DM.02G027810	1910	2352	1719	761	614	650	1257.85	1767.85	747.848	1.24118	5.46916e-11	8.32185e-10	up
Soltu.DM.04G011330	79	151	80	0	0	0	45.6062	91.2124	0	#DIV/0!	5.49248e-11	8.35081e-10	up
Soltu.DM.06G030180	66840	44794	64246	144278	106075	151784	100384	52337.8	148430	-1.50386	5.51984e-11	8.38585e-10	down
Soltu.DM.02G004630	35	25	18	137	170	140	94.4516	23.1338	165.769	-2.84111	5.55864e-11	8.4382e-10	down
Soltu.DM.09G019310	71	71	55	198	282	232	161.351	58.32	264.381	-2.18056	5.6585e-11	8.56971e-10	down
Soltu.DM.02G009110	1470	899	1495	322	271	315	743.291	1151.08	335.502	1.77859	5.74386e-11	8.69222e-10	up
Soltu.DM.04G002620	82	113	129	0	3	3	49.1197	95.9867	2.25272	5.4131	5.76143e-11	8.71204e-10	up
Soltu.DM.08G025520	3116	4139	3279	1411	1060	1104	2216.53	3113.77	1319.28	1.23891	5.78759e-11	8.74479e-10	up
Soltu.DM.02G023730	626	604	543	1113	947	1119	850.082	525.397	1174.77	-1.1609	5.86774e-11	8.85901e-10	down
Soltu.DM.07G003550	3002	1341	2402	354	452	457	1240.47	2012.48	468.467	2.10296	5.90944e-11	8.91071e-10	up
Soltu.DM.04G004500	19	16	9	130	87	135	71.4234	13.0224	129.824	-3.3175	5.91115e-11	8.91071e-10	down
Soltu.DM.09G031730	4098	3223	3690	7357	13026	8436	6997.54	3270.54	10724.6	-1.71332	6.08057e-11	9.159e-10	down
Soltu.DM.02G012950	9802	10605	10114	4264	2895	3834	6547.83	9041.72	4053.94	1.15727	6.10174e-11	9.18379e-10	up
Soltu.DM.08G025370	1104	972	968	340	291	361	634.796	902.972	366.62	1.3004	6.15267e-11	9.25328e-10	up
Soltu.DM.01G007060	0	0	0	65	53	84	37.3195	0	74.639	#NUM!	6.2512e-11	9.39418e-10	down
Soltu.DM.07G018110	489	383	464	48	19	73	224.233	396.946	51.52	2.94574	6.35464e-11	9.54227e-10	up
Soltu.DM.03G036320	38	15	11	155	189	218	113.71	19.0582	208.362	-3.4506	6.41096e-11	9.61941e-10	down
Soltu.DM.12G005030	677	783	617	195	144	212	408.897	614.403	203.392	1.59492	6.42837e-11	9.6381e-10	up
Soltu.DM.05G024540	4386	5816	4109	1848	1512	1610	3031.53	4227.34	1835.73	1.2034	6.54531e-11	9.80586e-10	up
Soltu.DM.07G007150	0	9	3	85	118	120	61.6887	3.48598	119.891	-5.10402	6.57521e-11	9.84307e-10	down
Soltu.DM.04G000280	556	682	642	1170	1197	1045	909.746	556.542	1262.95	-1.18223	6.61817e-11	9.89976e-10	down
Soltu.DM.06G033710	574	485	503	960	1365	1187	883.779	463.55	1304.01	-1.49216	6.69896e-11	1.00129e-09	down
Soltu.DM.10G028130	137	296	180	1060	507	1064	574.181	180.411	967.95	-2.42365	6.75038e-11	1.0082e-09	down
Soltu.DM.09G019090	935	652	788	197	149	220	457.51	706.043	208.977	1.75641	6.81385e-11	1.0169e-09	up
Soltu.DM.02G033280	1157	940	1094	1938	2829	2302	1786.6	947.731	2625.48	-1.47003	6.86339e-11	1.02351e-09	down
Soltu.DM.02G008230	188	143	196	0	0	8	79.8318	156.7	2.96364	5.72449	6.97699e-11	1.03965e-09	up
Soltu.DM.05G024580	459	415	384	766	1036	987	704.008	372.978	1035.04	-1.47252	7.02239e-11	1.04562e-09	down
Soltu.DM.01G002820	3142	3957	3307	1412	1149	1367	2264.38	3077.83	1450.93	1.08493	7.04228e-11	1.04777e-09	up
Soltu.DM.07G012020	215	297	202	14	11	0	110.013	210.811	9.21568	4.51572	7.15704e-11	1.06404e-09	up
Soltu.DM.10G021940	257	469	336	68	57	58	190.397	313.187	67.607	2.21178	7.18605e-11	1.06753e-09	up
Soltu.DM.08G023900	3458	3120	2938	5040	4880	5712	4302.67	2821.63	5783.7	-1.03546	7.28001e-11	1.08066e-09	down
Soltu.DM.12G006860	283	186	289	18	38	19	126.816	225.668	27.9638	3.01257	7.44561e-11	1.1044e-09	up
Soltu.DM.11G026510	525	270	645	1618	1792	1585	1140.14	429.934	1850.35	-2.10561	7.78977e-11	1.15457e-09	down
Soltu.DM.11G018600	460	247	420	1027	1126	1110	772.286	335.941	1208.63	-1.8471	7.9378e-11	1.17562e-09	down
Soltu.DM.07G022710	183	187	255	32	22	15	105.514	185.602	25.4255	2.86786	7.95702e-11	1.17757e-09	up
Soltu.DM.07G000470	1832	1548	1815	3327	4355	3113	2774.14	1542.69	4005.6	-1.37658	8.17613e-11	1.20907e-09	down
Soltu.DM.01G035910	97	52	105	370	284	391	230.81	75.7698	385.851	-2.34835	8.35957e-11	1.23526e-09	down
Soltu.DM.02G021120	38	19	29	187	131	166	102.081	25.6318	178.531	-2.80016	8.37702e-11	1.2369e-09	down
Soltu.DM.02G030250	1050	894	845	262	173	278	545.107	827.263	262.951	1.65355	8.4358e-11	1.24463e-09	up
Soltu.DM.04G030200	48	76	76	221	244	240	160.157	59.1609	261.153	-2.14218	8.55132e-11	1.26072e-09	down
Soltu.DM.11G004030	1084	1451	1227	435	299	389	763.3	1112.43	414.173	1.4254	8.58015e-11	1.26401e-09	up
Soltu.DM.02G028460	234	325	200	29	44	30	131.117	223.959	38.2743	2.54879	8.68379e-11	1.27761e-09	up
Soltu.DM.04G007810	84	78	120	0	0	0	41.918	83.8361	0	#DIV/0!	8.68562e-11	1.27761e-09	up
Soltu.DM.04G031480	887	913	707	171	154	257	478.643	742.042	215.243	1.78553	8.9463e-11	1.31496e-09	up
Soltu.DM.03G037170	3174	4608	3132	7333	6940	6393	5432.56	3221.45	7643.67	-1.24656	9.00776e-11	1.323e-09	down
Soltu.DM.09G025850	33075	25587	36909	61806	77480	62016	51541.8	28422.9	74660.6	-1.3933	9.08039e-11	1.33266e-09	down
Soltu.DM.07G016480	0	0	0	46	83	73	37.5751	0	75.1501	#NUM!	9.18765e-11	1.34738e-09	down
Soltu.DM.08G001470	388	257	262	20	49	28	152.853	269.504	36.2016	2.89619	9.45021e-11	1.38484e-09	up
Soltu.DM.12G024710	710	1007	651	166	218	149	448.313	698.84	197.786	1.82102	9.50875e-11	1.39237e-09	up
Soltu.DM.09G000670	1021	2086	974	241	287	220	738.315	1199.34	277.29	2.11278	9.54056e-11	1.39598e-09	up
Soltu.DM.08G026170	1869	1610	1834	421	222	491	997.485	1577.34	417.634	1.91718	9.54938e-11	1.39622e-09	up
Soltu.DM.12G008380	121	53	149	0	0	0	48.2728	96.5456	0	#DIV/0!	9.574e-11	1.39877e-09	up
Soltu.DM.01G001630	98	65	61	331	215	326	194.021	66.5357	321.506	-2.27264	9.62334e-11	1.40492e-09	down
Soltu.DM.09G027180	841	391	715	120	59	92	340.261	580.872	99.6489	2.5433	9.66085e-11	1.40934e-09	up
Soltu.DM.06G028580	2231	2108	2178	873	703	875	1419.08	1932.86	905.306	1.09426	9.83995e-11	1.43332e-09	up
Soltu.DM.08G002150	22090	18903	23215	8979	6755	7634	13847.5	19070.5	8624.49	1.14483	9.90468e-11	1.44166e-09	up
Soltu.DM.06G014240	41	66	49	243	229	164	140.621	46.0458	235.197	-2.35273	1.00189e-10	1.4572e-09	down
Soltu.DM.05G022520	4629	4152	4138	6741	7516	6631	5785.08	3831.92	7738.25	-1.01394	1.0105e-10	1.46862e-09	down
Soltu.DM.10G005050	0	0	1	36	240	168	83.3911	0.301456	166.481	-9.10919	1.03636e-10	1.50395e-09	down
Soltu.DM.02G006490	376	439	434	847	817	712	624.45	369.948	878.951	-1.24846	1.07294e-10	1.55472e-09	down
Soltu.DM.04G024930	2223	1634	2214	652	388	536	1192.9	1805.34	580.467	1.63699	1.08178e-10	1.56637e-09	up
Soltu.DM.04G007010	1881	2126	1815	3367	4409	3291	2914.85	1723.23	4106.46	-1.25278	1.1088e-10	1.6043e-09	down
Soltu.DM.04G030050	5241	3004	4685	10910	9102	11157	7684.08	3851.76	11516.4	-1.5801	1.12615e-10	1.62818e-09	down
Soltu.DM.05G006670	1515	1392	1591	2379	2599	2535	2058.87	1334.98	2782.76	-1.0597	1.13058e-10	1.63338e-09	down
Soltu.DM.12G030010	3716	3153	4104	667	1159	654	2091.58	3260.27	922.898	1.82075	1.14368e-10	1.65107e-09	up
Soltu.DM.02G032660	529	478	479	73	116	120	277.789	440.76	114.818	1.94064	1.14621e-10	1.6535e-09	up
Soltu.DM.03G017880	5977	9303	6301	2440	1950	2379	4433.65	6367.32	2499.97	1.34877	1.15485e-10	1.66472e-09	up
Soltu.DM.03G004480	105	103	102	254	314	279	202.996	91.9028	314.09	-1.773	1.15808e-10	1.66815e-09	down
Soltu.DM.02G008430	20	7	16	112	166	111	78.6865	12.852	144.521	-3.49121	1.1798e-10	1.69692e-09	down
Soltu.DM.07G022290	50748	81004	54591	17628	21105	15562	37549.2	54969.6	20128.8	1.44937	1.18236e-10	1.69935e-09	up
Soltu.DM.07G028380	5620	6220	5816	1646	924	1893	3436.79	5229.29	1644.28	1.66916	1.2097e-10	1.73735e-09	up
Soltu.DM.05G010270	6925	7303	7634	2751	1580	2336	4467.94	6480.85	2455.03	1.40044	1.21101e-10	1.73795e-09	up
Soltu.DM.02G009320	268	325	209	26	37	48	139.055	236.908	41.2013	2.52357	1.21431e-10	1.7414e-09	up
Soltu.DM.02G025420	3520	3498	3153	1364	1197	1471	2252.01	3013.54	1490.47	1.01569	1.21722e-10	1.74429e-09	up
Soltu.DM.10G023500	2481	2783	2677	915	1088	873	1709.15	2352.17	1066.13	1.14161	1.22699e-10	1.75699e-09	up
Soltu.DM.12G027030	0	0	0	122	279	12	77.2151	0	154.43	#NUM!	1.24255e-10	1.77797e-09	down
Soltu.DM.07G005580	440	412	459	79	41	96	234.278	389.006	79.5498	2.28986	1.25433e-10	1.7935e-09	up
Soltu.DM.01G002830	345	377	276	68	61	80	186.24	295.202	77.2788	1.93356	1.26155e-10	1.80251e-09	up
Soltu.DM.01G049030	629	774	563	49	103	133	343.578	581.093	106.064	2.45383	1.26741e-10	1.80954e-09	up
Soltu.DM.08G005120	269	400	421	1049	823	791	652.858	322.631	983.086	-1.60743	1.29095e-10	1.84048e-09	down
Soltu.DM.07G003140	5358	4609	4602	1564	1005	1690	2946.39	4322.35	1570.43	1.46066	1.29097e-10	1.84048e-09	up
Soltu.DM.01G043730	1787	2376	1903	679	756	678	1287.98	1793.17	782.779	1.19584	1.30602e-10	1.86057e-09	up
Soltu.DM.06G030040	666	715	514	136	128	187	363.689	560.536	166.843	1.74832	1.33149e-10	1.89547e-09	up
Soltu.DM.12G001760	3516	2239	2889	6061	5647	6655	4681.67	2571.61	6791.73	-1.40111	1.38685e-10	1.97284e-09	down
Soltu.DM.04G001450	75	137	71	0	0	0	41.6396	83.2792	0	#DIV/0!	1.4526e-10	2.06486e-09	up
Soltu.DM.06G023150	2832	2514	2757	4135	4880	4729	3749.56	2404.79	5094.34	-1.08298	1.47559e-10	2.09601e-09	down
Soltu.DM.04G023400	25497	31966	26383	54593	39577	49660	38934.7	24798.2	53071.2	-1.09769	1.48003e-10	2.10078e-09	down
Soltu.DM.12G026500	293	243	262	592	666	525	448.743	236.89	660.597	-1.47955	1.49543e-10	2.12109e-09	down
Soltu.DM.06G003500	335	474	316	48	82	52	199.891	332.073	67.7088	2.29409	1.53236e-10	2.17188e-09	up
Soltu.DM.10G024950	1542	1467	1773	2708	2539	2722	2183.46	1419.49	2947.43	-1.05409	1.53735e-10	2.17737e-09	down
Soltu.DM.12G020040	97	72	93	0	0	0	38.9446	77.8892	0	#DIV/0!	1.55082e-10	2.19401e-09	up
Soltu.DM.06G011450	2674	3012	3241	5880	7816	5091	4809.24	2645.98	6972.49	-1.39787	1.55135e-10	2.19401e-09	down
Soltu.DM.12G016890	0	0	0	52	65	66	33.9324	0	67.8649	#NUM!	1.55778e-10	2.2015e-09	down
Soltu.DM.06G020530	4082	5241	3927	8324	9915	7231	6679.04	3916.02	9442.05	-1.26971	1.56396e-10	2.20863e-09	down
Soltu.DM.12G029520	237	134	240	15	22	24	102.392	182.133	22.6509	3.00736	1.59529e-10	2.25123e-09	up
Soltu.DM.07G016080	3110	4634	3071	1152	892	1201	2194.74	3191.25	1198.23	1.41321	1.6194e-10	2.2836e-09	up
Soltu.DM.08G030060	227	366	181	20	36	15	127.162	227.885	26.4398	3.10752	1.62317e-10	2.28726e-09	up
Soltu.DM.02G024270	403	420	442	727	837	830	631.095	375.038	887.153	-1.24215	1.63183e-10	2.29779e-09	down
Soltu.DM.08G003740	1003	1083	1722	315	140	212	688.348	1131.7	244.991	2.2077	1.64117e-10	2.30928e-09	up
Soltu.DM.10G017040	299	115	238	17	18	20	107.555	194.745	20.3659	3.25735	1.67341e-10	2.35294e-09	up
Soltu.DM.01G034590	4389	5880	4935	1996	1517	1925	3251.56	4495.6	2007.51	1.16311	1.68126e-10	2.36226e-09	up
Soltu.DM.11G007650	102	68	94	0	0	0	39.2742	78.5485	0	#DIV/0!	1.68761e-10	2.36791e-09	up
Soltu.DM.09G008810	0	0	0	68	117	36	41.142	0	82.284	#NUM!	1.68771e-10	2.36791e-09	down
Soltu.DM.04G032460	68	97	96	0	0	0	38.6173	77.2345	0	#DIV/0!	1.70606e-10	2.39021e-09	up
Soltu.DM.04G029980	15	22	13	92	114	124	68.556	14.7451	122.367	-3.0529	1.71959e-10	2.4074e-09	down
Soltu.DM.04G018610	9350	10152	10681	17711	20992	15360	14493.7	8946.64	20040.8	-1.16353	1.72081e-10	2.4074e-09	down
Soltu.DM.10G014940	696	553	662	1332	1131	1168	954.666	567.714	1341.62	-1.24074	1.74479e-10	2.43919e-09	down
Soltu.DM.09G022850	343	220	263	16	31	42	139.374	245.646	33.1025	2.89157	1.88698e-10	2.63418e-09	up
Soltu.DM.10G025590	68	42	88	262	251	371	193.062	59.0464	327.078	-2.46972	1.90072e-10	2.65147e-09	down
Soltu.DM.07G023340	905	702	961	1879	1561	1676	1326.73	763.506	1889.96	-1.30764	1.92929e-10	2.68939e-09	down
Soltu.DM.10G022900	1484	977	1325	382	338	293	750.412	1126.42	374.402	1.58908	1.9375e-10	2.6989e-09	up
Soltu.DM.03G022910	773	771	847	1286	1362	1363	1097.2	709.195	1485.21	-1.06641	1.94197e-10	2.70319e-09	down
Soltu.DM.06G000790	2391	4112	2630	728	310	663	1658.64	2692.13	625.149	2.10647	1.97297e-10	2.74438e-09	up
Soltu.DM.03G036030	1770	2025	1583	3082	3015	2708	2424.32	1590.91	3257.73	-1.03402	1.98635e-10	2.76101e-09	down
Soltu.DM.04G015070	251	126	218	763	517	848	481.217	177.421	785.013	-2.14554	2.03248e-10	2.8211e-09	down
Soltu.DM.02G016700	12218	8872	12141	20691	21406	20384	16506.7	9882.98	23130.3	-1.22677	2.03824e-10	2.82708e-09	down
Soltu.DM.02G022870	115	168	118	8	4	0	61.389	118.382	4.3965	4.75094	2.06893e-10	2.8676e-09	up
Soltu.DM.03G035970	122	108	77	296	357	293	220.823	90.9183	350.728	-1.94771	2.07055e-10	2.86781e-09	down
Soltu.DM.06G007250	127	107	128	285	335	388	240.555	107.511	373.599	-1.79701	2.11773e-10	2.93106e-09	down
Soltu.DM.03G037790	53	40	35	202	200	144	120.001	37.9799	202.022	-2.4112	2.14412e-10	2.96547e-09	down
Soltu.DM.04G003860	592	916	612	1655	1835	1352	1209.57	625.458	1793.69	-1.51994	2.17226e-10	3.00226e-09	down
Soltu.DM.10G023780	18971	21657	19555	8479	5677	7673	12933.7	17818.2	8049.14	1.14645	2.18557e-10	3.0185e-09	up
Soltu.DM.01G015000	3943	3264	3678	7059	10981	7014	6272.34	3232.02	9312.66	-1.52676	2.20689e-10	3.04579e-09	down
Soltu.DM.02G004130	636	623	647	1188	1436	1077	968.704	565.208	1372.2	-1.27964	2.22472e-10	3.06822e-09	down
Soltu.DM.08G027970	7690	12976	8470	2742	3114	2285	5803.48	8590.44	3016.52	1.50985	2.2314e-10	3.07525e-09	up
Soltu.DM.05G011770	1130	832	1273	208	303	248	622.238	962.585	281.891	1.77177	2.23732e-10	3.08123e-09	up
Soltu.DM.03G030330	116	95	125	0	3	0	50.4972	99.853	1.14135	6.45099	2.2542e-10	3.10227e-09	up
Soltu.DM.06G030720	8059	11372	8052	3530	2902	3303	5855.78	8115.42	3596.14	1.17422	2.27882e-10	3.13394e-09	up
Soltu.DM.03G034030	43	94	72	303	266	245	181.227	61.6131	300.841	-2.28769	2.28801e-10	3.14436e-09	down
Soltu.DM.04G037080	575	520	648	136	54	106	313.142	517.601	108.682	2.25172	2.31326e-10	3.17681e-09	up
Soltu.DM.01G000710	1587	1105	1645	3224	2715	3490	2387.46	1290.61	3484.31	-1.43282	2.32581e-10	3.19179e-09	down
Soltu.DM.01G049390	433	561	405	87	124	83	261.273	413.361	109.186	1.92061	2.34904e-10	3.2214e-09	up
Soltu.DM.08G027090	172	75	183	5	0	0	65.1277	128.459	1.79669	6.15982	2.35652e-10	3.22937e-09	up
Soltu.DM.09G020350	813	638	821	97	180	171	420.967	675.249	166.685	2.0183	2.41426e-10	3.30618e-09	up
Soltu.DM.01G034400	68	54	70	212	244	193	148.785	57.0623	240.507	-2.07547	2.4271e-10	3.32142e-09	down
Soltu.DM.11G020670	2780	3075	2576	5865	4016	5776	4135.32	2495.49	5775.15	-1.21053	2.43444e-10	3.32912e-09	down
Soltu.DM.05G019640	0	0	5	80	94	85	48.7526	1.50728	95.998	-5.99298	2.49393e-10	3.40808e-09	down
Soltu.DM.06G031620	89	31	99	327	744	434	313.432	65.5289	561.336	-3.09866	2.51338e-10	3.43225e-09	down
Soltu.DM.01G051390	11565	11263	11311	18054	21337	16828	15480.6	10122	20839.2	-1.0418	2.62095e-10	3.57663e-09	down
Soltu.DM.09G002310	629	648	711	1211	1027	1213	932.404	589.566	1275.24	-1.11305	2.62835e-10	3.58421e-09	down
Soltu.DM.02G008290	548	531	506	169	108	137	311.195	469.822	152.569	1.62265	2.65523e-10	3.61833e-09	up
Soltu.DM.04G026390	2767	1700	2068	666	546	618	1310.01	1944.03	675.986	1.52398	2.67935e-10	3.64864e-09	up
Soltu.DM.05G024070	474	484	480	142	89	127	279.08	426.225	131.934	1.6918	2.72399e-10	3.70684e-09	up
Soltu.DM.08G022250	1240	1286	1514	2372	2779	2263	1973.27	1198.58	2747.96	-1.19704	2.76707e-10	3.76283e-09	down
Soltu.DM.12G011950	455	527	403	113	125	130	272.974	409.628	136.321	1.58731	2.77188e-10	3.76673e-09	up
Soltu.DM.03G013350	419	657	522	114	138	127	306.234	471.954	140.514	1.74793	2.80906e-10	3.81459e-09	up
Soltu.DM.08G023840	161	37	65	484	813	577	387.827	78.6754	696.978	-3.14713	2.84026e-10	3.85426e-09	down
Soltu.DM.01G035040	1487	2209	1332	4128	3131	3476	2722.53	1482.83	3962.24	-1.41796	2.87055e-10	3.89266e-09	down
Soltu.DM.10G002810	708	934	850	286	219	262	510.218	737.288	283.148	1.38067	2.88654e-10	3.90855e-09	up
Soltu.DM.08G004920	318	176	254	702	1248	743	612.545	222.785	1002.3	-2.16959	2.8883e-10	3.90855e-09	down
Soltu.DM.07G002830	387	273	316	61	39	68	176.01	290.072	61.9481	2.22728	3.03116e-10	4.09903e-09	up
Soltu.DM.03G004580	1058	519	860	170	124	168	448.563	726.626	170.5	2.09144	3.07761e-10	4.15894e-09	up
Soltu.DM.12G030180	3939	3635	3660	938	650	1311	2200.91	3331.81	1070.02	1.63867	3.16792e-10	4.27802e-09	up
Soltu.DM.08G017870	849	1885	1012	280	237	239	690.34	1101.36	279.32	1.9793	3.17911e-10	4.29015e-09	up
Soltu.DM.01G021510	374	264	279	937	590	920	587.203	272.423	901.984	-1.72726	3.26304e-10	4.40035e-09	down
Soltu.DM.05G027200	1069	780	1080	1905	2221	1943	1560.22	871.124	2249.31	-1.36853	3.31315e-10	4.46174e-09	down
Soltu.DM.03G032210	28922	38903	24179	10791	9116	10858	19261.5	27154.7	11368.2	1.2562	3.36745e-10	4.53172e-09	up
Soltu.DM.05G021720	591	318	569	70	99	74	265.446	440.66	90.2319	2.28796	3.46084e-10	4.65418e-09	up
Soltu.DM.11G002200	34	14	49	180	418	222	167.486	29.0226	305.95	-3.39805	3.49524e-10	4.69395e-09	down
Soltu.DM.02G002870	12566	11090	13400	4843	5131	4630	8205.53	11003.5	5407.57	1.02491	3.49866e-10	4.6953e-09	up
Soltu.DM.02G023590	12	8	12	74	94	97	53.9061	9.52472	98.2874	-3.36726	3.57968e-10	4.79741e-09	down
Soltu.DM.01G002140	0	5	0	777	242	664	309.345	1.43423	617.256	-8.74945	3.76447e-10	5.03813e-09	down
Soltu.DM.06G026460	1027	1155	918	350	332	389	656.698	917.212	396.185	1.21108	3.78186e-10	5.05791e-09	up
Soltu.DM.01G034640	2712	1452	2606	231	533	310	1209.57	2018.52	400.628	2.33296	3.86661e-10	5.16771e-09	up
Soltu.DM.01G004940	180	282	140	18	27	16	99.9745	177.282	22.6675	2.96734	3.87321e-10	5.17297e-09	up
Soltu.DM.08G021390	228	67	180	0	5	0	72.0101	142.118	1.90225	6.22324	3.93976e-10	5.25599e-09	up
Soltu.DM.01G037560	565	525	497	973	847	914	740.489	470.505	1010.47	-1.10275	3.94077e-10	5.25599e-09	down
Soltu.DM.01G044770	985	696	902	65	188	81	446.485	768.082	124.888	2.62062	4.00299e-10	5.33531e-09	up
Soltu.DM.04G017670	0	0	0	123	23	88	42.7745	0	85.5489	#NUM!	4.07466e-10	5.42711e-09	down
Soltu.DM.01G047300	5476	6305	4934	2109	2341	2181	3700.44	4944.44	2456.44	1.00924	4.14714e-10	5.51986e-09	up
Soltu.DM.03G033260	514	465	480	930	793	842	690.31	432.817	947.804	-1.13083	4.34397e-10	5.7779e-09	down
Soltu.DM.04G025280	8612	12500	8958	20981	16642	17129	14547.4	8878.57	20216.2	-1.18711	4.38936e-10	5.83428e-09	down
Soltu.DM.11G003810	80	97	70	216	298	258	179.789	73.0092	286.568	-1.97273	4.42258e-10	5.87442e-09	down
Soltu.DM.12G014970	0	0	0	83	26	105	39.3073	0	78.6145	#NUM!	4.53689e-10	6.02214e-09	down
Soltu.DM.06G026340	1798	1959	1951	725	796	675	1252.38	1691.34	813.415	1.0561	4.59191e-10	6.09102e-09	up
Soltu.DM.02G007070	29	65	41	195	195	199	128.857	39.7348	217.979	-2.45571	4.59811e-10	6.09508e-09	down
Soltu.DM.12G005270	6792	8479	7374	15476	10583	14378	10806.8	6699.77	14913.8	-1.15447	4.61101e-10	6.10801e-09	down
Soltu.DM.09G027680	571	737	608	1313	1996	1262	1132.64	566.584	1698.7	-1.58407	4.88029e-10	6.45593e-09	down
Soltu.DM.05G023720	609	963	511	142	109	169	384.356	613.61	155.102	1.98411	4.98843e-10	6.59449e-09	up
Soltu.DM.01G025570	0	0	8	120	88	161	69.3275	2.41165	136.243	-5.82002	5.02083e-10	6.63281e-09	down
Soltu.DM.01G032560	908	1161	935	179	93	257	541.572	888.234	194.91	2.18813	5.10332e-10	6.73721e-09	up
Soltu.DM.11G014870	166	102	164	13	14	14	71.9269	128.67	15.1841	3.08304	5.20112e-10	6.86167e-09	up
Soltu.DM.07G014940	875	817	772	1569	1232	1388	1138.6	730.487	1546.71	-1.08227	5.22973e-10	6.89473e-09	down
Soltu.DM.05G012480	1543	1229	1290	410	399	501	845.321	1205.92	484.726	1.31489	5.29247e-10	6.97272e-09	up
Soltu.DM.12G002890	504	472	469	104	146	115	282.009	428.498	135.519	1.66079	5.30444e-10	6.98376e-09	up
Soltu.DM.06G022920	1302	1339	998	2147	1967	2193	1704.57	1076.89	2332.25	-1.11485	5.32521e-10	7.00636e-09	down
Soltu.DM.03G033490	122	83	107	3	0	5	47.8606	92.7909	2.93029	4.98487	5.33862e-10	7.01925e-09	up
Soltu.DM.01G034800	1281	1499	1606	2528	3124	2464	2154.74	1299.75	3009.73	-1.2114	5.35368e-10	7.0343e-09	down
Soltu.DM.02G028890	493	255	520	47	76	53	221.876	378.316	65.4372	2.53141	5.48674e-10	7.1994e-09	up
Soltu.DM.10G013240	321	254	362	63	67	61	174.673	278.62	70.7262	1.97798	5.54704e-10	7.27362e-09	up
Soltu.DM.02G024660	57	26	64	222	380	230	176.73	43.9105	309.549	-2.81753	5.65022e-10	7.39894e-09	down
Soltu.DM.09G003560	909	859	886	1575	2388	1713	1448.1	787.136	2109.06	-1.42192	5.70765e-10	7.46911e-09	down
Soltu.DM.08G015380	1497	522	1063	124	115	191	539.952	920.838	159.067	2.53332	5.77976e-10	7.55839e-09	up
Soltu.DM.09G029670	91	66	76	0	0	0	34.6186	69.2371	0	#DIV/0!	5.83841e-10	7.62875e-09	up
Soltu.DM.11G023320	149	259	156	20	10	24	93.0287	166.175	19.8822	3.06316	5.84306e-10	7.62875e-09	up
Soltu.DM.05G027190	1598	1344	1799	509	346	514	956.927	1408.9	504.952	1.48035	5.84534e-10	7.62875e-09	up
Soltu.DM.12G011420	144	68	54	340	574	436	290.603	79.1339	502.072	-2.66553	5.86683e-10	7.65167e-09	down
Soltu.DM.08G028620	611	564	514	1295	895	1115	859.784	500.665	1218.9	-1.28367	5.93987e-10	7.74174e-09	down
Soltu.DM.12G025270	50	22	30	239	176	150	119.408	30.4063	208.409	-2.77698	5.95136e-10	7.74742e-09	down
Soltu.DM.07G020410	138	113	117	14	11	8	60.7034	109.227	12.1793	3.16483	5.9522e-10	7.74742e-09	up
Soltu.DM.03G010110	37	17	34	186	382	134	144.037	26.2644	261.81	-3.31734	5.96469e-10	7.75848e-09	down
Soltu.DM.01G005650	18356	16103	17689	4253	1563	4295	9595.72	15477.4	3714.01	2.05912	5.9787e-10	7.77151e-09	up
Soltu.DM.12G024980	4423	5156	4557	2039	1333	1644	3016.53	4184.21	1848.86	1.17832	6.1524e-10	7.99195e-09	up
Soltu.DM.01G024170	74	88	67	0	0	0	33.8585	67.7169	0	#DIV/0!	6.30466e-10	8.18428e-09	up
Soltu.DM.05G009330	2310	2140	1865	614	757	781	1334.71	1871.47	797.959	1.22978	6.49488e-10	8.42558e-09	up
Soltu.DM.07G018430	1378	1209	1334	2024	2162	2201	1764.49	1163.77	2365.2	-1.02316	6.50045e-10	8.42718e-09	down
Soltu.DM.03G030890	18667	23913	18041	8356	7307	8534	13430.7	17917.4	8944.04	1.00237	6.51398e-10	8.4391e-09	up
Soltu.DM.05G022460	97	100	134	6	0	4	50.9592	98.2806	3.63785	4.75575	6.82973e-10	8.83639e-09	up
Soltu.DM.02G026440	396	423	385	758	771	654	582.295	356.608	807.983	-1.17998	6.86874e-10	8.87836e-09	down
Soltu.DM.05G006230	663	515	597	185	166	152	356.613	527.284	185.941	1.50373	6.8713e-10	8.87836e-09	up
Soltu.DM.07G026110	73	135	52	0	0	0	38.1879	76.3758	0	#DIV/0!	6.98765e-10	9.0227e-09	up
Soltu.DM.05G025560	1293	893	1269	2406	3463	2418	2052.89	1027.95	3077.83	-1.58215	7.42152e-10	9.57656e-09	down
Soltu.DM.08G018780	202	375	234	31	48	32	140.087	238.918	41.2556	2.53385	7.51304e-10	9.68824e-09	up
Soltu.DM.04G010780	757	405	537	96	128	91	311.424	505.942	116.905	2.11363	7.54478e-10	9.72271e-09	up
Soltu.DM.01G049900	1847	2095	1792	3124	4230	3231	2812.99	1697.17	3928.82	-1.21096	7.55051e-10	9.72365e-09	down
Soltu.DM.07G026180	548	463	539	939	1013	907	759.541	460.264	1058.82	-1.20192	7.56044e-10	9.73001e-09	down
Soltu.DM.02G009340	4	17	14	96	107	138	68.3141	10.3009	126.327	-3.61632	7.58662e-10	9.75724e-09	down
Soltu.DM.12G015620	95	149	122	0	7	4	56.1307	108.116	4.14497	4.70508	7.61294e-10	9.78462e-09	up
Soltu.DM.08G023940	575	553	672	137	108	184	346.392	534.302	158.482	1.75334	7.66434e-10	9.84417e-09	up
Soltu.DM.11G020520	41	18	59	216	264	221	147.609	35.2918	259.926	-2.8807	7.75923e-10	9.95947e-09	down
Soltu.DM.05G010110	4066	5535	3696	1440	1092	1605	2726.69	3925.9	1527.48	1.36187	7.79114e-10	9.99383e-09	up
Soltu.DM.03G034590	854	758	752	228	278	221	485.388	701.212	269.565	1.37922	7.82246e-10	1.00274e-08	up
Soltu.DM.06G000830	65	45	82	208	265	257	163.982	57.1951	270.768	-2.2431	7.94233e-10	1.01647e-08	down
Soltu.DM.03G030700	129	78	146	399	429	340	268.882	105.221	432.544	-2.03943	7.94494e-10	1.01647e-08	down
Soltu.DM.08G017980	112	48	91	0	0	0	37.4588	74.9176	0	#DIV/0!	7.94522e-10	1.01647e-08	up
Soltu.DM.06G029250	1403	1516	1372	2983	2031	2538	2027.81	1270.82	2784.81	-1.13183	7.97505e-10	1.01961e-08	down
Soltu.DM.04G003640	348	391	349	69	21	54	187.458	322.127	52.7883	2.60934	8.00418e-10	1.02266e-08	up
Soltu.DM.02G018840	1018	1333	1008	421	335	365	703.32	992.692	413.948	1.2619	8.1429e-10	1.0397e-08	up
Soltu.DM.04G028580	29	76	39	265	210	214	148.342	42.2872	254.396	-2.58878	8.16006e-10	1.04121e-08	down
Soltu.DM.09G017560	27	27	37	133	195	124	97.4715	27.0268	167.916	-2.63528	8.30747e-10	1.05863e-08	down
Soltu.DM.08G016680	2574	2545	2925	1111	917	1100	1771.13	2386.66	1155.6	1.04635	8.32225e-10	1.05982e-08	up
Soltu.DM.12G024050	53859	53796	56926	131168	76766	120240	84844.2	48805.6	120883	-1.30849	8.50204e-10	1.0813e-08	down
Soltu.DM.01G034880	100	60	72	0	0	0	34.5098	69.0196	0	#DIV/0!	8.53796e-10	1.08516e-08	up
Soltu.DM.03G019450	7479	8125	8298	13708	15773	11512	11137.5	7083.58	15191.3	-1.1007	8.58013e-10	1.08981e-08	down
Soltu.DM.03G002060	95	121	135	0	3	7	53.8691	104.004	3.73454	4.79956	8.64901e-10	1.09716e-08	up
Soltu.DM.05G008530	441	409	545	131	97	120	271.402	414.372	128.431	1.68993	8.93631e-10	1.13283e-08	up
Soltu.DM.10G025480	76	40	55	193	360	250	174.93	50.933	298.928	-2.55313	9.10893e-10	1.15396e-08	down
Soltu.DM.02G019670	300	319	245	62	69	59	163.03	255.673	70.3868	1.86092	9.23798e-10	1.16878e-08	up
Soltu.DM.04G031570	3908	5973	4444	8879	10580	8244	7249.61	4229.46	10269.8	-1.27985	9.72997e-10	1.23023e-08	down
Soltu.DM.10G028080	96	215	145	480	516	448	334.521	134.283	534.758	-1.99361	9.7894e-10	1.23694e-08	down
Soltu.DM.01G033180	3655	5219	3822	1546	1578	1329	2698.87	3749.51	1648.22	1.18579	1.00026e-09	1.26306e-08	up
Soltu.DM.09G023710	45	116	52	391	246	363	215.532	62.4966	368.567	-2.56008	1.02224e-09	1.28998e-08	down
Soltu.DM.09G028630	1839	2642	1998	4060	3955	3445	3076.79	1913.77	4239.81	-1.14758	1.0323e-09	1.30182e-08	down
Soltu.DM.01G002480	53	48	66	214	201	163	131.686	49.6198	213.753	-2.10696	1.05784e-09	1.33316e-08	down
Soltu.DM.09G025080	315	247	284	547	662	611	463.028	251.292	674.764	-1.42502	1.06532e-09	1.34172e-08	down
Soltu.DM.05G004600	1833	2329	1832	3268	3849	3188	2795.91	1772.14	3819.68	-1.10796	1.09036e-09	1.37237e-08	down
Soltu.DM.03G018250	13	0	16	884	1031	813	509.908	8.73682	1011.08	-6.85457	1.12431e-09	1.41419e-08	down
Soltu.DM.02G014500	36	52	37	166	248	143	121.942	36.9073	206.977	-2.48749	1.12733e-09	1.41707e-08	down
Soltu.DM.08G000940	76	45	77	265	220	225	160.638	58.9992	262.276	-2.15232	1.12867e-09	1.41784e-08	down
Soltu.DM.07G022210	5835	4032	6801	1114	1648	825	3148.12	4963.33	1332.91	1.89673	1.13489e-09	1.42421e-08	up
Soltu.DM.12G010510	441	451	405	139	93	110	255.148	384.216	126.08	1.60758	1.13521e-09	1.42421e-08	up
Soltu.DM.01G051460	100	160	141	420	328	331	258.417	118.505	398.33	-1.74902	1.1494e-09	1.44108e-08	down
Soltu.DM.09G022590	1138	1896	1204	365	170	327	783.185	1249.4	316.974	1.9788	1.16888e-09	1.46457e-08	up
Soltu.DM.04G002550	168	131	239	635	530	450	378.361	160.2	596.523	-1.89671	1.17678e-09	1.47257e-08	down
Soltu.DM.06G000670	2145	2751	2139	935	730	906	1514.5	2079.66	949.342	1.13135	1.18703e-09	1.48444e-08	up
Soltu.DM.02G009810	7	0	0	81	88	165	62.9092	2.10728	123.711	-5.87545	1.19445e-09	1.49275e-08	down
Soltu.DM.04G008730	160	93	121	5	12	5	59.7668	111.319	8.21437	3.76041	1.21358e-09	1.51569e-08	up
Soltu.DM.01G029090	1639	1655	2050	3580	5087	3179	2992.79	1586.12	4399.46	-1.47182	1.23674e-09	1.54363e-08	down
Soltu.DM.07G018000	8137	6376	7338	2435	2933	2319	4670.25	6490.58	2849.93	1.18742	1.238e-09	1.5442e-08	up
Soltu.DM.07G009820	3130	2091	2289	749	464	761	1479.84	2232.08	727.589	1.61719	1.24665e-09	1.554e-08	up
Soltu.DM.01G051600	675	655	775	236	199	239	436.883	624.714	249.052	1.32675	1.2495e-09	1.55655e-08	up
Soltu.DM.03G021810	389	276	318	64	76	50	181.286	292.137	70.4346	2.05229	1.25494e-09	1.56233e-08	up
Soltu.DM.03G036920	1373	1566	1321	605	520	561	941.905	1260.75	623.059	1.01684	1.27483e-09	1.58608e-08	up
Soltu.DM.01G010020	57	90	51	253	242	196	156.97	58.3497	255.591	-2.13104	1.27777e-09	1.58844e-08	down
Soltu.DM.05G008950	988	1007	1018	409	336	386	655.48	893.164	417.796	1.09613	1.27837e-09	1.58844e-08	up
Soltu.DM.04G030340	82	110	86	308	275	216	188.741	82.1635	295.318	-1.8457	1.28666e-09	1.59773e-08	down
Soltu.DM.03G030020	968	927	1211	2130	2828	1862	1726.73	922.376	2531.09	-1.45633	1.29511e-09	1.6072e-08	down
Soltu.DM.05G020030	86	169	81	8	3	4	52.1411	98.7843	5.49787	4.16734	1.30087e-09	1.61331e-08	up
Soltu.DM.01G044260	421	481	515	955	1363	900	807.546	419.961	1195.13	-1.50884	1.33327e-09	1.65244e-08	down
Soltu.DM.04G025250	1126	1461	1209	2682	1887	2272	1822.92	1122.51	2523.33	-1.16859	1.33427e-09	1.65263e-08	down
Soltu.DM.01G032220	8	0	7	155	57	155	69.661	4.51851	134.804	-4.89887	1.33686e-09	1.65478e-08	down
Soltu.DM.04G010390	8888	6484	8034	2045	2885	2369	4833.75	6957.45	2710.05	1.36024	1.34673e-09	1.66593e-08	up
Soltu.DM.02G022040	115	138	130	286	389	314	240.241	113.394	367.089	-1.69479	1.35123e-09	1.67044e-08	down
Soltu.DM.11G023130	974	924	958	345	357	363	620.66	847.053	394.267	1.10328	1.35754e-09	1.67717e-08	up
Soltu.DM.02G020430	453	643	405	112	82	132	281.623	442.903	120.343	1.87984	1.36463e-09	1.68486e-08	up
Soltu.DM.04G033520	753	558	648	1168	1260	1374	995.083	582.087	1408.08	-1.27442	1.41054e-09	1.74044e-08	down
Soltu.DM.05G011430	1898	1998	1635	2869	3625	3059	2590.33	1637.37	3543.29	-1.11371	1.42292e-09	1.75454e-08	down
Soltu.DM.10G021920	110	143	130	311	301	288	223.142	113.323	332.961	-1.55492	1.42377e-09	1.75454e-08	down
Soltu.DM.08G007420	280	296	311	76	74	70	172.173	262.95	81.3948	1.69178	1.43124e-09	1.76263e-08	up
Soltu.DM.04G002270	390	455	364	21	64	65	206.812	357.65	55.9745	2.67571	1.44337e-09	1.77644e-08	up
Soltu.DM.07G025750	48	43	34	212	128	362	148.008	37.0338	258.982	-2.80594	1.46745e-09	1.80379e-08	down
Soltu.DM.08G019310	624	1116	677	2148	1571	1944	1400.88	712.055	2089.71	-1.55324	1.48694e-09	1.82659e-08	down
Soltu.DM.02G019030	20	4	20	131	146	141	84.0252	13.1973	154.853	-3.55258	1.48814e-09	1.82692e-08	down
Soltu.DM.06G023380	298	240	347	618	639	711	495.865	263.158	728.572	-1.46914	1.50367e-09	1.84482e-08	down
Soltu.DM.02G015360	78	74	87	214	259	214	162.823	70.9344	254.712	-1.84431	1.5056e-09	1.84603e-08	down
Soltu.DM.09G021460	305	176	210	607	829	583	477.547	205.608	749.486	-1.86601	1.55966e-09	1.9111e-08	down
Soltu.DM.02G017150	3384	4248	3252	1526	1170	1415	2367.62	3217.58	1517.67	1.08412	1.58502e-09	1.94095e-08	up
Soltu.DM.05G003190	8393	5748	8285	2538	2392	2588	4726.88	6672.98	2780.77	1.26285	1.61489e-09	1.97519e-08	up
Soltu.DM.02G011110	107	82	73	239	285	250	182.331	77.7389	286.924	-1.88396	1.61693e-09	1.97629e-08	down
Soltu.DM.09G024200	1138	1033	1316	2339	1801	2118	1672.96	1035.61	2310.31	-1.1576	1.62581e-09	1.9859e-08	down
Soltu.DM.05G023660	83	69	66	279	193	206	157.335	64.6748	249.996	-1.95063	1.63471e-09	1.99551e-08	down
Soltu.DM.12G025470	2258	3401	2193	857	708	902	1613.93	2316.4	911.461	1.34563	1.64265e-09	2.00395e-08	up
Soltu.DM.03G011590	602	622	600	1215	2064	1221	1107.34	540.518	1674.17	-1.63103	1.6584e-09	2.0219e-08	down
Soltu.DM.03G026940	178	156	160	15	5	21	80.819	146.566	15.0719	3.28162	1.65992e-09	2.02248e-08	up
Soltu.DM.02G026980	871	512	741	1623	2467	1647	1382.18	632.45	2131.92	-1.75313	1.67e-09	2.03349e-08	down
Soltu.DM.01G017610	1290	1187	1545	116	335	134	706.676	1194.58	218.775	2.44898	1.67581e-09	2.03928e-08	up
Soltu.DM.02G023710	1457	1797	1707	560	665	560	1065.17	1468.66	661.683	1.15029	1.73721e-09	2.11269e-08	up
Soltu.DM.09G024940	2075	1815	2027	4856	2895	4084	3057.81	1756.33	4359.28	-1.31152	1.75322e-09	2.13082e-08	down
Soltu.DM.01G035810	2518	3243	3044	5018	6556	4812	4342.95	2605.89	6080.02	-1.2223	1.75884e-09	2.13632e-08	down
Soltu.DM.05G008450	1204	1258	1217	3799	1831	3249	2177.76	1090.18	3265.34	-1.58267	1.76555e-09	2.14179e-08	down
Soltu.DM.10G030310	5532	7447	5032	1730	2273	1655	3708.97	5318.42	2099.52	1.34094	1.77702e-09	2.15436e-08	up
Soltu.DM.04G037290	3134	3799	3291	1517	1139	1370	2255.62	3025.28	1485.97	1.02566	1.80577e-09	2.18689e-08	up
Soltu.DM.02G001470	0	2	0	183	30	127	62.3969	0.573691	124.22	-7.75841	1.8061e-09	2.18689e-08	down
Soltu.DM.10G002540	4198	5569	4135	1915	1723	1826	3063.91	4107.73	2020.1	1.02392	1.82777e-09	2.21174e-08	up
Soltu.DM.11G002050	53	97	68	0	0	0	32.1391	64.2782	0	#DIV/0!	1.83141e-09	2.21478e-08	up
Soltu.DM.01G041890	42	121	78	0	0	0	35.4328	70.8656	0	#DIV/0!	1.8396e-09	2.2233e-08	up
Soltu.DM.12G004290	2107	2618	2701	1033	845	945	1621.12	2199.49	1042.76	1.07676	1.89393e-09	2.28754e-08	up
Soltu.DM.08G004500	8523	13662	9443	3085	1185	2380	5886.19	9331.3	2441.07	1.93456	1.94022e-09	2.34199e-08	up
Soltu.DM.02G017730	938	1133	1093	1797	1777	1557	1417.73	936.863	1898.59	-1.01902	1.95367e-09	2.35676e-08	down
Soltu.DM.11G022390	70	65	70	0	0	0	30.4099	60.8197	0	#DIV/0!	1.98833e-09	2.3956e-08	up
Soltu.DM.04G002180	372	390	304	85	34	58	190.232	315.499	64.9654	2.27989	2.02486e-09	2.43774e-08	up
Soltu.DM.03G032060	70	80	74	235	336	193	175.051	66.3282	283.773	-2.09704	2.02581e-09	2.43774e-08	down
Soltu.DM.07G018650	312	472	349	763	774	746	589.763	334.524	845.002	-1.33685	2.03935e-09	2.45252e-08	down
Soltu.DM.01G040890	1021	958	1174	2304	4229	2157	2085.99	936.07	3235.91	-1.78948	2.04726e-09	2.4605e-08	down
Soltu.DM.09G007260	626	862	597	157	139	220	403.24	615.681	190.799	1.69013	2.08735e-09	2.50715e-08	up
Soltu.DM.12G028320	1377	1571	1397	584	447	581	940.725	1286.3	595.149	1.11191	2.10754e-09	2.52983e-08	up
Soltu.DM.12G024670	77	77	68	250	312	181	170.677	65.7662	275.587	-2.06709	2.12364e-09	2.54759e-08	down
Soltu.DM.03G037690	6251	7224	6360	12143	19212	11509	10903.7	5871.24	15936.2	-1.44057	2.13767e-09	2.56284e-08	down
Soltu.DM.12G013770	163	167	118	11	0	6	69.36	132.545	6.17544	4.42379	2.14129e-09	2.56559e-08	up
Soltu.DM.09G008780	6	16	8	143	77	77	59.0062	8.80742	109.205	-3.63218	2.15263e-09	2.57758e-08	down
Soltu.DM.09G009260	273	222	254	42	30	56	134.842	222.434	47.2512	2.23495	2.17654e-09	2.60461e-08	up
Soltu.DM.06G012620	13435	6496	11812	2171	2737	2731	6150.87	9468.62	2833.13	1.74076	2.3102e-09	2.76117e-08	up
Soltu.DM.11G007220	32	67	18	232	254	200	144.185	34.2782	254.092	-2.88999	2.33987e-09	2.79491e-08	down
Soltu.DM.02G024450	419	445	452	754	835	723	623.248	390.04	856.455	-1.13476	2.34762e-09	2.80245e-08	down
Soltu.DM.05G023300	766	698	807	1598	2794	1522	1437.56	674.09	2201.03	-1.70717	2.37184e-09	2.82962e-08	down
Soltu.DM.10G009180	1391	1700	1530	3085	2304	2385	2118.13	1367.61	2868.65	-1.06871	2.37791e-09	2.83512e-08	down
Soltu.DM.02G008060	1718	1422	1598	389	579	453	967.344	1406.81	527.879	1.41415	2.39118e-09	2.8492e-08	up
Soltu.DM.03G023160	881	1149	1072	215	349	227	606.045	917.963	294.128	1.64199	2.43233e-09	2.89645e-08	up
Soltu.DM.01G038080	911	944	924	370	335	286	594.966	823.575	366.356	1.16865	2.4363e-09	2.89941e-08	up
Soltu.DM.08G011520	5248	5305	5415	8543	11614	8417	7670.22	4733.96	10606.5	-1.16383	2.43801e-09	2.89967e-08	down
Soltu.DM.03G037010	1513	1831	1595	4647	2405	4472	2851.5	1461.51	4241.5	-1.53711	2.44633e-09	2.90778e-08	down
Soltu.DM.09G019200	1152	1486	983	421	311	387	741.175	1069.38	412.967	1.37268	2.45611e-09	2.91763e-08	up
Soltu.DM.05G005650	119	41	77	0	0	0	35.3983	70.7966	0	#DIV/0!	2.46286e-09	2.92386e-08	up
Soltu.DM.03G018850	3931	5312	3792	1620	1690	1411	2799.02	3850.23	1747.8	1.13941	2.47114e-09	2.9319e-08	up
Soltu.DM.09G025940	0	0	0	23	70	86	33.3777	0	66.7554	#NUM!	2.49631e-09	2.95815e-08	down
Soltu.DM.07G017540	30	12	31	158	194	119	98.2427	21.8185	174.667	-3.00098	2.50208e-09	2.96319e-08	down
Soltu.DM.09G022700	431	448	619	94	136	105	284.637	444.856	124.417	1.83816	2.53117e-09	2.9958e-08	up
Soltu.DM.04G025000	1938	1692	2144	670	742	609	1231.87	1715.08	748.657	1.1959	2.55315e-09	3.01998e-08	up
Soltu.DM.02G007620	606	981	745	246	194	169	456.611	688.411	224.811	1.61456	2.59517e-09	3.06782e-08	up
Soltu.DM.09G005960	123	43	70	0	0	0	35.2321	70.4642	0	#DIV/0!	2.59912e-09	3.07062e-08	up
Soltu.DM.11G005290	476	353	423	783	856	837	644.583	372.068	917.098	-1.30151	2.64656e-09	3.12477e-08	down
Soltu.DM.08G017990	1048	728	971	259	289	237	553.922	817.028	290.816	1.49028	2.66224e-09	3.14137e-08	up
Soltu.DM.08G028350	150	198	198	0	0	10	82.6722	161.64	3.70455	5.44734	2.67055e-09	3.14737e-08	up
Soltu.DM.09G024930	5698	4656	5630	2203	1739	2135	3496.11	4748.08	2244.15	1.08118	2.67379e-09	3.14928e-08	up
Soltu.DM.01G030410	629	1084	753	150	233	142	461.221	727.291	195.15	1.89795	2.6804e-09	3.15324e-08	up
Soltu.DM.04G035600	16	35	17	114	231	126	97.7534	19.981	175.526	-3.13498	2.71233e-09	3.18888e-08	down
Soltu.DM.10G009590	80	48	83	0	0	0	31.4363	62.8727	0	#DIV/0!	2.76252e-09	3.24592e-08	up
Soltu.DM.10G020560	28	17	18	159	82	147	80.7601	18.7317	142.788	-2.93033	2.83719e-09	3.33164e-08	down
Soltu.DM.10G002130	6472	8632	6069	2850	2122	2652	4533.9	6253.92	2813.87	1.1522	2.84043e-09	3.33344e-08	up
Soltu.DM.05G005150	356	477	463	114	116	80	249.151	383.57	114.733	1.74121	2.85939e-09	3.3517e-08	up
Soltu.DM.07G024510	2915	2318	2776	1076	815	994	1722.11	2379.28	1064.95	1.15975	2.86339e-09	3.3543e-08	up
Soltu.DM.11G012220	142	139	151	0	0	8	65.5514	128.139	2.96364	5.4342	2.86664e-09	3.35609e-08	up
Soltu.DM.02G021500	515	604	472	1039	860	881	748.744	470.578	1026.91	-1.1258	2.88475e-09	3.37526e-08	down
Soltu.DM.03G014570	2885	2696	3392	916	442	881	1744.03	2664.38	823.683	1.69364	2.9325e-09	3.42907e-08	up
Soltu.DM.04G037180	3576	3520	3829	1079	1496	1022	2287.99	3240.49	1335.48	1.27885	2.99865e-09	3.50431e-08	up
Soltu.DM.06G004400	249	48	117	4	3	0	63.2883	123.998	2.5787	5.58753	3.03822e-09	3.54842e-08	up
Soltu.DM.02G023280	6404	5186	6543	2464	2260	2424	4015.54	5387.87	2643.21	1.02742	3.12784e-09	3.64871e-08	up
Soltu.DM.03G015490	1720	1316	1648	529	566	457	983.4	1392.08	574.722	1.2763	3.1625e-09	3.68693e-08	up
Soltu.DM.03G015050	3901	2693	3925	890	1224	943	2132.43	3130.05	1134.82	1.46372	3.21878e-09	3.75029e-08	up
Soltu.DM.04G007530	352	518	496	124	91	121	264.039	404.074	124.004	1.70424	3.27072e-09	3.80853e-08	up
Soltu.DM.08G017240	26	88	30	503	159	489	232.252	42.1131	422.391	-3.32624	3.27625e-09	3.81269e-08	down
Soltu.DM.04G033970	757	1014	682	262	232	265	502.462	724.342	280.581	1.36825	3.37735e-09	3.92564e-08	up
Soltu.DM.03G011690	191	120	162	20	21	20	81.6707	140.756	22.5853	2.63974	3.38048e-09	3.92693e-08	up
Soltu.DM.07G006480	1053	862	941	2256	1427	2080	1486.02	847.926	2124.11	-1.32485	3.41651e-09	3.96642e-08	down
Soltu.DM.01G020290	408	302	378	686	1069	875	650.379	323.402	977.355	-1.59555	3.4981e-09	4.0563e-08	down
Soltu.DM.08G007160	1949	1489	2516	618	570	462	1191.19	1772.3	610.077	1.53856	3.54942e-09	4.11336e-08	up
Soltu.DM.12G030030	2166	1652	2043	0	0	8	872.38	1741.8	2.96364	9.19899	3.56354e-09	4.12726e-08	up
Soltu.DM.03G031000	212	132	116	535	359	579	339.987	136.653	543.321	-1.99129	3.56813e-09	4.13011e-08	down
Soltu.DM.03G036360	2751	3259	2541	1009	1202	1009	1861.33	2528.99	1193.66	1.08317	3.63004e-09	4.19927e-08	up
Soltu.DM.04G030460	76	48	80	0	0	0	30.3821	60.7641	0	#DIV/0!	3.63575e-09	4.20337e-08	up
Soltu.DM.01G035370	1568	1230	1396	2295	3088	2593	2102.89	1245.68	2960.1	-1.24871	3.66953e-09	4.23739e-08	down
Soltu.DM.12G028480	1614	1842	1756	753	700	605	1152.31	1543.61	761.022	1.02029	3.68054e-09	4.24759e-08	up
Soltu.DM.02G014950	1752	1144	1508	383	485	354	881.728	1310.17	453.286	1.53126	3.88797e-09	4.479e-08	up
Soltu.DM.03G027470	659	931	719	246	250	248	478.784	682.186	275.382	1.30873	3.92906e-09	4.52097e-08	up
Soltu.DM.01G034790	490	515	464	859	730	885	674.682	435.111	914.252	-1.07121	3.94632e-09	4.53815e-08	down
Soltu.DM.09G029430	1702	1196	1514	390	406	524	900.283	1311.84	488.723	1.42451	4.05894e-09	4.6649e-08	up
Soltu.DM.05G009360	198	68	186	8	0	5	69.9546	135.182	4.72698	4.83784	4.08976e-09	4.69755e-08	up
Soltu.DM.10G019410	377	454	331	66	36	92	207.498	343.502	71.4943	2.26442	4.26148e-09	4.8919e-08	up
Soltu.DM.09G025170	451	382	473	108	127	86	253.459	387.933	118.985	1.70503	4.47713e-09	5.13642e-08	up
Soltu.DM.03G029090	3833	3179	3614	1295	1236	1532	2329.17	3155.23	1503.12	1.06979	4.50726e-09	5.16794e-08	up
Soltu.DM.09G000960	620	659	626	971	1129	1287	909.804	564.388	1255.22	-1.15318	4.53272e-09	5.19406e-08	down
Soltu.DM.11G005050	18	63	12	259	217	256	148.785	27.1075	270.463	-3.31867	4.61637e-09	5.2868e-08	down
Soltu.DM.07G025930	1273	1343	1256	549	447	541	857.42	1147.09	567.754	1.01464	4.63003e-09	5.29933e-08	up
Soltu.DM.11G002920	239	167	227	21	35	36	111.24	188.282	34.1982	2.4609	4.77895e-09	5.46655e-08	up
Soltu.DM.01G019010	47	33	71	211	218	188	136.711	45.0182	228.404	-2.34301	4.88648e-09	5.58628e-08	down
Soltu.DM.04G035290	2643	1905	2229	470	788	554	1343.98	2014.04	673.916	1.57945	5.00366e-09	5.71687e-08	up
Soltu.DM.12G002440	530	920	484	156	111	152	361.975	569.354	154.596	1.88082	5.17557e-09	5.90635e-08	up
Soltu.DM.08G024920	409	471	381	136	88	108	247.722	373.084	122.359	1.60839	5.25065e-09	5.98851e-08	up
Soltu.DM.12G022120	4312	2622	4914	901	532	1115	2235.38	3531.55	939.22	1.91077	5.29055e-09	6.03048e-08	up
Soltu.DM.01G034320	1717	1949	1549	761	625	683	1153.58	1542.9	764.258	1.01352	5.38164e-09	6.13072e-08	up
Soltu.DM.02G015310	979	2674	902	292	128	199	780.501	1333.66	227.345	2.55243	5.49942e-09	6.26123e-08	up
Soltu.DM.07G023250	342	314	264	606	676	552	476.022	272.61	679.434	-1.3175	5.59999e-09	6.37199e-08	down
Soltu.DM.04G020490	557	443	584	1001	1011	940	781.681	470.802	1092.56	-1.21452	5.61481e-09	6.38512e-08	down
Soltu.DM.05G009920	1092	1453	1018	2214	2021	1898	1660	1052.4	2267.59	-1.10747	5.6842e-09	6.46025e-08	down
Soltu.DM.08G013470	1005	1501	1088	423	361	403	749.86	1061.08	438.636	1.27444	5.75269e-09	6.53047e-08	up
Soltu.DM.03G035390	83	78	109	290	520	244	236.326	80.219	392.433	-2.29043	5.81203e-09	6.59013e-08	down
Soltu.DM.01G049460	387	455	428	125	88	62	238.703	376.041	101.365	1.89133	5.92551e-09	6.71489e-08	up
Soltu.DM.02G033310	6198	3476	4546	1299	1395	1472	2888.08	4233.34	1542.82	1.45623	5.95994e-09	6.74997e-08	up
Soltu.DM.12G011910	42	58	74	163	276	251	154.074	51.5885	256.561	-2.31418	5.9817e-09	6.77067e-08	down
Soltu.DM.12G000400	166	94	157	9	12	17	69.181	124.265	14.0972	3.13994	5.99536e-09	6.78218e-08	up
Soltu.DM.01G017420	18220	17771	21355	31639	38330	28712	26804.2	17020.1	36588.2	-1.10414	6.10363e-09	6.90065e-08	down
Soltu.DM.12G028430	41983	62445	44904	20431	18549	17569	32497.2	44087.2	20907.1	1.07637	6.35712e-09	7.18067e-08	up
Soltu.DM.06G014820	379	426	393	646	725	832	585.47	354.763	816.177	-1.20203	6.4866e-09	7.32086e-08	down
Soltu.DM.07G014740	242	122	160	24	15	21	89.0951	156.08	22.1104	2.81949	6.57289e-09	7.40965e-08	up
Soltu.DM.04G019270	971	877	986	1719	1868	1409	1345.73	841.109	1850.35	-1.13744	6.6554e-09	7.49832e-08	down
Soltu.DM.06G022070	93	38	76	0	0	0	30.9038	61.8075	0	#DIV/0!	6.68149e-09	7.52335e-08	up
Soltu.DM.05G026700	725	762	872	268	271	288	502.898	699.7	306.096	1.19275	6.72104e-09	7.5635e-08	up
Soltu.DM.03G020490	383	322	382	77	61	104	206.111	322.819	89.4038	1.85232	6.90297e-09	7.75925e-08	up
Soltu.DM.02G013050	3318	4076	3455	6171	7533	5309	5129.86	3209.56	7050.15	-1.13528	6.9461e-09	7.80323e-08	down
Soltu.DM.11G002810	252	330	320	81	44	48	165.308	266.987	63.628	2.06904	6.97214e-09	7.82795e-08	up
Soltu.DM.04G031540	41	43	28	148	149	127	95.0173	33.1178	156.917	-2.24432	6.99201e-09	7.84574e-08	down
Soltu.DM.02G025330	28	25	47	194	138	134	100.812	29.7687	171.855	-2.52932	7.145e-09	8.00816e-08	down
Soltu.DM.03G035710	1561	2713	1455	609	391	431	1107.01	1686.75	527.259	1.67767	7.15058e-09	8.0098e-08	up
Soltu.DM.09G003200	2032	1849	1914	676	781	805	1278.67	1719.08	838.26	1.03617	7.22376e-09	8.08457e-08	up
Soltu.DM.01G004540	321	240	243	24	20	55	137.669	238.731	36.6081	2.70515	7.22564e-09	8.08457e-08	up
Soltu.DM.06G002470	428	660	375	1266	918	1130	826.999	431.209	1222.79	-1.50371	7.2836e-09	8.14474e-08	down
Soltu.DM.08G029630	326	222	257	41	61	45	146.952	239.293	54.6108	2.13152	7.30356e-09	8.16236e-08	up
Soltu.DM.10G020900	15	19	17	129	118	67	65.5793	15.0904	116.068	-2.94327	7.38978e-09	8.25397e-08	down
Soltu.DM.06G009180	3098	2960	4118	7955	13843	6360	6752.14	3023.08	10481.2	-1.79371	7.72546e-09	8.62396e-08	down
Soltu.DM.12G018650	437	329	453	829	1217	842	717.654	362.486	1072.82	-1.56541	7.75178e-09	8.64837e-08	down
Soltu.DM.10G004740	178	141	200	15	30	16	88.5262	154.322	22.7309	2.76322	7.90089e-09	8.80463e-08	up
Soltu.DM.11G005530	379	368	318	90	51	91	200.486	315.516	85.4547	1.88448	7.94415e-09	8.84777e-08	up
Soltu.DM.01G035430	312	266	268	501	815	705	501.141	251.016	751.266	-1.58155	7.96576e-09	8.86675e-08	down
Soltu.DM.02G005380	463	827	468	1304	1350	1303	991.286	517.684	1464.89	-1.50064	8.11425e-09	9.02171e-08	down
Soltu.DM.05G023450	4	9	5	76	81	49	40.7857	5.29305	76.2784	-3.8491	8.13946e-09	9.04457e-08	down
Soltu.DM.09G004390	138	71	103	8	5	8	50.3501	92.9596	7.74059	3.58609	8.15278e-09	9.05419e-08	up
Soltu.DM.01G040850	1357	1644	1465	487	615	520	961.665	1321.72	601.611	1.13551	8.24864e-09	9.15542e-08	up
Soltu.DM.11G006490	724	820	856	1596	1896	1235	1231.78	711.213	1752.35	-1.30094	8.28197e-09	9.18718e-08	down
Soltu.DM.01G020570	171	129	184	357	464	394	297.36	143.949	450.772	-1.64684	8.30083e-09	9.20285e-08	down
Soltu.DM.07G019110	3378	3063	3888	1398	1348	1393	2299.41	3067.58	1531.24	1.0024	8.34668e-09	9.24841e-08	up
Soltu.DM.03G036220	541	613	577	1237	1422	890	913.923	512.639	1315.21	-1.35927	8.35263e-09	9.24973e-08	down
Soltu.DM.03G024270	6511	8283	6164	2470	1291	2297	4211.93	6194.19	2229.66	1.47409	8.42878e-09	9.32874e-08	up
Soltu.DM.04G011460	576	537	547	181	174	201	349.016	492.332	205.7	1.25909	8.48014e-09	9.38025e-08	up
Soltu.DM.05G022740	4420	3807	5158	7511	8617	7234	6317.36	3977.53	8657.2	-1.12203	8.50219e-09	9.39929e-08	down
Soltu.DM.06G028540	32458	34059	34308	53558	75559	52094	48586.8	29883.2	67290.3	-1.17106	8.57236e-09	9.47148e-08	down
Soltu.DM.09G029460	12897	9605	11308	4129	3794	4755	7367.59	10046.5	4688.65	1.09945	8.84497e-09	9.76159e-08	up
Soltu.DM.11G002700	2586	1350	2454	4513	6350	5482	3986.94	1905.5	6068.38	-1.67114	8.93287e-09	9.84743e-08	down
Soltu.DM.10G027030	801	1038	906	261	343	266	567.41	811.998	322.823	1.33074	9.07223e-09	9.99372e-08	up
Soltu.DM.09G020230	14	11	12	85	106	64	52.7839	10.9873	94.5805	-3.1057	9.07585e-09	9.99372e-08	down
Soltu.DM.04G037390	3831	3703	4426	1557	1700	1355	2628.97	3549.72	1708.22	1.05521	9.32314e-09	1.02602e-07	up
Soltu.DM.07G022590	501	662	567	207	150	145	348.402	511.639	185.166	1.4663	9.35023e-09	1.02842e-07	up
Soltu.DM.01G045380	2002	2117	2330	4099	2901	4002	2985.75	1912.33	4059.17	-1.08586	9.35681e-09	1.02856e-07	down
Soltu.DM.12G029240	59	59	75	159	259	249	152.605	57.2945	247.915	-2.11338	9.54103e-09	1.04704e-07	down
Soltu.DM.05G010240	58	44	24	213	142	366	151.733	37.3165	266.149	-2.83435	9.64321e-09	1.05765e-07	down
Soltu.DM.02G012480	19578	29610	19886	41924	51077	38071	34491.4	20382	48600.7	-1.25368	9.69237e-09	1.06244e-07	down
Soltu.DM.11G012260	470	560	438	87	146	120	282.711	434.16	131.263	1.72577	9.98136e-09	1.09351e-07	up
Soltu.DM.12G008370	68	40	84	0	0	0	28.6334	57.2669	0	#DIV/0!	1.01408e-08	1.11035e-07	up
Soltu.DM.11G014310	52	42	57	153	321	186	145.446	44.8846	246.008	-2.45441	1.01495e-08	1.11068e-07	down
Soltu.DM.01G038250	65	73	37	249	163	246	147.141	51.6612	242.62	-2.23155	1.0212e-08	1.11689e-07	down
Soltu.DM.01G005960	455	408	388	698	771	719	590.737	370.971	810.502	-1.12751	1.03749e-08	1.13406e-07	down
Soltu.DM.05G010260	35	43	32	279	87	352	148.136	32.5174	263.755	-3.01991	1.05801e-08	1.15435e-07	down
Soltu.DM.12G011610	48	25	52	169	318	167	140.437	37.2968	243.577	-2.70726	1.05805e-08	1.15435e-07	down
Soltu.DM.12G029320	1748	1367	1767	625	550	597	1053	1451.01	654.995	1.1475	1.0582e-08	1.15435e-07	up
Soltu.DM.04G033080	35	12	35	200	115	215	109.898	24.5295	195.267	-2.99286	1.06265e-08	1.15832e-07	down
Soltu.DM.03G002800	18252	11837	15789	5557	5101	5486	9809.75	13649.7	5969.83	1.1931	1.06522e-08	1.1601e-07	up
Soltu.DM.10G000530	1646	1274	1455	368	535	340	880.652	1299.57	461.732	1.49291	1.06548e-08	1.1601e-07	up
Soltu.DM.10G017910	102	68	62	243	585	261	237.737	68.9019	406.571	-2.56089	1.07388e-08	1.16859e-07	down
Soltu.DM.03G037730	36046	37685	36455	14126	8108	14042	23006.6	32650.7	13362.6	1.28891	1.08342e-08	1.1783e-07	up
Soltu.DM.06G018390	112	94	122	0	0	6	49.8402	97.4576	2.22273	5.45437	1.08945e-08	1.18421e-07	up
Soltu.DM.01G048710	63	34	48	250	271	137	143.438	43.1882	243.689	-2.49633	1.09708e-08	1.19183e-07	down
Soltu.DM.03G022850	1120	852	1091	2027	2922	1824	1713.1	910.446	2515.76	-1.46635	1.12331e-08	1.21897e-07	down
Soltu.DM.03G025940	1425	1359	1439	2224	2951	2235	2001.22	1252.6	2749.84	-1.13442	1.12882e-08	1.22426e-07	down
Soltu.DM.06G034630	9	14	15	89	73	81	50.5039	11.247	89.7608	-2.99654	1.1311e-08	1.22605e-07	down
Soltu.DM.11G000910	981	813	859	1417	1838	1544	1283.95	787.477	1780.43	-1.17692	1.13207e-08	1.22641e-07	down
Soltu.DM.09G001300	3856	3557	4867	1658	1494	1409	2667.23	3648.31	1686.15	1.1135	1.14171e-08	1.23618e-07	up
Soltu.DM.09G001320	417	394	565	80	116	52	250.508	408.874	92.1429	2.14971	1.15232e-08	1.24627e-07	up
Soltu.DM.12G000100	1860	1663	2377	584	714	498	1209.75	1753.52	665.981	1.3967	1.18812e-08	1.28428e-07	up
Soltu.DM.04G036070	33650	26503	30606	45902	57945	49804	41974.1	26958.6	56989.6	-1.07995	1.19201e-08	1.28777e-07	down
Soltu.DM.08G003440	926	1378	811	275	99	204	565.286	918.517	212.055	2.11487	1.19303e-08	1.28815e-07	up
Soltu.DM.05G017360	365	463	512	140	95	114	262.858	397.035	128.682	1.62546	1.21232e-08	1.30825e-07	up
Soltu.DM.01G028580	876	514	1126	114	204	120	456.81	750.589	163.031	2.20288	1.21676e-08	1.31232e-07	up
Soltu.DM.06G013480	3166	2502	3254	498	1018	548	1710.49	2651.72	769.258	1.78539	1.21805e-08	1.31298e-07	up
Soltu.DM.12G006250	471	405	456	148	130	131	273.298	395.426	151.17	1.38724	1.22509e-08	1.31958e-07	up
Soltu.DM.02G004080	218	237	190	9	36	17	107.057	190.886	23.228	3.03877	1.22553e-08	1.31958e-07	up
Soltu.DM.07G025310	337	179	319	53	46	39	149.977	248.96	50.9933	2.28754	1.23042e-08	1.32411e-07	up
Soltu.DM.09G004490	14659	12285	12052	4996	3354	5241	8291.42	11570	5012.84	1.20669	1.23171e-08	1.32477e-07	up
Soltu.DM.12G012410	6233	5073	5634	2402	1963	2438	3771.54	5029.95	2513.12	1.00106	1.25407e-08	1.34733e-07	up
Soltu.DM.12G028070	80	34	83	0	0	0	29.4284	58.8568	0	#DIV/0!	1.25805e-08	1.35085e-07	up
Soltu.DM.09G031500	244	323	254	631	840	501	487.296	242.675	731.918	-1.59266	1.26619e-08	1.35885e-07	down
Soltu.DM.04G023650	174	237	195	416	388	412	314.437	179.147	449.727	-1.3279	1.27163e-08	1.36393e-07	down
Soltu.DM.09G019670	165	191	186	402	401	326	289.156	160.53	417.783	-1.37991	1.27734e-08	1.3693e-07	down
Soltu.DM.04G025990	564	461	596	1016	1166	922	815.971	481.69	1150.25	-1.25577	1.29639e-08	1.38896e-07	down
Soltu.DM.11G020040	416	305	331	644	987	805	608.818	312.503	905.134	-1.53426	1.30803e-08	1.40066e-07	down
Soltu.DM.02G010870	83	100	64	232	322	213	178.871	72.9641	284.778	-1.96458	1.31645e-08	1.40813e-07	down
Soltu.DM.03G006040	2524	2273	2413	4285	3182	4322	3245.35	2139.24	4351.46	-1.0244	1.31843e-08	1.40947e-07	down
Soltu.DM.08G003390	313	309	296	567	821	582	501.895	272.092	731.699	-1.42716	1.32085e-08	1.41127e-07	down
Soltu.DM.02G023030	6	13	20	100	81	122	61.755	11.5644	111.946	-3.27504	1.3281e-08	1.41824e-07	down
Soltu.DM.12G016790	1312	1198	1244	472	405	532	817.194	1113.62	520.772	1.09653	1.33397e-08	1.42322e-07	up
Soltu.DM.03G003440	6997	6114	7464	2624	3001	2562	4571.98	6110.22	3033.74	1.01013	1.33423e-08	1.42322e-07	up
Soltu.DM.01G027550	349	206	338	635	896	808	567.218	266.045	868.39	-1.70667	1.36937e-08	1.45991e-07	down
Soltu.DM.08G017430	2096	2740	2061	860	702	951	1483.32	2038.24	928.409	1.13449	1.37323e-08	1.46323e-07	up
Soltu.DM.10G020410	468	364	628	1197	2041	1077	1020.11	434.613	1605.61	-1.88531	1.38358e-08	1.47345e-07	down
Soltu.DM.01G033250	1832	1166	1411	2659	3167	2935	2279.49	1311.32	3247.65	-1.30837	1.38874e-08	1.47813e-07	down
Soltu.DM.06G002660	5968	4055	6262	1980	1770	1662	3424.03	4847.48	2000.58	1.27682	1.39601e-08	1.48505e-07	up
Soltu.DM.12G013220	27094	24565	29555	51119	36144	50704	37507.9	24112.3	50903.5	-1.078	1.39751e-08	1.48584e-07	down
Soltu.DM.06G023190	136	74	104	306	821	358	324.225	93.5195	554.93	-2.56897	1.41038e-08	1.4987e-07	down
Soltu.DM.12G027630	393	177	250	36	44	42	144.84	244.444	45.2351	2.43399	1.42519e-08	1.51362e-07	up
Soltu.DM.09G000420	4137	3009	3732	1112	1427	1073	2286.77	3233.56	1339.98	1.27091	1.43562e-08	1.52386e-07	up
Soltu.DM.02G005210	7	0	4	71	64	90	43.2579	3.3131	83.2027	-4.65038	1.44471e-08	1.53267e-07	down
Soltu.DM.09G001690	294	143	261	577	1020	720	535.165	208.205	862.125	-2.04989	1.44662e-08	1.53386e-07	down
Soltu.DM.11G022180	3849	4373	4255	1507	817	1478	2547.83	3695.78	1399.88	1.40057	1.45045e-08	1.53708e-07	up
Soltu.DM.12G020890	879	762	978	282	282	322	552.961	778.015	327.907	1.24651	1.46198e-08	1.54845e-07	up
Soltu.DM.02G023110	544	733	491	1289	1677	1019	1000.37	522.039	1478.69	-1.5021	1.48503e-08	1.57116e-07	down
Soltu.DM.01G003040	2646	1839	2299	3892	4562	3955	3308.21	2017.11	4599.31	-1.18913	1.49592e-08	1.58182e-07	down
Soltu.DM.11G016590	7675	5608	8517	13318	19861	13976	12002.9	6486.62	17519.3	-1.4334	1.49781e-08	1.58233e-07	down
Soltu.DM.03G019560	42744	42326	43900	68817	89408	62063	59989	38242.6	81735.4	-1.09578	1.49803e-08	1.58233e-07	down
Soltu.DM.11G003140	61680	68860	59917	25466	13969	23231	39727.1	56382.7	23071.4	1.28914	1.50975e-08	1.59384e-07	up
Soltu.DM.11G023040	44257	36426	40974	17087	13612	18073	27068.8	36123.6	18013.9	1.00383	1.52148e-08	1.60535e-07	up
Soltu.DM.07G015080	1911	2142	1860	3687	6859	3661	3520.52	1750.42	5290.62	-1.59574	1.53369e-08	1.61736e-07	down
Soltu.DM.02G009050	178	224	228	475	710	427	392.78	186.571	598.989	-1.68281	1.54496e-08	1.62837e-07	down
Soltu.DM.03G013090	50	30	11	246	214	149	125.992	26.9734	225.011	-3.06039	1.56796e-08	1.65082e-07	down
Soltu.DM.02G026150	452	222	390	848	1248	967	727.534	317.318	1137.75	-1.84218	1.57313e-08	1.65537e-07	down
Soltu.DM.02G027030	34	35	24	149	101	131	84.0031	27.5099	140.496	-2.35251	1.59615e-08	1.67867e-07	down
Soltu.DM.09G025780	1688	1763	1817	572	729	490	1113.01	1561.61	664.412	1.23288	1.6063e-08	1.68844e-07	up
Soltu.DM.08G026500	240	278	269	39	30	66	141.481	233.084	49.8777	2.22439	1.6091e-08	1.68955e-07	up
Soltu.DM.09G022150	454	456	658	1119	2071	1162	1043.16	465.832	1620.48	-1.79854	1.62832e-08	1.70789e-07	down
Soltu.DM.01G024130	49	49	52	161	246	143	124.451	44.4821	204.419	-2.20023	1.66251e-08	1.74094e-07	down
Soltu.DM.05G004590	141	123	128	19	19	11	67.223	116.315	18.131	2.68151	1.66776e-08	1.7455e-07	up
Soltu.DM.02G005680	167	129	160	310	437	382	277.337	135.51	419.165	-1.62912	1.6818e-08	1.7583e-07	down
Soltu.DM.06G017440	214	116	212	492	639	468	377.44	161.605	593.275	-1.87623	1.68382e-08	1.75947e-07	down
Soltu.DM.02G019820	697	502	646	1075	1390	1223	958.371	548.562	1368.18	-1.31853	1.69047e-08	1.76547e-07	down
Soltu.DM.01G051380	40	24	20	160	191	100	96.0803	24.955	167.206	-2.74422	1.6981e-08	1.77248e-07	down
Soltu.DM.03G024000	205	235	256	46	17	39	121.87	206.295	37.4449	2.46186	1.71262e-08	1.78572e-07	up
Soltu.DM.08G029180	3884	1874	3818	7683	9577	7650	6048.05	2857.75	9238.34	-1.69276	1.72572e-08	1.79745e-07	down
Soltu.DM.08G021090	54	83	78	3	2	3	33.2641	63.5779	2.95028	4.4296	1.73166e-08	1.80267e-07	up
Soltu.DM.02G013850	1096	947	1125	260	378	217	629.174	940.721	317.627	1.56643	1.74258e-08	1.81306e-07	up
Soltu.DM.12G029480	531	337	512	63	92	116	255.739	410.865	100.612	2.02985	1.75003e-08	1.81985e-07	up
Soltu.DM.05G013210	1433	1268	1307	1945	2350	2155	1790.21	1189.11	2391.3	-1.00791	1.75252e-08	1.82145e-07	down
Soltu.DM.03G020530	330	535	478	124	56	67	243.793	396.902	90.6836	2.12987	1.77512e-08	1.84298e-07	up
Soltu.DM.10G020690	1	5	8	65	79	62	40.2638	4.14692	76.3807	-4.2031	1.79052e-08	1.85798e-07	down
Soltu.DM.08G011460	118	25	77	0	0	0	32.953	65.906	0	#DIV/0!	1.79522e-08	1.86186e-07	up
Soltu.DM.05G024410	153	147	114	22	8	14	69.3634	122.591	16.1354	2.92556	1.83519e-08	1.90229e-07	up
Soltu.DM.09G001370	135	119	147	18	19	21	70.2826	119.089	21.4762	2.47123	1.88046e-08	1.94715e-07	up
Soltu.DM.05G015670	1420	896	1647	3309	9376	3408	3599.82	1180.99	6018.66	-2.34945	1.90466e-08	1.97115e-07	down
Soltu.DM.03G014760	5	0	0	80	53	79	39.841	1.5052	78.1768	-5.69871	1.91698e-08	1.98285e-07	down
Soltu.DM.01G022120	45	54	58	166	147	160	110.685	46.5209	174.849	-1.91016	1.92548e-08	1.99058e-07	down
Soltu.DM.01G029850	114	40	117	300	664	433	300.945	81.0628	520.827	-2.68369	1.93067e-08	1.99489e-07	down
Soltu.DM.03G024550	206	257	215	465	499	395	351.907	200.547	503.266	-1.32738	1.95528e-08	2.01817e-07	down
Soltu.DM.06G002540	184	166	195	422	757	408	376.289	161.792	590.787	-1.8685	1.9717e-08	2.03296e-07	down
Soltu.DM.06G028940	28	9	27	2527	104	2343	917.369	19.15	1815.59	-6.56695	2.03812e-08	2.09922e-07	down
Soltu.DM.06G013790	612	543	621	137	198	177	358.663	527.198	190.129	1.47137	2.04722e-08	2.10636e-07	up
Soltu.DM.02G008090	24	15	23	121	126	81	69.9423	18.4611	121.423	-2.71748	2.0725e-08	2.13125e-07	down
Soltu.DM.06G030200	92	90	75	0	0	4	38.8014	76.121	1.48182	5.68285	2.08458e-08	2.1414e-07	up
Soltu.DM.01G048140	357	511	411	103	119	128	253.826	377.948	129.704	1.54297	2.1378e-08	2.1926e-07	up
Soltu.DM.02G024820	6025	5303	5942	19171	7888	17230	10699.5	5126.16	16272.8	-1.66651	2.15088e-08	2.20485e-07	down
Soltu.DM.04G028230	320	393	294	591	608	765	512.386	297.691	727.08	-1.2883	2.18967e-08	2.24343e-07	down
Soltu.DM.06G034540	1174	918	1251	2008	2089	1822	1592.57	993.867	2191.28	-1.14065	2.22768e-08	2.27997e-07	down
Soltu.DM.07G013300	68	58	42	183	155	216	127.258	49.7689	204.747	-2.04052	2.24157e-08	2.29298e-07	down
Soltu.DM.09G029570	365	603	321	97	51	91	233.793	379.615	87.9701	2.10945	2.27998e-08	2.33105e-07	up
Soltu.DM.02G024830	3017	2564	2656	891	912	1207	1779.33	2444.38	1114.28	1.13336	2.29695e-08	2.34716e-07	up
Soltu.DM.05G021160	4153	4951	4199	1620	760	1398	2662.69	3936.21	1389.17	1.50259	2.37351e-08	2.42285e-07	up
Soltu.DM.10G026610	112	177	97	357	489	310	271.447	113.729	429.165	-1.91593	2.40068e-08	2.44929e-07	down
Soltu.DM.06G012630	153	76	132	347	371	366	254.538	107.652	401.424	-1.89876	2.43285e-08	2.48082e-07	down
Soltu.DM.03G035720	520	508	524	159	179	182	326.44	460.221	192.658	1.25629	2.46867e-08	2.51602e-07	up
Soltu.DM.11G023020	2663	2289	2915	861	1082	818	1680.54	2337	1024.07	1.19035	2.48432e-08	2.53065e-07	up
Soltu.DM.08G021930	549	448	570	923	1294	982	826.683	465.608	1187.76	-1.35105	2.49002e-08	2.53512e-07	down
Soltu.DM.07G014920	99	88	120	288	409	235	218.685	91.2201	346.15	-1.92397	2.54852e-08	2.59062e-07	down
Soltu.DM.01G024200	165	130	119	7	20	7	67.7762	122.835	12.7176	3.27183	2.57181e-08	2.61293e-07	up
Soltu.DM.02G032910	71	113	80	0	4	0	39.7128	77.9039	1.5218	5.67784	2.58983e-08	2.62849e-07	up
Soltu.DM.10G004720	11	53	22	146	216	229	122.311	25.1463	219.475	-3.12564	2.59259e-08	2.62991e-07	down
Soltu.DM.01G029630	9	18	11	247	40	155	86.2918	11.1886	161.395	-3.85049	2.65738e-08	2.69283e-07	down
Soltu.DM.10G022490	728	1424	805	162	277	184	551.029	870.298	231.761	1.90887	2.69207e-08	2.72656e-07	up
Soltu.DM.06G018870	33128	47649	32879	16027	13010	14961	24901.7	33552.3	16251.1	1.04587	2.69456e-08	2.72767e-07	up
Soltu.DM.02G021510	236	92	175	14	19	18	84.5588	150.19	18.9275	2.98824	2.70148e-08	2.73325e-07	up
Soltu.DM.04G003340	107	108	147	265	307	353	225.149	107.505	342.793	-1.67294	2.75345e-08	2.78293e-07	down
Soltu.DM.12G003150	25	31	24	100	107	114	71.2635	23.6532	118.874	-2.32933	2.77046e-08	2.79722e-07	down
Soltu.DM.08G014360	3119	4059	2810	1278	910	1298	2118.32	2950.34	1286.29	1.19766	2.79255e-08	2.81806e-07	up
Soltu.DM.05G020950	517	684	504	177	99	161	332.342	503.774	160.911	1.64652	2.85081e-08	2.87536e-07	up
Soltu.DM.11G002400	114	102	121	281	249	242	192.705	100.053	285.356	-1.512	2.8664e-08	2.88958e-07	down
Soltu.DM.01G001670	282	179	199	42	37	44	120.849	196.228	45.4689	2.10958	2.90774e-08	2.92964e-07	up
Soltu.DM.02G015300	212	120	188	22	29	19	90.4464	154.916	25.9771	2.57617	2.90915e-08	2.92964e-07	up
Soltu.DM.01G049490	284	354	262	31	30	73	157.808	266.02	49.5962	2.42323	2.93348e-08	2.95261e-07	up
Soltu.DM.04G010270	163	197	100	10	0	10	71.5108	135.724	7.29793	4.21704	2.97232e-08	2.99016e-07	up
Soltu.DM.06G002800	206	207	214	17	13	42	106.258	185.903	26.6137	2.80431	2.98701e-08	3.00183e-07	up
Soltu.DM.06G009170	37	53	42	142	200	134	107.88	39.0025	176.757	-2.18013	3.0325e-08	3.04597e-07	down
Soltu.DM.06G002070	4765	3365	5360	8233	9785	8255	6877.37	4015.5	9739.24	-1.27823	3.05559e-08	3.06758e-07	down
Soltu.DM.04G036670	1008	691	950	1708	2063	1554	1381.17	788.042	1974.3	-1.325	3.06124e-08	3.07167e-07	down
Soltu.DM.02G004200	225	306	281	18	50	12	135.077	240.218	29.936	3.00439	3.08151e-08	3.09041e-07	up
Soltu.DM.02G011330	12433	14748	12902	5230	2960	5090	8376.85	11862.6	4891.08	1.2782	3.10682e-08	3.11258e-07	up
Soltu.DM.12G006840	8252	3871	7478	1633	1799	1695	3874	5848.85	1899.15	1.6228	3.13628e-08	3.14048e-07	up
Soltu.DM.09G024070	846	942	869	321	176	284	537.185	786.854	287.516	1.45245	3.14042e-08	3.143e-07	up
Soltu.DM.03G027730	13876	18008	15476	27851	41240	24719	24431.5	14008.1	34855	-1.3151	3.1951e-08	3.19609e-07	down
Soltu.DM.09G028650	102	60	118	547	210	423	258.322	83.4887	433.155	-2.37523	3.23081e-08	3.23014e-07	down
Soltu.DM.08G012740	143	320	169	618	523	637	421.406	185.785	657.026	-1.82231	3.2389e-08	3.23657e-07	down
Soltu.DM.03G020480	94	91	89	244	285	193	174.417	81.2303	267.605	-1.72001	3.27227e-08	3.26824e-07	down
Soltu.DM.02G008410	350	287	365	661	586	602	490.6	297.72	683.48	-1.19894	3.32545e-08	3.31965e-07	down
Soltu.DM.09G008870	20	8	16	94	195	77	74.8147	13.1389	136.491	-3.37689	3.35022e-08	3.34265e-07	down
Soltu.DM.11G011180	645	522	692	97	50	163	333.387	552.512	114.262	2.27365	3.3544e-08	3.34511e-07	up
Soltu.DM.06G002550	710	619	740	1389	3270	1531	1462.37	614.373	2310.36	-1.91093	3.36066e-08	3.34964e-07	down
Soltu.DM.02G001220	235	248	178	37	42	17	115.557	195.541	35.5721	2.45865	3.41097e-08	3.3963e-07	up
Soltu.DM.05G004410	330	316	302	81	95	65	185.177	281.026	89.3287	1.65351	3.41778e-08	3.40134e-07	up
Soltu.DM.08G021790	192	147	160	16	32	21	86.9512	148.199	25.7034	2.52751	3.47299e-08	3.45451e-07	up
Soltu.DM.06G012640	48	28	24	142	138	141	92.7394	29.7165	155.762	-2.39001	3.52222e-08	3.50169e-07	down
Soltu.DM.03G018610	5299	4047	5451	817	1737	874	2838.76	4399.31	1278.2	1.78317	3.57308e-08	3.55044e-07	up
Soltu.DM.09G029500	283	476	246	58	66	74	184.628	295.891	73.365	2.0119	3.58449e-08	3.55996e-07	up
Soltu.DM.03G022640	221	178	167	38	20	35	101.081	167.932	34.2298	2.29455	3.59645e-08	3.57002e-07	up
Soltu.DM.07G021880	11586	16634	12293	5567	3740	5197	8656.81	11965	5348.57	1.1616	3.60609e-08	3.57776e-07	up
Soltu.DM.03G030030	21	26	23	118	112	81	67.8662	20.7133	115.019	-2.47324	3.64575e-08	3.61526e-07	down
Soltu.DM.06G031610	1114	1688	1213	373	483	310	808.926	1185.22	432.631	1.45395	3.65648e-08	3.62405e-07	up
Soltu.DM.04G013790	2021	1451	1993	635	667	530	1151.85	1625.42	678.281	1.26086	3.73295e-08	3.69796e-07	up
Soltu.DM.06G031940	350	230	341	714	2396	897	887.28	274.135	1500.42	-2.45241	3.75611e-08	3.71802e-07	down
Soltu.DM.12G023970	135	170	213	430	423	354	300.101	153.614	446.587	-1.53963	3.75702e-08	3.71802e-07	down
Soltu.DM.03G037070	4288	5957	4028	7905	9279	7461	6674.3	4213.86	9134.73	-1.11622	3.78589e-08	3.74468e-07	down
Soltu.DM.08G025450	221	188	172	35	43	38	107.66	172.307	43.0135	2.00212	3.84646e-08	3.80266e-07	up
Soltu.DM.12G006290	95	119	101	305	210	254	188.384	93.1805	283.588	-1.6057	3.90961e-08	3.86312e-07	down
Soltu.DM.04G025410	197	280	220	49	18	38	122.237	205.942	38.5329	2.41807	3.94363e-08	3.89476e-07	up
Soltu.DM.05G023220	2301	2243	2626	1077	923	801	1581.3	2127.71	1034.9	1.03982	3.9671e-08	3.91595e-07	up
Soltu.DM.10G020520	722	364	670	1342	1989	1422	1144.74	523.738	1765.73	-1.75335	3.98779e-08	3.93437e-07	down
Soltu.DM.03G012070	2403	2135	2501	608	949	602	1446.15	2089.76	802.538	1.38069	4.02639e-08	3.97044e-07	up
Soltu.DM.08G014890	5591	5430	5422	2137	1111	1947	3393.52	4875.18	1911.86	1.35048	4.05619e-08	3.99578e-07	up
Soltu.DM.03G025330	43	59	57	178	165	141	113.011	47.0516	178.971	-1.92741	4.06684e-08	4.00424e-07	down
Soltu.DM.11G021210	10092	12602	9842	4226	2188	3745	6679.1	9619.86	3738.34	1.36362	4.10661e-08	4.04135e-07	up
Soltu.DM.04G025130	46	46	60	172	142	154	109.005	45.1301	172.88	-1.93761	4.12525e-08	4.05765e-07	down
Soltu.DM.08G019880	126	40	85	311	437	333	238.2	75.0286	401.372	-2.41943	4.12825e-08	4.05854e-07	down
Soltu.DM.06G032270	11021	15712	14600	6077	4472	5364	9049.07	12225.9	5872.19	1.05798	4.22643e-08	4.14878e-07	up
Soltu.DM.03G029120	6344	7051	7414	1726	2899	1824	4283.1	6167.34	2398.85	1.3623	4.2347e-08	4.15479e-07	up
Soltu.DM.04G028470	1087	672	1043	1790	1878	2078	1480.96	834.41	2127.51	-1.35034	4.25154e-08	4.16921e-07	down
Soltu.DM.03G026280	2	5	1	98	27	72	37.2489	2.33776	72.16	-4.948	4.32121e-08	4.23539e-07	down
Soltu.DM.08G025180	3953	2327	3606	11537	5088	13813	7071.53	2944.55	11198.5	-1.92719	4.34769e-08	4.2592e-07	down
Soltu.DM.01G040220	43	28	34	116	130	159	90.635	31.2259	150.044	-2.26457	4.40056e-08	4.30665e-07	down
Soltu.DM.09G002210	393	428	308	98	98	117	224.885	333.927	115.842	1.52737	4.47523e-08	4.37753e-07	up
Soltu.DM.09G001590	328	367	288	93	98	89	197.253	290.833	103.673	1.48815	4.49993e-08	4.39948e-07	up
Soltu.DM.12G003330	643	347	693	0	0	6	252.118	502.013	2.22273	7.81925	4.574e-08	4.4674e-07	up
Soltu.DM.01G049500	931	864	966	371	365	356	611.685	819.31	404.061	1.01984	4.67049e-08	4.55707e-07	up
Soltu.DM.02G029330	4167	5376	4226	1975	1349	1864	2991.96	4070.47	1913.45	1.08902	4.7991e-08	4.67551e-07	up
Soltu.DM.07G014160	6077	9165	6475	12486	13140	10999	9985.36	6410.29	13560.4	-1.08094	4.83798e-08	4.71103e-07	down
Soltu.DM.04G003970	525	529	436	957	1378	840	810.275	441.222	1179.33	-1.41839	4.90117e-08	4.77018e-07	down
Soltu.DM.03G009670	178	190	190	329	424	390	294.686	165.362	424.01	-1.35847	4.90819e-08	4.77462e-07	down
Soltu.DM.11G012140	380	399	375	827	555	761	566.066	341.893	790.238	-1.20874	4.97373e-08	4.83595e-07	down
Soltu.DM.04G007210	786	874	712	333	265	285	514.008	701.957	326.058	1.10625	5.01739e-08	4.87597e-07	up
Soltu.DM.06G012790	75	78	91	5	7	7	39.7188	72.3845	7.05302	3.35937	5.43258e-08	5.26892e-07	up
Soltu.DM.12G003460	444	581	622	172	91	147	319.354	487.825	150.884	1.69292	5.48229e-08	5.31449e-07	up
Soltu.DM.05G013970	532	669	461	106	179	123	321.39	491.024	151.756	1.69404	5.53868e-08	5.36381e-07	up
Soltu.DM.02G015490	485	409	450	97	146	120	266.918	398.98	134.856	1.56489	5.54617e-08	5.36838e-07	up
Soltu.DM.01G024100	202	180	243	46	20	35	111.4	185.696	37.1045	2.32328	5.69361e-08	5.50562e-07	up
Soltu.DM.01G033510	1846	1421	1775	2748	3797	2863	2495.53	1498.41	3492.64	-1.22088	5.76509e-08	5.57196e-07	down
Soltu.DM.03G021420	292	223	274	72	48	60	150.415	234.469	66.3612	1.82099	5.77515e-08	5.57892e-07	up
Soltu.DM.06G011100	746	477	718	137	199	146	378.436	577.847	179.025	1.69052	5.78217e-08	5.58292e-07	up
Soltu.DM.09G020790	805	861	761	1329	1602	1179	1121.26	718.72	1523.81	-1.08418	5.85744e-08	5.65279e-07	down
Soltu.DM.05G005840	674	646	624	182	246	212	406.919	576.312	237.527	1.27876	5.87177e-08	5.66381e-07	up
Soltu.DM.01G047220	667	523	568	1088	1516	1001	930.294	522.041	1338.55	-1.35843	6.0326e-08	5.81366e-07	down
Soltu.DM.12G025720	100	56	76	236	205	259	163.911	69.078	258.744	-1.90523	6.0331e-08	5.81366e-07	down
Soltu.DM.08G017270	93	201	51	751	300	767	384.582	101.027	668.137	-2.7254	6.11303e-08	5.88776e-07	down
Soltu.DM.05G023380	431	479	663	1421	910	1067	859.558	467.013	1252.1	-1.42282	6.194e-08	5.9628e-07	down
Soltu.DM.07G014150	19183	26122	19366	39368	63901	35457	35349.3	19105.8	51592.8	-1.43316	6.27358e-08	6.03642e-07	down
Soltu.DM.09G018930	70	37	48	251	161	168	129.919	46.156	213.683	-2.21088	6.37339e-08	6.12943e-07	down
Soltu.DM.02G022660	39	33	36	141	99	159	89.6462	32.0589	147.234	-2.19931	6.38282e-08	6.13546e-07	down
Soltu.DM.02G030020	136	79	98	8	0	4	48.7507	93.145	4.35652	4.41823	6.39716e-08	6.1462e-07	up
Soltu.DM.11G002260	335	440	446	84	20	65	211.691	361.51	61.8729	2.54666	6.44272e-08	6.18692e-07	up
Soltu.DM.01G016200	148	109	130	272	324	305	224.502	115.009	333.994	-1.53807	6.49553e-08	6.23455e-07	down
Soltu.DM.03G000150	1424	1423	1676	2394	2826	2212	2048.48	1342.1	2754.85	-1.03748	6.55419e-08	6.28776e-07	down
Soltu.DM.05G001470	89413	142352	88607	39354	24036	37016	65729.9	94461.1	36998.6	1.35225	6.56189e-08	6.29204e-07	up
Soltu.DM.07G012180	171	141	111	293	380	357	253.747	125.385	382.109	-1.60762	6.56899e-08	6.29574e-07	down
Soltu.DM.01G051940	242	139	140	9	14	28	86.9301	154.927	18.9331	3.03261	6.6129e-08	6.3347e-07	up
Soltu.DM.02G008740	2453	2054	2519	3797	4406	3433	3199.72	2087	4312.44	-1.04707	6.68044e-08	6.39625e-07	down
Soltu.DM.05G016420	122	82	107	255	394	261	215.361	92.504	338.217	-1.87036	6.68487e-08	6.39734e-07	down
Soltu.DM.06G001950	1562	2313	1337	3161	3168	3219	2535.19	1536.75	3533.63	-1.20127	6.82785e-08	6.53096e-07	down
Soltu.DM.03G005770	352	203	344	906	564	880	567.015	267.897	866.134	-1.69291	6.97987e-08	6.66326e-07	down
Soltu.DM.02G001290	89	20	82	0	0	0	28.6244	57.2489	0	#DIV/0!	6.99445e-08	6.6739e-07	up
Soltu.DM.06G000580	29	100	76	264	329	274	190.932	60.3254	321.538	-2.41415	7.02553e-08	6.70027e-07	down
Soltu.DM.12G006160	191	89	170	0	4	12	70.1214	134.275	5.96726	4.49198	7.08332e-08	6.75207e-07	up
Soltu.DM.11G001250	4022	6344	4727	2093	1695	1855	3269.83	4455.52	2084.15	1.09613	7.09203e-08	6.75706e-07	up
Soltu.DM.04G012030	2682	3185	2329	979	1092	1171	1812.07	2423.08	1201.05	1.01255	7.13406e-08	6.79377e-07	up
Soltu.DM.02G027820	334	400	408	43	99	37	202.551	338.28	66.8229	2.3398	7.14503e-08	6.8009e-07	up
Soltu.DM.08G023030	2104	2479	1922	838	591	903	1392.18	1923.88	860.492	1.16078	7.16435e-08	6.81594e-07	up
Soltu.DM.04G019820	31	43	36	108	189	136	96.8072	32.519	161.095	-2.30856	7.17108e-08	6.81901e-07	down
Soltu.DM.11G025500	1510	1982	1380	553	280	514	967.381	1439.11	495.654	1.53777	7.17671e-08	6.82104e-07	up
Soltu.DM.01G002990	780	523	860	237	165	161	425.832	644.084	207.581	1.63358	7.2189e-08	6.85778e-07	up
Soltu.DM.06G014630	4631	4190	4639	1216	1916	1203	2803	3994.45	1611.55	1.30955	7.24591e-08	6.88007e-07	up
Soltu.DM.06G019710	52	37	40	120	191	159	106.507	38.3256	174.689	-2.18841	7.35197e-08	6.97737e-07	down
Soltu.DM.03G017990	56	22	59	225	230	165	135.217	40.9548	229.48	-2.48626	7.38577e-08	7.00604e-07	down
Soltu.DM.03G005790	164	197	169	350	384	319	273.431	156.825	390.036	-1.31445	7.45769e-08	7.0708e-07	down
Soltu.DM.10G026600	865	947	761	1325	1655	1324	1178.85	761.451	1596.25	-1.06786	7.53278e-08	7.13825e-07	down
Soltu.DM.01G027980	131	147	125	20	23	24	72.0563	119.285	24.828	2.26437	7.53617e-08	7.13825e-07	up
Soltu.DM.05G022900	834	1038	923	2009	1254	1940	1372.37	827.057	1917.68	-1.2133	7.56379e-08	7.16093e-07	down
Soltu.DM.10G026660	72	66	51	150	206	223	135.433	55.981	214.885	-1.94056	7.74344e-08	7.32745e-07	down
Soltu.DM.12G022350	153	195	100	418	324	408	278.377	132.14	424.615	-1.68409	7.77965e-08	7.35813e-07	down
Soltu.DM.01G048570	235	212	227	466	548	381	358.534	199.986	517.081	-1.37049	8.03346e-08	7.58343e-07	down
Soltu.DM.03G009630	58	88	70	199	180	193	137.646	63.8047	211.487	-1.72884	8.05381e-08	7.59737e-07	down
Soltu.DM.05G004580	2285	2787	2595	1017	495	806	1560.98	2269.59	852.356	1.41291	8.09875e-08	7.63234e-07	up
Soltu.DM.10G005150	8	7	11	65	79	54	40.5747	7.73226	73.4171	-3.24715	8.10097e-08	7.63234e-07	down
Soltu.DM.12G022680	280	526	317	73	90	49	204.679	330.734	78.6245	2.07262	8.33859e-08	7.84861e-07	up
Soltu.DM.11G026270	612	390	516	105	144	137	297.463	451.658	143.268	1.65652	8.58576e-08	8.07734e-07	up
Soltu.DM.08G020370	960	996	887	327	357	407	623.094	842.088	404.099	1.05926	8.60698e-08	8.09339e-07	up
Soltu.DM.12G016590	120	100	110	281	272	218	191.593	97.9696	285.216	-1.54165	8.64677e-08	8.12687e-07	down
Soltu.DM.12G029580	444	646	431	130	108	166	299.095	448.892	149.298	1.58817	8.66685e-08	8.13396e-07	up
Soltu.DM.06G024840	675	769	604	267	170	220	423.993	605.866	242.12	1.32328	8.67961e-08	8.142e-07	up
Soltu.DM.12G007010	1825	2313	1814	779	444	707	1235.23	1759.71	710.756	1.30792	8.72486e-08	8.1805e-07	up
Soltu.DM.03G023410	12950	10777	14387	5196	5413	4436	8448.34	11326.9	5569.83	1.02404	8.77125e-08	8.22004e-07	up
Soltu.DM.03G021330	2053	2626	1680	4076	3334	3360	2927.77	1877.74	3977.81	-1.08298	8.83836e-08	8.27496e-07	down
Soltu.DM.02G019190	3047	3867	2735	1409	978	1220	2090.66	2850.98	1330.34	1.09966	8.86644e-08	8.29725e-07	up
Soltu.DM.10G003230	201	55	156	428	851	630	417.13	123.313	710.946	-2.52742	8.92967e-08	8.3524e-07	down
Soltu.DM.02G007760	115	59	116	0	4	6	45.1285	86.5124	3.74453	4.53005	8.97621e-08	8.39189e-07	up
Soltu.DM.06G010140	2241	2394	1757	746	545	874	1345.09	1891	799.189	1.24254	9.06209e-08	8.46812e-07	up
Soltu.DM.05G026820	4022	2486	3948	1005	1124	1217	2176.82	3114.03	1239.6	1.3289	9.10358e-08	8.5028e-07	up
Soltu.DM.06G014290	5031	6634	5215	2147	2497	1833	3695.04	4989.56	2400.53	1.05556	9.23952e-08	8.62562e-07	up
Soltu.DM.04G000590	2563	4162	2492	5428	5415	6035	4481.48	2716.65	6246.32	-1.20118	9.31622e-08	8.69024e-07	down
Soltu.DM.01G050790	166	161	166	37	16	23	87.0498	146.197	27.9032	2.38941	9.31768e-08	8.69024e-07	up
Soltu.DM.02G015010	4256	3091	3437	1169	1279	1502	2333.53	3203.97	1463.08	1.13085	9.36188e-08	8.7231e-07	up
Soltu.DM.07G027790	476	669	450	1066	991	857	774.205	470.85	1077.56	-1.19443	9.54408e-08	8.88435e-07	down
Soltu.DM.12G029450	89	73	67	5	4	7	36.9208	67.9299	5.91167	3.52241	9.5563e-08	8.89147e-07	up
Soltu.DM.06G010870	400	584	366	925	755	930	681.209	398.267	964.15	-1.27552	9.73838e-08	9.05656e-07	down
Soltu.DM.03G020570	313	380	275	88	84	98	193.006	286.127	99.8841	1.51833	9.8584e-08	9.16226e-07	up
Soltu.DM.05G004750	239	219	282	14	34	49	127.948	219.778	36.1183	2.60525	9.86147e-08	9.16226e-07	up
Soltu.DM.07G022530	2324	2790	3075	4660	5571	3940	3840.24	2426.89	5253.59	-1.11419	9.90606e-08	9.1993e-07	down
Soltu.DM.04G010810	1768	2886	1923	4499	4005	3469	3182.62	1939.78	4425.47	-1.18994	1.00052e-07	9.28692e-07	down
Soltu.DM.01G021870	45	23	44	119	235	167	113.721	33.4083	194.033	-2.53802	1.00451e-07	9.31952e-07	down
Soltu.DM.11G024820	413	310	347	612	693	680	526.667	317.857	735.476	-1.2103	1.00566e-07	9.32571e-07	down
Soltu.DM.02G028510	146	154	177	400	714	327	339	141.484	536.515	-1.92298	1.01569e-07	9.40078e-07	down
Soltu.DM.11G015780	5829	9354	5979	2883	2046	2336	4460.04	6240.32	2679.75	1.21952	1.019e-07	9.42695e-07	up
Soltu.DM.04G031830	170	288	235	469	481	517	373.841	204.631	543.051	-1.40807	1.04535e-07	9.66156e-07	down
Soltu.DM.04G024100	110	244	133	13	8	0	75.4567	143.198	7.71499	4.21421	1.06387e-07	9.82729e-07	up
Soltu.DM.07G020280	4053	6465	4870	2147	1843	1704	3323.29	4542.66	2103.92	1.11046	1.06429e-07	9.82729e-07	up
Soltu.DM.04G012650	192	161	204	389	352	362	286.642	165.479	407.806	-1.30123	1.0648e-07	9.8273e-07	down
Soltu.DM.06G034690	595	712	452	204	163	167	358.398	519.611	197.184	1.39789	1.06645e-07	9.83316e-07	up
Soltu.DM.06G019860	667	1388	781	270	229	231	552.046	834.373	269.719	1.62923	1.07133e-07	9.8735e-07	up
Soltu.DM.10G004910	2608	3675	2876	4946	5972	4496	4210.58	2706.26	5714.9	-1.07843	1.08466e-07	9.99166e-07	down
Soltu.DM.09G011150	1369	339	1180	68	173	97	495.635	865.083	126.187	2.77728	1.1006e-07	1.01336e-06	up
Soltu.DM.02G010090	102	71	117	4	9	1	45.7872	86.3425	5.23186	4.04468	1.11265e-07	1.02349e-06	up
Soltu.DM.08G028930	1451	2123	1633	594	332	600	1050.04	1538.06	562.029	1.4524	1.11806e-07	1.02798e-06	up
Soltu.DM.12G028800	120	59	106	0	4	6	44.3738	85.0031	3.74453	4.50466	1.1262e-07	1.03498e-06	up
Soltu.DM.02G007120	14	15	8	75	78	69	46.5579	10.9289	82.1868	-2.91076	1.13033e-07	1.03828e-06	down
Soltu.DM.02G007110	264	353	269	548	636	503	443.523	261.823	625.222	-1.25578	1.13543e-07	1.04247e-06	down
Soltu.DM.05G021870	825	1193	771	1724	1493	1622	1305.69	822.988	1788.39	-1.11972	1.16883e-07	1.07212e-06	down
Soltu.DM.04G026480	5	1	8	68	176	36	54.4671	4.2037	104.731	-4.63888	1.18211e-07	1.0838e-06	down
Soltu.DM.01G028260	139	123	131	329	254	262	214.266	116.617	311.916	-1.41937	1.18534e-07	1.08625e-06	down
Soltu.DM.04G035440	8	16	11	57	106	79	50.1949	10.3139	90.0759	-3.12656	1.20319e-07	1.10208e-06	down
Soltu.DM.07G024160	2643	3277	2930	4881	6829	4359	4292.87	2618.91	5966.83	-1.188	1.2157e-07	1.11249e-06	down
Soltu.DM.03G022780	2263	2722	2716	4004	5173	3718	3532.51	2280.8	4784.21	-1.06874	1.24148e-07	1.13502e-06	down
Soltu.DM.10G000880	441	763	547	1187	2253	1198	1122.01	516.518	1727.49	-1.74179	1.25082e-07	1.14248e-06	down
Soltu.DM.03G012080	8140	7131	9255	3251	3611	2866	5444.84	7285.94	3603.74	1.01562	1.25385e-07	1.14471e-06	up
Soltu.DM.06G033760	69	56	116	259	469	233	214.81	71.804	357.816	-2.31708	1.2602e-07	1.14997e-06	down
Soltu.DM.06G015480	2195	1866	2706	3860	4672	3646	3263.48	2011.78	4515.19	-1.16631	1.27519e-07	1.1631e-06	down
Soltu.DM.01G003240	455	365	396	100	132	117	245.272	361.049	129.496	1.47928	1.28421e-07	1.17078e-06	up
Soltu.DM.02G024380	140	114	107	513	217	383	257.942	107.102	408.782	-1.93235	1.28986e-07	1.17538e-06	down
Soltu.DM.04G032630	1669	2691	1580	575	708	572	1219.26	1750.64	687.878	1.34766	1.29329e-07	1.17795e-06	up
Soltu.DM.06G032410	88	54	87	0	2	0	34.4844	68.2079	0.760901	6.48609	1.29656e-07	1.18038e-06	up
Soltu.DM.01G036680	645	993	758	1679	2366	1299	1346.1	707.512	1984.69	-1.48809	1.29948e-07	1.18249e-06	down
Soltu.DM.04G007990	159	66	208	12	15	11	71.7969	129.5	14.0938	3.19982	1.34859e-07	1.22602e-06	up
Soltu.DM.10G021690	15	8	17	67	106	83	53.5431	11.9351	95.1511	-2.99501	1.35468e-07	1.23099e-06	down
Soltu.DM.01G034180	738	717	825	260	123	222	449.501	676.537	222.464	1.6046	1.35922e-07	1.23453e-06	up
[truncated: 1,877 more rows]
