# Supplementary material for: Multi-omics profiling of high-carotenoid hybrid potato lines reveals coordinated metabolic reprogramming and associates with distinct tuber microbiota
Source: NPJ Sci Food. 2026 Jul 4;10:213. doi: 10.1038/s41538-026-00842-3 (PMC13338389; doi:10.1038/s41538-026-00842-3)
Supplement: Supplementary file 7 — 41538_2026_842_MOESM7_ESM [file 41538_2026_842_MOESM7_ESM.xlsx]

## Sheet: Sheet1
Gene	Module	Name
Soltu.DM.06G013450	pink	BCH1
Soltu.DM.03G018410	turquoise	BCH2
Soltu.DM.10G029720	turquoise	bHLH106
Soltu.DM.01G022230	turquoise	bHLH29
Soltu.DM.03G027480	turquoise	bHLH73
Soltu.DM.01G027390	turquoise	CCD1
Soltu.DM.01G027370	yellow	CCD2
Soltu.DM.01G027380	yellow	CCD3
Soltu.DM.08G015130	turquoise	CCD4
Soltu.DM.08G014970	blue	CCD5
Soltu.DM.10G025700	brown	CRTISO
Soltu.DM.04G020360	green	CYP97A3
Soltu.DM.10G024570	blue	CYP97C1
Soltu.DM.04G012120	blue	LYCB1
Soltu.DM.10G027930	brown	LYCB2
Soltu.DM.12G025930	turquoise	LYCE1
Soltu.DM.01G041950	turquoise	LYCE2
Soltu.DM.08G028250	turquoise	MYB103
Soltu.DM.02G005400	turquoise	NAC36
Soltu.DM.06G029550	turquoise	NAC89
Soltu.DM.07G022620	yellow	NCED1
Soltu.DM.08G006990	turquoise	NCED2
Soltu.DM.08G020370	blue	NCED3
Soltu.DM.03G037550	blue	PDS
Soltu.DM.02G020840	yellow	PSY1
Soltu.DM.03G002970	red	PSY2
Soltu.DM.12G018550	yellow	PSY3
Soltu.DM.04G013640	yellow	PSY4
Soltu.DM.02G002340	blue	PSY5
Soltu.DM.02G008820	turquoise	PSY6
Soltu.DM.04G020200	yellow	VDE
Soltu.DM.10G021890	turquoise	WRKY70
Soltu.DM.01G037060	yellow	ZDS
Soltu.DM.02G028820	yellow	ZEP
Soltu.DM.12G002290	turquoise	Z-ISO
Soltu.DM.08G015410	turquoise
Soltu.DM.05G011520	pink
Soltu.DM.01G038240	black
Soltu.DM.10G022570	pink
Soltu.DM.03G030630	brown
Soltu.DM.07G022660	black
Soltu.DM.06G019270	red
Soltu.DM.06G000250	red
Soltu.DM.04G017870	magenta
Soltu.DM.09G009810	blue
Soltu.DM.02G004520	salmon
Soltu.DM.04G024000	purple
Soltu.DM.06G012440	lightyellow
Soltu.DM.03G035370	blue
Soltu.DM.08G009630	lightgreen
Soltu.DM.04G030060	pink
Soltu.DM.07G000610	green
Soltu.DM.08G003840	darkorange
Soltu.DM.05G018360	brown
Soltu.DM.05G013870	lightgreen
Soltu.DM.08G017140	turquoise
Soltu.DM.10G027900	turquoise
Soltu.DM.02G007950	darkturquoise
Soltu.DM.10G018160	brown
Soltu.DM.05G019710	yellow
Soltu.DM.01G044540	turquoise
Soltu.DM.01G025160	green
Soltu.DM.01G039190	turquoise
Soltu.DM.03G021790	black
Soltu.DM.10G025500	turquoise
Soltu.DM.05G007880	turquoise
Soltu.DM.12G015030	brown
Soltu.DM.09G028460	blue
Soltu.DM.12G007080	green
Soltu.DM.10G017800	yellow
Soltu.DM.06G024510	magenta
Soltu.DM.03G020220	saddlebrown
Soltu.DM.04G025750	skyblue
Soltu.DM.04G028580	blue
Soltu.DM.04G037870	grey
Soltu.DM.11G014720	yellow
Soltu.DM.12G024530	yellow
Soltu.DM.10G018780	royalblue
Soltu.DM.09G009100	tan
Soltu.DM.06G000740	brown
Soltu.DM.03G027790	darkorange
Soltu.DM.05G024000	yellow
Soltu.DM.10G021080	turquoise
Soltu.DM.05G021030	yellow
Soltu.DM.06G023180	turquoise
Soltu.DM.08G003590	lightgreen
Soltu.DM.08G015510	blue
Soltu.DM.04G034520	brown
Soltu.DM.01G024690	pink
Soltu.DM.04G028050	cyan
Soltu.DM.01G023640	blue
Soltu.DM.02G003140	turquoise
Soltu.DM.01G015620	lightyellow
Soltu.DM.08G002460	red
Soltu.DM.01G028850	yellow
Soltu.DM.05G007100	turquoise
Soltu.DM.06G028510	blue
Soltu.DM.06G025390	green
Soltu.DM.03G027240	red
Soltu.DM.03G037840	darkred
Soltu.DM.10G019780	brown
Soltu.DM.03G037580	pink
Soltu.DM.03G006140	lightyellow
Soltu.DM.01G018850	green
Soltu.DM.01G024340	turquoise
Soltu.DM.11G024130	orange
Soltu.DM.03G036130	pink
Soltu.DM.02G026280	royalblue
Soltu.DM.06G014840	yellow
Soltu.DM.08G025180	magenta
Soltu.DM.08G011270	yellow
Soltu.DM.11G019050	black
Soltu.DM.06G015130	blue
Soltu.DM.01G021480	cyan
Soltu.DM.01G022590	yellow
Soltu.DM.03G023940	turquoise
Soltu.DM.04G023340	brown
Soltu.DM.10G021330	grey
Soltu.DM.11G013180	blue
Soltu.DM.08G027960	grey60
Soltu.DM.08G003330	purple
Soltu.DM.02G009870	turquoise
Soltu.DM.09G003260	yellow
Soltu.DM.05G006820	brown
Soltu.DM.10G004960	green
Soltu.DM.11G017400	turquoise
Soltu.DM.02G030260	turquoise
Soltu.DM.08G020600	turquoise
Soltu.DM.10G020060	tan
Soltu.DM.05G027060	blue
Soltu.DM.03G032720	turquoise
Soltu.DM.03G004780	brown
Soltu.DM.02G029950	yellow
Soltu.DM.12G020530	greenyellow
Soltu.DM.12G025720	green
Soltu.DM.02G027880	turquoise
Soltu.DM.03G037260	blue
Soltu.DM.11G009910	turquoise
Soltu.DM.06G029640	red
Soltu.DM.06G000170	cyan
Soltu.DM.06G017400	blue
Soltu.DM.01G033620	brown
Soltu.DM.01G025900	turquoise
Soltu.DM.02G026420	green
Soltu.DM.06G014260	turquoise
Soltu.DM.08G000730	blue
Soltu.DM.12G026260	blue
Soltu.DM.02G023410	turquoise
Soltu.DM.03G002290	yellow
Soltu.DM.10G007430	turquoise
Soltu.DM.11G025770	turquoise
Soltu.DM.06G008360	turquoise
Soltu.DM.05G003990	turquoise
Soltu.DM.08G026760	blue
Soltu.DM.01G026450	turquoise
Soltu.DM.01G046820	black
Soltu.DM.05G023050	purple
Soltu.DM.02G030840	blue
Soltu.DM.10G005360	pink
Soltu.DM.01G047190	turquoise
Soltu.DM.07G026700	green
Soltu.DM.01G009380	turquoise
Soltu.DM.10G003500	magenta
Soltu.DM.12G015860	pink
Soltu.DM.06G023720	turquoise
Soltu.DM.03G027310	cyan
Soltu.DM.11G011120	blue
Soltu.DM.06G011720	turquoise
Soltu.DM.11G000260	turquoise
Soltu.DM.06G008580	salmon
Soltu.DM.02G020140	yellow
Soltu.DM.03G005550	yellow
Soltu.DM.09G001130	blue
Soltu.DM.09G010290	green
Soltu.DM.11G022200	blue
Soltu.DM.01G042340	green
Soltu.DM.08G006770	royalblue
Soltu.DM.12G023370	turquoise
Soltu.DM.02G021810	brown
Soltu.DM.01G038900	black
Soltu.DM.04G020060	blue
Soltu.DM.02G028770	yellow
Soltu.DM.01G035500	magenta
Soltu.DM.09G029410	tan
Soltu.DM.03G034180	turquoise
Soltu.DM.09G005590	turquoise
Soltu.DM.07G001200	blue
Soltu.DM.01G000690	turquoise
Soltu.DM.01G041690	pink
Soltu.DM.10G001290	blue
Soltu.DM.10G008520	red
Soltu.DM.12G022020	royalblue
Soltu.DM.10G021690	green
Soltu.DM.08G007820	midnightblue
Soltu.DM.09G006640	red
Soltu.DM.02G018940	green
Soltu.DM.01G047440	turquoise
Soltu.DM.06G009180	yellow
Soltu.DM.06G006180	turquoise
Soltu.DM.08G005080	darkgreen
Soltu.DM.12G027610	lightcyan
Soltu.DM.03G016400	green
Soltu.DM.02G025240	turquoise
Soltu.DM.12G007910	pink
Soltu.DM.01G003760	brown
Soltu.DM.10G005170	green
Soltu.DM.02G001270	blue
Soltu.DM.08G006190	purple
Soltu.DM.12G020880	yellow
Soltu.DM.03G003250	black
Soltu.DM.08G015850	yellow
Soltu.DM.03G004200	turquoise
Soltu.DM.01G040870	grey
Soltu.DM.09G000770	yellow
Soltu.DM.07G000550	brown
Soltu.DM.10G002020	turquoise
Soltu.DM.11G005340	orange
Soltu.DM.08G015670	turquoise
Soltu.DM.08G019550	royalblue
Soltu.DM.07G021830	black
Soltu.DM.04G035350	turquoise
Soltu.DM.05G007690	blue
Soltu.DM.08G028350	tan
Soltu.DM.04G021080	yellow
Soltu.DM.09G004640	green
Soltu.DM.06G017640	black
Soltu.DM.10G007980	grey
Soltu.DM.03G028760	red
Soltu.DM.01G040250	turquoise
Soltu.DM.05G008870	steelblue
Soltu.DM.07G014510	turquoise
Soltu.DM.08G015010	turquoise
Soltu.DM.07G023920	red
Soltu.DM.05G006120	blue
Soltu.DM.04G022570	turquoise
Soltu.DM.06G030740	pink
Soltu.DM.05G009690	black
Soltu.DM.02G005740	yellow
Soltu.DM.03G002120	turquoise
Soltu.DM.10G000450	green
Soltu.DM.12G019280	brown
Soltu.DM.01G048400	green
Soltu.DM.06G003460	darkred
Soltu.DM.12G000090	pink
Soltu.DM.06G026440	blue
Soltu.DM.03G009110	red
Soltu.DM.09G021830	yellow
Soltu.DM.05G023200	brown
Soltu.DM.09G018120	red
Soltu.DM.09G001690	green
Soltu.DM.12G003340	tan
Soltu.DM.01G031970	blue
Soltu.DM.01G032330	brown
Soltu.DM.10G000630	yellow
Soltu.DM.05G002800	lightcyan
Soltu.DM.10G000980	turquoise
Soltu.DM.10G029300	yellow
Soltu.DM.02G034170	yellow
Soltu.DM.07G015640	green
Soltu.DM.09G017960	green
Soltu.DM.02G034280	pink
Soltu.DM.07G011940	grey
Soltu.DM.08G014760	salmon
Soltu.DM.06G033210	blue
Soltu.DM.05G000400	turquoise
Soltu.DM.01G043750	yellow
Soltu.DM.09G019650	grey60
Soltu.DM.04G023620	turquoise
Soltu.DM.09G013270	blue
Soltu.DM.03G029960	yellow
Soltu.DM.01G000900	blue
Soltu.DM.12G002430	darkgreen
Soltu.DM.10G022520	blue
Soltu.DM.12G005420	turquoise
Soltu.DM.10G003180	yellow
Soltu.DM.01G018770	blue
Soltu.DM.07G012910	brown
Soltu.DM.03G012870	turquoise
Soltu.DM.09G001960	brown
Soltu.DM.09G026780	tan
Soltu.DM.12G000490	darkred
Soltu.DM.04G026050	magenta
Soltu.DM.05G014350	red
Soltu.DM.05G022150	darkgreen
Soltu.DM.08G023020	greenyellow
Soltu.DM.06G018720	turquoise
Soltu.DM.01G029270	green
Soltu.DM.06G034390	yellow
Soltu.DM.07G008130	magenta
Soltu.DM.10G023020	grey
Soltu.DM.07G028040	brown
Soltu.DM.01G044400	blue
Soltu.DM.07G004660	brown
Soltu.DM.01G001050	blue
Soltu.DM.02G002200	orange
Soltu.DM.10G009600	salmon
Soltu.DM.06G004110	grey60
Soltu.DM.07G021910	yellow
Soltu.DM.04G019140	blue
Soltu.DM.07G016340	lightcyan
Soltu.DM.05G011720	turquoise
Soltu.DM.09G014720	midnightblue
Soltu.DM.12G004770	purple
Soltu.DM.11G003950	darkgrey
Soltu.DM.09G017380	yellow
Soltu.DM.11G006700	turquoise
Soltu.DM.03G024320	midnightblue
Soltu.DM.07G025450	grey60
Soltu.DM.07G002790	turquoise
Soltu.DM.03G013830	tan
Soltu.DM.09G030460	turquoise
Soltu.DM.11G026060	red
Soltu.DM.05G015400	turquoise
Soltu.DM.12G007140	magenta
Soltu.DM.10G023790	magenta
Soltu.DM.06G026220	brown
Soltu.DM.11G007250	brown
Soltu.DM.01G042800	turquoise
Soltu.DM.12G006430	royalblue
Soltu.DM.03G019960	brown
Soltu.DM.07G019820	cyan
Soltu.DM.12G029720	green
Soltu.DM.05G019100	green
Soltu.DM.01G037460	pink
Soltu.DM.12G004480	brown
Soltu.DM.04G014670	magenta
Soltu.DM.09G017030	grey
Soltu.DM.01G008860	brown
Soltu.DM.02G020800	blue
Soltu.DM.08G021490	lightcyan
Soltu.DM.10G008950	turquoise
Soltu.DM.04G027010	cyan
Soltu.DM.10G000040	magenta
Soltu.DM.04G017090	yellow
Soltu.DM.05G025310	turquoise
Soltu.DM.10G025740	brown
Soltu.DM.07G005220	turquoise
Soltu.DM.09G031730	green
Soltu.DM.03G010560	yellow
Soltu.DM.03G014090	turquoise
Soltu.DM.11G000700	green
Soltu.DM.02G019800	white
Soltu.DM.08G024850	grey
Soltu.DM.09G024550	lightyellow
Soltu.DM.04G004390	blue
Soltu.DM.11G004630	brown
Soltu.DM.07G013390	orange
Soltu.DM.07G017430	salmon
Soltu.DM.10G029890	lightgreen
Soltu.DM.09G009340	brown
Soltu.DM.07G021580	salmon
Soltu.DM.11G020050	brown
Soltu.DM.02G013710	brown
Soltu.DM.03G000220	brown
Soltu.DM.01G031150	turquoise
Soltu.DM.04G004640	yellow
Soltu.DM.12G005160	blue
Soltu.DM.02G017620	turquoise
Soltu.DM.07G013970	green
Soltu.DM.04G012310	green
Soltu.DM.01G004810	blue
Soltu.DM.10G002650	purple
Soltu.DM.06G025150	yellow
Soltu.DM.04G003380	pink
Soltu.DM.10G015240	midnightblue
Soltu.DM.11G009610	blue
Soltu.DM.03G012050	blue
Soltu.DM.03G029150	darkgreen
Soltu.DM.07G018010	turquoise
Soltu.DM.07G020980	pink
Soltu.DM.02G018990	saddlebrown
Soltu.DM.01G050440	purple
Soltu.DM.02G012390	brown
Soltu.DM.08G011070	royalblue
Soltu.DM.11G021090	turquoise
Soltu.DM.03G003750	yellow
Soltu.DM.04G005510	yellow
Soltu.DM.02G006410	black
Soltu.DM.09G016810	black
Soltu.DM.01G050140	green
Soltu.DM.08G014100	magenta
Soltu.DM.10G024160	brown
Soltu.DM.08G024140	cyan
Soltu.DM.08G029720	yellow
Soltu.DM.09G001980	magenta
Soltu.DM.04G007600	turquoise
Soltu.DM.09G026840	turquoise
Soltu.DM.08G025430	pink
Soltu.DM.04G008000	magenta
Soltu.DM.07G024350	turquoise
Soltu.DM.04G013950	orange
Soltu.DM.01G050560	red
Soltu.DM.01G011810	purple
Soltu.DM.08G021530	pink
Soltu.DM.01G006520	lightyellow
Soltu.DM.02G000810	turquoise
Soltu.DM.09G008560	skyblue
Soltu.DM.06G030260	brown
Soltu.DM.08G029090	turquoise
Soltu.DM.04G037680	tan
Soltu.DM.05G009590	turquoise
Soltu.DM.02G012970	green
Soltu.DM.05G004770	red
Soltu.DM.03G022560	darkgreen
Soltu.DM.02G007450	magenta
Soltu.DM.10G011230	brown
Soltu.DM.07G019050	yellow
Soltu.DM.08G021140	black
Soltu.DM.11G025570	blue
Soltu.DM.02G027710	black
Soltu.DM.08G021390	blue
Soltu.DM.01G009290	turquoise
Soltu.DM.02G009500	orange
Soltu.DM.08G026160	green
Soltu.DM.06G019110	darkgreen
Soltu.DM.01G002660	green
Soltu.DM.01G025290	turquoise
Soltu.DM.04G037530	purple
Soltu.DM.01G045410	grey
Soltu.DM.01G012540	red
Soltu.DM.03G027910	blue
Soltu.DM.03G018170	purple
Soltu.DM.09G030810	turquoise
Soltu.DM.03G014450	magenta
Soltu.DM.07G025910	green
Soltu.DM.04G036480	green
Soltu.DM.04G001520	salmon
Soltu.DM.04G028630	red
Soltu.DM.12G017220	midnightblue
Soltu.DM.05G003200	black
Soltu.DM.03G025510	blue
Soltu.DM.01G015000	turquoise
Soltu.DM.07G023510	grey60
Soltu.DM.01G035690	magenta
Soltu.DM.03G017810	turquoise
Soltu.DM.07G011000	white
Soltu.DM.04G034310	brown
Soltu.DM.02G010530	greenyellow
Soltu.DM.04G003600	salmon
Soltu.DM.09G029010	black
Soltu.DM.01G029730	turquoise
Soltu.DM.09G002120	tan
Soltu.DM.07G018830	yellow
Soltu.DM.01G024520	turquoise
Soltu.DM.04G031270	turquoise
Soltu.DM.07G001040	lightcyan
Soltu.DM.01G009870	brown
Soltu.DM.06G022390	blue
Soltu.DM.01G018550	brown
Soltu.DM.03G019220	magenta
Soltu.DM.06G013210	green
Soltu.DM.10G026150	black
Soltu.DM.09G030100	turquoise
Soltu.DM.03G009670	turquoise
Soltu.DM.10G021610	magenta
Soltu.DM.11G009580	blue
Soltu.DM.10G015400	yellow
Soltu.DM.10G018080	brown
Soltu.DM.11G023060	green
Soltu.DM.08G023820	red
Soltu.DM.02G001470	yellow
Soltu.DM.04G005320	steelblue
Soltu.DM.03G031840	green
Soltu.DM.03G015410	turquoise
Soltu.DM.02G032750	yellow
Soltu.DM.08G011840	lightcyan
Soltu.DM.08G029400	midnightblue
Soltu.DM.11G005670	saddlebrown
Soltu.DM.07G000790	green
Soltu.DM.05G022730	brown
Soltu.DM.03G030460	green
Soltu.DM.06G024490	green
Soltu.DM.08G013840	turquoise
Soltu.DM.01G019200	brown
Soltu.DM.11G017260	lightgreen
Soltu.DM.12G017910	blue
Soltu.DM.02G030440	saddlebrown
Soltu.DM.08G018520	green
Soltu.DM.04G035590	turquoise
Soltu.DM.05G007450	darkturquoise
Soltu.DM.04G024630	turquoise
Soltu.DM.09G004400	skyblue
Soltu.DM.09G028050	brown
Soltu.DM.08G009400	yellow
Soltu.DM.06G024720	purple
Soltu.DM.06G023110	turquoise
Soltu.DM.09G008950	white
Soltu.DM.11G017190	green
Soltu.DM.05G006320	turquoise
Soltu.DM.03G020070	blue
Soltu.DM.05G001110	brown
Soltu.DM.10G014650	midnightblue
Soltu.DM.10G016690	brown
Soltu.DM.10G018330	salmon
Soltu.DM.01G025730	blue
Soltu.DM.01G020520	pink
Soltu.DM.12G026810	blue
Soltu.DM.12G009490	yellow
Soltu.DM.03G031330	grey60
Soltu.DM.02G029030	blue
Soltu.DM.01G022960	red
Soltu.DM.10G023860	green
Soltu.DM.02G033930	blue
Soltu.DM.06G011100	tan
Soltu.DM.08G016000	brown
Soltu.DM.11G012080	darkturquoise
Soltu.DM.02G028920	darkorange
Soltu.DM.04G022770	red
Soltu.DM.09G018720	red
Soltu.DM.05G026900	brown
Soltu.DM.12G019510	green
Soltu.DM.01G039780	turquoise
Soltu.DM.10G005910	blue
Soltu.DM.03G035650	yellow
Soltu.DM.06G025450	turquoise
Soltu.DM.03G001860	purple
Soltu.DM.02G031470	green
Soltu.DM.05G000240	pink
Soltu.DM.05G024210	brown
Soltu.DM.11G013020	brown
Soltu.DM.10G021270	turquoise
Soltu.DM.03G037650	blue
Soltu.DM.06G016650	saddlebrown
Soltu.DM.10G010080	blue
Soltu.DM.01G024060	greenyellow
Soltu.DM.04G025270	tan
Soltu.DM.01G015870	turquoise
Soltu.DM.01G028950	green
Soltu.DM.02G008590	lightyellow
Soltu.DM.01G039430	yellow
Soltu.DM.06G023910	brown
Soltu.DM.03G032020	red
Soltu.DM.01G021720	magenta
Soltu.DM.09G002940	turquoise
Soltu.DM.05G005140	red
Soltu.DM.01G022380	turquoise
Soltu.DM.06G034950	turquoise
Soltu.DM.09G000890	blue
Soltu.DM.07G008330	skyblue
Soltu.DM.11G024300	greenyellow
Soltu.DM.03G036300	turquoise
Soltu.DM.08G024080	brown
Soltu.DM.05G004890	yellow
Soltu.DM.08G007250	brown
Soltu.DM.04G029710	turquoise
Soltu.DM.04G019780	turquoise
Soltu.DM.08G025370	turquoise
Soltu.DM.08G007780	greenyellow
Soltu.DM.12G023490	black
Soltu.DM.07G006420	magenta
Soltu.DM.03G004420	turquoise
Soltu.DM.03G032680	turquoise
Soltu.DM.12G028570	turquoise
Soltu.DM.12G027380	darkorange
Soltu.DM.02G022970	brown
Soltu.DM.07G002550	green
Soltu.DM.01G022030	blue
Soltu.DM.06G008280	turquoise
Soltu.DM.03G006480	brown
Soltu.DM.03G028830	pink
Soltu.DM.03G033370	grey
Soltu.DM.11G007010	brown
Soltu.DM.06G014650	red
Soltu.DM.05G004230	midnightblue
Soltu.DM.02G023590	tan
Soltu.DM.03G032970	black
Soltu.DM.03G001130	turquoise
Soltu.DM.10G007660	black
Soltu.DM.11G005520	blue
Soltu.DM.08G001360	green
Soltu.DM.01G005640	turquoise
Soltu.DM.08G004780	grey60
Soltu.DM.04G018780	lightyellow
Soltu.DM.04G027650	purple
Soltu.DM.11G012640	green
Soltu.DM.01G033780	turquoise
Soltu.DM.04G010170	blue
Soltu.DM.07G008270	darkturquoise
Soltu.DM.12G026380	magenta
Soltu.DM.08G000940	yellow
Soltu.DM.02G023620	blue
Soltu.DM.01G001440	lightcyan
Soltu.DM.12G026030	purple
Soltu.DM.11G010640	grey
Soltu.DM.07G005020	blue
Soltu.DM.07G027350	skyblue
Soltu.DM.12G003930	pink
Soltu.DM.09G011800	brown
Soltu.DM.12G023230	green
Soltu.DM.02G021990	yellow
Soltu.DM.06G031820	yellow
Soltu.DM.09G023840	saddlebrown
Soltu.DM.08G001090	tan
Soltu.DM.06G011680	white
Soltu.DM.06G000700	darkgrey
Soltu.DM.11G018110	purple
Soltu.DM.06G005550	red
Soltu.DM.12G022720	yellow
Soltu.DM.05G005490	cyan
Soltu.DM.03G007990	turquoise
Soltu.DM.10G005280	black
Soltu.DM.01G034060	cyan
Soltu.DM.02G024010	blue
Soltu.DM.10G005130	green
Soltu.DM.09G025950	black
Soltu.DM.07G026130	grey
Soltu.DM.11G013820	royalblue
Soltu.DM.06G003240	yellow
Soltu.DM.02G021660	blue
Soltu.DM.03G030850	black
Soltu.DM.03G034530	turquoise
Soltu.DM.02G013550	blue
Soltu.DM.11G000090	turquoise
Soltu.DM.02G033160	blue
Soltu.DM.07G000680	darkgrey
Soltu.DM.03G000420	red
Soltu.DM.10G001620	greenyellow
Soltu.DM.03G011760	blue
Soltu.DM.11G023890	brown
Soltu.DM.08G025230	lightcyan
Soltu.DM.04G002400	cyan
Soltu.DM.02G015860	brown
Soltu.DM.01G042680	blue
Soltu.DM.02G019730	green
Soltu.DM.08G005120	green
Soltu.DM.06G031790	purple
Soltu.DM.01G035330	brown
Soltu.DM.09G005410	turquoise
Soltu.DM.01G003350	blue
Soltu.DM.01G023810	brown
Soltu.DM.12G021560	blue
Soltu.DM.01G000710	blue
Soltu.DM.07G004040	green
Soltu.DM.01G041080	blue
Soltu.DM.02G017700	blue
Soltu.DM.02G022540	salmon
Soltu.DM.01G032810	blue
Soltu.DM.01G039840	magenta
Soltu.DM.01G037860	lightgreen
Soltu.DM.04G021160	tan
Soltu.DM.01G002400	turquoise
Soltu.DM.04G001640	blue
Soltu.DM.09G003810	brown
Soltu.DM.07G000960	blue
Soltu.DM.01G040930	brown
Soltu.DM.03G016230	pink
Soltu.DM.12G027800	blue
Soltu.DM.01G049650	lightyellow
Soltu.DM.10G010300	yellow
Soltu.DM.07G021980	pink
Soltu.DM.06G002670	blue
Soltu.DM.11G007830	lightyellow
Soltu.DM.01G041330	pink
Soltu.DM.01G031540	tan
Soltu.DM.02G024900	green
Soltu.DM.03G010960	brown
Soltu.DM.09G027080	blue
Soltu.DM.03G023010	darkgrey
Soltu.DM.03G028040	magenta
Soltu.DM.01G040680	yellow
Soltu.DM.12G001390	blue
Soltu.DM.03G009630	turquoise
Soltu.DM.11G005060	brown
Soltu.DM.09G016950	brown
Soltu.DM.05G001650	pink
Soltu.DM.06G030460	turquoise
Soltu.DM.08G030300	red
Soltu.DM.05G009080	blue
Soltu.DM.06G021720	blue
Soltu.DM.03G026220	turquoise
Soltu.DM.03G022760	blue
Soltu.DM.04G012840	brown
Soltu.DM.07G011040	red
Soltu.DM.06G034540	black
Soltu.DM.01G007150	turquoise
Soltu.DM.06G019390	yellow
Soltu.DM.07G007530	brown
Soltu.DM.12G001640	turquoise
Soltu.DM.05G008930	pink
Soltu.DM.07G010930	red
Soltu.DM.07G014720	darkturquoise
Soltu.DM.01G006400	yellow
Soltu.DM.01G034880	tan
Soltu.DM.07G003090	turquoise
Soltu.DM.08G004020	pink
Soltu.DM.07G012890	blue
Soltu.DM.01G004490	black
Soltu.DM.07G003360	white
Soltu.DM.05G009330	pink
Soltu.DM.12G006380	blue
Soltu.DM.03G008940	lightyellow
Soltu.DM.08G015570	brown
Soltu.DM.02G022500	brown
Soltu.DM.01G051560	black
Soltu.DM.09G027620	blue
Soltu.DM.01G036010	black
Soltu.DM.04G004020	turquoise
Soltu.DM.03G025750	red
Soltu.DM.09G021660	royalblue
Soltu.DM.05G023430	greenyellow
Soltu.DM.11G002920	tan
Soltu.DM.08G019050	yellow
Soltu.DM.10G003390	red
Soltu.DM.06G019680	yellow
Soltu.DM.01G001610	skyblue
Soltu.DM.01G052030	brown
Soltu.DM.07G012760	green
Soltu.DM.09G010500	red
Soltu.DM.12G000510	turquoise
Soltu.DM.10G029510	tan
Soltu.DM.04G005990	darkgrey
Soltu.DM.02G034320	darkgreen
Soltu.DM.11G003030	darkorange
Soltu.DM.01G046650	turquoise
Soltu.DM.04G006870	blue
Soltu.DM.03G029880	tan
Soltu.DM.12G012320	magenta
Soltu.DM.06G026180	turquoise
Soltu.DM.02G011930	cyan
Soltu.DM.12G002600	pink
Soltu.DM.03G025280	turquoise
Soltu.DM.03G000490	blue
Soltu.DM.06G019670	red
Soltu.DM.06G004090	blue
Soltu.DM.04G011340	brown
Soltu.DM.06G006800	turquoise
Soltu.DM.02G010040	blue
Soltu.DM.08G012110	magenta
Soltu.DM.01G005170	black
Soltu.DM.10G010890	violet
Soltu.DM.05G019560	yellow
Soltu.DM.02G034360	red
Soltu.DM.10G013090	brown
Soltu.DM.07G018580	purple
Soltu.DM.08G028430	turquoise
Soltu.DM.11G007350	brown
Soltu.DM.05G025870	green
Soltu.DM.07G014130	lightgreen
Soltu.DM.04G005370	red
Soltu.DM.10G012790	red
Soltu.DM.08G022390	blue
Soltu.DM.03G024480	greenyellow
Soltu.DM.03G024150	yellow
Soltu.DM.07G027300	royalblue
Soltu.DM.05G022470	green
Soltu.DM.09G030690	blue
Soltu.DM.08G013600	blue
Soltu.DM.11G009130	midnightblue
Soltu.DM.08G018720	turquoise
Soltu.DM.08G017510	brown
Soltu.DM.02G014340	turquoise
Soltu.DM.06G022400	green
Soltu.DM.04G017420	brown
Soltu.DM.04G007830	black
Soltu.DM.02G004970	yellow
Soltu.DM.03G028860	brown
Soltu.DM.03G010150	magenta
Soltu.DM.07G024960	brown
Soltu.DM.09G014570	brown
Soltu.DM.12G004520	brown
Soltu.DM.05G011910	magenta
Soltu.DM.10G017670	pink
Soltu.DM.05G026810	blue
Soltu.DM.10G002340	brown
Soltu.DM.11G020790	darkred
Soltu.DM.05G013510	darkgreen
Soltu.DM.06G024120	green
Soltu.DM.09G023530	greenyellow
Soltu.DM.09G024740	black
Soltu.DM.10G024820	blue
Soltu.DM.11G026560	yellow
Soltu.DM.01G034500	pink
Soltu.DM.10G018530	turquoise
Soltu.DM.04G012690	green
Soltu.DM.10G011850	blue
Soltu.DM.05G025290	green
Soltu.DM.10G007910	blue
Soltu.DM.01G030430	blue
Soltu.DM.06G020800	turquoise
Soltu.DM.12G009650	lightcyan
Soltu.DM.12G006600	turquoise
Soltu.DM.01G045080	blue
Soltu.DM.08G003140	blue
Soltu.DM.11G020240	turquoise
Soltu.DM.05G026330	green
Soltu.DM.10G019660	brown
Soltu.DM.04G034950	red
Soltu.DM.04G004560	turquoise
Soltu.DM.12G011560	green
Soltu.DM.07G013580	magenta
Soltu.DM.10G014320	skyblue
Soltu.DM.05G025120	turquoise
Soltu.DM.10G025150	darkorange
Soltu.DM.08G012550	blue
Soltu.DM.09G031560	red
Soltu.DM.08G004210	turquoise
Soltu.DM.02G019470	darkred
Soltu.DM.01G051910	red
Soltu.DM.06G025290	darkturquoise
Soltu.DM.09G029670	pink
Soltu.DM.05G024450	turquoise
Soltu.DM.03G037410	red
Soltu.DM.03G029050	grey
Soltu.DM.12G008520	greenyellow
Soltu.DM.12G014050	yellow
Soltu.DM.12G029370	turquoise
Soltu.DM.05G020510	blue
Soltu.DM.02G002160	pink
Soltu.DM.09G009550	yellow
Soltu.DM.11G021110	darkgreen
Soltu.DM.08G028640	blue
Soltu.DM.06G020110	brown
Soltu.DM.09G022370	darkred
Soltu.DM.04G013850	cyan
Soltu.DM.12G010970	blue
Soltu.DM.05G024980	lightyellow
Soltu.DM.09G029580	turquoise
Soltu.DM.12G017590	magenta
Soltu.DM.10G021700	yellow
Soltu.DM.02G006600	red
Soltu.DM.03G017240	brown
Soltu.DM.07G018200	red
Soltu.DM.11G024540	brown
Soltu.DM.04G012100	turquoise
Soltu.DM.08G020090	darkred
Soltu.DM.11G001590	brown
Soltu.DM.10G020250	black
Soltu.DM.05G027180	green
Soltu.DM.12G024600	turquoise
Soltu.DM.12G028770	brown
Soltu.DM.04G011300	brown
Soltu.DM.07G022470	pink
Soltu.DM.01G011990	turquoise
Soltu.DM.11G024890	brown
Soltu.DM.02G012580	yellow
Soltu.DM.10G014370	midnightblue
Soltu.DM.09G028980	lightgreen
Soltu.DM.04G001660	royalblue
Soltu.DM.11G022490	red
Soltu.DM.10G019770	brown
Soltu.DM.04G008270	pink
Soltu.DM.11G001010	yellow
Soltu.DM.01G051000	pink
Soltu.DM.01G050990	turquoise
Soltu.DM.06G018940	blue
Soltu.DM.08G004310	purple
Soltu.DM.06G016920	yellow
Soltu.DM.10G002370	brown
Soltu.DM.11G002020	turquoise
Soltu.DM.02G000600	green
Soltu.DM.08G026550	red
Soltu.DM.07G009340	grey60
Soltu.DM.11G017830	black
Soltu.DM.08G029110	turquoise
Soltu.DM.02G004110	lightyellow
Soltu.DM.04G032440	green
Soltu.DM.01G031590	black
Soltu.DM.08G027600	cyan
Soltu.DM.05G022800	red
Soltu.DM.09G004380	midnightblue
Soltu.DM.02G027100	pink
Soltu.DM.04G036560	green
Soltu.DM.11G015700	blue
Soltu.DM.02G011050	green
Soltu.DM.02G020730	magenta
Soltu.DM.12G022520	orange
Soltu.DM.09G003150	tan
Soltu.DM.09G006300	grey60
Soltu.DM.09G003480	turquoise
Soltu.DM.06G025220	grey
Soltu.DM.02G019420	turquoise
Soltu.DM.01G009140	turquoise
Soltu.DM.09G022630	pink
Soltu.DM.08G006300	yellow
Soltu.DM.02G021460	turquoise
Soltu.DM.01G000120	turquoise
Soltu.DM.06G028580	blue
Soltu.DM.03G034330	black
Soltu.DM.03G014640	turquoise
Soltu.DM.02G033360	green
Soltu.DM.04G001150	lightgreen
Soltu.DM.02G005640	purple
Soltu.DM.10G001420	darkred
Soltu.DM.01G026820	tan
Soltu.DM.02G009770	blue
Soltu.DM.06G017330	turquoise
Soltu.DM.04G035140	blue
Soltu.DM.01G045330	blue
Soltu.DM.06G012970	turquoise
Soltu.DM.02G031210	greenyellow
Soltu.DM.03G019070	green
Soltu.DM.02G032090	turquoise
Soltu.DM.01G008280	yellow
Soltu.DM.04G003810	brown
Soltu.DM.09G005650	green
Soltu.DM.01G019500	red
Soltu.DM.03G005920	green
Soltu.DM.01G015210	turquoise
Soltu.DM.05G003070	turquoise
Soltu.DM.01G046160	blue
Soltu.DM.01G021410	steelblue
Soltu.DM.02G002510	brown
Soltu.DM.04G029170	black
Soltu.DM.06G027330	brown
Soltu.DM.03G021260	cyan
Soltu.DM.10G025830	blue
Soltu.DM.05G007790	pink
Soltu.DM.04G021360	red
Soltu.DM.11G015520	blue
Soltu.DM.01G038080	black
Soltu.DM.03G021540	darkgrey
Soltu.DM.09G002350	lightcyan
Soltu.DM.05G020700	yellow
Soltu.DM.04G025840	brown
Soltu.DM.01G023950	yellow
Soltu.DM.08G017250	turquoise
Soltu.DM.04G025590	royalblue
Soltu.DM.08G002370	darkred
Soltu.DM.10G018270	salmon
Soltu.DM.01G027060	pink
Soltu.DM.04G029280	red
Soltu.DM.02G018660	grey
Soltu.DM.04G024460	darkgrey
Soltu.DM.01G020280	turquoise
Soltu.DM.05G002670	red
Soltu.DM.09G028150	blue
Soltu.DM.10G017530	grey60
Soltu.DM.02G032540	blue
Soltu.DM.06G013710	turquoise
Soltu.DM.01G016740	blue
Soltu.DM.01G021880	brown
Soltu.DM.09G007990	brown
Soltu.DM.04G034230	yellow
Soltu.DM.03G034800	brown
Soltu.DM.02G025610	blue
Soltu.DM.08G029930	turquoise
Soltu.DM.01G023480	pink
Soltu.DM.03G036400	pink
Soltu.DM.12G021170	blue
Soltu.DM.01G028560	black
Soltu.DM.09G026110	turquoise
Soltu.DM.12G026990	darkred
Soltu.DM.12G009350	darkorange
Soltu.DM.09G004210	brown
Soltu.DM.01G038620	grey
Soltu.DM.08G014220	pink
Soltu.DM.01G008450	darkgreen
Soltu.DM.08G004430	lightcyan
Soltu.DM.08G003420	black
Soltu.DM.03G006380	midnightblue
Soltu.DM.06G029760	turquoise
Soltu.DM.07G006820	greenyellow
Soltu.DM.09G003970	turquoise
Soltu.DM.05G001320	blue
Soltu.DM.01G049240	blue
Soltu.DM.04G025330	darkturquoise
Soltu.DM.08G021070	yellow
Soltu.DM.10G030360	brown
Soltu.DM.12G003710	yellow
Soltu.DM.01G020750	blue
Soltu.DM.01G025500	lightcyan
Soltu.DM.02G022340	darkred
Soltu.DM.07G015030	blue
Soltu.DM.09G019440	red
Soltu.DM.02G027920	brown
Soltu.DM.03G037750	turquoise
Soltu.DM.09G000440	blue
Soltu.DM.09G021460	green
Soltu.DM.01G023220	red
Soltu.DM.07G003520	brown
Soltu.DM.07G012560	black
Soltu.DM.02G008410	yellow
Soltu.DM.10G004010	lightyellow
Soltu.DM.04G033270	cyan
Soltu.DM.11G016760	blue
Soltu.DM.11G006240	purple
Soltu.DM.06G003830	darkturquoise
Soltu.DM.01G046980	green
Soltu.DM.12G002040	turquoise
Soltu.DM.03G006520	green
Soltu.DM.01G044850	brown
Soltu.DM.10G004850	purple
Soltu.DM.05G004910	orange
Soltu.DM.04G019370	magenta
Soltu.DM.09G007010	midnightblue
Soltu.DM.06G028680	blue
Soltu.DM.02G034650	yellow
Soltu.DM.02G015230	pink
Soltu.DM.08G002850	brown
Soltu.DM.01G048110	blue
Soltu.DM.02G022830	blue
Soltu.DM.07G002690	brown
Soltu.DM.10G015020	pink
Soltu.DM.01G000280	green
Soltu.DM.11G000970	red
Soltu.DM.10G004350	yellow
Soltu.DM.12G029910	yellow
Soltu.DM.03G033120	turquoise
Soltu.DM.11G004080	turquoise
Soltu.DM.11G007190	pink
Soltu.DM.02G026330	turquoise
Soltu.DM.06G014750	brown
Soltu.DM.02G023120	yellow
Soltu.DM.04G029900	brown
Soltu.DM.08G007420	green
Soltu.DM.11G019160	blue
Soltu.DM.01G037210	blue
Soltu.DM.02G015580	salmon
Soltu.DM.03G012630	blue
Soltu.DM.01G021570	brown
Soltu.DM.04G020770	green
Soltu.DM.03G008740	turquoise
Soltu.DM.07G027140	turquoise
Soltu.DM.06G018300	midnightblue
Soltu.DM.08G001110	brown
Soltu.DM.06G008070	royalblue
Soltu.DM.11G009330	turquoise
Soltu.DM.06G005290	black
Soltu.DM.01G031320	yellow
Soltu.DM.05G015050	blue
Soltu.DM.02G014180	brown
Soltu.DM.11G010290	yellow
Soltu.DM.01G027830	red
Soltu.DM.03G010310	brown
Soltu.DM.01G032590	turquoise
Soltu.DM.10G012800	greenyellow
Soltu.DM.12G001020	red
Soltu.DM.07G027490	green
Soltu.DM.12G013090	blue
Soltu.DM.01G043850	turquoise
Soltu.DM.03G034470	cyan
Soltu.DM.11G009480	brown
Soltu.DM.02G018770	magenta
Soltu.DM.11G000350	brown
Soltu.DM.07G001910	blue
Soltu.DM.08G024400	turquoise
Soltu.DM.05G022670	black
Soltu.DM.09G010980	red
Soltu.DM.11G012850	grey
Soltu.DM.12G000990	turquoise
Soltu.DM.01G034740	yellow
Soltu.DM.12G026170	greenyellow
Soltu.DM.01G042180	purple
Soltu.DM.01G047350	brown
Soltu.DM.12G003870	brown
Soltu.DM.01G007770	black
Soltu.DM.08G006460	pink
Soltu.DM.03G003540	turquoise
Soltu.DM.01G036670	green
Soltu.DM.06G031610	tan
Soltu.DM.04G005760	brown
Soltu.DM.05G023190	red
Soltu.DM.10G003030	lightgreen
Soltu.DM.01G003250	turquoise
Soltu.DM.01G021100	darkred
Soltu.DM.02G013320	red
Soltu.DM.01G041980	blue
Soltu.DM.06G000510	brown
Soltu.DM.10G001980	red
Soltu.DM.07G017040	darkgrey
Soltu.DM.01G033240	magenta
Soltu.DM.07G013740	turquoise
Soltu.DM.10G005070	green
Soltu.DM.07G022110	grey
Soltu.DM.10G026390	turquoise
Soltu.DM.11G012460	greenyellow
Soltu.DM.05G017980	brown
Soltu.DM.01G042720	blue
Soltu.DM.01G030530	blue
Soltu.DM.02G019670	purple
Soltu.DM.04G034200	green
Soltu.DM.01G036580	blue
Soltu.DM.06G023390	green
Soltu.DM.01G035160	skyblue
Soltu.DM.10G015670	red
Soltu.DM.03G029290	magenta
Soltu.DM.09G024230	steelblue
Soltu.DM.09G013980	brown
Soltu.DM.03G011590	pink
Soltu.DM.06G021400	turquoise
Soltu.DM.09G010320	yellow
Soltu.DM.12G000370	lightgreen
Soltu.DM.02G024200	turquoise
Soltu.DM.05G018720	black
Soltu.DM.04G011920	green
Soltu.DM.10G000160	turquoise
Soltu.DM.07G015990	yellow
Soltu.DM.06G020350	brown
Soltu.DM.05G017360	blue
Soltu.DM.04G006520	green
Soltu.DM.05G021910	yellow
Soltu.DM.03G013680	red
Soltu.DM.01G040760	salmon
Soltu.DM.03G016060	salmon
Soltu.DM.05G000800	turquoise
Soltu.DM.01G000500	steelblue
Soltu.DM.05G025760	black
Soltu.DM.12G005820	orange
Soltu.DM.11G001750	turquoise
Soltu.DM.03G002630	turquoise
Soltu.DM.04G002230	violet
Soltu.DM.01G037980	brown
Soltu.DM.05G002530	red
Soltu.DM.01G002610	green
Soltu.DM.03G028650	yellow
Soltu.DM.02G025150	blue
Soltu.DM.10G010510	turquoise
Soltu.DM.04G022840	tan
Soltu.DM.06G030050	blue
Soltu.DM.11G007970	pink
Soltu.DM.04G037010	pink
Soltu.DM.06G004500	darkorange
Soltu.DM.02G012740	brown
Soltu.DM.03G026380	pink
Soltu.DM.01G049170	turquoise
Soltu.DM.08G014870	yellow
Soltu.DM.01G051240	turquoise
Soltu.DM.06G033500	brown
Soltu.DM.06G034730	red
Soltu.DM.05G022240	cyan
Soltu.DM.09G006890	turquoise
Soltu.DM.04G004960	green
Soltu.DM.11G002220	royalblue
Soltu.DM.02G014960	brown
Soltu.DM.08G019930	brown
Soltu.DM.06G002820	skyblue
Soltu.DM.10G016910	saddlebrown
Soltu.DM.02G018230	lightyellow
Soltu.DM.06G021080	violet
Soltu.DM.06G021550	steelblue
Soltu.DM.08G027040	blue
Soltu.DM.12G006020	blue
Soltu.DM.10G000830	greenyellow
Soltu.DM.10G029490	brown
Soltu.DM.07G024430	black
Soltu.DM.01G051790	salmon
Soltu.DM.11G025920	turquoise
Soltu.DM.04G036760	blue
Soltu.DM.05G008760	lightgreen
Soltu.DM.09G018780	yellow
Soltu.DM.01G013060	yellow
Soltu.DM.12G011880	blue
Soltu.DM.03G022260	brown
Soltu.DM.05G011030	brown
Soltu.DM.01G007470	turquoise
Soltu.DM.03G011860	salmon
Soltu.DM.12G014630	blue
Soltu.DM.07G016700	yellow
Soltu.DM.01G033690	brown
Soltu.DM.08G012840	turquoise
Soltu.DM.06G032360	black
Soltu.DM.03G019670	green
Soltu.DM.02G034510	green
Soltu.DM.03G024830	blue
Soltu.DM.07G022870	turquoise
Soltu.DM.05G022390	midnightblue
Soltu.DM.07G027800	brown
Soltu.DM.10G022860	turquoise
Soltu.DM.01G043440	lightyellow
Soltu.DM.06G026020	cyan
Soltu.DM.11G009810	blue
Soltu.DM.12G005590	turquoise
Soltu.DM.05G023660	yellow
Soltu.DM.03G025120	turquoise
Soltu.DM.04G001250	darkgreen
Soltu.DM.10G027980	turquoise
Soltu.DM.10G023400	turquoise
Soltu.DM.08G010560	brown
Soltu.DM.05G025620	red
Soltu.DM.06G034250	brown
Soltu.DM.01G037150	turquoise
Soltu.DM.04G030350	turquoise
Soltu.DM.04G000210	royalblue
Soltu.DM.09G022940	pink
Soltu.DM.07G018460	lightyellow
Soltu.DM.12G005040	darkorange
Soltu.DM.04G028500	blue
Soltu.DM.11G023430	turquoise
Soltu.DM.10G003250	blue
Soltu.DM.05G012070	magenta
Soltu.DM.08G002170	brown
Soltu.DM.01G039110	tan
Soltu.DM.03G021710	blue
Soltu.DM.09G025620	darkgreen
Soltu.DM.09G028390	turquoise
Soltu.DM.10G017730	brown
Soltu.DM.10G026580	turquoise
Soltu.DM.08G022560	salmon
Soltu.DM.09G018290	midnightblue
Soltu.DM.09G030550	yellow
Soltu.DM.10G024980	turquoise
Soltu.DM.08G017720	turquoise
Soltu.DM.08G018910	black
Soltu.DM.03G036640	turquoise
Soltu.DM.07G013260	purple
Soltu.DM.01G028760	brown
Soltu.DM.09G009180	yellow
Soltu.DM.03G031140	blue
Soltu.DM.12G009590	turquoise
Soltu.DM.10G017880	green
Soltu.DM.09G007900	turquoise
Soltu.DM.12G013620	brown
Soltu.DM.12G004310	blue
Soltu.DM.10G026630	turquoise
Soltu.DM.06G013160	blue
Soltu.DM.05G018680	brown
Soltu.DM.10G019250	blue
Soltu.DM.05G013300	greenyellow
Soltu.DM.10G015480	turquoise
Soltu.DM.08G029480	turquoise
Soltu.DM.10G024670	green
Soltu.DM.09G023700	yellow
Soltu.DM.04G001920	steelblue
Soltu.DM.10G030160	midnightblue
Soltu.DM.04G024920	black
Soltu.DM.02G019880	yellow
Soltu.DM.12G006810	black
Soltu.DM.11G019480	blue
Soltu.DM.03G027710	turquoise
Soltu.DM.10G021000	yellow
Soltu.DM.11G012440	turquoise
Soltu.DM.03G037590	turquoise
Soltu.DM.06G021940	turquoise
Soltu.DM.07G009810	pink
Soltu.DM.04G033070	green
Soltu.DM.01G022510	turquoise
Soltu.DM.12G025050	blue
Soltu.DM.11G025260	blue
Soltu.DM.06G000470	brown
Soltu.DM.11G001250	turquoise
Soltu.DM.08G025100	tan
Soltu.DM.12G019270	darkturquoise
Soltu.DM.02G008160	yellow
Soltu.DM.10G020350	cyan
Soltu.DM.02G031820	brown
Soltu.DM.04G003270	pink
Soltu.DM.09G029420	yellow
Soltu.DM.09G002530	yellow
Soltu.DM.05G005510	darkturquoise
Soltu.DM.12G017380	green
Soltu.DM.07G025420	red
Soltu.DM.06G000910	green
Soltu.DM.08G021480	turquoise
Soltu.DM.05G026620	turquoise
Soltu.DM.06G014590	blue
Soltu.DM.06G000070	darkgreen
Soltu.DM.04G012730	turquoise
Soltu.DM.02G023320	black
Soltu.DM.08G011180	turquoise
Soltu.DM.04G033920	turquoise
Soltu.DM.05G025730	skyblue
Soltu.DM.11G016350	blue
Soltu.DM.02G028440	turquoise
Soltu.DM.11G025480	salmon
Soltu.DM.05G003910	red
Soltu.DM.02G020670	yellow
Soltu.DM.03G025820	turquoise
Soltu.DM.08G021150	turquoise
Soltu.DM.01G025980	black
Soltu.DM.02G023490	green
Soltu.DM.12G023040	turquoise
Soltu.DM.12G024010	green
Soltu.DM.08G005970	white
Soltu.DM.03G018260	turquoise
Soltu.DM.08G001460	turquoise
Soltu.DM.04G031560	red
Soltu.DM.10G023870	green
Soltu.DM.03G033450	turquoise
Soltu.DM.03G017520	black
Soltu.DM.05G004640	tan
Soltu.DM.01G047110	turquoise
Soltu.DM.11G022280	red
Soltu.DM.08G025810	turquoise
Soltu.DM.06G010450	purple
Soltu.DM.06G031450	pink
Soltu.DM.05G016210	red
Soltu.DM.05G023100	turquoise
Soltu.DM.03G034100	black
Soltu.DM.02G008310	blue
Soltu.DM.02G033530	turquoise
Soltu.DM.10G004450	brown
Soltu.DM.01G009360	turquoise
Soltu.DM.01G026980	blue
Soltu.DM.12G022310	red
Soltu.DM.09G006530	red
Soltu.DM.09G003720	magenta
Soltu.DM.01G015150	blue
Soltu.DM.02G029790	blue
Soltu.DM.11G010210	blue
Soltu.DM.02G029420	black
Soltu.DM.09G004970	lightgreen
Soltu.DM.09G022810	turquoise
Soltu.DM.04G019920	saddlebrown
Soltu.DM.08G006110	brown
Soltu.DM.12G020800	yellow
Soltu.DM.02G021230	magenta
Soltu.DM.12G025830	brown
Soltu.DM.07G000880	turquoise
Soltu.DM.09G000260	lightcyan
Soltu.DM.01G051950	brown
Soltu.DM.07G001280	magenta
Soltu.DM.01G041610	red
Soltu.DM.10G001210	red
Soltu.DM.01G019340	darkturquoise
Soltu.DM.06G012030	red
Soltu.DM.12G026560	pink
Soltu.DM.02G031000	grey60
Soltu.DM.05G017160	yellow
Soltu.DM.10G001770	tan
Soltu.DM.02G032660	turquoise
Soltu.DM.01G040560	turquoise
Soltu.DM.10G009010	midnightblue
Soltu.DM.01G046390	skyblue
Soltu.DM.02G002490	brown
Soltu.DM.06G017100	magenta
Soltu.DM.09G010040	blue
Soltu.DM.05G002730	red
Soltu.DM.11G010960	brown
Soltu.DM.03G031420	green
Soltu.DM.01G002050	brown
Soltu.DM.01G048480	darkturquoise
Soltu.DM.10G014530	brown
Soltu.DM.09G027470	red
Soltu.DM.01G012720	yellow
Soltu.DM.03G003830	green
Soltu.DM.03G004820	royalblue
Soltu.DM.07G014220	blue
Soltu.DM.09G005370	yellow
Soltu.DM.05G006430	red
Soltu.DM.02G002720	green
Soltu.DM.02G026950	yellow
Soltu.DM.09G018210	yellow
Soltu.DM.04G029320	green
Soltu.DM.01G027210	skyblue
Soltu.DM.01G028240	turquoise
Soltu.DM.12G023860	green
Soltu.DM.07G006810	red
Soltu.DM.05G002880	lightgreen
Soltu.DM.12G000760	purple
Soltu.DM.04G021660	turquoise
Soltu.DM.09G004020	red
Soltu.DM.07G015170	turquoise
Soltu.DM.05G000770	blue
Soltu.DM.01G022570	yellow
Soltu.DM.06G000990	pink
Soltu.DM.02G025420	green
Soltu.DM.04G034000	brown
Soltu.DM.07G014590	green
Soltu.DM.02G030750	turquoise
Soltu.DM.12G021030	black
Soltu.DM.09G001610	grey
Soltu.DM.05G010300	steelblue
Soltu.DM.06G021820	turquoise
Soltu.DM.09G020520	turquoise
Soltu.DM.07G004550	black
Soltu.DM.01G047930	greenyellow
Soltu.DM.09G026700	turquoise
Soltu.DM.09G029360	darkturquoise
Soltu.DM.05G008560	yellow
Soltu.DM.02G021900	yellow
Soltu.DM.04G001340	turquoise
Soltu.DM.06G029040	brown
Soltu.DM.11G005920	pink
Soltu.DM.09G006880	turquoise
Soltu.DM.01G049160	turquoise
Soltu.DM.05G001280	steelblue
Soltu.DM.02G019040	turquoise
Soltu.DM.04G022310	darkturquoise
Soltu.DM.06G000730	red
Soltu.DM.12G003520	yellow
Soltu.DM.02G008200	turquoise
Soltu.DM.11G019550	royalblue
Soltu.DM.03G032190	yellow
Soltu.DM.01G022890	midnightblue
Soltu.DM.06G034240	black
Soltu.DM.09G007200	brown
Soltu.DM.06G000330	black
Soltu.DM.05G021290	greenyellow
Soltu.DM.02G016950	lightyellow
Soltu.DM.09G016070	brown
Soltu.DM.01G003860	brown
Soltu.DM.03G013780	brown
Soltu.DM.12G007230	green
Soltu.DM.01G033460	green
Soltu.DM.10G028030	black
Soltu.DM.04G027360	lightcyan
Soltu.DM.07G012330	blue
Soltu.DM.06G032160	blue
Soltu.DM.03G032440	black
Soltu.DM.03G001990	brown
Soltu.DM.02G031580	red
Soltu.DM.11G012940	blue
Soltu.DM.07G002240	turquoise
Soltu.DM.10G002270	green
Soltu.DM.05G018900	turquoise
Soltu.DM.03G005060	blue
Soltu.DM.09G021160	greenyellow
Soltu.DM.11G018600	green
Soltu.DM.04G027090	green
Soltu.DM.04G002810	black
Soltu.DM.08G000470	red
Soltu.DM.11G007780	yellow
Soltu.DM.05G025420	purple
Soltu.DM.01G037390	magenta
Soltu.DM.12G001960	green
Soltu.DM.04G011710	brown
Soltu.DM.09G017300	pink
Soltu.DM.06G034860	blue
Soltu.DM.01G043130	turquoise
Soltu.DM.02G020880	blue
Soltu.DM.11G000830	grey60
Soltu.DM.01G000360	turquoise
Soltu.DM.03G000110	turquoise
Soltu.DM.02G017330	tan
Soltu.DM.04G018670	blue
Soltu.DM.09G010820	green
Soltu.DM.11G012950	lightgreen
Soltu.DM.04G010040	red
Soltu.DM.09G025420	brown
Soltu.DM.11G007430	turquoise
Soltu.DM.08G023760	yellow
Soltu.DM.12G023520	yellow
Soltu.DM.01G032410	yellow
Soltu.DM.04G026950	midnightblue
Soltu.DM.01G002800	tan
Soltu.DM.01G005850	black
Soltu.DM.11G011600	turquoise
Soltu.DM.02G013820	yellow
Soltu.DM.11G000780	red
Soltu.DM.08G001700	salmon
Soltu.DM.02G013790	yellow
Soltu.DM.06G002200	yellow
Soltu.DM.09G013550	yellow
Soltu.DM.06G005460	salmon
Soltu.DM.12G029520	purple
Soltu.DM.01G034150	brown
Soltu.DM.04G007540	lightyellow
Soltu.DM.03G008470	royalblue
Soltu.DM.09G021780	blue
Soltu.DM.07G016520	red
Soltu.DM.07G006040	blue
Soltu.DM.07G027750	green
Soltu.DM.01G035820	red
Soltu.DM.07G014960	yellow
Soltu.DM.11G009690	salmon
Soltu.DM.09G023140	red
Soltu.DM.10G024470	yellow
Soltu.DM.01G001570	turquoise
Soltu.DM.11G010550	turquoise
Soltu.DM.09G027860	blue
Soltu.DM.10G016200	steelblue
Soltu.DM.03G016920	darkred
Soltu.DM.11G005140	salmon
Soltu.DM.02G016170	grey
Soltu.DM.12G004250	turquoise
Soltu.DM.03G018930	greenyellow
Soltu.DM.07G022220	pink
Soltu.DM.01G003040	black
Soltu.DM.01G005540	brown
Soltu.DM.09G008070	blue
Soltu.DM.03G000800	brown
Soltu.DM.01G013390	blue
Soltu.DM.12G008950	blue
Soltu.DM.01G004890	greenyellow
Soltu.DM.11G021360	blue
Soltu.DM.06G003150	grey60
Soltu.DM.04G005590	turquoise
Soltu.DM.01G036420	blue
Soltu.DM.05G021890	brown
Soltu.DM.07G007800	skyblue
Soltu.DM.07G019320	brown
Soltu.DM.10G010490	yellow
Soltu.DM.06G030150	blue
Soltu.DM.09G013540	black
Soltu.DM.02G024430	brown
Soltu.DM.11G001490	blue
Soltu.DM.04G006480	lightgreen
Soltu.DM.03G028280	turquoise
Soltu.DM.09G027130	green
Soltu.DM.01G014620	red
Soltu.DM.07G025620	blue
Soltu.DM.01G050690	pink
Soltu.DM.02G017490	royalblue
Soltu.DM.04G007680	brown
Soltu.DM.03G022870	turquoise
Soltu.DM.02G012460	yellow
Soltu.DM.03G002400	brown
Soltu.DM.05G020270	yellow
Soltu.DM.07G021750	pink
Soltu.DM.01G012270	lightyellow
Soltu.DM.06G028150	turquoise
Soltu.DM.02G019350	darkturquoise
Soltu.DM.06G020520	red
Soltu.DM.01G005070	green
Soltu.DM.10G006230	pink
Soltu.DM.03G027990	brown
Soltu.DM.03G023470	cyan
Soltu.DM.12G004920	black
Soltu.DM.04G015080	yellow
Soltu.DM.08G021310	blue
Soltu.DM.03G009250	darkred
Soltu.DM.06G002780	blue
Soltu.DM.04G037600	yellow
Soltu.DM.04G032230	turquoise
Soltu.DM.10G010910	blue
Soltu.DM.10G029020	brown
Soltu.DM.01G045490	lightgreen
Soltu.DM.01G051450	black
Soltu.DM.06G033710	blue
Soltu.DM.04G031760	turquoise
Soltu.DM.01G031450	magenta
Soltu.DM.08G019740	pink
Soltu.DM.10G003660	midnightblue
Soltu.DM.10G027350	magenta
Soltu.DM.11G008640	blue
Soltu.DM.09G018880	brown
Soltu.DM.02G018000	blue
Soltu.DM.05G020850	saddlebrown
Soltu.DM.02G018310	turquoise
Soltu.DM.11G022040	black
Soltu.DM.03G015760	darkgrey
Soltu.DM.04G005860	pink
Soltu.DM.06G018240	grey60
Soltu.DM.08G027250	midnightblue
Soltu.DM.06G013290	yellow
Soltu.DM.03G018710	turquoise
Soltu.DM.11G009990	red
Soltu.DM.09G016530	brown
Soltu.DM.03G025590	purple
Soltu.DM.07G023590	magenta
Soltu.DM.07G028360	black
Soltu.DM.01G044720	blue
Soltu.DM.09G023930	brown
Soltu.DM.07G020150	green
Soltu.DM.12G006270	orange
Soltu.DM.06G032440	blue
Soltu.DM.04G000330	brown
Soltu.DM.03G015490	yellow
Soltu.DM.04G030490	turquoise
Soltu.DM.10G017380	white
Soltu.DM.03G024640	yellow
Soltu.DM.04G014020	darkred
Soltu.DM.05G019450	black
Soltu.DM.09G030180	pink
Soltu.DM.03G015010	brown
Soltu.DM.01G006860	brown
Soltu.DM.06G022310	red
Soltu.DM.03G021030	red
Soltu.DM.05G025980	blue
Soltu.DM.01G025040	blue
Soltu.DM.12G009140	pink
Soltu.DM.11G022950	red
Soltu.DM.04G030140	greenyellow
Soltu.DM.01G038470	pink
Soltu.DM.03G030170	darkred
Soltu.DM.03G003190	blue
Soltu.DM.08G018030	tan
Soltu.DM.08G017020	turquoise
Soltu.DM.10G027820	turquoise
Soltu.DM.08G024220	white
Soltu.DM.08G010240	darkorange
Soltu.DM.09G020350	turquoise
Soltu.DM.10G024400	brown
Soltu.DM.01G017620	blue
Soltu.DM.10G025460	brown
Soltu.DM.09G031270	brown
Soltu.DM.09G028580	darkred
Soltu.DM.03G035520	brown
Soltu.DM.08G016370	blue
Soltu.DM.06G013560	turquoise
Soltu.DM.06G024410	black
Soltu.DM.01G028000	royalblue
Soltu.DM.01G019280	grey60
Soltu.DM.12G017990	yellow
Soltu.DM.08G002700	turquoise
Soltu.DM.12G029640	cyan
Soltu.DM.11G023600	cyan
Soltu.DM.05G026980	greenyellow
Soltu.DM.12G019590	blue
Soltu.DM.06G027850	blue
Soltu.DM.01G039700	blue
Soltu.DM.09G009060	turquoise
Soltu.DM.03G021960	turquoise
Soltu.DM.12G025570	blue
Soltu.DM.11G016530	turquoise
Soltu.DM.09G028630	turquoise
Soltu.DM.03G027690	yellow
Soltu.DM.11G020550	green
Soltu.DM.06G023190	green
Soltu.DM.04G034640	turquoise
Soltu.DM.01G024790	blue
Soltu.DM.04G025140	turquoise
Soltu.DM.12G008230	yellow
Soltu.DM.08G017680	darkgrey
Soltu.DM.10G026210	turquoise
Soltu.DM.08G022450	purple
Soltu.DM.02G022200	cyan
Soltu.DM.11G021600	lightyellow
Soltu.DM.08G005950	lightgreen
Soltu.DM.10G022770	darkgrey
Soltu.DM.05G024160	pink
Soltu.DM.08G016080	blue
Soltu.DM.02G003290	red
Soltu.DM.06G030430	pink
Soltu.DM.08G013260	grey60
Soltu.DM.01G004630	turquoise
Soltu.DM.01G023070	royalblue
Soltu.DM.08G029560	turquoise
Soltu.DM.11G024070	blue
Soltu.DM.08G017970	black
Soltu.DM.12G011100	magenta
Soltu.DM.06G014960	red
Soltu.DM.11G024380	grey
Soltu.DM.12G016730	blue
Soltu.DM.09G018940	pink
Soltu.DM.03G027520	green
Soltu.DM.03G023860	brown
Soltu.DM.05G024290	blue
Soltu.DM.05G021660	magenta
Soltu.DM.04G023420	yellow
Soltu.DM.02G006110	magenta
Soltu.DM.08G003070	darkgreen
Soltu.DM.01G050260	black
Soltu.DM.02G009930	purple
Soltu.DM.06G024950	red
Soltu.DM.11G017720	brown
Soltu.DM.02G030340	turquoise
Soltu.DM.02G003610	blue
Soltu.DM.08G020160	orange
Soltu.DM.11G012330	turquoise
Soltu.DM.04G019700	lightgreen
Soltu.DM.10G020140	red
Soltu.DM.04G008560	red
Soltu.DM.01G018230	black
Soltu.DM.08G012130	grey
Soltu.DM.12G028060	turquoise
Soltu.DM.01G022300	turquoise
Soltu.DM.11G025380	yellow
Soltu.DM.03G037380	grey60
Soltu.DM.12G020270	turquoise
Soltu.DM.09G000810	turquoise
Soltu.DM.02G004910	turquoise
Soltu.DM.06G029450	magenta
Soltu.DM.08G004700	black
Soltu.DM.11G018440	turquoise
Soltu.DM.01G025820	yellow
Soltu.DM.01G033700	pink
Soltu.DM.06G014380	blue
Soltu.DM.11G024920	turquoise
Soltu.DM.01G020810	darkorange
Soltu.DM.12G026300	tan
Soltu.DM.08G000670	yellow
Soltu.DM.02G023510	blue
Soltu.DM.08G028770	midnightblue
Soltu.DM.03G030330	blue
Soltu.DM.03G032600	turquoise
Soltu.DM.03G001200	darkorange
Soltu.DM.05G024830	red
Soltu.DM.09G029210	brown
Soltu.DM.11G025030	turquoise
Soltu.DM.08G008850	cyan
Soltu.DM.03G037030	blue
Soltu.DM.11G014820	green
Soltu.DM.06G011600	turquoise
Soltu.DM.12G014130	brown
Soltu.DM.01G026550	green
Soltu.DM.04G018070	tan
Soltu.DM.08G029960	cyan
Soltu.DM.11G018190	turquoise
Soltu.DM.02G009060	grey
Soltu.DM.10G005200	skyblue
Soltu.DM.06G014030	magenta
Soltu.DM.12G024190	blue
Soltu.DM.12G015900	green
Soltu.DM.12G028680	turquoise
Soltu.DM.05G005720	red
Soltu.DM.03G034600	pink
Soltu.DM.02G011130	brown
Soltu.DM.04G025960	blue
Soltu.DM.03G005450	yellow
Soltu.DM.12G021650	red
Soltu.DM.07G025780	yellow
Soltu.DM.09G001070	pink
Soltu.DM.05G003760	green
Soltu.DM.01G047090	black
Soltu.DM.11G022560	blue
Soltu.DM.08G006630	green
Soltu.DM.06G009550	turquoise
Soltu.DM.09G007890	yellow
Soltu.DM.01G038860	blue
Soltu.DM.06G001780	lightcyan
Soltu.DM.06G016890	green
Soltu.DM.09G005940	blue
Soltu.DM.02G028630	turquoise
Soltu.DM.11G011370	green
Soltu.DM.09G005490	brown
Soltu.DM.10G004550	turquoise
Soltu.DM.02G010940	cyan
Soltu.DM.02G020350	green
Soltu.DM.12G022100	red
Soltu.DM.09G006760	tan
Soltu.DM.01G006770	turquoise
Soltu.DM.01G042570	cyan
Soltu.DM.03G035950	salmon
Soltu.DM.06G006060	greenyellow
Soltu.DM.12G027880	tan
Soltu.DM.07G007310	greenyellow
Soltu.DM.05G016400	red
Soltu.DM.11G011950	darkturquoise
Soltu.DM.12G007810	pink
Soltu.DM.02G025320	black
Soltu.DM.02G033700	turquoise
Soltu.DM.03G014820	magenta
Soltu.DM.01G041000	royalblue
Soltu.DM.10G001000	turquoise
Soltu.DM.11G010020	pink
Soltu.DM.10G016290	darkgrey
Soltu.DM.02G001330	turquoise
Soltu.DM.08G006090	brown
Soltu.DM.04G019880	blue
Soltu.DM.03G004320	orange
Soltu.DM.09G000380	blue
Soltu.DM.03G003110	midnightblue
Soltu.DM.03G013710	brown
Soltu.DM.02G021000	yellow
Soltu.DM.01G007220	pink
Soltu.DM.12G001310	blue
Soltu.DM.04G020870	lightcyan
Soltu.DM.09G005230	lightyellow
Soltu.DM.01G003530	green
Soltu.DM.04G035250	yellow
Soltu.DM.07G017940	red
Soltu.DM.02G024630	blue
Soltu.DM.04G024370	blue
Soltu.DM.05G002380	green
Soltu.DM.12G026680	turquoise
Soltu.DM.06G015810	red
Soltu.DM.09G004720	red
Soltu.DM.06G011050	midnightblue
Soltu.DM.06G000810	red
Soltu.DM.08G003910	grey
Soltu.DM.02G022230	blue
Soltu.DM.07G014410	black
Soltu.DM.02G025580	turquoise
Soltu.DM.05G006600	turquoise
Soltu.DM.05G010800	green
Soltu.DM.11G004950	greenyellow
Soltu.DM.11G003290	blue
Soltu.DM.03G002240	blue
Soltu.DM.01G020040	lightcyan
Soltu.DM.02G031630	red
Soltu.DM.01G021780	yellow
Soltu.DM.02G022670	turquoise
Soltu.DM.02G022890	darkturquoise
Soltu.DM.02G022580	pink
Soltu.DM.10G007250	brown
Soltu.DM.06G003540	turquoise
Soltu.DM.01G040060	greenyellow
Soltu.DM.03G009010	green
Soltu.DM.04G022430	brown
Soltu.DM.11G025110	yellow
Soltu.DM.04G025420	salmon
Soltu.DM.01G001970	yellow
Soltu.DM.09G018000	purple
Soltu.DM.09G020490	brown
Soltu.DM.02G017960	brown
Soltu.DM.04G018820	yellow
Soltu.DM.12G003220	black
Soltu.DM.04G029510	darkgreen
Soltu.DM.09G007560	yellow
Soltu.DM.10G029220	green
Soltu.DM.09G015200	blue
Soltu.DM.10G000660	blue
Soltu.DM.12G000040	brown
Soltu.DM.05G002960	turquoise
Soltu.DM.05G000520	yellow
Soltu.DM.04G023740	turquoise
Soltu.DM.06G033150	tan
Soltu.DM.12G002570	turquoise
Soltu.DM.01G023530	turquoise
Soltu.DM.07G003010	blue
Soltu.DM.10G016560	pink
Soltu.DM.07G004290	grey
Soltu.DM.01G027400	turquoise
Soltu.DM.10G006840	darkgreen
Soltu.DM.09G010580	turquoise
Soltu.DM.07G006660	yellow
Soltu.DM.10G029590	turquoise
Soltu.DM.11G019450	turquoise
Soltu.DM.06G006880	magenta
Soltu.DM.07G015450	turquoise
Soltu.DM.08G014150	steelblue
Soltu.DM.08G026580	turquoise
Soltu.DM.01G026630	turquoise
Soltu.DM.07G028160	tan
Soltu.DM.10G003310	turquoise
Soltu.DM.10G028170	yellow
Soltu.DM.07G008670	darkgrey
Soltu.DM.05G010110	turquoise
Soltu.DM.07G004740	brown
Soltu.DM.09G000180	lightcyan
Soltu.DM.08G021910	red
Soltu.DM.09G026570	saddlebrown
Soltu.DM.06G032280	turquoise
Soltu.DM.04G019060	lightgreen
Soltu.DM.01G042960	greenyellow
Soltu.DM.09G014640	brown
Soltu.DM.05G011440	turquoise
Soltu.DM.12G001880	yellow
Soltu.DM.07G016220	green
Soltu.DM.04G011690	steelblue
Soltu.DM.05G022740	green
Soltu.DM.03G024400	black
Soltu.DM.04G033730	greenyellow
Soltu.DM.10G026310	turquoise
Soltu.DM.05G008060	red
Soltu.DM.12G002680	turquoise
Soltu.DM.09G011230	magenta
Soltu.DM.12G007060	darkred
Soltu.DM.05G015560	green
Soltu.DM.04G017930	brown
Soltu.DM.06G001050	green
Soltu.DM.07G012100	brown
Soltu.DM.01G030120	brown
Soltu.DM.01G037580	turquoise
Soltu.DM.07G019900	brown
Soltu.DM.02G015610	turquoise
Soltu.DM.05G011990	green
Soltu.DM.10G020920	turquoise
Soltu.DM.07G027380	black
Soltu.DM.01G011270	saddlebrown
Soltu.DM.01G036980	turquoise
Soltu.DM.04G027110	turquoise
Soltu.DM.01G006300	midnightblue
Soltu.DM.11G026650	red
Soltu.DM.08G012940	turquoise
Soltu.DM.01G049570	turquoise
Soltu.DM.11G008840	turquoise
Soltu.DM.10G025660	white
Soltu.DM.08G023040	blue
Soltu.DM.07G005500	lightyellow
Soltu.DM.03G010480	turquoise
Soltu.DM.09G031070	greenyellow
Soltu.DM.10G013320	darkgreen
Soltu.DM.01G037630	red
Soltu.DM.05G011110	brown
Soltu.DM.04G004290	green
Soltu.DM.04G002760	turquoise
Soltu.DM.06G005050	darkgrey
Soltu.DM.11G004170	darkgrey
Soltu.DM.01G034580	green
Soltu.DM.04G002600	blue
Soltu.DM.07G013050	green
Soltu.DM.12G000860	turquoise
Soltu.DM.12G029480	purple
Soltu.DM.09G009260	purple
Soltu.DM.01G042030	turquoise
Soltu.DM.12G010470	turquoise
Soltu.DM.09G020780	turquoise
Soltu.DM.02G019960	turquoise
Soltu.DM.03G010730	red
Soltu.DM.11G011030	brown
Soltu.DM.11G020710	red
Soltu.DM.01G035980	brown
Soltu.DM.02G013610	yellow
Soltu.DM.09G013690	skyblue
Soltu.DM.05G009820	brown
Soltu.DM.03G011280	brown
Soltu.DM.02G017100	brown
Soltu.DM.12G005330	white
Soltu.DM.01G004910	yellow
Soltu.DM.06G018030	turquoise
Soltu.DM.11G021440	yellow
Soltu.DM.05G017870	brown
Soltu.DM.03G013200	red
Soltu.DM.05G019850	white
Soltu.DM.06G006500	brown
Soltu.DM.02G027480	black
Soltu.DM.03G016880	red
Soltu.DM.07G010500	black
Soltu.DM.07G014880	pink
Soltu.DM.06G033900	red
Soltu.DM.11G009710	blue
Soltu.DM.07G018750	yellow
Soltu.DM.03G012390	red
Soltu.DM.07G020730	brown
Soltu.DM.07G018280	purple
Soltu.DM.02G012050	yellow
Soltu.DM.10G014900	purple
Soltu.DM.08G011330	green
Soltu.DM.11G021190	green
Soltu.DM.03G003650	turquoise
Soltu.DM.05G021460	brown
Soltu.DM.09G022660	black
Soltu.DM.04G005650	turquoise
Soltu.DM.03G016770	pink
Soltu.DM.10G028950	blue
Soltu.DM.08G001940	turquoise
Soltu.DM.03G012640	blue
Soltu.DM.04G007720	pink
Soltu.DM.09G026960	blue
Soltu.DM.09G028900	brown
Soltu.DM.04G008760	blue
Soltu.DM.02G007080	white
Soltu.DM.05G013490	red
Soltu.DM.07G021760	white
Soltu.DM.03G028360	red
Soltu.DM.07G019480	turquoise
Soltu.DM.02G006680	steelblue
Soltu.DM.11G002530	brown
Soltu.DM.01G011910	turquoise
Soltu.DM.10G019880	blue
Soltu.DM.05G023820	magenta
Soltu.DM.04G029750	brown
Soltu.DM.02G000680	green
Soltu.DM.02G021980	red
Soltu.DM.06G030340	yellow
Soltu.DM.02G004190	brown
Soltu.DM.04G032370	turquoise
Soltu.DM.01G030910	brown
Soltu.DM.07G019150	green
Soltu.DM.09G022080	turquoise
Soltu.DM.11G025630	red
Soltu.DM.04G036870	pink
Soltu.DM.02G011500	brown
Soltu.DM.08G016940	blue
Soltu.DM.08G023680	orange
Soltu.DM.11G022460	turquoise
Soltu.DM.01G050930	greenyellow
Soltu.DM.04G009490	skyblue
Soltu.DM.08G015360	brown
Soltu.DM.01G009150	turquoise
Soltu.DM.12G026290	pink
Soltu.DM.09G008010	blue
Soltu.DM.04G037470	red
Soltu.DM.02G007550	green
Soltu.DM.10G000500	blue
Soltu.DM.05G012960	green
Soltu.DM.10G020430	turquoise
Soltu.DM.12G010990	brown
Soltu.DM.07G021120	red
Soltu.DM.03G027810	red
Soltu.DM.03G018030	salmon
Soltu.DM.12G004910	turquoise
Soltu.DM.12G012160	green
Soltu.DM.06G026730	green
Soltu.DM.09G029350	pink
Soltu.DM.05G003560	blue
Soltu.DM.05G023170	turquoise
Soltu.DM.03G025410	turquoise
Soltu.DM.07G023410	purple
Soltu.DM.04G001590	lightgreen
Soltu.DM.07G028440	brown
Soltu.DM.08G026330	saddlebrown
Soltu.DM.04G009140	darkred
Soltu.DM.03G033820	blue
Soltu.DM.03G017910	brown
Soltu.DM.11G022360	turquoise
Soltu.DM.01G012750	yellow
Soltu.DM.11G003370	blue
Soltu.DM.01G017980	yellow
Soltu.DM.10G026870	red
Soltu.DM.05G022880	magenta
Soltu.DM.04G003720	turquoise
Soltu.DM.01G023250	darkred
Soltu.DM.04G003890	blue
Soltu.DM.01G029670	turquoise
Soltu.DM.09G002600	blue
Soltu.DM.08G008380	green
Soltu.DM.03G034490	yellow
Soltu.DM.10G023310	turquoise
Soltu.DM.06G022290	darkgreen
Soltu.DM.03G019340	white
Soltu.DM.04G030840	grey60
Soltu.DM.02G010360	midnightblue
Soltu.DM.08G013400	turquoise
Soltu.DM.05G022220	greenyellow
Soltu.DM.03G018960	greenyellow
Soltu.DM.08G008650	black
Soltu.DM.07G001670	black
Soltu.DM.06G025210	black
Soltu.DM.11G023100	blue
Soltu.DM.01G018450	lightyellow
Soltu.DM.01G013400	brown
Soltu.DM.08G023900	turquoise
Soltu.DM.11G015250	black
Soltu.DM.03G015510	black
Soltu.DM.02G032010	grey60
Soltu.DM.06G010820	black
Soltu.DM.04G030260	turquoise
Soltu.DM.01G011130	pink
Soltu.DM.03G030700	yellow
Soltu.DM.09G029820	grey60
Soltu.DM.03G034880	brown
Soltu.DM.04G029460	darkred
Soltu.DM.02G030520	turquoise
Soltu.DM.06G022120	steelblue
Soltu.DM.09G009920	black
Soltu.DM.08G024240	yellow
[truncated: 28,954 more rows]
