# Supplementary material for: Multi-omics profiling of high-carotenoid hybrid potato lines reveals coordinated metabolic reprogramming and associates with distinct tuber microbiota
Source: NPJ Sci Food. 2026 Jul 4;10:213. doi: 10.1038/s41538-026-00842-3 (PMC13338389; doi:10.1038/s41538-026-00842-3)
Supplement: Supplementary file 8 — 41538_2026_842_MOESM8_ESM [file 41538_2026_842_MOESM8_ESM.xlsx]

## Sheet: Sheet1
Gene	Gene name	Functional annotation	Enzyme ID	A_1	A_2	A_3	F_1	F_2	F_3	M_1	M_2	M_3	Z_1	Z_2	Z_3	H4_1	H4_2	H4_3	H14_1	H14_2	H14_3
Soltu.DM.02G020840	PSY1	PHYTOENE SYNTHASE	EC:2.5.1.32	4242	5106	4015	3791	3746	3739	9572	8814	10883	3787	4042	3735	1700	1745	1922	4329	4433	3795
Soltu.DM.03G002970	PSY2	PHYTOENE SYNTHASE	EC:2.5.1.32	2602	1565	2115	1947	1700	2089	1780	1666	2056	1483	2111	1463	2131	3443	3466	1008	1035	904
Soltu.DM.12G018550	PSY3	PHYTOENE SYNTHASE	EC:2.5.1.32	116	71	86	0	38	29	155	106	220	39	0	22	0	14	0	44	0	44
Soltu.DM.04G013640	PSY4	PHYTOENE SYNTHASE	EC:2.5.1.32	59	0	62	9	8	0	49	17	109	11	35	12	0	0	0	0	0	0
Soltu.DM.02G002340	PSY5	PHYTOENE SYNTHASE	EC:2.5.1.32	191	191	211	177	206	288	66	44	87	324	169	272	343	41	147	237	271	194
Soltu.DM.02G008820	PSY6	PHYTOENE SYNTHASE	EC:2.5.1.32	90	71	175	63	51	117	43	41	30	91	13	95	9	0	0	5	0	4
Soltu.DM.03G037550	PDS	phytoene desaturase	EC:1.3.99.26 1.3.99.28 1.3.99.29 1.3.99.31	2721	2588	2463	2072	2217	2693	1813	1534	2389	3118	2352	3121	1483	1022	1713	1877	1789	1535
Soltu.DM.12G002290	Z-ISO	15-cis-zeta-carotene isomerase	EC:5.2.1.12	453	716	491	399	329	395	345	333	341	326	368	338	653	674	718	777	696	673
Soltu.DM.01G037060	ZDS	zeta-carotene desaturase	EC:1.3.5.6	1920	1614	1681	1472	1586	1593	2192	2015	2673	1648	2141	1686	1157	1602	2034	1493	1438	1358
Soltu.DM.10G025700	CRTISO	carotenoid isomerase	EC:5.2.1.13	1733	1343	1611	1337	1420	1499	1969	1946	2553	1365	2438	1571	1652	2301	2763	1686	1565	1644
Soltu.DM.04G012120	LYCB1	lycopene cyclase	EC:5.5.1.19	1089	1073	762	512	466	552	868	970	956	416	885	499	371	678	609	736	773	711
Soltu.DM.10G027930	LYCB2	lycopene cyclase	EC:5.5.1.19	931	521	740	555	600	551	770	677	889	584	981	440	370	736	763	476	435	442
Soltu.DM.12G025930	LYCE1	Lycopene beta/epsilon cyclase protein	EC:5.5.1.19	2093	1431	1793	2286	2443	2616	2080	2022	2788	1541	1991	1688	401	379	441	337	390	290
Soltu.DM.01G041950	LYCE2	Lycopene beta/epsilon cyclase protein	EC:5.5.1.18	16	20	0	61	25	39	28	31	28	42	7	32	69	24	32	148	95	90
Soltu.DM.06G013450	BCH1	beta-carotene hydroxylase	EC:1.14.13.-	2610	2588	2216	1640	1672	1520	4151	3821	4333	3042	2550	3341	837	785	847	3563	3342	3256
Soltu.DM.03G018410	BCH2	beta-carotene hydroxylase	EC:1.14.13.-	714	1365	921	16393	14864	14709	16562	16562	18320	20734	19515	22809	168560	143532	169265	260480	244608	224587
Soltu.DM.02G028820	ZEP	zeaxanthin epoxidase (ZEP) (ABA1)	EC:1.14.15.21	6473	5030	5628	3139	3078	3641	6616	6042	9259	3472	4180	3572	1491	617	1090	2018	1560	1305
Soltu.DM.04G020200	VDE	non-photochemical quenching	EC:1.23.5.1	555	656	705	383	395	345	641	733	889	520	621	534	502	526	617	358	405	354
Soltu.DM.01G027390	CCD1	carotenoid cleavage dioxygenase	EC:1.13.11.-	4367	4165	4534	2728	2728	2794	4094	3460	4783	3573	2603	3161	2439	1813	2412	2565	2185	2150
Soltu.DM.01G027370	CCD2	carotenoid cleavage dioxygenase	EC:1.13.11.-	360	372	433	286	255	316	1046	1088	1329	223	207	225	192	305	450	476	619	455
Soltu.DM.01G027380	CCD3	carotenoid cleavage dioxygenase	EC:1.13.11.-	0	5	0	0	0	0	24	23	33	0	4	0	4	0	0	8	4	0
Soltu.DM.08G015130	CCD4	carotenoid cleavage dioxygenase	EC:1.13.11.-	16	16	15	0	14	10	24	36	43	0	10	11	439	216	382	250	216	268
Soltu.DM.08G014970	CCD5	carotenoid cleavage dioxygenase	EC:1.13.11.-	304	311	226	682	607	577	388	433	411	507	489	530	47	4	44	37	43	31
Soltu.DM.08G003330	CCD6	carotenoid cleavage dioxygenase	EC:1.13.11.-	0	0	0	5	0	0	5	3	7	18	9	11	8	0	0	0	0	5
Soltu.DM.08G003350	CCD7	carotenoid cleavage dioxygenase	EC:1.13.12.-	0	0	0	0	0	6	6	0	14	0	6	8	12	0	0	6	0	8
Soltu.DM.01G031290	CCD8	carotenoid cleavage dioxygenase	EC:1.13.13.-	12	7	14	8	8	4	0	23	25	15	0	8	4	8	8	15	0	8
Soltu.DM.08G015120	CCD9	carotenoid cleavage dioxygenase	EC:1.13.16.-	0	15	14	0	0	0	17	0	0	0	0	0	258	259	305	502	373	330
Soltu.DM.07G022620	NCED1	nine-cis-epoxycarotenoid dioxygenase	EC:1.13.11.51	5739	3653	5352	1741	1620	1819	6825	6827	7321	1409	1621	1289	1165	1461	1617	1149	1152	1026
Soltu.DM.08G006990	NCED2	nine-cis-epoxycarotenoid dioxygenase	EC:1.13.11.51	565	641	674	486	470	570	678	648	677	694	695	693	162	233	228	371	376	390
Soltu.DM.08G020370	NCED3	nine-cis-epoxycarotenoid dioxygenase	EC:1.13.11.51	327	357	407	702	816	795	466	437	397	960	996	887	248	202	163	173	160	152
Soltu.DM.05G023590	NCED4	nine-cis-epoxycarotenoid dioxygenase	EC:1.13.11.51	54	28	71	14	46	18	94	50	60	18	9	16	36	16	7	8	0	7
Soltu.DM.04G020360	CYP97A3	carotenoid hydroxylase	​​EC 1.14.13.-	45	23	44	35	53	96	89	69	80	53	66	57	74	69	75	84	87	60
Soltu.DM.10G024570	CYP97C1	carotenoid hydroxylase	​​EC 1.14.13.-	1111	972	795	429	390	446	889	801	939	303	425	234	502	820	869	498	820	620
