# Supplementary material for: Multi-omics profiling of high-carotenoid hybrid potato lines reveals coordinated metabolic reprogramming and associates with distinct tuber microbiota
Source: NPJ Sci Food. 2026 Jul 4;10:213. doi: 10.1038/s41538-026-00842-3 (PMC13338389; doi:10.1038/s41538-026-00842-3)
Supplement: Supplementary file 9 — 41538_2026_842_MOESM9_ESM [file 41538_2026_842_MOESM9_ESM.xlsx]

## Sheet: Sheet1
ASV	cluster	Phylum	Class	Order	Family	Genus	Species
ASV3	2	Acidobacteriota	Acidobacteriae	Acidobacteriales	Acidobacteriaceae__Subgroup_1	Acidipila_Silvibacterium	Acidipila_rosea
ASV47	2	Firmicutes	Bacilli	Bacillales	Bacillaceae	Bacillus	Bacillus_anthracis
ASV48	2	Firmicutes	Bacilli	Bacillales	Bacillaceae	Bacillus	Bacillus_cereus
ASV49	2	Firmicutes	Bacilli	Bacillales	Bacillaceae	Bacillus	Bacillus_pumilus
ASV52	2	Firmicutes	Bacilli	Bacillales	Bacillaceae	Bacillus	Bacillus_sp._CRRI_49
ASV56	2	Firmicutes	Bacilli	Bacillales	Bacillaceae	Bacillus	Bacillus_thuringiensis
ASV58	2	Firmicutes	Bacilli	Bacillales	Bacillaceae	Bacillus	Priestia_megaterium
ASV69	2	Firmicutes	Bacilli	Lactobacillales	Lactobacillaceae	Latilactobacillus	Latilactobacillus_sakei
ASV77	2	Firmicutes	Bacilli	Paenibacillales	Paenibacillaceae	Paenibacillus	Paenibacillus_arcticus
ASV83	2	Firmicutes	Clostridia	Clostridiales	Clostridiaceae	Clostridium_sensu_stricto_18	Clostridium_botulinum
ASV85	2	Firmicutes	Clostridia	Lachnospirales	Lachnospiraceae	Blautia	Blautia_wexlerae
ASV99	2	Nitrospirota	Nitrospiria	Nitrospirales	Nitrospiraceae	Nitrospira	Nitrospira_japonica
ASV113	2	Proteobacteria	Alphaproteobacteria	Rhizobiales	Rhizobiaceae	Mesorhizobium	Mesorhizobium_sp._ORS_3660
ASV116	2	Proteobacteria	Alphaproteobacteria	Rhizobiales	Xanthobacteraceae	Afipia	Afipia_carboxidovorans
ASV119	2	Proteobacteria	Alphaproteobacteria	Sphingomonadales	Sphingomonadaceae	Sphingobium	Sphingobium_limneticum
ASV124	2	Proteobacteria	Gammaproteobacteria	Burkholderiales	Comamonadaceae	Acidovorax	Acidovorax_sp._KBT005
ASV137	2	Proteobacteria	Gammaproteobacteria	Enterobacterales	Colwelliaceae	Thalassotalea	Thalassomonas_sp._UST061013_068
ASV6	7	Acidobacteriota	Acidobacteriae	Subgroup_2	unclassified_Subgroup_2	unclassified_Subgroup_2	unclassified_Subgroup_2
ASV7	7	Acidobacteriota	Vicinamibacteria	Subgroup_17	unclassified_Subgroup_17	unclassified_Subgroup_17	unclassified_Subgroup_17
ASV9	7	Actinobacteriota	Actinobacteria	Corynebacteriales	Corynebacteriaceae	Corynebacterium	Corynebacterium_hadale
ASV11	7	Actinobacteriota	Actinobacteria	Corynebacteriales	Corynebacteriaceae	Corynebacterium	Corynebacterium_tuberculostearicum
ASV20	7	Actinobacteriota	Actinobacteria	Streptomycetales	Streptomycetaceae	Streptomyces	Streptomyces_sp.
ASV40	7	Bacteroidota	Bacteroidia	Flavobacteriales	Flavobacteriaceae	Flavobacterium	unclassified_Flavobacterium
ASV43	7	Chloroflexi	Anaerolineae	unclassified_Anaerolineae	unclassified_Anaerolineae	unclassified_Anaerolineae	unclassified_Anaerolineae
ASV54	7	Firmicutes	Bacilli	Bacillales	Bacillaceae	Bacillus	Bacillus_sp._SGE139_2010
ASV57	7	Firmicutes	Bacilli	Bacillales	Bacillaceae	Bacillus	Priestia_aryabhattai
ASV60	7	Firmicutes	Bacilli	Erysipelotrichales	Erysipelotrichaceae	Faecalibaculum	Faecalibaculum_rodentium
ASV61	7	Firmicutes	Bacilli	Exiguobacterales	Exiguobacteraceae	Exiguobacterium	Exiguobacterium_acetylicum
ASV67	7	Firmicutes	Bacilli	Lactobacillales	Lactobacillaceae	Latilactobacillus	Latilactobacillus_curvatus
ASV68	7	Firmicutes	Bacilli	Lactobacillales	Lactobacillaceae	Latilactobacillus	Latilactobacillus_fuchuensis
ASV70	7	Firmicutes	Bacilli	Lactobacillales	Lactobacillaceae	Leuconostoc	Leuconostoc_citreum
ASV72	7	Firmicutes	Bacilli	Lactobacillales	Lactobacillaceae	Limosilactobacillus	Limosilactobacillus_fermentum
ASV76	7	Firmicutes	Bacilli	Mycoplasmatales	Mycoplasmataceae	unclassified_Mycoplasmataceae	uncultured_Firmicutes_bacterium
ASV81	7	Firmicutes	Bacilli	Staphylococcales	Staphylococcaceae	Staphylococcus	Staphylococcus_epidermidis
ASV101	7	Proteobacteria	Alphaproteobacteria	Caulobacterales	Caulobacteraceae	Brevundimonas	Brevundimonas_vesicularis
ASV110	7	Proteobacteria	Alphaproteobacteria	Rhizobiales	Rhizobiaceae	Allorhizobium_Neorhizobium_Pararhizobium_Rhizobium	Agrobacterium_tumefaciens
ASV129	7	Proteobacteria	Gammaproteobacteria	Burkholderiales	Comamonadaceae	Delftia	Delftia_tsuruhatensis
ASV133	7	Proteobacteria	Gammaproteobacteria	Burkholderiales	Comamonadaceae	Pelomonas	Pelomonas_sp._7A_206
ASV143	7	Proteobacteria	Gammaproteobacteria	Enterobacterales	Enterobacteriaceae	Klebsiella	Klebsiella_pneumoniae
ASV146	7	Proteobacteria	Gammaproteobacteria	Gammaproteobacteria_Incertae_Sedis	Unknown_Family	Acidibacter	Acidibacter_bacterium_Ellin5264
ASV152	7	Proteobacteria	Gammaproteobacteria	Xanthomonadales	Xanthomonadaceae	Stenotrophomonas	Pseudomonas_sp._CNE_23
