# Supplementary material for: Multi-omics profiling of high-carotenoid hybrid potato lines reveals coordinated metabolic reprogramming and associates with distinct tuber microbiota
Source: NPJ Sci Food. 2026 Jul 4;10:213. doi: 10.1038/s41538-026-00842-3 (PMC13338389; doi:10.1038/s41538-026-00842-3)
Supplement: Supplementary file 10 — 41538_2026_842_MOESM10_ESM [file 41538_2026_842_MOESM10_ESM.xlsx]

## Sheet: Sheet1
Metabolite	ASV	Correlation	p-value	Significance
L-Isoleucine	ASV132	0.942857	0.0166667	*
L-Isoleucine	ASV155	-0.942857	0.0166667	*
L-Isoleucine	ASV56	-0.840668	0.0360576	*
L-Isoleucine	ASV57	0.698253	0.122839
L-Isoleucine	ASV1	0.0910765	0.863763
L-Isoleucine	ASV51	-0.392792	0.441113
L-Isoleucine	ASV59	-0.540899	0.267778
L-Isoleucine	ASV106	-0.130931	0.804726
L-Isoleucine	ASV60	0.654654	0.158302
L-Isoleucine	ASV20	0.654654	0.158302
L-Isoleucine	ASV68	0.392792	0.441113
L-Isoleucine	ASV50	-0.392792	0.441113
L-Isoleucine	ASV81	0.654654	0.158302
L-Isoleucine	ASV67	0.130931	0.804726
L-Isoleucine	ASV9	0.654654	0.158302
L-Isoleucine	ASV64	-0.654654	0.158302
L-Isoleucine	ASV61	0.654654	0.158302
L-Isoleucine	ASV110	0.654654	0.158302
L-Isoleucine	ASV72	0.392792	0.441113
L-Isoleucine	ASV150	-0.654654	0.158302
L-Glutamine	ASV132	-0.314286	0.563889
L-Glutamine	ASV155	0.314286	0.563889
L-Glutamine	ASV56	0.521794	0.288343
L-Glutamine	ASV57	-0.819689	0.0458371	*
L-Glutamine	ASV1	0.27323	0.600355
L-Glutamine	ASV51	0.392792	0.441113
L-Glutamine	ASV59	0.507093	0.304559
L-Glutamine	ASV106	0.654654	0.158302
L-Glutamine	ASV60	0.130931	0.804726
L-Glutamine	ASV20	0.130931	0.804726
L-Glutamine	ASV68	-0.392792	0.441113
L-Glutamine	ASV50	0.392792	0.441113
L-Glutamine	ASV81	0.130931	0.804726
L-Glutamine	ASV67	-0.654654	0.158302
L-Glutamine	ASV9	0.130931	0.804726
L-Glutamine	ASV64	-0.130931	0.804726
L-Glutamine	ASV61	0.130931	0.804726
L-Glutamine	ASV110	0.130931	0.804726
L-Glutamine	ASV72	-0.392792	0.441113
L-Glutamine	ASV150	-0.130931	0.804726
DL-Malic acid	ASV132	0.771429	0.102778
DL-Malic acid	ASV155	-0.771429	0.102778
DL-Malic acid	ASV56	-0.60876	0.19966
DL-Malic acid	ASV57	0.212512	0.686031
DL-Malic acid	ASV1	0.394665	0.438739
DL-Malic acid	ASV51	-0.130931	0.804726
DL-Malic acid	ASV59	-0.304256	0.557699
DL-Malic acid	ASV106	0.130931	0.804726
DL-Malic acid	ASV60	0.654654	0.158302
DL-Malic acid	ASV20	0.654654	0.158302
DL-Malic acid	ASV68	0.392792	0.441113
DL-Malic acid	ASV50	-0.130931	0.804726
DL-Malic acid	ASV81	0.654654	0.158302
DL-Malic acid	ASV67	-0.392792	0.441113
DL-Malic acid	ASV9	0.654654	0.158302
DL-Malic acid	ASV64	-0.654654	0.158302
DL-Malic acid	ASV61	0.654654	0.158302
DL-Malic acid	ASV110	0.654654	0.158302
DL-Malic acid	ASV72	0.392792	0.441113
DL-Malic acid	ASV150	-0.654654	0.158302
L-Tyrosine	ASV132	0.771429	0.102778
L-Tyrosine	ASV155	-0.771429	0.102778
L-Tyrosine	ASV56	-0.811679	0.0498576	*
L-Tyrosine	ASV57	0.758971	0.0801412
L-Tyrosine	ASV1	-0.0303588	0.954476
L-Tyrosine	ASV51	-0.392792	0.441113
L-Tyrosine	ASV59	-0.676123	0.140357
L-Tyrosine	ASV106	-0.654654	0.158302
L-Tyrosine	ASV60	0.392792	0.441113
L-Tyrosine	ASV20	0.392792	0.441113
L-Tyrosine	ASV68	0.654654	0.158302
L-Tyrosine	ASV50	-0.392792	0.441113
L-Tyrosine	ASV81	0.392792	0.441113
L-Tyrosine	ASV67	0.130931	0.804726
L-Tyrosine	ASV9	0.392792	0.441113
L-Tyrosine	ASV64	-0.130931	0.804726
L-Tyrosine	ASV61	0.392792	0.441113
L-Tyrosine	ASV110	0.392792	0.441113
L-Tyrosine	ASV72	0.654654	0.158302
L-Tyrosine	ASV150	-0.130931	0.804726
Citric acid	ASV132	0.142857	0.802778
Citric acid	ASV155	-0.142857	0.802778
Citric acid	ASV56	-0.0289886	0.956529
Citric acid	ASV57	-0.394665	0.438739
Citric acid	ASV1	0.455383	0.364143
Citric acid	ASV51	0.654654	0.158302
Citric acid	ASV59	-0.0676123	0.898736
Citric acid	ASV106	0.392792	0.441113
Citric acid	ASV60	0.130931	0.804726
Citric acid	ASV20	0.130931	0.804726
Citric acid	ASV68	-0.130931	0.804726
Citric acid	ASV50	0.654654	0.158302
Citric acid	ASV81	0.130931	0.804726
Citric acid	ASV67	-0.392792	0.441113
Citric acid	ASV9	0.130931	0.804726
Citric acid	ASV64	-0.654654	0.158302
Citric acid	ASV61	0.130931	0.804726
Citric acid	ASV110	0.130931	0.804726
Citric acid	ASV72	-0.130931	0.804726
Citric acid	ASV150	-0.654654	0.158302
L-Arginine	ASV132	0.314286	0.563889
L-Arginine	ASV155	-0.314286	0.563889
L-Arginine	ASV56	0	1
L-Arginine	ASV57	-0.394665	0.438739
L-Arginine	ASV1	0.212512	0.686031
L-Arginine	ASV51	0.130931	0.804726
L-Arginine	ASV59	0.101419	0.848394
L-Arginine	ASV106	0.392792	0.441113
L-Arginine	ASV60	0.654654	0.158302
L-Arginine	ASV20	0.654654	0.158302
L-Arginine	ASV68	-0.130931	0.804726
L-Arginine	ASV50	0.130931	0.804726
L-Arginine	ASV81	0.654654	0.158302
L-Arginine	ASV67	-0.654654	0.158302
L-Arginine	ASV9	0.654654	0.158302
L-Arginine	ASV64	-0.392792	0.441113
L-Arginine	ASV61	0.654654	0.158302
L-Arginine	ASV110	0.654654	0.158302
L-Arginine	ASV72	-0.130931	0.804726
L-Arginine	ASV150	-0.392792	0.441113
Pipecolic acid	ASV132	0.942857	0.0166667	*
Pipecolic acid	ASV155	-0.942857	0.0166667	*
Pipecolic acid	ASV56	-0.840668	0.0360576	*
Pipecolic acid	ASV57	0.698253	0.122839
Pipecolic acid	ASV1	0.0910765	0.863763
Pipecolic acid	ASV51	-0.392792	0.441113
Pipecolic acid	ASV59	-0.540899	0.267778
Pipecolic acid	ASV106	-0.130931	0.804726
Pipecolic acid	ASV60	0.654654	0.158302
Pipecolic acid	ASV20	0.654654	0.158302
Pipecolic acid	ASV68	0.392792	0.441113
Pipecolic acid	ASV50	-0.392792	0.441113
Pipecolic acid	ASV81	0.654654	0.158302
Pipecolic acid	ASV67	0.130931	0.804726
Pipecolic acid	ASV9	0.654654	0.158302
Pipecolic acid	ASV64	-0.654654	0.158302
Pipecolic acid	ASV61	0.654654	0.158302
Pipecolic acid	ASV110	0.654654	0.158302
Pipecolic acid	ASV72	0.392792	0.441113
Pipecolic acid	ASV150	-0.654654	0.158302
L-Tryptophan	ASV132	0.885714	0.0333333	*
L-Tryptophan	ASV155	-0.885714	0.0333333	*
L-Tryptophan	ASV56	-0.927634	0.00766584	**
L-Tryptophan	ASV57	0.758971	0.0801412
L-Tryptophan	ASV1	0.333947	0.5177
L-Tryptophan	ASV51	-0.392792	0.441113
L-Tryptophan	ASV59	-0.540899	0.267778
L-Tryptophan	ASV106	-0.130931	0.804726
L-Tryptophan	ASV60	0.392792	0.441113
L-Tryptophan	ASV20	0.392792	0.441113
L-Tryptophan	ASV68	0.654654	0.158302
L-Tryptophan	ASV50	-0.392792	0.441113
L-Tryptophan	ASV81	0.392792	0.441113
L-Tryptophan	ASV67	0.130931	0.804726
L-Tryptophan	ASV9	0.392792	0.441113
L-Tryptophan	ASV64	-0.654654	0.158302
L-Tryptophan	ASV61	0.392792	0.441113
L-Tryptophan	ASV110	0.392792	0.441113
L-Tryptophan	ASV72	0.654654	0.158302
L-Tryptophan	ASV150	-0.654654	0.158302
Glycylglycine	ASV132	0.0857143	0.919444
Glycylglycine	ASV155	-0.0857143	0.919444
Glycylglycine	ASV56	0.144943	0.784108
Glycylglycine	ASV57	-0.5161	0.294584
Glycylglycine	ASV1	0.394665	0.438739
Glycylglycine	ASV51	0.130931	0.804726
Glycylglycine	ASV59	0.338062	0.512225
Glycylglycine	ASV106	0.654654	0.158302
Glycylglycine	ASV60	0.392792	0.441113
Glycylglycine	ASV20	0.392792	0.441113
Glycylglycine	ASV68	-0.130931	0.804726
Glycylglycine	ASV50	0.130931	0.804726
Glycylglycine	ASV81	0.392792	0.441113
Glycylglycine	ASV67	-0.654654	0.158302
Glycylglycine	ASV9	0.392792	0.441113
Glycylglycine	ASV64	-0.392792	0.441113
Glycylglycine	ASV61	0.392792	0.441113
Glycylglycine	ASV110	0.392792	0.441113
Glycylglycine	ASV72	-0.130931	0.804726
Glycylglycine	ASV150	-0.392792	0.441113
Asparagine	ASV132	0.6	0.241667
Asparagine	ASV155	-0.6	0.241667
Asparagine	ASV56	-0.40584	0.424663
Asparagine	ASV57	-0.0303588	0.954476
Asparagine	ASV1	0.394665	0.438739
Asparagine	ASV51	-0.130931	0.804726
Asparagine	ASV59	-0.135225	0.798399
Asparagine	ASV106	0.130931	0.804726
Asparagine	ASV60	0.654654	0.158302
Asparagine	ASV20	0.654654	0.158302
Asparagine	ASV68	0.392792	0.441113
Asparagine	ASV50	-0.130931	0.804726
Asparagine	ASV81	0.654654	0.158302
Asparagine	ASV67	-0.654654	0.158302
Asparagine	ASV9	0.654654	0.158302
Asparagine	ASV64	-0.392792	0.441113
Asparagine	ASV61	0.654654	0.158302
Asparagine	ASV110	0.654654	0.158302
Asparagine	ASV72	0.392792	0.441113
Asparagine	ASV150	-0.392792	0.441113
beta-Carotene	ASV132	-0.0285714	1
beta-Carotene	ASV155	0.0285714	1
beta-Carotene	ASV56	-0.376851	0.461483
beta-Carotene	ASV57	0.6561	0.0124584	*
beta-Carotene	ASV1	0.27323	0.600355
beta-Carotene	ASV51	-0.130931	0.804726
beta-Carotene	ASV59	-0.270449	0.604217
beta-Carotene	ASV106	-0.392792	0.441113
beta-Carotene	ASV60	-0.654654	0.158302
beta-Carotene	ASV20	-0.654654	0.158302
beta-Carotene	ASV68	0.654654	0.158302
beta-Carotene	ASV50	-0.130931	0.804726
beta-Carotene	ASV81	-0.654654	0.158302
beta-Carotene	ASV67	0.392792	0.441113
beta-Carotene	ASV9	-0.654654	0.158302
beta-Carotene	ASV64	0.130931	0.804726
beta-Carotene	ASV61	-0.654654	0.158302
beta-Carotene	ASV110	-0.654654	0.158302
beta-Carotene	ASV72	0.654654	0.158302
beta-Carotene	ASV150	0.130931	0.804726
9-cis-beta-Carotene	ASV132	0.657143	0.175
9-cis-beta-Carotene	ASV155	-0.657143	0.175
9-cis-beta-Carotene	ASV56	-0.811679	0.0498576	*
9-cis-beta-Carotene	ASV57	0.880406	0.0205987	*
9-cis-beta-Carotene	ASV1	0.212512	0.686031
9-cis-beta-Carotene	ASV51	-0.654654	0.158302
9-cis-beta-Carotene	ASV59	-0.371868	0.46791
9-cis-beta-Carotene	ASV106	-0.130931	0.804726
9-cis-beta-Carotene	ASV60	0.130931	0.804726
9-cis-beta-Carotene	ASV20	0.130931	0.804726
9-cis-beta-Carotene	ASV68	0.654654	0.158302
9-cis-beta-Carotene	ASV50	-0.654654	0.158302
9-cis-beta-Carotene	ASV81	0.130931	0.804726
9-cis-beta-Carotene	ASV67	0.392792	0.441113
9-cis-beta-Carotene	ASV9	0.130931	0.804726
9-cis-beta-Carotene	ASV64	-0.392792	0.441113
9-cis-beta-Carotene	ASV61	0.130931	0.804726
9-cis-beta-Carotene	ASV110	0.130931	0.804726
9-cis-beta-Carotene	ASV72	0.654654	0.158302
9-cis-beta-Carotene	ASV150	-0.392792	0.441113
γ-Aminobutyric acid	ASV132	0.6	0.241667
γ-Aminobutyric acid	ASV155	-0.6	0.241667
γ-Aminobutyric acid	ASV56	-0.40584	0.424663
γ-Aminobutyric acid	ASV57	-0.0303588	0.954476
γ-Aminobutyric acid	ASV1	0.394665	0.438739
γ-Aminobutyric acid	ASV51	-0.130931	0.804726
γ-Aminobutyric acid	ASV59	-0.135225	0.798399
γ-Aminobutyric acid	ASV106	0.130931	0.804726
γ-Aminobutyric acid	ASV60	0.654654	0.158302
γ-Aminobutyric acid	ASV20	0.654654	0.158302
γ-Aminobutyric acid	ASV68	0.392792	0.441113
γ-Aminobutyric acid	ASV50	-0.130931	0.804726
γ-Aminobutyric acid	ASV81	0.654654	0.158302
γ-Aminobutyric acid	ASV67	-0.654654	0.158302
γ-Aminobutyric acid	ASV9	0.654654	0.158302
γ-Aminobutyric acid	ASV64	-0.392792	0.441113
γ-Aminobutyric acid	ASV61	0.654654	0.158302
γ-Aminobutyric acid	ASV110	0.654654	0.158302
γ-Aminobutyric acid	ASV72	0.392792	0.441113
γ-Aminobutyric acid	ASV150	-0.392792	0.441113
